# Supplementary material for: Development of plant extracts as substrates for untargeted transporter substrate identification in Xenopus oocytes
Source: Front Plant Sci. 2025 Sep 17;16:1640426. doi: 10.3389/fpls.2025.1640426 (PMC12484206; doi:10.3389/fpls.2025.1640426)
Supplement: Supplementary file 2 [file DataSheet2.zip]

Archive with 12 entries (11 files):
- Supplementary Material/
- Supplementary Material/README.-Supplementary.docx
- Supplementary Material/Supplementary Figure 1.docx
- Supplementary Material/Supplementary Figure 2.docx
- Supplementary Material/Supplementary File 1-Extraction-Protocol-Comparison.xlsx
- Supplementary Material/Supplementary File 2-Plant-treatment-Volcano-plots.xlsx
- Supplementary Material/Supplementary Method 1.docx
- Supplementary Material/Supplementary Table 1.docx
- Supplementary Material/Supplementary Table 2-Treatment-Comparison-ESI-.csv
- Supplementary Material/Supplementary Table 3-Treatment-Comparison-ESI+.csv
- Supplementary Material/Supplementary-Figure 3.docx
- Supplementary Material/Supplementary-Figure 4.docx
