# Supplementary material for: Development of plant extracts as substrates for untargeted transporter substrate identification in Xenopus oocytes
Source: Front Plant Sci. 2025 Sep 17;16:1640426. doi: 10.3389/fpls.2025.1640426 (PMC12484206; doi:10.3389/fpls.2025.1640426)
Supplement: Supplementary file 2 [file DataSheet2.zip › Supplementary Material/Supplementary File 1-Extraction-Protocol-Comparison.xlsx]

## Sheet: Protocol A-ESI+-Intraday
Alignment ID	Average Rt(min)	Average Mz	Adduct type	S/N average	01-CT240125-EA-REP1 pos_RB1_01_44483_modified	02-CT240125-EA-REP2 pos_RB2_01_44482_modified	03-CT240125-EA-REP3 pos_RB3_01_44481_modified	04-CT240125-EA-REP4 pos_RB4_01_44473_modified	05-CT240125-EA-REP5 pos_RB5_01_44467_modified	Avg	Stdev	RSD	median-RSD-Day1	N-Day 1	SEM
854	0.918	220.98	[M+H]+	3.59	14571	15663	18192	17015	18850	16858.1	1762.93	10.4575	6.48864	2110	0.158505
1165	0.918	262.923	[M+H]+	13.59	17274	17395	16594	21902	19196	18472.2	2145.24	11.6134
699	0.919	200.971	[M+Na]+	15.73	20450	19665	23315	22939	21373	21548.3	1568.41	7.27857
1008	0.919	240.918	[M+H-H2O]+	6.13	23636	24436	17996	25415	23766	23049.7	2911.81	12.6327
829	0.92	218.983	[M+Na]+	11.04	51108	43061	55016	48370	49833	49477.7	4354.98	8.8019
1010	0.92	241.044	[M+H]+	7.18	28306	14704	19906	15411	20772	19819.7	5443.87	27.467
1014	0.92	241.999	[M+Na]+	12.26	31977	28414	39257	30472	34190	32861.9	4151.51	12.6332
1136	0.92	258.927	[M+H]+	15.14	32236	28033	26078	23918	32106	28474.2	3675.7	12.9089
1146	0.92	260.925	[M+H]+	7.28	25214	26619	20887	24988	25441	24629.9	2184.79	8.87047
1316	0.92	281.943	[M+H]+	15.37	22702	23057	23446	22560	25232	23399.5	1080.48	4.61754
1339	0.92	283.94	[M+H]+	10.32	20695	18963	13518	16161	18329	17533.4	2769.28	15.7943
1330	0.952	283.048	[M+H]+	7.02	13455	16432	18806	19664	14209	16513.1	2731.96	16.5442
2036	0.952	365.01	[M+H]+	25.57	46805	42847	48626	38654	47173	44821	4058.32	9.05449
2050	0.952	367.01	[M+H]+	8.8	14332	11452	15366	14953	21442	15508.9	3652.83	23.5532
978	0.953	236.904	[M+H]+	15.01	73690	93941	84791	84680	86483	84717	7242.07	8.54855
992	0.953	238.902	[M-C6H10O5+H]+	11.4	21376	29010	24270	26064	25600	25264	2779.13	11.0004
1301	0.953	281.048	[M+Na]+	18.37	47452	49303	48778	46956	53053	49108.1	2402.32	4.89189
1513	0.953	304.892	[M+Na]+	21.94	21358	21961	16765	23770	21571	21085.1	2595.54	12.3099
1641	0.953	320.865	[M+K]+	213.42	169857	198341	197853	178993	203353	189679	14456.1	7.62131
1642	0.953	320.993	[M+K]+	8.72	23366	24105	23929	25790	26672	24772.3	1394.37	5.62876
1663	0.953	322.864	[M-C6H8O6+H]+	67.68	59858	68268	62249	63261	72904	65307.8	5237.28	8.01937
2305	0.953	404.826	[M+Na]+	41.11	29392	27790	29149	29253	34036	29924	2387.17	7.97744
2473	0.953	432.997	[M+CH3OH+H]+	24.5	22936	17066	24839	21346	24420	22121.3	3141.92	14.2032
2559	0.953	448.971	[M+Na]+	87.45	63271	53167	73561	57175	64620	62359.1	7790.96	12.4937
2568	0.953	450.97	[M+H]+	32.34	23260	20788	22471	23521	26846	23377.1	2213.08	9.46686
2725	0.953	488.788	[M+H]+	72.37	30853	28488	38090	26844	35460	31946.8	4724.56	14.7888
2658	0.954	472.816	[2M+H]+	33.33	19130	17661	17778	16701	18971	18048.1	1007.38	5.58165
869	0.955	223.024	[M+H]+	3	17801	11774	15960	10254	17697	14697.2	3482.62	23.6957
231	0.967	131.129	[M+H]+	18.63	136501	130248	125910	133473	119416	129109	6692.62	5.18368
293	0.97	140.01	[M+H]+	4.94	24107	19027	22287	21970	18935	21265.1	2239.29	10.5304
704	0.974	202.028	[M+H]+	15.23	33220	40747	34775	42058	42555	38670.9	4352.02	11.254
1610	0.981	315.948	[M+CH3OH+H]+	23.32	27793	34019	29453	28839	30692	30159.3	2398.85	7.95395
2777	0.986	504.91	[M+H]+	21.9	17551	15203	16356	18884	22204	18039.6	2700.71	14.971
3043	0.986	672.836	[M+H]+	115.77	17389	20976	18257	20368	21537	19705.4	1793.8	9.10306
172	0.987	122.924	[M+K]+	950.87	737083	806970	760402	793919	783258	776326	27794.9	3.58031
185	0.987	124.922	[M+H-2H2O]+	190.54	109104	116482	122894	121385	115989	117171	5418.84	4.62473
621	0.987	190.911	[2M+Na]+	10.71	38198	45159	36019	44355	37741	40294.6	4163.57	10.3328
737	0.987	206.886	[2M+K]+	601.79	577223	605601	528297	570951	621809	580776	35927.9	6.18619
763	0.987	208.883	[M+H-H2O]+	187.18	122430	130755	113706	129741	137958	126918	9209.64	7.25637
935	0.987	231.988	[M+CH3OH+H]+	16.82	97445	90945	88189	85707	88421	90141.4	4484.17	4.97459
958	0.987	235.055	[M+Na]+	30.93	144324	138174	131543	150783	150005	142966	8153.94	5.70341
1074	0.987	251.03	[M+K]+	260.68	1074857	1097436	1008333	1095197	1108688	1.0769e+06	40226.4	3.73538
1103	0.987	253.028	[M+H]+	19.81	134763	136963	148631	158867	152716	146388	10305.1	7.03954
1178	0.987	264.842	[M+K]+	32.57	33959	30789	40121	32980	35930	34755.9	3524.56	10.1409
1191	0.987	266.841	[M+H]+	19.89	19406	15711	22460	18576	20517	19334.1	2493.59	12.8974
1252	0.987	274.872	[M+Na]+	245.37	205531	222550	195858	218521	217481	211988	11026.1	5.20128
1276	0.987	276.869	[M+Na]+	39.24	47760	50535	42920	47812	53103	48425.9	3790.22	7.82685
1299	0.987	280.817	[M+H]+	63.12	78912	75686	89555	78334	93901	83277.7	7959.37	9.55763
1325	0.987	282.814	[M+H]+	47.1	51565	45302	57518	45556	51631	50314.4	5073.19	10.083
1402	0.987	290.847	[M+K]+	816.4	922807	1025905	878812	998225	1001330	965416	61929	6.41475
1425	0.987	292.844	[M+K]+	281.97	268772	302814	251200	271015	296736	278108	21324.4	7.66768
1427	0.987	292.933	[M-C6H10O4+H]+	34.24	75029	74817	77255	81529	84619	78649.8	4291.59	5.45658
1440	0.987	294.843	[M+Na]+	35.29	32144	33267	31102	32648	32275	32287.4	793.314	2.45704
1630	0.987	319.015	[M+Na]+	12.85	27383	28667	25846	24983	31384	27652.7	2520.81	9.11596
1772	0.987	334.991	[M+K]+	128.98	147673	152137	145626	157287	166447	153834	8355.05	5.43121
1805	0.987	336.989	[M+H]+	14.14	51808	50223	38809	56631	58701	51234.3	7756.08	15.1384
1996	0.987	358.833	[2M+K]+	59.93	52540	56286	45295	53457	51150	51745.7	4066.31	7.85826
2101	0.987	374.807	[M-C6H10O4+H]+	104.57	68287	79745	60508	72291	72885	70743.4	7049.74	9.96523
2118	0.987	376.896	[M-C6H10O4+H]+	54.39	38378	43151	41850	47788	42861	42805.5	3371.56	7.87647
2281	0.987	399.909	[M+H]+	15.47	20422	19580	18122	19945	21021	19818.1	1091.16	5.50585
2295	0.987	402.978	[M+H-2H2O]+	110.45	73741	70726	70036	79515	85267	75857	6454.04	8.50818
2306	0.987	404.976	[M+Na]+	17.54	23372	19638	16796	21707	25497	21402.1	3356.77	15.6842
2344	0.987	410.922	[M+H]+	21.04	22527	20368	22769	21889	23853	22281.5	1282.63	5.75651
2394	0.987	418.952	[M+H]+	120.72	175432	181543	169702	190562	201607	183769	12616.2	6.86523
2409	0.987	420.947	[M+K]+	43.09	64091	60704	63259	60287	73275	64323.3	5260.68	8.1785
2472	0.987	432.766	[M+Na]+	27.27	17119	15158	18669	15198	17788	16786.3	1568.07	9.34137
2537	0.987	442.794	[M+Na]+	122.48	83408	94878	75331	92051	95045	88142.8	8585.51	9.74045
2542	0.987	444.793	[M+Na]+	73.49	38537	42351	32578	37361	39952	38155.6	3630.02	9.51373
2558	0.987	448.738	[M+K]+	53.12	31648	28137	35259	26857	36036	31587.6	4109.61	13.0102
2567	0.987	450.737	[M-C6H10O4+H]+	40.16	23905	24578	26077	21067	30124	25150.3	3322.17	13.2093
2593	0.987	458.768	[M+K]+	409.26	155205	195858	145709	177689	188577	172608	21493.1	12.452
2608	0.987	460.767	[M+K]+	154.48	72438	82907	69991	79031	83094	77492.2	6018.38	7.76643
2609	0.987	460.854	[M+H]+	34.17	18263	12400	17546	19057	23076	18068.4	3824.14	21.1648
2615	0.987	463.097	[2M+K]+	38.15	38928	38712	29445	35920	42429	37086.8	4856.41	13.0947
2664	0.987	474.871	[M+H]+	48.37	25251	24460	26982	24651	25681	25405	1005.72	3.95877
2717	0.987	486.937	[M+H-2H2O]+	31.88	26929	25820	22981	26745	28275	26150	1976.47	7.55819
2763	0.987	502.913	[M+H]+	49.32	36248	38770	36702	42552	41872	39228.8	2894.46	7.3784
2797	0.987	510.783	[M-C6H10O5+H]+	49.48	19767	21506	15826	19165	20204	19293.6	2120.82	10.9923
2843	0.987	526.755	[2M+Na]+	172.43	61749	73142	55037	72783	69494	66440.8	7850.38	11.8156
2847	0.987	528.753	[M+CH3OH+H]+	85.78	30805	35669	26488	31425	34689	31815.3	3628.69	11.4055
2852	0.987	532.7	[2M+H]+	90.12	29877	25836	35077	23661	33654	29620.8	4897.77	16.5349
2858	0.987	534.697	[M+K]+	73.29	28516	24102	28847	28832	27949	27649.2	2016.14	7.29186
2874	0.987	542.729	[2M+K]+	299.34	105997	132770	91062	115935	125289	114210	16381.7	14.3434
2875	0.987	542.856	[M+Na]+	49.23	24061	24112	22741	21597	28044	24111	2432.59	10.0892
2880	0.987	544.728	[2M+H]+	181.52	56020	72643	47919	66900	63613	61419	9646.49	15.706
2904	0.987	558.83	[M+K]+	73.77	28463	17680	25781	19011	27680	23723	5026.93	21.1902
2922	0.987	570.902	[2M+Na]+	67.66	28044	32956	26374	30723	30837	29786.9	2584.03	8.67507
2947	0.987	586.874	[2M+K]+	152.14	40857	49136	38993	47315	47846	44829.5	4573.47	10.2019
2949	0.987	588.872	[2M+H]+	73.12	22669	20676	19873	24528	23894	22328	2010.41	9.00396
3017	0.987	628.792	[M+CH3OH+H]+	77.69	20309	21561	8292	22582	20268	18602.4	5843.25	31.4113
3035	0.987	654.861	[M+Na]+	89.41	23977	24637	19268	26401	23929	23642.5	2642.49	11.1768
3042	0.987	670.834	[M+K]+	142.68	27933	30933	28975	33750	28727	30063.5	2337.44	7.775
1185	0.988	265.922	[M+H-H2O]+	16.69	25250	23334	26249	25860	23359	24810.2	1383.11	5.57474
1441	0.988	294.932	[M+H]+	8.15	19776	17415	19664	18333	17820	18601.5	1072.58	5.76606
1907	0.988	349.882	[M+K]+	37.02	19850	20715	19215	18984	22419	20236.6	1392.58	6.8815
2116	0.988	376.805	[M-C6H10O5+H]+	51.47	26320	25724	24294	23800	33484	26724.4	3915.38	14.651
2614	0.988	462.766	[M+H]+	41.77	16701	18532	13184	15376	16480	16054.5	1964.25	12.2349
2883	0.988	546.727	[M+H]+	53.65	15617	18346	11597	16258	15277	15419.1	2446.38	15.8659
3015	0.988	626.692	[M+H]+	73.97	11743	20053	12357	14087	15945	14837	3343.84	22.5371
3027	0.988	642.792	[M+H]+	83.99	20385	12467	20156	14047	21516	17714.2	4138.9	23.3649
2008	0.989	360.827	[M+H]+	27.64	20334	14337	19933	20214	20605	19084.6	2665.07	13.9645
2102	0.994	374.937	[2M+H]+	15.84	50135	38916	48289	41466	46321	45025.3	4702.14	10.4433
1530	1.001	306.949	[M-C6H10O4+H]+	96.52	110380	121457	106547	117614	107041	112608	6634.24	5.89146
1556	1.001	308.949	[2M+Na]+	13.21	23090	25151	27033	30174	28180	26725.7	2729.56	10.2132
1769	1.001	333.895	[M+Na]+	22.57	21696	21150	18806	20037	21285	20594.6	1173.25	5.69689
2212	1.001	390.909	[M+H]+	142.8	126689	118995	120871	113113	124346	120803	5234.83	4.33336
2822	1.001	519.013	[M+H]+	24.98	21084	25894	20818	23456	24200	23090.3	2145.73	9.29278
116	1.008	112.896	[M-C6H10O5+H]+	88.12	156290	153135	162700	156439	159149	157543	3584.5	2.27526
132	1.008	114.894	[M-C6H10O4+H]+	83.52	72450	70832	78841	78868	75350	75268.2	3652.09	4.8521
570	1.008	181.961	[M+H-H2O]+	27.39	67044	68843	67676	65502	65772	66967.1	1378.71	2.05879
356	1.01	151.951	[M+H-2H2O]+	42.46	20568	23783	19596	23842	21315	21820.9	1917.93	8.78942
2410	1.014	421.04	[M-C6H10O5+H]+	19.67	51163	53106	54111	52711	55182	53254.9	1511.53	2.8383
675	1.02	195.978	[M+H]+	23.5	17839	18003	16542	19824	21409	18723.4	1902.9	10.1632
1791	1.02	335.977	[M+H]+	13.48	12103	24560	15755	21807	20018	18848.4	4945.05	26.2359
2425	1.02	423.927	[M+H]+	16.74	16186	14959	14122	17028	20209	16500.7	2354.01	14.2661
2862	1.02	536.009	[M+H]+	19.52	14687	13792	16542	13236	22213	16094.2	3643.25	22.6371
2896	1.02	554.877	[M+H]+	59.16	18525	19930	15416	23233	23291	20079	3333.37	16.6013
2898	1.02	556.874	[M+H]+	50.66	16360	15421	16725	15898	17688	16418.2	862.539	5.25356
2961	1.02	593.037	[M-C6H10O4+H]+	37.74	14217	13570	13993	14073	17198	14610.4	1466.59	10.038
454	1.021	165.967	[M+Na]+	17.42	55665	59000	56365	59932	57158	57623.9	1792.77	3.11116
764	1.021	208.972	[M+NH4]+	558.43	544354	593505	569292	576219	586296	573933	18957.6	3.3031
772	1.021	209.968	[M+H]+	9.52	37743	32083	40407	37886	38839	37391.6	3151.69	8.42888
781	1.021	210.97	[M-C6H10O4+H]+	118.29	86678	88900	91098	84154	95252	89216.5	4246.77	4.76007
868	1.021	222.988	[M+H]+	362.58	3049216	3187988	3079502	3208477	3093445	3.12373e+06	70243.7	2.24872
1190	1.021	266.159	[M+H]+	7.04	34798	19172	27907	22957	22885	25543.9	6032.98	23.6181
1452	1.021	296.92	[M+H]+	19.83	44535	63182	52445	55362	53933	53891.4	6672.95	12.3822
1471	1.021	298.916	[M+K]+	9.48	29544	30307	27665	28706	26511	28546.5	1503.39	5.26645
1908	1.021	349.993	[M+Na]+	43.93	26444	35839	32180	36769	37483	33743	4562.17	13.5203
2035	1.021	364.905	[M+Na]+	22.9	20519	27823	19271	26678	20525	22963.2	3967.58	17.278
2044	1.021	365.985	[M+K]+	24.06	26839	32452	30957	33233	33202	31336.6	2678.47	8.54741
2077	1.021	370.852	[M+H]+	23.35	20843	24128	25657	22207	22473	23061.7	1862.21	8.07492
2092	1.021	372.849	[M+H]+	27.98	20604	18545	20812	21341	20447	20350.1	1063.83	5.22763
2136	1.021	378.982	[2M+K]+	28.67	41824	41468	48521	43854	41831	43499.7	2960.25	6.80522
2151	1.021	380.881	[M+K]+	30.98	35631	54507	42697	49480	43039	45070.7	7199.81	15.9745
2173	1.021	382.879	[2M+H]+	29.9	24478	31858	24330	34196	25196	28011.6	4664.1	16.6506
2197	1.021	387.185	[2M+K]+	4.22	23241	17262	19470	18209	22528	20142.1	2635.53	13.0847
2222	1.021	392.997	[M+K]+	249.5	243820	235830	236195	248719	268490	246611	13375.8	5.42386
2235	1.021	394.995	[M+K]+	26.73	61561	58929	55612	59638	67359	60619.8	4336.01	7.15279
2313	1.021	407.012	[M+K]+	213.53	371314	366997	391324	368221	415539	382679	20848.3	5.448
2331	1.021	409.01	[M+H]+	56.99	88091	88929	86844	88667	102178	90941.8	6332.59	6.96334
2383	1.021	416.011	[M+H]+	15.8	14262	18845	13563	18473	16007	16230	2392.87	14.7435
2395	1.021	419.08	[M+Na]+	10.28	29665	36715	29780	34037	34448	32929.1	3099.95	9.41402
2490	1.021	435.053	[M+K]+	55.77	108534	121669	112954	126256	124450	118773	7670.1	6.45779
2507	1.021	437.05	[M-C6H10O4+H]+	21.52	26134	29671	29685	30455	28095	28808.1	1723.75	5.98356
2546	1.021	445.951	[M+H]+	28.81	22340	16204	21834	17226	21193	19759.4	2831.8	14.3314
2622	1.021	464.969	[M+Na]+	16.83	30856	30988	35534	33933	34331	33128.4	2099.43	6.33725
2630	1.021	466.936	[2M+Na]+	75.82	42711	39960	45312	42830	42018	42566.3	1918.35	4.50672
2641	1.021	468.927	[M-C6H8O6+H]+	46.52	28691	25043	30830	27851	30139	28510.8	2265.2	7.94506
2665	1.021	475.001	[M+Na]+	43.73	13600	18840	15222	19482	18196	17068	2533.55	14.8438
2696	1.021	480.944	[M+K]+	60.08	85947	88165	100037	88849	102350	93069.6	7537.91	8.09923
2705	1.021	482.942	[2M+K]+	56.84	54658	49829	59447	54774	66110	56963.6	6140.94	10.7805
2730	1.021	490.972	[M+K]+	61.78	26246	41813	26442	41713	32479	33738.6	7741.79	22.9464
2798	1.021	510.98	[M+H]+	42.55	18360	25298	19273	19184	25079	21438.6	3442.1	16.0556
2907	1.021	561.045	[M+H]+	26.42	17410	13768	15440	17299	20493	16881.9	2513.53	14.8889
2923	1.021	575.06	[M+Na]+	47.41	25885	19276	25497	22993	29164	24563	3681.49	14.988
2931	1.021	577.023	[M-C6H10O5+H]+	61.6	29154	26548	27954	31970	39517	31028.4	5147.57	16.5898
2951	1.021	591.036	[M+K]+	116.72	41794	38462	48363	41991	55170	45156	6646.35	14.7186
3033	1.021	650.963	[M+H]+	75.07	16628	15910	15635	16883	20173	17045.6	1820.79	10.6819
3040	1.021	664.97	[2M+K]+	79.74	22395	16816	18220	17543	21051	19205	2399.09	12.492
1329	1.022	282.904	[M-C6H10O5+H]+	7.6	18937	22396	21734	19435	22055	20911.3	1602.04	7.66114
2122	1.022	377.021	[M+Na]+	13.57	54385	53758	51462	51705	58045	53870.8	2655.18	4.92878
2265	1.022	397.87	[M+H]+	24.04	23100	21434	28200	17537	27451	23544.6	4406.71	18.7164
2390	1.022	418.01	[M+K]+	12.79	26318	34349	33345	20370	32683	29413	5955.71	20.2485
446	1.023	164.073	[M+H]+	3.07	29808	27496	29050	30511	25382	28449.2	2048.11	7.19917
3041	1.023	666.968	[M+Na]+	64.62	17242	12235	13665	11560	15522	14044.8	2344.76	16.6949
890	1.028	224.986	[M+H-2H2O]+	205.06	413148	437930	425744	453951	437698	433694	15245.2	3.51519
2213	1.028	391.038	[M+Na]+	33.22	101504	100220	111753	109981	110563	106804	5480.57	5.13142
2145	1.03	380.064	[M+H]+	8.31	32086	33836	38862	37695	37485	35992.6	2884.01	8.0128
643	1.035	192.998	[M+Na]+	10.17	49315	46501	49481	50895	47990	48836.3	1662.37	3.40397
2827	1.038	521.014	[2M+H]+	19.06	17446	21095	10761	23081	20494	18575.2	4813.33	25.9126
1449	1.042	296.066	[M+H-H2O]+	67.07	194796	200685	203850	187050	206539	198584	7791.25	3.9234
2790	1.042	507.962	[M+Na]+	107.48	71955	61864	84988	63709	77985	72100.3	9694.63	13.446
2737	1.043	493.962	[M+H]+	39.56	16940	22237	24706	21336	24893	22022.3	3232.1	14.6765
1158	1.048	261.928	[M+H]+	21.57	46237	42498	43355	43340	47889	44663.5	2293.1	5.13416
1932	1.048	351.981	[M+K]+	49.15	76580	72611	71544	60727	72363	70765.1	5940.35	8.39447
2960	1.054	592.939	[2M+Na]+	49.97	18189	18090	13409	15361	20772	17164	2840.53	16.5494
88	1.055	104.107	[M+H]+	277.36	206167	231327	213426	206910	221149	215796	10572.9	4.89951
591	1.055	185.032	[M+H]+	62.44	206117	204130	197319	191481	207546	201318	6753.99	3.35488
680	1.055	197.101	[M+Na]+	11.46	34913	29876	40601	38936	34328	35730.9	4210.26	11.7832
738	1.055	207.013	[M+Na]+	3.38	276378	287188	272434	285754	286356	281622	6752.42	2.39769
803	1.055	214.059	[M+H]+	70.58	175821	199187	191480	201891	187939	191263	10311.3	5.39116
865	1.055	222.028	[M+H]+	7.3	27165	31652	31279	30839	31887	30564.4	1941.43	6.35193
1567	1.055	309.924	[M-C6H8O6+H]+	28.19	52283	59363	62948	54676	66942	59242.3	5964.64	10.0682
1597	1.055	314.025	[M+H]+	18.27	38578	42441	42690	40566	42336	41322.3	1750.36	4.23588
1676	1.055	323.939	[M+K]+	198.37	503617	538465	508006	532740	503774	517320	16903.5	3.2675
1700	1.055	325.936	[M+H]+	86.73	117975	119206	119685	125064	120484	120483	2717.52	2.25552
1742	1.055	331.099	[M+NH4]+	11.47	22419	33550	30476	30558	26335	28667.6	4334.9	15.1213
1856	1.055	342.105	[M+H-H2O]+	5.15	62167	57144	56045	53069	61422	57969.3	3805.82	6.56523
1937	1.055	352.964	[M+H-H2O]+	43.04	102652	101357	100357	101248	92829	99688.6	3920.92	3.93317
1954	1.055	354.963	[M+H]+	13.57	22445	24881	23433	22975	23787	23504.2	919.778	3.91325
2023	1.055	362.878	[M+H]+	22.65	25298	26350	33712	25541	28625	27905.3	3501.58	12.5481
2330	1.055	408.922	[M+K]+	64.48	66759	73513	67028	70466	74835	70520.4	3671.54	5.20635
2427	1.055	424.89	[M+H]+	230.73	135641	156407	129924	146683	150939	143919	10922.8	7.58959
2442	1.055	426.888	[M+H]+	66.18	42501	51142	46505	45909	47628	46737.2	3117.58	6.67045
2579	1.055	453.917	[M+H]+	22.43	29937	30719	29348	28180	28096	29256.1	1130.71	3.86489
2733	1.055	491.987	[M+H]+	73.74	43669	45711	47767	34341	53735	45044.7	7067.93	15.6909
2840	1.055	525.842	[M-C6H10O4+H]+	77.09	35845	43767	30795	41914	38081	38080.2	5125.86	13.4607
2988	1.055	608.917	[2M+K]+	57.99	21844	24707	23521	24337	23567	23595.2	1102.04	4.67058
2846	1.056	527.841	[M+H]+	40.18	12548	18920	13998	16793	15481	15548	2466.13	15.8614
3016	1.056	626.793	[M+H]+	53.55	13665	18305	14578	16985	16917	16090	1907.52	11.8553
3056	1.056	709.87	[M+K]+	72.67	12779	17517	11617	16499	13005	14283.4	2567.38	17.9745
508	1.062	175.119	[M+H]+	30.8	591727	607263	600858	578846	633938	602526	20550.5	3.41073
1110	1.062	254.013	[M+H]+	8.77	54309	59840	59516	58448	58831	58188.9	2237.12	3.84458
1543	1.062	307.965	[M+Na]+	48.78	83961	83707	84383	91327	86606	85996.9	3192.88	3.71279
2505	1.062	436.996	[M+H]+	24.54	26186	23764	24203	25506	24545	24840.8	988.267	3.97841
1084	1.069	252.015	[M+K]+	33.97	337528	324300	357832	321001	368714	341875	20847.3	6.09794
970	1.076	236.04	[M+H-2H2O]+	6.38	43879	44813	45317	43551	46782	44868.2	1282.51	2.8584
1890	1.088	347.084	[M+H]+	14.15	14515	26114	22954	31808	32880	25654.1	7443.99	29.0168
291	1.089	139.914	[M+K]+	110.33	498205	484288	511467	490275	505841	498015	11074.4	2.2237
299	1.089	141.912	[M+H]+	37.21	76023	72543	83063	75040	78524	77038.6	3991.61	5.18132
469	1.089	169.058	[M-C6H10O4+H]+	15.18	71081	67883	63303	70771	64994	67606.5	3446.39	5.09773
642	1.089	192.941	[M+H]+	23.55	21351	22989	25222	20768	24076	22881.2	1852.68	8.09696
1007	1.089	240.865	[2M+K]+	219.35	238109	254178	257468	261110	253096	252792	8784.18	3.47486
1021	1.089	242.863	[M+H]+	56.35	53387	57645	58915	56986	57968	56980.1	2125.32	3.72993
1101	1.089	252.973	[M+H]+	123.6	184394	196482	191704	190935	199600	192623	5808.94	3.01571
1117	1.089	254.971	[M+H]+	13.75	28437	34663	31119	33960	36530	32941.7	3181.53	9.65808
1193	1.089	267.014	[M+H]+	7.95	44429	42617	43029	43239	41476	42958.2	1067.74	2.48553
1603	1.089	314.798	[M+H]+	29.3	18172	21210	20183	21969	20056	20317.9	1433.12	7.0535
1854	1.089	341.817	[M+H]+	117.19	123170	121102	124262	125726	132710	125394	4424.05	3.52813
1872	1.089	343.813	[M+H]+	40.79	37359	35982	39801	38986	33395	37104.6	2544.45	6.8575
1879	1.089	344.996	[M+H]+	17.3	24201	23866	30158	28075	24683	26196.6	2780.37	10.6135
1939	1.089	353.081	[M+K]+	5.8	61104	66069	70119	64774	60118	64436.8	4025.71	6.24754
1947	1.089	353.926	[M+H]+	14.41	30736	34846	32403	36902	37039	34385.2	2776.76	8.07544
2584	1.089	455.114	[M+H]+	32.7	71773	83324	76321	79822	86327	79513.6	5726.01	7.2013
2912	1.089	565.101	[2M+Na]+	29.18	30398	33231	32961	34639	38807	34007.1	3088.43	9.08173
1462	1.09	298.054	[M+H]+	11.21	35195	20808	26299	21839	26148	26057.7	5677.18	21.7869
1134	1.116	258.108	[M+NH4]+	22.07	115021	131359	121517	121373	121317	122118	5859.06	4.79788
1666	1.116	323.072	[M+H]+	7.94	53601	57482	51330	55678	53933	54404.9	2313.41	4.25221
1218	1.123	270.116	[M+NH4]+	12.43	33504	39894	34951	30850	33842	34608.3	3316.03	9.58162
1428	1.123	293.063	[M+H]+	7	50265	49953	49465	50219	47629	49506.2	1096.36	2.2146
1988	1.123	357.959	[M+K]+	29.95	42361	38769	42792	44857	47653	43286.3	3280.27	7.57807
2037	1.123	365.104	[M+Na]+	60.8	306914	336750	273978	322941	331659	314448	25299.7	8.04575
2152	1.123	381.079	[M+K]+	923.51	3140897	3263605	3197695	3243049	3366543	3.24236e+06	83909.1	2.5879
2623	1.123	465.049	[M+H]+	6.71	21180	24747	19507	23516	24124	22615	2199.75	9.72695
2700	1.123	482.03	[M+H]+	55.72	78998	80040	77744	73409	85119	79062	4223.05	5.34144
2876	1.123	543.128	[2M+K]+	21.69	51597	52426	46026	53005	54136	51438.2	3163.3	6.1497
1638	1.13	320.005	[M+H]+	31.49	106368	104411	108233	106189	118885	108817	5788.22	5.31921
2469	1.13	432.17	[M+H]+	12.81	65054	72227	67238	66323	72699	68707.9	3518.21	5.12054
1235	1.134	273.106	[M+CH3OH+H]+	6.56	26361	45346	38279	62237	39217	42288	13100.3	30.9789
40	1.137	90.0549	[M+H]+	15.43	285260	297017	287872	278426	297162	289147	8028.78	2.77671
1510	1.143	304.149	[M+H]+	5.37	99143	115700	108539	112207	106126	108343	6297.59	5.81265
2443	1.143	427.094	[M+H]+	14.63	42843	46120	40175	46637	44062	43967.3	2618.04	5.95453
1317	1.15	282.048	[M+NH4]+	7.87	56526	58144	60494	55314	58022	57700.1	1948.21	3.37644
1356	1.15	286.137	[M+H-2H2O]+	18.9	64163	66868	67975	71621	68914	67908.4	2734.43	4.02664
1411	1.15	291.123	[M-C6H10O5+H]+	4.13	50737	66493	57984	90602	61297	65422.7	15191.8	23.2209
400	1.156	159.076	[M+H]+	3.71	33956	33478	39090	38929	34175	35925.6	2826.97	7.86895
1188	1.156	266.124	[M+H]+	8.04	16957	29195	26476	36751	27412	27358.3	7080.91	25.8821
2089	1.156	372.114	[M+H]+	7.86	20747	16205	18134	23667	25278	20806.2	3757.98	18.0618
85	1.157	104.071	[M-C6H10O5+H]+	21.56	267799	291121	294100	267365	265182	277113	14220.7	5.13174
92	1.157	106.05	[M-C6H10O4+H]+	36.74	120157	136713	134386	133460	146142	134171	9310.11	6.93897
137	1.157	116.071	[M-C6H8O6+H]+	21.69	151997	155367	153056	141307	156977	151741	6148.75	4.05214
151	1.157	120.065	[M-C6H10O4+H]+	28.27	144566	150001	152725	150296	152437	150005	3277.96	2.18523
242	1.157	133.06	[M+NH4]+	28.96	371073	380420	367520	364751	378209	372395	6748.09	1.81208
337	1.157	148.062	[M+CH3OH+H]+	27.1	192256	199130	207281	211092	212884	204528	8663.72	4.23595
516	1.157	176.104	[M-C6H10O4+H]+	13.91	136093	150429	147497	141643	144286	143990	5516.32	3.83105
1089	1.157	252.107	[M+H]+	7.69	27599	31797	26771	28609	29848	28925	1974.88	6.82759
1516	1.157	305.138	[M+H]+	7.24	53728	63653	56904	62288	61619	59638.4	4167.45	6.98786
1564	1.157	309.128	[M+NH4]+	4.93	68143	102371	92933	129635	96511	97918.5	22017.9	22.4859
2666	1.157	475.174	[M+Na]+	13.72	29334	32158	27916	29460	33233	30420.4	2196.84	7.22161
2748	1.157	497.993	[M+H]+	50.61	47963	48524	48882	47582	50076	48605.5	962.668	1.98057
2806	1.157	513.966	[M+H]+	460.77	340248	336985	362467	342830	352002	346906	10337.8	2.98001
2812	1.157	515.963	[M+K]+	73.35	105159	92534	113817	107290	109076	105575	7958.89	7.53861
2994	1.157	612.162	[M+H]+	36.15	31915	37144	34195	32376	41791	35484.1	4080.05	11.4983
1920	1.158	351.068	[M+H]+	3.81	34910	30907	36323	32614	33759	33702.5	2081.2	6.17521
3032	1.158	650.118	[M+K]+	36.31	21618	19336	23782	19856	17366	20391.6	2426.96	11.9018
1032	1.164	244.092	[M+NH4]+	114.77	292908	301451	286677	274803	290536	289275	9737.06	3.36602
2613	1.164	461.999	[M+H]+	40.09	37899	38003	41175	39011	46589	40535.2	3631.19	8.95813
2668	1.164	476.011	[M+K]+	275.93	250123	237335	272327	256570	255597	254390	12619.7	4.96075
2675	1.164	478.008	[M+H]+	66.7	58160	56072	60324	56063	66744	59472.4	4430.23	7.44921
2996	1.164	613.155	[M+H]+	27.79	34496	36421	38217	38843	42712	38137.9	3067.45	8.04303
3012	1.164	622.081	[M+K]+	51.21	25959	26415	26708	26732	26868	26536.5	362.501	1.36605
2146	1.165	380.077	[M+Na]+	9.04	43542	36466	39320	38698	45985	40802.3	3866.31	9.47569
332	1.171	147.076	[M+NH4]+	28.5	981522	1010868	1039178	962899	1001601	999214	29028	2.90508
676	1.171	196.046	[M+H]+	253.32	515478	495092	512767	505265	502399	506200	8184	1.61675
684	1.171	198.042	[M-C6H10O4+H]+	23.76	51366	49815	50084	50746	46245	49651.4	1997.23	4.0225
907	1.171	227.066	[M+H]+	11.12	45857	57359	49724	48700	55992	51526.4	4933.12	9.57396
1991	1.171	358.097	[M+K]+	99.42	348249	342490	368922	350808	375706	357235	14293.7	4.00122
2251	1.171	396.054	[M+K]+	254.87	563284	532286	587339	570917	585547	567875	22293.7	3.92581
2267	1.171	398.051	[M+H]+	27.73	102684	107182	106904	104647	116434	107570	5281.39	4.90972
2756	1.171	499.952	[M+K]+	63.31	55399	50864	60839	65821	56774	57939.4	5665.69	9.77865
2775	1.171	504.168	[M+H]+	33.07	86592	80344	83723	86703	96645	86801.4	6085.23	7.01052
2941	1.171	584.124	[M+H]+	84.06	72618	75513	75333	74152	77430	75009	1779.79	2.37277
236	1.174	132.049	[M+H]+	7.36	29681	28000	25461	29479	30093	28542.8	1895.06	6.63937
1867	1.174	343.121	[M+H]+	3.84	44378	51523	46108	39585	49513	46221.6	4647.41	10.0546
948	1.177	234.001	[M+K]+	5.29	50303	48486	52404	42758	47938	48377.8	3595.43	7.43198
1125	1.177	256.083	[M+H-2H2O]+	13	40502	46872	48727	44456	43170	44745.3	3199.45	7.15036
1490	1.177	302.134	[M+Na]+	24.5	157158	155852	171783	152298	152243	157867	8075.68	5.1155
2517	1.177	438.055	[M+H]+	26.18	46813	54145	54322	49508	57887	52535	4368.16	8.31476
2729	1.177	490.155	[M+H]+	15.85	21204	27376	18518	23046	24304	22889.6	3320.89	14.5083
1360	1.18	286.99	[M+Na]+	7.38	28866	25527	28969	27473	26987	27564.3	1428.24	5.18148
1596	1.182	313.959	[M+H]+	24.98	26271	27158	27912	30073	30674	28417.4	1889.49	6.64906
2342	1.182	410.069	[M+K]+	3.56	26863	25364	32046	27790	29660	28344.4	2589.44	9.13561
216	1.184	130.049	[M+H]+	11.94	279210	268667	299336	279067	282156	281687	11115.9	3.94617
1873	1.184	344.082	[M+H]+	16.68	55893	52976	58158	50588	57990	55120.9	3286.46	5.96226
2606	1.184	460.198	[M+H-H2O]+	13.54	46275	50561	45427	40209	51969	46888.2	4648.1	9.91315
1897	1.19	348.068	[M+H]+	6.93	28452	25309	23321	28210	28787	26815.7	2397.27	8.93978
143	1.191	118.086	[M-C6H10O5+H]+	47.4	410435	436843	427301	413487	432742	424162	11690.8	2.75621
179	1.191	124.039	[M+H]+	43.7	128789	135749	149352	133360	133385	136127	7811.37	5.73831
361	1.191	152.056	[M-C6H8O6+H]+	7.77	38749	39128	40033	40839	43504	40450.9	1890.3	4.67306
425	1.191	162.076	[M+H]+	3.86	60560	64783	55967	59751	68593	61930.8	4866.17	7.85743
572	1.191	182.031	[M-C6H10O4+H]+	4.04	63519	65364	65155	57532	56430	61600.1	4294.25	6.97117
1268	1.191	276.003	[M-C6H10O4+H]+	9.77	62868	61793	57679	57717	60732	60157.9	2369.23	3.93836
1748	1.191	332.128	[M+NH4]+	6.07	21776	15236	26780	26314	23476	22716.4	4660.13	20.5144
1807	1.191	337.09	[M+Na]+	2.79	33254	34949	41790	36699	38674	37073.4	3318.55	8.95131
2603	1.191	460.037	[M+K]+	17.76	23867	25682	26408	25351	25400	25341.6	926.192	3.65483
228	1.192	130.092	[M+H]+	72.2	70990	73694	68092	66494	71025	70058.9	2810.34	4.01139
1387	1.198	289.09	[2M+H]+	6.9	48975	53342	51861	51682	50674	51306.7	1614.44	3.14665
1692	1.204	325.111	[2M+H]+	7.29	161573	176149	175254	177428	170094	172100	6510.81	3.78316
1167	1.211	263.015	[M+K]+	10.68	119840	122796	128865	112556	127572	122326	6560.08	5.36279
17	1.218	85.0274	[M+H]+	3.79	68862	73897	72711	67324	72155	70989.7	2771.97	3.90476
310	1.218	145.049	[M+H]+	5.72	258311	292872	283890	265949	281210	276447	14026.5	5.07386
1051	1.218	247.041	[M+Na]+	8.73	67651	66832	65053	70165	65292	66998.4	2072.04	3.09267
430	1.225	163.06	[M+H]+	21.31	490347	501379	492488	474868	494809	490778	9809.23	1.99871
194	1.241	127.038	[M+H]+	3.52	91526	98986	95745	106457	101151	98773	5622.39	5.69224
608	1.258	189.039	[M+H]+	5.48	55133	54515	55158	52928	50275	53601.8	2068.84	3.85965
2006	1.267	360.148	[M+H]+	6.14	38601	42329	36637	37901	44558	40005.1	3312.07	8.27911
793	1.383	212.841	[M+H]+	40.18	45325	42232	57092	42817	42136	45920.4	6377.79	13.8888
495	1.394	174.885	[M+H]+	27.71	71401	70865	94625	71584	73768	76448.3	10221	13.3699
592	1.401	185.032	[M+H]+	16.81	92051	88431	102189	93586	103526	95956.7	6588.55	6.86617
141	1.53	118.086	[M+H]+	17.92	190710	198916	189872	200326	189738	193912	5248.24	2.7065
426	1.564	162.076	[M+H]+	2.31	28893	31532	32476	34383	30128	31482.5	2117.96	6.72743
1123	1.564	256.081	[M+H]+	11.8	30740	48135	40776	38926	38413	39398	6212.99	15.7698
571	1.578	182.03	[M+H]+	6.13	84800	96751	86350	86438	93351	89538	5215.06	5.82441
26	1.598	87.0262	[M+H]+	13.47	25053	30588	29487	31757	29497	29276.5	2539.85	8.6754
174	1.598	123.055	[M-C6H10O5+H]+	14.78	50590	51077	48521	49368	53925	50696.1	2066.1	4.07546
203	1.598	128.053	[M+Na]+	11.58	38881	44959	39614	42764	45253	42294.2	2953.92	6.98421
227	1.598	130.087	[M+H]+	142.06	126101	132020	126752	113240	124965	124616	6912.06	5.54671
234	1.598	132.047	[M+H-H2O]+	19.22	106982	126460	110764	101499	107224	110586	9472.31	8.56556
262	1.598	136.061	[M+H]+	10.01	63671	60121	59755	60368	66157	62014.4	2797.54	4.51111
323	1.598	146.063	[M+H]+	3	44887	42350	42046	38094	40896	41654.8	2466.8	5.922
349	1.598	150.058	[M+H]+	31.11	99360	108045	104613	99971	103431	103084	3557.65	3.45121
358	1.598	152.056	[M-C6H10O4+H]+	41.06	174550	174172	175503	173527	184601	176471	4601.15	2.60731
465	1.598	168.065	[M-C6H8O6+H]+	11.8	92189	105063	93936	95262	97055	96700.9	5002.8	5.17347
677	1.598	196.046	[M+H]+	1130.23	2037539	2245270	1993204	1962072	2067506	2.06112e+06	110602	5.3661
683	1.598	198.042	[M-C6H10O4+H]+	105.09	190660	197271	181385	177551	182781	185929	7933.85	4.26713
941	1.598	233.061	[M+H]+	7.14	19358	23717	27871	23950	24050	23789.2	3016.34	12.6795
942	1.598	233.112	[2M+Na]+	9.69	33221	29912	31979	29806	34209	31825.3	1961.72	6.16401
947	1.598	233.999	[M+K]+	5.34	50825	51774	50264	51191	50208	50852.4	656.667	1.29132
1261	1.598	275.128	[M-C6H10O5+H]+	3.43	22033	33002	27945	28883	32485	28869.5	4408.69	15.2711
1267	1.598	276.001	[M-C6H10O5+H]+	18.14	128224	130234	121378	116144	120868	123370	5768.88	4.6761
1378	1.598	288.118	[M-C6H8O6+H]+	11.61	38111	42396	45835	43254	40494	42018.1	2907.92	6.92065
1412	1.598	291.126	[M-C6H10O4+H]+	4.15	39786	38078	40019	47084	37862	40565.7	3771.35	9.29689
1489	1.598	302.133	[M+NH4]+	21.95	141163	144745	142673	146616	131462	141332	5891.03	4.16823
1545	1.598	308.09	[M+H-2H2O]+	24.28	107336	168849	178930	186185	166500	161560	31328.6	19.3913
1595	1.598	313.958	[M+H]+	24.01	22384	29225	24605	29011	28179	26680.5	3037.94	11.3864
1601	1.598	314.116	[M+H]+	24.38	47294	65059	55209	55708	56599	55973.8	6303.29	11.2611
1687	1.598	325.084	[M+H]+	7.47	23107	24030	19023	18886	17848	20579	2786.15	13.5388
1898	1.598	348.069	[M+H]+	24.68	67431	74448	68691	71904	71835	70861.8	2800.94	3.95268
1992	1.598	358.098	[M+H]+	218.79	769450	832262	786774	735366	789166	782604	35110	4.48631
2147	1.598	380.081	[M+CH3OH+H]+	14.1	51530	51244	51679	50829	56194	52295.1	2203.27	4.21316
2250	1.598	396.053	[M+K]+	238.81	517401	530731	514444	541168	545812	529911	13928.2	2.6284
2266	1.598	398.05	[M+H]+	17.37	97522	104559	104000	105970	105136	103437	3386.02	3.2735
2345	1.598	411.009	[M+H]+	7.57	36120	42366	35149	40509	39704	38769.8	3039.96	7.84106
2373	1.598	415.097	[M+NH4]+	13.94	41961	52983	60602	57416	61217	54835.6	7902.68	14.4116
2516	1.598	438.054	[M+H]+	49.52	90746	97500	83571	86223	94544	90516.7	5738.54	6.33975
2667	1.598	476.01	[M+K]+	89.11	85448	92372	90273	88419	85502	88403	3016.51	3.41222
2732	1.598	491.972	[M+H]+	60.56	60925	66704	65342	62608	67935	64702.9	2895.05	4.47438
2774	1.598	504.165	[M+H]+	20.3	52711	54337	53537	51258	60756	54519.6	3667.4	6.72675
2942	1.598	584.124	[M+H]+	26.94	25329	25577	24888	25848	31377	26603.8	2691.36	10.1164
1466	1.605	298.114	[M+H]+	14	35273	38236	32600	31722	33803	34326.8	2559.96	7.45762
2760	1.605	502.115	[M+K]+	40.97	81152	93398	78794	83651	89723	85343.7	6070.15	7.1126
1735	1.612	330.124	[M+NH4]+	8.15	31993	41622	33802	31465	39421	35660.5	4587.57	12.8646
1423	1.618	292.132	[M+H]+	4.54	34131	43380	33213	36145	32956	35965	4330.14	12.0399
546	1.624	179.047	[M+H]+	8.97	117333	86579	155721	163548	148321	134300	31922	23.7691
556	1.632	180.05	[M+H]+	5.02	86081	115690	81548	83500	91555	91675	13941	15.207
2805	1.632	513.965	[M+H]+	43.44	45261	46060	47221	51794	45794	47225.8	2652.56	5.61675
177	1.639	124.039	[M-C6H10O4+H]+	49.77	212244	248523	225573	219799	231853	227598	13753.5	6.04287
1126	1.639	256.126	[M+H]+	12.06	22858	27922	26127	36314	27175	28079	4993.09	17.7823
1881	1.639	345.139	[M+H-H2O]+	6.81	26879	38603	32328	46710	34497	35803.4	7419.77	20.7236
1886	1.639	346.124	[M+H]+	10.53	24793	35623	30806	31882	29705	30561.8	3919.13	12.8236
2027	1.643	363.15	[M+H]+	6.74	22279	39088	29806	34589	30225	31197.5	6248.78	20.0297
1217	1.655	270.096	[M+H]+	10.55	22152	25409	18495	22938	19973	21793.5	2679.04	12.2929
331	1.659	147.076	[M+H]+	9.77	798299	909550	846948	867715	821991	848900	42780.8	5.03956
1374	1.666	287.979	[M+H]+	6.8	32205	34594	33258	32405	35017	33495.9	1268.21	3.78617
1750	1.673	332.132	[M+H]+	99.47	301440	366221	313028	310661	306204	319511	26485	8.28924
547	1.7	179.047	[M+H]+	7.55	117152	84617	155721	158740	148321	132910	31644.8	23.8092
1448	1.7	296.036	[M+H-2H2O]+	9.07	19232	31608	32390	42988	29995	31242.7	8444.44	27.0285
1747	1.707	332.061	[M+H]+	24.09	49023	64154	67154	74355	56715	62280.2	9744.35	15.646
2106	1.707	375.997	[M+H]+	14.84	29983	35093	46631	35857	33340	36180.9	6264.37	17.314
2535	1.723	442.052	[M+H]+	17.1	20547	24969	19533	24950	22058	22411.5	2493.42	11.1256
1393	1.726	290.084	[M+H]+	8.39	33375	37877	36097	42156	37313	37363.8	3191.83	8.54257
218	1.734	130.05	[M-C6H10O4+H]+	58.48	1679311	1860591	1756165	1712899	1845722	1.77094e+06	80019.6	4.51849
918	1.734	229.973	[M+H]+	12.37	31857	30508	33138	30473	30496	31294.4	1187.97	3.7961
1586	1.734	313.011	[M+H]+	28.01	83409	90859	74837	89325	93565	86399.1	7456.87	8.63073
623	1.741	191.049	[M+H]+	14.59	85738	96951	80895	105468	101869	94184.3	10511.9	11.161
1639	1.741	320.089	[M+H]+	23.88	57253	60028	59797	57685	60453	59043.1	1464.18	2.47985
1148	1.822	261.118	[M+H]+	9.1	38434	55828	46888	50847	48847	48168.9	6377.79	13.2405
1874	1.843	344.09	[M+H]+	28.55	73007	82072	79645	82039	81563	79665.2	3852.46	4.83581
16	1.849	84.0443	[M+H]+	26.07	170934	176250	176266	180833	174637	175784	3562.97	2.0269
1582	1.849	312.13	[M+H]+	61.06	192686	212090	214998	204779	210708	207052	8852.38	4.27543
1024	1.859	243.046	[M+H]+	5.26	37895	29648	35355	39440	40865	36640.4	4410.34	12.0368
1266	1.863	275.567	[M+2H]2+	250.39	190915	212827	200728	198093	201881	200889	7918.85	3.9419
2332	1.863	409.083	[M+H]+	11.92	39209	47653	42675	36545	40073	41230.9	4204.27	10.1969
2710	1.863	484.115	[2M+H]+	32.33	84045	82432	83606	85835	91671	85517.8	3650.67	4.2689
1	1.87	76.0389	[M+H]+	40.5	30395	32002	31996	32842	35810	32609.2	1996.59	6.12279
1020	1.87	242.561	[M+H]+	61.02	55506	70038	60748	63868	66477	63327.3	5546.86	8.75904
1159	1.87	262.013	[M+H]+	7.78	23277	21328	19060	24361	20348	21674.8	2150.81	9.92311
1216	1.87	269.567	[M+H]+	78.75	67742	75503	65734	70726	70234	69987.9	3679.78	5.25773
1470	1.87	298.569	[M-C6H10O5+H]2+	154.68	123309	136190	126484	126926	129991	128580	4868.59	3.78642
1533	1.87	307.083	[M+2H]2+	161.49	631564	692166	657798	628140	684628	658859	29424.4	4.46596
1959	1.87	355.073	[M+H]+	6.74	179550	200603	181248	190482	193001	188977	8692.25	4.59964
924	1.876	231.043	[M+H]+	6.44	48786	68405	57226	63905	61247	59913.7	7430.74	12.4024
2997	1.876	613.159	[M-C6H10O4+H]+	68.36	100880	110383	103660	103287	105997	104841	3589.96	3.42419
617	1.883	190.069	[M+H]+	6.08	34613	38654	40193	37738	41393	38518.3	2595.41	6.73813
2187	1.904	385.127	[M+H]+	3.74	29639	27820	28342	31883	26009	28738.5	2187.99	7.61345
265	1.938	136.074	[M+H]+	8	45344	60057	47392	50377	53743	51382.8	5792.78	11.2738
1743	1.938	331.123	[M+H]+	7.63	30533	48067	41201	50328	48061	43638	8087.42	18.533
450	1.944	165.054	[M+H]+	15.83	44509	47110	49417	50092	49089	48043.3	2265.77	4.7161
579	1.944	182.081	[M+NH4]+	61.21	842808	986264	930143	935677	943863	927751	52362.4	5.64402
710	1.944	202.125	[M+H]+	7.96	293459	353684	372358	410187	146743	315286	103224	32.7399
1353	1.944	286.092	[M+H]+	20.69	121922	111860	122185	131664	127415	123009	7424.44	6.03568
2081	1.985	371.109	[M+H]+	5.21	36912	46866	47241	54627	44166	45962.5	6377.03	13.8744
117	2.033	113.023	[M-C6H10O5+H]+	20.97	45717	54896	51549	41709	49555	48685.1	5123.54	10.5238
1258	2.039	275.075	[M+H]+	4.75	43271	49419	46079	42781	47670	45843.9	2835.97	6.18614
25	2.08	86.0961	[M+H]+	21.9	80967	87997	140613	85079	84198	95770.9	25192.6	26.3051
238	2.08	132.102	[M-C6H10O4+H]+	165.43	1597657	1704694	1708235	1523149	1624585	1.63166e+06	77747.5	4.76492
1480	2.094	300.14	[M+Na]+	27.5	106957	109420	111192	106643	101344	107111	3724.57	3.4773
280	2.114	138.091	[M+NH4]+	35.28	154263	145845	144911	150584	146434	148408	3928.04	2.64679
1454	2.114	297.056	[M+H]+	37.43	200113	219833	211276	210593	220829	212529	8392	3.94864
154	2.118	121.066	[M+H]+	5.34	27669	27686	25486	23241	30171	26850.4	2611.41	9.72579
2809	2.121	515.11	[M+H]+	40.19	44725	49441	47000	43788	52964	47583.3	3718.77	7.81529
2090	2.128	372.114	[M+H]+	68.7	269883	270848	271046	247018	265873	264933	10231	3.86171
2343	2.135	410.071	[M+K]+	6.54	62352	56026	56032	61722	67638	60753.9	4887.11	8.04412
664	2.141	194.066	[M-C6H10O5+H]+	18.06	130357	130663	131315	129500	126520	129671	1878.38	1.44858
773	2.148	210.061	[M-C6H10O4+H]+	132.12	630558	722725	656410	631308	671193	662439	37857.9	5.71493
447	2.152	164.074	[M+H]+	3.62	30024	36091	33483	33347	31289	32846.8	2322.28	7.07006
301	2.155	142.068	[M+H]+	24.65	54273	65661	50941	59822	52470	56633.4	6061.74	10.7035
789	2.155	212.058	[M+H]+	24.22	73509	77246	69067	72998	75408	73645.5	3060.58	4.15583
799	2.155	213.086	[M+H]+	11.77	85290	94305	98497	122156	114289	102907	15032.3	14.6076
830	2.155	219.049	[M+NH4]+	3.5	147898	159783	159381	165741	157166	157994	6476.03	4.09891
2782	2.155	505.99	[M+H]+	36.93	39819	48156	43856	42262	52033	45225.2	4868.79	10.7656
2428	2.158	425.026	[2M+Na]+	15.73	33510	38941	31703	34031	33390	34315.1	2729.5	7.95423
1722	2.175	328.125	[M+H]+	9.82	43712	46239	47944	45285	46429	45921.7	1560.1	3.3973
1230	2.176	272.969	[M+H-H2O]+	11.42	26442	24541	25844	27903	25162	25978.2	1291.13	4.97004
484	2.177	172.954	[M+H]+	7.43	19890	18377	22036	21591	24718	21322.2	2389.56	11.2069
622	2.182	190.964	[M+H]+	6.56	33239	32405	31786	34303	33757	33097.9	1013.66	3.0626
758	2.182	207.966	[M+H]+	19.49	39348	39687	32440	34486	38530	36898.5	3245.65	8.79617
1405	2.182	290.978	[M+H]+	28.96	124457	126650	134372	135588	139010	132015	6188.18	4.68747
1544	2.182	307.984	[M+H-H2O]+	28.86	36289	39265	35794	38509	37833	37537.9	1467.38	3.90906
1557	2.182	308.99	[M+H]+	18.91	41716	44286	42493	46391	37183	42414	3434	8.09638
2318	2.182	408	[M+H]+	13.17	44785	40502	42982	45535	42490	43258.8	1985.84	4.59059
455	2.189	166.072	[M-C6H10O5+H]+	40.17	221953	253407	231638	229118	236169	234457	11777.5	5.02331
1701	2.192	325.99	[M+H]+	15.76	20350	23741	20574	18818	22897	21276.2	2005.96	9.42823
2595	2.208	459.107	[M+H]+	14.71	33439	32228	32355	31116	28937	31615.1	1708.26	5.4033
1273	2.209	276.143	[M+H]+	10.48	74559	130467	132794	188721	137464	132801	40455	30.4629
1599	2.227	314.09	[M+H]+	54.84	166356	157102	160983	151818	157173	158687	5386.84	3.39464
1009	2.23	241.033	[M+H]+	7.6	54298	56201	53620	49075	69244	56487.8	7595.74	13.4467
891	2.241	225.039	[M+H]+	3.44	100638	102474	102399	83645	113350	100501	10685.9	10.6326
261	2.275	136.061	[M+H]+	7.11	43716	43622	50635	41322	46944	45247.9	3615.98	7.99149
1600	2.309	314.091	[M+H]+	60.67	39836	156158	45942	151818	157173	110185	61503.8	55.8184
2583	2.361	455.086	[M+H]+	21.83	37986	34995	34352	33266	37680	35655.9	2084.02	5.84481
492	2.379	174.076	[M-C6H10O5+H]+	14.07	158085	162860	151043	147677	159652	155863	6294.56	4.03851
2097	2.38	374.085	[M+K]+	9.93	47749	35510	38976	45097	55771	44620.6	7893.36	17.69
273	2.401	137.063	[M+H]+	7.95	91798	94160	96421	100214	90155	94549.8	3956.76	4.18484
274	2.464	137.063	[M+H]+	10.09	91798	94160	96421	100214	90155	94549.8	3956.76	4.18484
1352	2.515	286.091	[M+H]+	27.39	133396	136949	141839	151774	160005	144793	10957.7	7.56785
2365	2.535	414.16	[M+H]+	14.41	75249	80925	79243	82767	83101	80257.2	3199.29	3.9863
126	2.603	114.056	[M+H]+	3.96	90968	93716	54110	46626	46803	66444.6	23852.6	35.8985
383	2.603	156.067	[M-C6H10O5+H]+	6.03	88595	85852	99747	96975	102704	94774.7	7249.66	7.64937
1624	2.603	318.12	[M+H]+	9.58	36143	32346	45892	31348	37470	36639.8	5766.1	15.7373
1955	2.626	355.064	[M+H]+	4.55	63258	61792	62796	47199	59003	58809.8	6697.37	11.3882
187	2.639	125.023	[M+H]+	9.51	31200	34776	38925	35102	35536	35107.9	2744.7	7.81788
2087	2.668	372.091	[M+H]+	10.66	33920	40648	40014	47638	47989	42042.1	5888.7	14.0067
263	2.698	136.062	[M+H]+	55.12	458156	460071	521660	470348	479624	477972	25897.1	5.41812
1205	2.705	268.103	[M+H]+	74.03	515696	519166	588555	512139	559576	539026	33678.9	6.2481
1602	2.8	314.182	[M+H]+	74.82	285958	306126	320189	312976	321692	309388	14496	4.68536
366	2.915	152.057	[M+H]+	23.67	129352	126297	132506	143479	134403	133207	6520.07	4.89468
1340	2.922	284.099	[M+H]+	9.12	25440	29279	27549	29323	28074	27932.9	1590.81	5.69513
1260	2.976	275.109	[M+Na]+	6.47	116150	106251	99827	82222	100044	100899	12368.9	12.2587
1531	2.98	307.046	[M+H]+	9.72	51814	62349	67010	64411	64587	62034.1	5947.26	9.58708
1106	2.983	253.128	[M+H]+	5.95	43307	37207	35474	35456	36354	37559.6	3293.42	8.76853
136	3.071	116.07	[M+H]+	5.41	65836	50877	62800	57169	77703	62876.8	10064.4	16.0065
2284	3.092	400.146	[M+H]+	15.1	56884	59201	61745	64507	65955	61658.4	3721.89	6.0363
1583	3.165	312.154	[M+H]+	7.33	32911	31638	33477	35541	34005	33514.3	1434.75	4.28101
1880	3.221	345.128	[M+H]+	8.05	38337	40934	38947	38703	40527	39489.7	1162.56	2.94395
1114	3.295	254.16	[M+H]+	31.2	336421	325771	323433	313621	323573	324564	8124.75	2.50328
545	3.377	178.125	[M+H]+	8.05	52510	52075	55682	45715	54133	52022.9	3803.61	7.31142
178	3.519	124.039	[M-C6H10O5+H]+	166.02	757608	752918	791275	747861	844852	778903	40603.9	5.21296
1351	3.519	286.09	[M+H]+	21.79	119933	123239	134588	138150	147106	132603	11104.6	8.37432
1357	3.551	286.137	[M+H]+	32.24	124000	130301	132035	129105	133510	129790	3644.7	2.80815
294	3.58	140.07	[M+H]+	18.32	167410	176454	183419	171130	183162	176315	7133.36	4.0458
1355	3.63	286.137	[M+H]+	37.28	41389	130301	43504	128218	132890	95260.7	48246.6	50.6469
319	3.635	146.06	[M-C6H10O5+H]+	154.6	1729554	1772177	1773159	1765791	1819475	1.77203e+06	31998	1.80573
1551	3.635	308.112	[M+H]+	11.62	193133	198332	202442	202770	218904	203116	9648.75	4.75037
1696	3.635	325.138	[M+NH4]+	6.32	98675	124853	113291	107945	110051	110963	9477.13	8.54081
560	3.723	180.087	[M-C6H10O5+H]+	36.04	533154	549041	561212	541117	547334	546372	10375.4	1.89896
1858	3.723	342.139	[M+H]+	8.83	73147	82094	84887	77963	79352	79488.5	4429.8	5.57289
146	3.798	118.086	[M+H]+	3.78	48586	56727	46428	51991	47503	50246.9	4180.34	8.31959
2254	3.805	396.175	[M+H]+	4.53	27413	35517	35360	31574	33458	32664.3	3346.84	10.2462
1053	3.811	247.127	[M+H]+	11.68	52535	59737	62519	54752	54115	56731.7	4210.4	7.42159
870	3.865	223.051	[M+H]+	5.43	63039	65866	64503	60223	62776	63281.4	2112.01	3.33749
442	3.893	163.983	[M+H]+	61.51	69999	75164	80249	76334	85543	77457.9	5816.49	7.50922
765	3.906	209.044	[M+H]+	12.37	114901	120598	116396	124632	124176	120141	4419.82	3.67887
900	3.906	226.07	[M+NH4]+	58.04	250473	268926	280065	265189	297834	272498	17680.9	6.48846
2150	3.906	380.877	[M+H]+	38.73	65708	66864	70108	75179	86334	72838.8	8390.54	11.5193
969	3.907	235.912	[M+H]+	5.07	27715	30252	33896	32102	33576	31508.2	2564.02	8.13761
1790	3.913	335.88	[M+H]+	20.02	35249	32647	36877	38747	37516	36207	2355.99	6.50701
2172	3.913	382.877	[M+H]+	20.21	22845	22943	21621	26619	28166	24438.6	2800.23	11.4583
706	3.988	202.124	[M+H]+	8.95	316830	342977	323136	329513	279010	318293	23999.7	7.54013
152	3.994	120.08	[M+CH3OH+H]+	16.43	73559	84339	92515	78911	82099	82284.7	7007.74	8.51646
457	3.994	166.085	[M+H]+	177.33	860103	937484	959252	907228	963324	925478	42790.3	4.62359
679	3.994	197.08	[2M+Na]+	18.09	62699	64016	67342	71970	74010	68007.5	4906.1	7.21405
328	4.002	147.047	[M+H-H2O]+	3.86	80542	81243	90545	83296	79414	83007.9	4444.24	5.35399
605	4.002	188.109	[M+H]+	4.31	43342	44536	49900	40227	43697	44340.6	3510.01	7.91601
451	4.028	165.057	[M+H]+	182.73	512244	538135	576533	504447	554492	537170	29759.4	5.54002
1660	4.028	322.126	[M+H]+	54.04	273802	282098	292589	278709	287135	282866	7293.59	2.57846
599	4.042	187.039	[M+H]+	4.4	34843	32285	33811	35001	35181	34224	1207.55	3.52837
443	4.076	164.069	[M+H]+	6.39	56958	64906	76177	62020	71717	66355.6	7655.45	11.537
774	4.076	210.075	[M+H]+	31.97	136458	147684	146643	147683	162482	148190	9284.23	6.26508
486	4.088	174.04	[M+H]+	4.3	31434	32220	38842	29800	33704	33200	3454.15	10.4041
1424	4.13	292.199	[M+H]+	7.27	101551	116193	110500	98670	99287	105240	7743.58	7.35802
1664	4.137	323.069	[M+H]+	4.73	21589	33717	22113	28296	32998	27742.4	5770.25	20.7994
1467	4.172	298.138	[M+H]+	10.88	25193	26819	27133	24432	27037	26122.8	1231.32	4.71358
285	4.184	139.038	[M+H]+	5.84	47626	43480	49825	43526	45175	45926.4	2756.84	6.00274
540	4.198	178.049	[M-C6H10O5+H]+	19.71	223201	222274	225518	234048	223101	225628	4858.67	2.1534
1833	4.198	340.101	[M+H]+	14.97	89509	85951	86079	91246	84467	87450.4	2813.88	3.21769
2131	4.198	378.024	[M+H]+	8.07	49967	52193	50341	52223	56095	52163.8	2429.3	4.65706
1657	4.212	322.093	[M+H-H2O]+	12.6	55429	52883	55826	53382	60670	55638.3	3085.37	5.54541
2864	4.239	538.126	[M+H]+	11.25	32935	30210	37914	35205	38134	34879.7	3372.36	9.66854
561	4.313	180.087	[M-C6H10O5+H]+	6.94	123861	130056	140690	116934	128676	128043	8736.36	6.82297
1859	4.313	342.14	[M+H]+	4.73	40071	39806	48361	44574	46011	43764.7	3746.58	8.56072
1568	4.314	310.128	[M+H]+	7.18	41584	73116	74363	94840	76880	72156.8	19218.3	26.634
385	4.347	156.084	[M+H-H2O]+	8.8	72731	78276	73836	76024	83965	76966.4	4453.13	5.78581
493	4.347	174.093	[M+H]+	6.68	92067	83034	79669	83930	103142	88368.1	9431.07	10.6725
882	4.347	224.076	[M-C6H10O5+H]+	114.99	704459	730475	756620	727782	730013	729870	18479.7	2.53192
901	4.347	226.073	[M+H]+	13.59	84174	81056	91030	83219	82608	84417.4	3866.35	4.58004
2193	4.347	386.128	[M+H]+	38.55	174864	182119	178506	159605	181190	175257	9191.85	5.24479
2520	4.347	439.036	[M+H]+	15.3	50097	55134	48982	51181	50984	51275.7	2325.39	4.53508
2824	4.347	520.002	[M+H]+	45.88	37501	42068	42550	41663	48832	42522.8	4061.43	9.55118
10	4.348	83.0736	[M+H]+	13.87	32482	36042	37634	37722	38358	36447.7	2375.36	6.51718
760	4.356	208.08	[M+H]+	4.4	61129	59406	66668	60088	72185	63895.1	5447.54	8.52575
466	4.381	168.066	[M+H-H2O]+	4.1	38283	38468	39576	41230	37107	38932.8	1554.08	3.99169
595	4.381	186.077	[M+H]+	15.27	64498	66827	62369	66049	60293	64007	2685.04	4.19492
809	4.381	215.101	[M+H]+	11.19	30395	39059	39631	34784	34650	35703.5	3768.97	10.5563
1272	4.381	276.106	[M+H]+	11.67	96489	102046	99549	95642	108890	100523	5323.56	5.29585
309	4.449	144.066	[M+H]+	7.79	71332	76786	72376	66552	68470	71103.2	3924.63	5.51963
279	4.47	138.055	[M+H-2H2O]+	13.08	81760	85196	89565	84668	81929	84623.7	3170.47	3.74656
872	4.483	223.052	[M-C6H10O4+H]+	45.95	640846	684637	702202	679445	660943	673614	23489.7	3.48712
2185	4.483	385.105	[2M+K]+	8.77	104298	110867	110759	108680	120001	110921	5730.7	5.16647
321	4.49	146.06	[M+H]+	12.51	235748	239830	248003	259281	276968	251966	16617.7	6.59522
2061	4.49	369.11	[M+H]+	5.58	110833	115553	119409	115316	113287	114880	3165.1	2.75514
2234	4.517	394.198	[M+H]+	8.99	55289	57312	52869	50155	57846	54694.4	3204.57	5.85904
344	4.551	149.08	[M+H]+	9.83	58054	52903	59784	59128	55014	56976.6	2920.43	5.12566
2206	4.551	390.081	[M+H]+	14.22	29800	31351	29897	36394	30419	31572.3	2764.73	8.75682
79	4.571	103.075	[M+H]+	11.99	44958	46023	43226	37315	41435	42591.5	3425.97	8.0438
305	4.605	143.034	[M+H]+	30.8	89566	85647	86586	83721	85863	86276.7	2122.04	2.45957
186	4.619	125.023	[M+H-H2O]+	18.3	62079	65408	62848	56947	62579	61972	3090.26	4.98653
199	4.653	127.039	[M+H-H2O]+	5.35	174371	163243	174353	159914	171123	168601	6650.29	3.94441
470	4.653	170.055	[M+H]+	27.97	45583	53256	49763	54252	59163	52403.4	5082.53	9.69884
480	4.653	171.065	[M+H]+	61.92	147199	141918	149210	140428	147684	145288	3865.1	2.66031
1574	4.653	311.073	[2M+Na]+	12.2	69040	69749	72870	76908	82566	74226.7	5601.95	7.54708
111	4.714	111.045	[M+H]+	15.27	135801	132586	139314	121619	136975	133259	6943.94	5.21086
1589	4.719	313.09	[M+H]+	10.34	42737	44905	42597	45434	40280	43190.6	2061.45	4.77291
619	4.823	190.125	[M+H]+	17.41	88483	90544	93477	93452	101689	93529.1	5024.32	5.37193
975	4.823	236.13	[M+H]+	11.53	127027	120169	130695	123457	120088	124287	4578.45	3.68377
2791	4.924	508.147	[M+H]+	25.1	44354	40754	48400	38994	43757	43251.9	3617.26	8.36324
161	4.934	122.027	[M+H]+	4.81	33311	29258	38622	31635	36188	33802.6	3691.46	10.9206
1885	4.945	346.094	[M-C6H10O5+H]+	23.11	58529	60619	64420	60254	65425	61849.4	2936.06	4.74711
720	4.958	204.085	[M+H]+	7.56	42769	41125	48072	44191	42425	43716.3	2668.33	6.10375
204	5.026	128.071	[M+H-H2O]+	9.7	53033	50912	66421	51525	60956	56569.5	6823.74	12.0626
325	5.026	146.081	[M+H]+	102.22	976303	993856	1033543	976124	1046120	1.00519e+06	32737.1	3.2568
1552	5.026	308.132	[M+CH3OH+H]+	17.91	371460	391210	394204	396524	418095	394299	16601.1	4.21029
1734	5.026	330.114	[M+H]+	25.69	107629	101463	103779	97355	97823	101610	4283.78	4.2159
226	5.037	130.085	[M+H]+	4.06	57670	55855	63392	51959	61164	58008	4480.06	7.72318
180	5.046	124.039	[M+H]+	15.9	87510	98315	99225	92149	97826	95004.8	5026.12	5.29039
1002	5.053	240.049	[M+H]+	102.16	426567	444554	485818	457630	492641	461442	27765.2	6.01704
1168	5.062	263.087	[M+H]+	5.45	29371	29022	33513	33004	34365	31854.9	2478.35	7.78011
306	5.114	143.034	[M+H]+	14.3	52820	53863	54383	52131	59212	54481.9	2786.54	5.11461
266	5.264	136.078	[M+H]+	7.71	49371	52971	55115	56369	56634	54091.8	3009.98	5.56459
2877	5.274	543.176	[M+H]+	13.78	23392	25633	22942	26362	25012	24668.2	1460.16	5.91919
2257	5.278	397.104	[M-C6H10O4+H]+	6.39	36333	34460	34942	38457	36501	36138.7	1564.64	4.32955
394	5.298	158.081	[M-C6H10O5+H]+	146.17	521638	523255	538975	526958	533878	528941	7325.56	1.38495
1857	5.304	342.114	[M+H]+	8.75	153108	148811	163314	150172	155436	154168	5724.05	3.71286
894	5.31	225.074	[M+H]+	3.85	95509	104162	99977	98924	112741	102263	6621.74	6.47523
1990	5.311	358.089	[M+K]+	10.78	93704	88636	98875	91575	83698	91297.6	5659.29	6.19873
1884	5.318	346.094	[M-C6H10O5+H]+	23.14	52694	51949	53344	54519	55285	53558.2	1349.83	2.5203
2792	5.318	508.148	[M+H]+	26.5	47369	43534	49113	42686	48325	46205.5	2907.77	6.29313
159	5.325	122.027	[M+H]+	7.24	36429	34729	33980	28866	35339	33868.6	2936.59	8.67052
832	5.402	219.05	[M+H]+	3.24	60991	61669	56834	64559	62368	61284.2	2825.84	4.61105
345	5.454	149.08	[M-C6H10O5+H]+	11.63	65409	67985	67252	62942	63565	65430.7	2208.87	3.37589
1762	5.454	333.114	[M+Na]+	3.43	63493	58426	60599	57888	64416	60964.4	2930.36	4.80667
669	5.46	195.12	[M+H]+	4.57	32083	40304	30347	28132	27708	31714.6	5115.62	16.1302
851	5.467	220.117	[M+H]+	8.68	142963	144803	163671	139733	156810	149596	10178.3	6.80387
1016	5.467	242.1	[M+Na]+	11.59	32760	35931	42237	34725	38525	36835.5	3671.27	9.96666
1112	5.489	254.086	[M+H]+	5.59	37847	32309	32005	27875	29303	31868	3823.74	11.9987
222	5.501	130.065	[M+H]+	13.75	264544	265799	270049	261385	254596	263275	5761.17	2.18828
41	5.528	90.0552	[M+H]+	3.24	103908	106229	107139	100297	103287	104172	2687.91	2.58026
320	5.535	146.06	[M-C6H10O5+H]+	32.91	333548	342729	357092	342126	373722	349844	15799	4.51602
1548	5.535	308.111	[M+H]+	5.19	94937	102745	107791	111906	112359	105948	7271.28	6.86309
2453	5.542	429.13	[M+H]+	22.14	81384	88407	88188	94654	88275	88181.7	4694.52	5.32368
1057	5.556	248.138	[M+H]+	13.66	42691	50658	47925	50842	52051	48833.4	3750.65	7.6805
1949	5.562	354.078	[M+H]+	8.42	55596	54768	63924	60200	63583	59614.3	4309.81	7.22949
1505	5.586	304.079	[M+H-2H2O]+	5.8	27799	25429	28067	26286	33114	28139.2	2985.28	10.609
538	5.589	178.049	[M-C6H10O5+H]+	56.43	584369	564459	559911	522081	511752	548515	30495.1	5.55958
1653	5.589	322.09	[M+H-H2O]+	20.27	123660	119943	125369	114460	127640	122215	5166.38	4.2273
1832	5.589	340.1	[M+H]+	9.14	49464	55579	49247	45082	49874	49849	3743.97	7.51062
1982	5.589	357.127	[M+NH4]+	4.21	57737	63039	61522	54646	52254	57839.6	4527.57	7.8278
2015	5.589	362.082	[M+Na]+	15.66	53822	59508	50619	50592	49951	52898.3	3991.92	7.5464
2223	5.589	393.012	[M+H]+	10.26	67340	63491	62432	61533	66027	64164.7	2445.96	3.812
160	5.59	122.027	[M+H]+	5.08	40451	42803	40312	38173	39065	40160.6	1749.24	4.35562
254	5.592	134.06	[M+H]+	5.28	36405	32128	34240	28103	33125	32800.2	3069.68	9.35872
750	5.596	207.101	[M+H]+	6.77	56227	53110	54530	48166	52736	52953.9	3007.99	5.68039
1721	5.596	328.12	[M+H-H2O]+	5.26	39730	41429	47208	41956	47814	43627.3	3645.51	8.35603
2353	5.597	412.03	[M+H]+	7.62	32688	30988	29390	32985	33528	31916	1701.58	5.33143
1888	5.603	346.129	[M+H]+	19.69	61408	66375	73525	63102	71422	67166.4	5216.38	7.76635
479	5.63	171.065	[M-C6H10O4+H]+	22.2	127540	130079	130863	123547	123265	127059	3554.95	2.79788
1961	5.637	355.098	[M+K]+	5.77	59787	61281	56071	60806	57881	59165.2	2166.45	3.6617
1104	5.657	253.062	[M-C6H10O5+H]+	29.74	293650	287779	276457	283619	311854	290672	13395.5	4.60845
2374	5.665	415.114	[M+H]+	4.98	38735	39020	36480	38529	45271	39606.9	3321.38	8.38585
2028	5.685	363.165	[M+H]+	6.48	25327	29804	32256	31611	32486	30296.6	2970.71	9.80544
831	5.691	219.05	[M+H-H2O]+	3.67	76526	77215	81089	77215	81442	78697.6	2364.57	3.00463
1137	5.698	259.041	[M+Na]+	8.4	42282	46841	45061	45989	48464	45727.2	2297.45	5.02425
3028	5.718	645.173	[M+H]+	60.48	43019	41947	40820	42481	46031	42859.4	1950.58	4.55112
468	5.732	169.049	[M+H]+	19.75	75193	74114	72110	73967	78129	74702.4	2213.02	2.96245
2523	5.827	439.217	[M+H]+	312.95	580914	485444	537596	496292	538545	527758	38142.2	7.22721
759	5.889	208.009	[M+H]+	4.65	64538	68417	61921	64983	67916	65554.7	2661.53	4.06
335	5.895	148.043	[M+H]+	5.94	30659	34078	35753	33710	32937	33427.3	1858.65	5.56027
1688	5.895	325.087	[M+H]+	20.99	244653	247724	242712	242656	249837	245516	3175.46	1.29338
424	5.902	162.055	[M+H]+	4.56	58927	62628	67279	65567	68071	64494.8	3747.49	5.81052
965	5.915	235.142	[M+H]+	4.58	57868	59524	54989	51796	57882	56411.7	3053.63	5.41312
1633	5.936	319.138	[M+H-H2O]+	4.96	42466	41861	46055	40489	45061	43186.5	2307.41	5.3429
2435	6.031	425.189	[M+H]+	25.64	302854	306111	322653	322272	327156	316209	10936.6	3.45867
1679	6.037	324.108	[M+H]+	26.85	136957	143071	145655	137123	132745	139110	5187.04	3.72873
1875	6.044	344.1	[M+H]+	9.18	39007	44225	45703	41770	41110	42363	2636.76	6.2242
2706	6.058	483.119	[M+H]+	13.65	30636	34986	38179	37653	38153	35921.4	3236.13	9.00892
826	6.065	218.136	[M+H]+	3.68	53118	44430	52776	52991	47719	50206.9	3949.29	7.86604
639	6.098	192.14	[M+H]+	67.03	503990	521379	513319	528162	486013	510572	16433.5	3.21863
666	6.103	194.137	[M+H]+	14.38	28159	26394	28087	28004	26386	27406	929.367	3.39111
208	6.105	128.143	[M+H]+	12.71	70608	68788	72591	72572	72459	71403.6	1685.35	2.36032
374	6.119	155.034	[M+H]+	4.64	39101	38259	41149	34194	38941	38328.6	2550.62	6.65462
2016	6.166	362.084	[M+Na]+	17.63	59342	64711	61568	58826	58793	60648	2540.87	4.18953
539	6.173	178.049	[M-C6H10O5+H]+	6.89	79392	81958	80115	79279	85625	81274	2658.17	3.27063
2683	6.18	479.178	[M+H]+	8.47	31107	35950	39054	37064	36039	35842.8	2927.72	8.16822
2309	6.229	406.018	[M+H]+	14.1	24950	27416	27829	25412	28518	26824.7	1560.07	5.81581
284	6.234	139.038	[M+H]+	7.16	61320	61185	59365	52940	52217	57405.5	4480.98	7.80583
2307	6.258	405.059	[M-C6H8O6+H]+	10.44	23568	25766	29027	27540	36550	28490.2	4944.67	17.3557
1895	6.261	348.012	[M+H]+	10.84	40892	39782	43208	46054	44457	42878.7	2560.08	5.97051
2485	6.261	434.012	[M+H]+	15.07	54597	59718	56418	57570	60655	57791.6	2452.13	4.24305
2506	6.263	437.02	[M+H]+	5.04	16877	18051	19879	20693	25609	20221.7	3363.8	16.6346
794	6.268	213.036	[M+H]+	4.97	42023	42623	46273	40775	44306	43200.2	2136.81	4.9463
850	6.268	220.117	[M+H]+	4.92	34688	33073	38747	35207	31456	34634.1	2728.81	7.87895
1166	6.268	262.983	[M+H]+	8.7	58507	55747	56079	58437	61622	58078.3	2361.16	4.06548
2489	6.268	435.021	[M-C6H10O4+H]+	24.01	93782	92892	98955	100614	116838	100616	9647.16	9.58808
1319	6.322	282.155	[M+H]+	9.1	55986	55983	57473	61273	60464	58235.8	2495.49	4.28515
1085	6.326	252.072	[M+H]+	3.48	33252	37721	41463	36881	35968	37056.8	2981.09	8.04466
2179	6.329	384.114	[M+H]+	35.89	121504	133589	146394	137583	140883	135991	9358.6	6.8818
1113	6.349	254.112	[M+H]+	8.3	64496	65350	70745	72173	71791	68911.1	3690.17	5.35497
1438	6.356	294.172	[M+H]+	12.3	40992	58210	58428	52961	64159	54950.1	8750.62	15.9247
2157	6.373	381.113	[M+H]+	4.19	22250	24370	24837	19259	18522	21847.7	2882.12	13.1919
1389	6.383	289.138	[M+H]+	5.78	58259	52145	59407	56606	61857	57654.7	3624.55	6.28664
1223	6.393	271.128	[M+H-H2O]+	9.68	28676	29936	25948	27527	30227	28462.9	1769.77	6.21783
1749	6.441	332.131	[M+H]+	9.09	22541	28352	29764	20804	25892	25470.6	3784.04	14.8565
1656	6.472	322.091	[M+H]+	9.69	61211	76340	74795	71264	71798	71081.4	5903.84	8.30575
2596	6.52	459.128	[M+H]+	8.25	22791	24674	24109	22027	24012	23522.7	1081.77	4.59882
2856	6.603	534.02	[M+H]+	7.8	30791	33576	32779	32341	39837	33864.7	3489.08	10.303
848	6.632	220.083	[M+H-H2O]+	3.55	45233	47329	50290	46191	46915	47191.7	1905.91	4.03865
2420	6.634	422.127	[M+Na]+	8.19	47774	49974	46672	54681	55591	50938.5	4024.85	7.90139
2576	6.634	453.056	[M+H]+	14.89	60034	62127	61905	62816	61281	61632.6	1048.7	1.70153
55	6.641	96.0809	[M+H]+	52.92	108029	111598	108993	115932	112213	111353	3097.55	2.78174
107	6.641	110.096	[M+H]+	21.86	32384	37802	34465	44115	39044	37562.2	4516.77	12.0248
164	6.641	122.095	[M+H]+	15.25	63884	69946	66856	66309	70612	67521.1	2764.81	4.09474
183	6.641	124.112	[M+H]+	9.14	49812	47882	49445	50704	54292	50427	2389.27	4.73808
384	6.641	156.083	[M+H]+	16.38	105715	107827	112874	124454	111810	112536	7269.61	6.4598
474	6.641	170.099	[M+H]+	47.51	339997	354053	374147	368690	361749	359727	13358.8	3.71359
988	6.641	238.093	[M+H]+	899.41	4606631	4902437	5053875	5072734	5125681	4.95227e+06	210271	4.24596
2053	6.641	367.123	[M+H]+	9.67	76310	84961	93127	85545	90364	86061.3	6422.83	7.46308
2283	6.641	400.145	[M+H]+	203.46	698507	713361	739983	733236	768503	730718	26733.3	3.6585
2688	6.641	480.102	[M+H]+	34.92	49004	50714	47667	50934	52507	50165.3	1868.3	3.7243
606	6.662	188.11	[M+CH3OH+H]+	24.37	192829	200304	105870	216660	107809	164695	53517.2	32.4948
8	6.675	82.0655	[M+H]+	23.78	27881	31330	32536	34173	31013	31386.6	2319	7.38851
124	6.675	114.038	[M+H-H2O]+	5.06	38330	45266	42302	44127	45400	43085.1	2933.62	6.80889
233	6.675	132.047	[M+H]+	27.3	159008	177380	181213	189471	183903	178195	11593.7	6.50617
557	6.675	180.051	[M-C6H10O5+H]+	64.43	913321	1029197	1059146	1082391	1054919	1.02779e+06	66718.8	6.49145
573	6.675	182.046	[M+H]+	5.87	84507	93691	93812	93475	96904	92477.8	4673.71	5.05388
1855	6.675	342.103	[M+H]+	18.95	100877	109967	114324	109519	114621	109862	5554.89	5.05625
421	6.682	162.04	[M-C6H10O5+H]+	15.54	240001	266008	256028	276196	276536	262954	15361.9	5.84204
1677	6.689	324.093	[M+H]+	50.8	243484	263128	265151	261703	282536	263201	13862.2	5.2668
2863	6.689	536.129	[M+H]+	16.08	23243	25115	24470	28206	25001	25206.9	1833.47	7.27366
2096	6.696	374.074	[M+NH4]+	9.23	36178	39058	36962	37926	41176	38259.9	1953.71	5.10641
2646	6.709	469.227	[M+H]+	13.25	67915	61368	68206	57801	58608	62779.7	5000.33	7.96488
2237	6.716	395.013	[M+K]+	8.76	50075	58034	50802	55441	55057	53881.7	3355.27	6.2271
690	6.75	199.06	[M+H]+	9.59	42405	42595	41879	41234	38282	41278.9	1756.66	4.25558
663	6.791	194.044	[M+H]+	4.01	32420	33780	41201	38979	40715	37418.9	4056.68	10.8413
731	6.818	205.097	[M+NH4]+	191.79	876666	929011	1006543	986825	987421	957293	53632.9	5.60256
318	6.827	146.06	[M+H]+	4.75	80117	77975	148970	90025	150706	109558	37054.8	33.822
603	6.831	188.07	[M+H]+	47.05	264002	295061	308725	296769	317713	296454	20357.3	6.86693
712	6.838	202.126	[M+H]+	8.45	234309	189367	225803	264166	171969	217123	36719	16.9116
1779	6.846	335.106	[M+H]+	9.79	117008	122151	104060	106415	121288	114184	8437.65	7.38949
1631	6.909	319.126	[M+H]+	3.71	26859	26163	29807	26467	29770	27813.1	1820.11	6.54408
1538	6.933	307.167	[M+H]+	5.89	60561	66985	68298	57636	68841	64464.1	5051.08	7.83549
858	6.947	221.091	[M+H]+	8.02	59373	64374	71192	64296	68869	65620.9	4580.71	6.98057
1279	6.967	277.165	[M-C6H10O5+H]+	8.25	42984	47840	41380	45845	45976	44805.1	2584.32	5.76792
2524	6.974	439.218	[M+H]+	1258.85	2033587	2284310	2367638	2448011	2537254	2.33416e+06	192457	8.24525
634	7.062	192.065	[M+H]+	10.96	61963	73945	76965	71831	71261	71193.3	5623.43	7.89882
1587	7.069	313.084	[M+H]+	115.28	249625	274679	279223	293577	296818	278785	18783.9	6.73779
542	7.113	178.051	[M+H]+	5	47141	75878	59393	74020	54078	62102	12523.6	20.1662
1916	7.114	350.181	[M+H]+	4.82	26278	26722	26581	26535	28963	27015.8	1100.43	4.07326
1483	7.116	301.124	[M+H]+	9.66	91110	96846	90903	89417	89481	91551.6	3061.58	3.34411
2017	7.116	362.086	[M+H]+	12.27	33726	36721	40011	38153	38098	37341.9	2335.16	6.25345
2233	7.119	394.17	[M+H]+	4.73	23192	30104	26154	28792	31423	27933	3288.96	11.7745
1842	7.164	341.133	[M+H]+	9.04	102296	109763	101259	113147	103257	105944	5218.73	4.92591
2325	7.177	408.127	[M+H]+	9.67	73333	73412	76465	76563	80239	76002.4	2842.39	3.73987
2218	7.259	392.146	[M+H]+	10	67511	70167	75423	75056	72342	72099.7	3340.28	4.63287
139	7.279	117.091	[M+H]+	38.35	183306	193394	195812	180955	182819	187257	6816.95	3.64042
2138	7.283	379.067	[M+H]+	3.51	34513	36649	33945	35998	38796	35980.4	1915.13	5.32271
438	7.286	163.095	[M-C6H10O5+H]+	28.47	266516	264836	264704	231960	231462	251896	18440.6	7.32073
1891	7.286	347.13	[M+Na]+	23.48	118706	119294	124487	120352	115364	119641	3289.49	2.74948
375	7.34	155.035	[M+H]+	4.17	33267	33872	30597	29536	33053	32065	1886.73	5.88407
1830	7.34	339.986	[M+H]+	9.51	32343	33892	38357	33846	35494	34786.3	2286.07	6.57176
423	7.354	162.054	[M-C6H10O5+H]+	5.07	62334	67699	69749	69126	64109	66603.4	3236.91	4.85997
1883	7.354	346.088	[M+Na]+	30.53	73660	72925	72693	68068	72290	71927.2	2214.43	3.07871
713	7.415	203.08	[M+H]+	4.41	40429	39494	38767	41606	42009	40460.9	1370.52	3.38727
1070	7.449	250.146	[M+H]+	86.34	330990	345463	360613	336745	348450	344452	11388.7	3.30632
724	7.456	204.141	[M+H]+	30.39	219884	230848	222205	221428	232220	225317	5756.9	2.55503
1150	7.456	261.142	[M+H]+	7.28	25125	20142	29593	21862	26226	24589.5	3715.47	15.11
966	7.483	235.143	[M+H]+	9.48	106492	114705	122493	119742	111281	114943	6420.94	5.58622
1720	7.523	328.118	[M+H]+	6.53	42771	45177	44645	39645	41663	42780.1	2252.83	5.26608
264	7.53	136.062	[M+H]+	249.51	1229727	1285307	1262734	1329592	1308461	1.28316e+06	38964.9	3.03662
1464	7.537	298.097	[M+H]+	659.49	1440769	1479575	1530064	1529653	1575418	1.5111e+06	51915.5	3.43562
583	7.557	183.065	[M+H]+	6.78	39443	34631	38122	34659	30180	35407.2	3610.48	10.197
721	7.591	204.087	[M+H]+	6.64	29492	37137	32901	36687	34926	34228.6	3129.86	9.14397
1964	7.591	355.113	[M+H]+	6.67	84303	96724	94455	91770	92133	91877	4679.17	5.09287
398	7.592	159.055	[M+H]+	3.76	26008	27956	26148	27727	27833	27134.6	968.821	3.57043
181	7.626	124.039	[M-C6H10O5+H]+	8.63	18392	25672	23947	22500	25173	23137	2921.74	12.628
2398	7.639	419.129	[M+H]+	31.06	97210	106224	115387	114870	117158	110170	8391.35	7.61675
362	7.646	152.056	[M+H]+	38.78	208783	207663	210295	206513	226280	211907	8155.4	3.84858
1200	7.646	268.08	[M+H-H2O]+	14.5	55023	57773	51802	56384	65601	57316.6	5132.94	8.95541
2447	7.666	428.095	[M+H]+	24.24	31523	33773	35671	37249	36919	35026.9	2386.51	6.81336
1173	7.679	263.177	[M+H]+	7.49	65226	66534	64228	62833	67269	65217.9	1775.18	2.72192
2578	7.7	453.232	[M+H]+	14	27902	30195	29510	32640	30865	30222	1742.82	5.76672
2320	7.713	408.091	[M+H]+	6.47	32732	32798	32192	34768	34265	33351	1103.64	3.30916
1588	7.727	313.084	[2M+Na]+	83.88	174717	186603	175656	179311	181592	179576	4808.72	2.67782
2186	7.727	385.106	[M+H]+	15.27	54254	53679	59327	61573	58233	57413.3	3375.16	5.8787
633	7.734	192.065	[M+H]+	7.88	50156	54019	50833	57375	57107	53897.9	3383.72	6.27802
873	7.734	223.054	[M-C6H10O5+H]+	3.82	36069	40361	48404	38456	42392	41136.4	4686.57	11.3928
435	7.741	163.075	[M+NH4]+	16.62	217148	215225	215896	219894	225329	218698	4114.65	1.88143
2829	7.747	522.214	[M+H]+	19.52	35198	37223	35543	33191	32532	34737.4	1890.27	5.44159
338	7.761	148.079	[M+H]+	17.3	98228	94423	95815	89420	95907	94758.7	3281.76	3.46329
1960	7.773	355.097	[M+H]+	4.69	37953	34266	34723	36802	28641	34477	3593.54	10.423
644	7.774	193.043	[M+H]+	9.85	45135	49219	49083	48927	49650	48402.8	1846.31	3.81447
1211	7.795	269.027	[M+H]+	12.75	38755	43875	39046	36169	42597	40088.6	3116.79	7.77475
628	7.863	191.11	[M+H]+	21.43	189709	191942	205884	200474	210118	199626	8766.04	4.39124
1204	7.863	268.103	[M-C6H10O5+H]+	102.65	729117	716224	713986	687590	752722	719928	23741.6	3.29778
1678	7.863	324.108	[M+H]+	7.76	47207	43955	55345	47612	48207	48465.2	4184.85	8.63475
2460	7.863	430.155	[M+H]+	17.47	75134	77637	80080	71914	78512	76655.5	3199.03	4.17325
131	7.89	114.103	[M+H]+	4.53	42931	42082	53830	46216	50916	47195.1	5078.2	10.76
1143	7.89	260.137	[M+H]+	36.75	146679	127055	139639	125484	142047	136181	9411.09	6.91073
1281	7.89	277.166	[M+NH4]+	1000.44	5804776	5490357	5740829	5264146	5844194	5.62886e+06	245994	4.37022
2647	7.897	469.229	[M+H]+	23	71397	74065	76831	74381	74637	74262.3	1936.78	2.60802
2231	7.944	394.133	[M+Na]+	12.5	58818	63669	66756	66767	65210	64244	3292.96	5.12571
223	7.964	130.065	[M+H]+	28.46	902915	963108	973408	947879	969894	951440	28838.6	3.03104
313	7.964	145.049	[M+H]+	4.95	275816	285460	299817	289713	282299	286621	8950.82	3.12288
485	7.964	174.036	[M+H]+	10.73	124348	137650	138081	132419	126627	131825	6252.11	4.74273
740	7.964	207.059	[M+H]+	67.29	8159146	8572441	8618162	8793634	8769238	8.58252e+06	254975	2.97087
1797	7.964	336.113	[M+H-2H2O]+	4.77	79007	88296	80601	88564	92161	85725.9	5645.34	6.58534
2062	7.964	369.11	[M+H]+	30.68	801369	829748	873020	805076	844145	830672	29536.2	3.5557
2560	7.964	449.066	[M+H]+	19.8	125020	128681	133376	126866	139174	130624	5700.63	4.36417
1923	7.978	351.1	[M+H]+	4.64	130734	143043	137857	132504	145432	137914	6396.35	4.63793
2214	7.978	391.092	[M+H]+	13.48	114796	130670	125773	122457	129438	124627	6370.61	5.11174
2419	7.978	422.021	[M+H]+	12.3	145038	158962	152015	153153	157165	153266	5406.56	3.52756
2714	7.978	485.117	[M+H]+	11.97	40539	37191	40291	38467	41249	39547.5	1669.58	4.22172
2764	7.978	502.988	[M+H]+	33.88	56395	64125	61940	61485	72725	63334.1	5965.36	9.41887
2750	7.981	498.168	[M+H]+	14.21	41408	36159	42656	41438	44896	41311.6	3210.61	7.77169
1138	7.985	259.122	[2M+H]+	24.43	150824	157670	158904	145050	158196	154129	6025.67	3.9095
611	7.987	189.048	[M+H-H2O]+	5.1	108617	39266	114673	117198	117629	99476.6	33850.4	34.0285
610	8.084	189.046	[M+H]+	5.37	108617	119083	114673	41770	117494	100328	32977	32.8694
624	8.1	191.064	[M+H]+	25.82	280364	266604	262332	281316	264540	271031	9087.09	3.35278
2698	8.1	481.144	[M+H]+	9.56	21822	23694	22338	27809	26247	24382	2570.34	10.542
602	8.134	188.04	[M+H]+	8.44	85289	91341	90089	84071	86119	87381.7	3159.8	3.61609
512	8.141	176.058	[M+H]+	8.26	71526	76772	80390	73046	80901	76527	4220.15	5.51459
525	8.168	177.065	[M+H]+	3.35	87371	97918	94986	87536	95261	92614.4	4848.83	5.2355
1484	8.169	301.138	[M+H]+	8.8	33976	35452	38617	37184	41416	37329.1	2878.8	7.71195
1174	8.27	263.178	[M+H]+	6.39	59379	62371	66011	64564	69356	64336.1	3757.86	5.84098
651	8.292	193.085	[M+H]+	8.31	38151	39813	42802	41246	38759	40154.3	1889.32	4.70513
1431	8.304	293.159	[M+H]+	10.48	79299	82722	81651	79552	84414	81527.5	2158.99	2.64817
1394	8.311	290.113	[M+H]+	7.57	37918	38939	50567	38360	38321	40820.7	5460.32	13.3763
278	8.338	138.054	[M+H]+	9.43	48045	53571	51918	48702	51502	50747.7	2313.01	4.55786
2160	8.372	381.176	[M+H]+	9.46	56397	46575	50225	50736	53532	51493	3693.92	7.17363
2240	8.372	395.103	[M+H]+	7.14	26847	25757	24703	27612	25697	26123.1	1126.24	4.31127
1536	8.378	307.114	[M+H]+	5.42	100980	104966	99901	106514	104617	103395	2816.38	2.72389
162	8.399	122.027	[M+H]+	4.57	33258	38582	46724	37687	38449	38940.1	4868.88	12.5035
749	8.399	207.1	[M+H]+	9.58	57443	60334	70036	65678	57032	62104.5	5618.82	9.04736
359	8.405	152.056	[M-C6H10O5+H]+	7.6	62702	54192	52684	53123	53273	55194.7	4232.25	7.66786
286	8.406	139.039	[M-C6H10O5+H]+	26.98	193653	204893	195449	187016	185599	193322	7712.72	3.98957
1665	8.406	323.072	[M+Na]+	14	139687	158237	152894	149691	148085	149719	6818.3	4.55408
1889	8.406	346.13	[M+CH3OH+H]+	32.34	103366	93539	108472	93949	112360	102337	8469.08	8.27565
1948	8.406	354.002	[M+H]+	21.93	65694	68503	67933	66500	66265	66979.1	1185.73	1.7703
1933	8.429	352.095	[M+H]+	11.27	33805	36735	35852	33111	34601	34820.7	1477.28	4.24254
1105	8.448	253.064	[M+H]+	8.03	53523	50305	48834	45928	51535	50024.9	2863.49	5.72412
78	8.472	103.073	[M+H]+	15.94	30844	28628	30525	28642	27070	29141.7	1550.89	5.32188
1892	8.473	347.131	[M+H]+	36.2	198812	215362	220145	207268	219023	212122	8989.25	4.23777
81	8.501	104.07	[M+H]+	7.78	152350	158997	166155	145358	139995	152571	10440.9	6.8433
837	8.51	219.101	[M+H]+	3.1	47128	54725	52553	55747	57540	53538.6	4011.43	7.49259
38	8.514	90.0547	[M+H]+	7.53	174686	185333	185997	179761	168439	178843	7410.34	4.14348
142	8.514	118.086	[M+H]+	5.44	68839	77768	71313	69701	72123	71948.7	3500.93	4.86587
239	8.514	132.102	[M+NH4]+	10.17	88158	87256	83740	99995	95341	90897.8	6604.91	7.2663
272	8.514	137.06	[M+Na]+	5.63	55721	57824	59557	59935	57202	58047.8	1733.67	2.98663
1331	8.514	283.096	[2M+K]+	13.19	56021	69454	68483	65681	70468	66021.4	5868.11	8.8882
1697	8.514	325.142	[M+H-H2O]+	24.56	311463	345311	343102	332418	345288	335516	14466.5	4.31171
1868	8.514	343.152	[M+H]+	14.97	118479	125637	135685	115703	124105	123922	7722.1	6.23142
2780	8.514	505.217	[M+H]+	11.85	21492	26467	24548	26142	25039	24737.6	1976.18	7.98857
312	8.521	145.049	[M+Na]+	3.66	251388	260902	239621	259943	269697	256310	11360.5	4.43231
504	8.521	175.075	[M+H]+	4.07	44652	45892	47420	43769	49541	46254.8	2293.36	4.95811
703	8.521	201.091	[2M+Na]+	6.15	31768	28505	35436	31251	32259	31844	2478.88	7.78445
1460	8.521	297.112	[M+H]+	8.46	28240	32881	32567	32470	34546	32140.6	2336.69	7.27021
2007	8.521	360.162	[M+NH4]+	43.87	159153	160076	160114	149434	135780	152911	10580	6.91902
2052	8.528	367.114	[M+H]+	5.19	48384	53980	44550	52904	48191	49601.8	3842.89	7.74747
2872	8.528	541.162	[M+2H]2+	42.86	74926	85987	83722	89661	103539	87567	10447.2	11.9305
2018	8.533	362.111	[M+H]+	11.26	37506	41000	41685	45254	46127	42314.4	3479.26	8.22241
1904	8.534	349.082	[M+H]+	7.58	75904	81479	79103	82606	98789	83576.2	8883.17	10.6288
229	8.541	131.049	[M+H]+	96.65	617690	627936	653056	626394	557798	616575	35399.1	5.74125
437	8.541	163.075	[M+CH3OH+H]+	246.04	3896338	4083621	4093903	3968973	3740818	3.95673e+06	146059	3.69141
558	8.541	180.085	[M+H-2H2O]+	14.92	315370	326252	322033	301438	281111	309241	18321.6	5.92471
2074	8.541	370.1	[M+H]+	23.21	57798	73502	74390	61834	71483	67801.7	7502.17	11.0649
2133	8.541	378.035	[M+H-H2O]+	37.19	292097	313199	304232	318236	318733	309299	11243.6	3.63517
77	8.542	103.055	[M+H]+	16.91	57477	62792	61393	60200	54889	59350.1	3168.4	5.33848
2040	8.555	365.12	[M+Na]+	105.63	978975	1085006	1072994	1046118	1079351	1.05249e+06	43716	4.15358
2252	8.555	396.058	[M+H]+	8.76	64442	65893	76077	73264	73007	70536.5	5073.2	7.1923
989	8.559	238.094	[M+Na]+	4.47	31621	35474	36709	32963	38003	34953.9	2632.38	7.531
3053	8.559	707.253	[M+H]+	35.39	25694	29866	27933	29912	33183	29317.4	2767.74	9.44061
734	8.562	206.08	[M+H-H2O]+	3.65	52297	56025	54052	54578	58267	55044.1	2241.45	4.07209
2153	8.562	381.091	[M+K]+	20.94	72024	85015	76307	90851	90749	82989.1	8529.4	10.2777
2256	8.568	397.064	[M+H]+	9.97	81028	84906	81644	91313	93131	86404.6	5548.76	6.42184
28	8.575	88.0392	[M-C6H8O6+H]+	16.92	34080	42567	39249	39752	43567	39843.2	3703.49	9.29516
350	8.575	150.091	[M+H]+	12.33	45735	56404	58226	56815	65917	56619.3	7204.07	12.7237
543	8.575	178.086	[M+H]+	10.62	97075	102268	114996	104901	113609	106570	7615.55	7.14606
883	8.575	224.092	[M+H]+	14.85	143715	156003	157846	159076	151457	153620	6247.04	4.06656
1977	8.575	356.097	[M+H]+	8.29	49131	55498	58569	53717	58010	54985	3812.1	6.93297
197	8.576	127.039	[M+H]+	3.37	96622	110501	110682	109230	111421	107691	6237.85	5.79235
1042	8.589	246.073	[M+H-H2O]+	10.13	29799	37026	37858	37844	40446	36594.7	4011.36	10.9616
2521	8.601	439.056	[M+H]+	10.29	27412	28388	34038	30774	33017	30725.7	2857.98	9.30159
867	8.609	222.114	[M+H]+	6.6	46900	53858	55954	54040	53253	52801.1	3450.19	6.53431
668	8.699	195.066	[M+H]+	5.74	39248	43813	42541	40132	42176	41582	1857.31	4.46661
458	8.745	166.086	[M+H]+	9.44	40799	57853	44975	47063	56112	49360.5	7340.23	14.8706
1413	8.745	291.179	[M-C6H10O5+H]+	9.66	110972	102218	103109	101851	104896	104609	3746.39	3.58132
1540	8.745	307.176	[M-C6H10O4+H]+	44.23	977598	949950	1028048	967476	1066662	997947	48151.2	4.82503
1445	8.758	295.128	[M+H]+	10.28	53988	57933	69521	57583	57952	59395.6	5900.77	9.93469
1509	8.779	304.128	[M+H]+	25.3	247993	266083	258519	272786	279445	264965	12264.7	4.62879
343	8.82	149.074	[M+H]+	8.19	40106	45157	48316	46683	47731	45598.5	3296.64	7.22972
1065	8.946	249.086	[M+H]+	5.47	39818	41544	42664	44811	39875	41742.1	2091.3	5.01003
1094	8.946	252.588	[M+H]+	30.95	33617	26487	23196	30241	50361	32780.5	10579.4	32.2735
54	8.955	96.0808	[M+H]+	159.88	524432	533284	538520	535518	521964	530744	7187.19	1.35417
256	8.955	134.096	[M+H]+	31.46	153459	145096	147042	141112	143684	146079	4657.45	3.18831
473	8.955	170.099	[M+H]+	23.9	246530	269610	259002	257473	263335	259190	8500.32	3.27957
586	8.955	184.115	[M+H-H2O]+	323.52	1888649	1888984	1869485	1961810	1819557	1.8857e+06	51112.7	2.71055
1092	8.955	252.109	[M-C6H10O5+H]+	2184.6	32806545	33700628	33518768	33123507	33324192	3.32947e+07	347655	1.04417
2158	8.955	381.139	[M+NH4]+	98.87	610188	633954	609966	620174	622893	619435	9980.82	1.61128
2367	8.955	414.161	[M+H]+	567.6	3883337	3959809	4001169	4042307	4113680	4.00006e+06	86516.1	2.16287
2738	8.955	494.118	[M+H]+	59.83	203387	200504	208694	195141	207839	203113	5565.76	2.74022
2890	8.955	548.035	[M+H]+	28.36	82881	91227	92338	91669	96649	90952.9	5003	5.50065
3102	8.955	907.272	[M+H]+	320.95	70164	75887	76215	79497	87078	77768.2	6193.74	7.96436
9	8.962	83.0726	[M+H]+	29.74	95181	93401	92104	92891	91907	93097	1311.66	1.40892
58	8.962	96.9773	[M+H]+	6.84	86964	83956	89439	83546	86374	86055.9	2402.19	2.79143
283	8.962	138.128	[M+H]+	204.6	1240187	1244585	1248050	1229944	1231306	1.23881e+06	7992.67	0.645187
2253	8.962	396.15	[M+H-H2O]+	19.28	191091	199898	213653	207731	215063	205487	10023.6	4.87795
718	8.969	203.113	[M+H]+	11.99	140612	126166	139663	138372	130933	135149	6306.56	4.66636
954	8.969	234.098	[M+H]+	14.92	260667	266222	249230	273501	259587	261842	8953.05	3.41926
1523	8.969	306.025	[M+H]+	5.67	89242	90697	88138	90889	92403	90273.7	1637.05	1.81343
2498	8.969	436.142	[M+Na]+	11.33	200053	209836	218167	235294	226159	217902	13733.2	6.30245
2631	8.969	467.071	[M+H]+	25.73	164666	161200	149043	160088	175002	162000	9332.09	5.76056
824	8.973	218.12	[M-C6H10O4+H]+	4.23	65140	64637	65485	62914	61980	64031.3	1513.7	2.36401
109	8.976	110.097	[M+H]+	94.53	169776	180347	172750	169225	177484	173917	4862.99	2.79616
709	8.982	202.125	[M+H]+	25.01	903867	973219	964356	941538	906943	937985	31926.2	3.4037
553	9.05	179.11	[M+H]+	7.05	107187	107316	104604	101224	102746	104615	2688.03	2.56944
1309	9.118	281.098	[M+H]+	7.74	55380	52044	56833	55453	57786	55499.1	2177.35	3.92322
365	9.152	152.057	[M+H]+	6.65	75848	77940	85245	80270	83203	80501	3810.34	4.73328
564	9.152	180.102	[M-C6H10O5+H]+	307.14	753951	807822	795728	794098	802763	790872	21365.2	2.70147
2323	9.153	408.112	[M+H]+	4.56	26345	25691	27742	28014	31510	27860.4	2256.01	8.09756
1860	9.159	342.152	[M+H]+	12.3	116210	113106	119280	117983	117239	116764	2331.05	1.99639
526	9.17	177.103	[M+NH4]+	3.97	36245	42427	35614	37505	34797	37317.4	3022.83	8.10032
410	9.183	160.075	[M+H]+	3.06	166282	173998	177138	172836	163908	170832	5532.79	3.23872
871	9.185	223.052	[M+H]+	3.42	36644	43098	42547	38867	37091	39649.4	3019.96	7.61667
635	9.186	192.065	[M+H]+	15.75	99449	96433	106745	103092	99479	101040	3967.02	3.9262
1811	9.217	337.185	[M+H]+	2.91	30563	27697	28052	24713	26950	27595.1	2106.78	7.63463
2033	9.229	364.133	[M+H]+	10.07	36835	37370	35709	40521	37651	37617.3	1785.35	4.7461
736	9.287	206.12	[M+H]+	9.65	34877	35052	47031	35211	34471	37328.4	5430.9	14.549
972	9.294	236.113	[M+H]+	6.39	76710	77043	78280	74814	77315	76832.4	1271.23	1.65455
2189	9.328	385.163	[M+H]+	5.56	36465	40790	37791	38851	41675	39114.4	2133.29	5.45397
2094	9.335	373.149	[M+H]+	4.89	33404	38821	35902	34481	32738	35069.2	2414.75	6.88567
2208	9.335	390.175	[M+NH4]+	202.38	555138	566514	554265	532733	514057	544541	20966.3	3.85027
244	9.342	133.065	[M+H]+	6.69	74937	88822	84826	80248	82176	82202	5179.53	6.30098
2487	9.342	434.199	[M+H]+	4.54	30922	33303	31524	34323	33041	32622.7	1381.05	4.23339
415	9.349	161.06	[M+H]+	30.4	361168	372777	369543	358684	350855	362605	8762.29	2.41648
654	9.349	193.086	[M+CH3OH+H]+	634.78	3061546	3270668	3284826	3164434	3015377	3.15937e+06	120888	3.82633
786	9.349	211.096	[M+CH3OH+H]+	70.44	376798	387027	388964	368547	362437	376755	11477.8	3.04649
887	9.349	224.108	[M+H]+	7.44	85881	90829	88174	88207	90317	88681.5	1975.59	2.22773
2142	9.349	379.095	[2M+Na]+	2.81	31549	42796	42025	42486	36859	39142.9	4891.63	12.4969
2319	9.349	408.049	[M+H-H2O]+	9.74	79948	82766	81735	89623	83143	83442.9	3670.13	4.39838
2438	9.349	426.06	[M+H]+	16.94	82793	88874	85800	93478	86422	87473.2	3994.55	4.5666
3080	9.349	767.271	[2M+Na]+	123.64	58551	58674	64958	64990	71889	63812.3	5522.97	8.65502
2296	9.351	403.175	[M+H]+	3.88	22245	18708	24933	22582	27679	23229.4	3336.44	14.363
2314	9.351	407.136	[M+H]+	6.83	19773	23948	24428	20215	23758	22424.5	2237.49	9.9779
240	9.355	132.102	[M+H]+	6	42533	50639	41259	50239	46616	46257.3	4302.21	9.3006
37	9.356	90.0547	[M+H]+	4.58	137290	132435	124738	136572	128462	131899	5345.03	4.05236
83	9.356	104.07	[M+H]+	8.34	153730	177644	162977	158200	135337	157578	15342.9	9.73672
562	9.356	180.088	[M+H]+	17.22	354770	358942	357965	346182	303967	344365	23135.4	6.71828
776	9.356	210.088	[M+H]+	13.73	65559	64269	73114	73636	72262	69768.1	4481.32	6.42317
959	9.356	235.074	[M+H]+	6.68	21130	24103	22082	22603	22624	22508.6	1077.81	4.78842
2247	9.356	395.13	[M+Na]+	74.22	679924	720444	728022	740570	781159	730024	36509.4	5.00112
2348	9.356	411.103	[M+H]+	20.28	107503	114644	113801	112964	117506	113284	3655.72	3.22705
2282	9.358	400.109	[M+H]+	6.05	23495	26087	21970	26776	29704	25606.5	3002.78	11.7266
2132	9.42	378.031	[M+H]+	10.36	63161	66411	60392	61252	65803	63403.6	2671.9	4.21412
436	9.444	163.075	[M+CH3OH+H]+	19.61	304141	324262	323433	287657	278595	303618	20615.5	6.78996
2041	9.444	365.121	[M+H]+	8.51	69265	58813	67952	62875	63796	64540.3	4186.07	6.48598
230	9.451	131.05	[M+H]+	11.1	68290	66984	59715	59743	61214	63189.1	4130.98	6.53749
938	9.453	232.145	[M+H]+	4.33	25336	25209	28096	23198	26191	25606.1	1772.97	6.92402
1928	9.454	351.106	[M+H]+	5.86	41864	49663	45793	42176	52843	46467.9	4767.68	10.2602
2159	9.457	381.174	[M+H]+	22.16	92574	106449	107008	107108	112046	105037	7324.82	6.97358
1067	9.478	249.17	[M+H]+	52.42	475481	491604	503119	473253	486428	485977	12224.8	2.51551
574	9.491	182.063	[M+H]+	10.39	155128	153914	153816	158029	151061	154389	2521.12	1.63296
1876	9.518	344.118	[M+H]+	6.77	35705	35353	36601	34101	33392	35030.4	1282.14	3.66008
1843	9.524	341.135	[M+H]+	4.12	52309	54114	58077	88454	87279	68046.5	18217.4	26.772
1649	9.525	321.19	[M+H]+	6.24	26141	23742	25817	24484	27650	25566.7	1519.61	5.9437
2751	9.565	499.15	[M+H]+	6.24	29124	21265	24626	24808	26318	25228.1	2855.52	11.3188
56	9.579	96.0809	[M+H]+	22.29	63470	57589	59976	52829	58948	58562.3	3874.7	6.61637
2337	9.585	409.111	[2M+Na]+	5.61	49257	52802	51567	57127	62048	54560.3	5070.39	9.29318
895	9.586	225.074	[M-C6H10O5+H]+	7.31	216594	231367	214055	200793	192941	211150	14879.9	7.04707
511	9.593	176.055	[M+H-H2O]+	4.05	29221	36461	32432	31618	35809	33108.3	3013.38	9.1016
2301	9.593	404.153	[M+NH4]+	11.46	31917	32675	30928	32424	32864	32161.6	775.961	2.4127
649	9.62	193.05	[M-C6H10O4+H]+	772.69	3511289	3698440	3770058	3825572	3826525	3.72638e+06	131168	3.52
1963	9.627	355.101	[M+H]+	16.19	394168	415074	410558	405500	428544	410769	12628.1	3.07426
2124	9.627	377.083	[M+K]+	8.82	51187	51207	54758	49758	55019	52385.8	2360.85	4.50666
822	9.659	218.118	[M+H]+	3.14	31788	34187	31718	36643	35911	34049.3	2278.33	6.69126
130	9.661	114.103	[M+H]+	6.53	62291	71572	64450	66487	72085	67376.9	4329.55	6.42586
133	9.661	115.087	[M+H]+	15.38	53714	49007	52966	57781	55832	53860.1	3302.75	6.13209
1144	9.661	260.138	[M+H]+	63.26	205842	227843	229607	220501	237671	224293	11985.6	5.34375
1280	9.661	277.166	[M+NH4]+	2158.03	10450561	11998599	11907433	11531850	12391052	1.16559e+07	739829	6.34725
326	9.662	147.044	[M+H]+	3.46	87445	98490	99362	91160	99039	95099.4	5461.07	5.74249
963	9.663	235.098	[M+H]+	2.51	46234	42837	48019	44459	41744	44658.6	2531.13	5.66775
1794	9.691	336.104	[M+H]+	5.25	31987	34257	34014	27448	27958	31132.7	3257.5	10.4633
536	9.756	178.048	[M+H]+	6.29	64752	64260	62093	63928	70942	65195	3366.3	5.16344
2032	9.756	364.101	[M+H]+	14.12	51507	50208	50968	52928	49538	51029.7	1297.59	2.54281
2321	9.756	408.091	[M+H-H2O]+	280	1019290	1074585	1068097	1043795	1150965	1.07135e+06	49570.9	4.62697
2440	9.756	426.101	[M+H]+	35.12	83480	85887	82079	73590	78854	80777.9	4755.57	5.88722
2555	9.756	448.083	[M+Na]+	17.8	48249	56114	49734	54408	50782	51857.3	3290.6	6.34549
932	9.759	231.05	[M+H]+	5.03	40521	42827	42250	38581	36271	40089.9	2701.98	6.7398
614	9.786	189.093	[M+H]+	6.04	41921	40070	43356	36923	35924	39638.9	3177.73	8.01668
1212	9.837	269.102	[M+H]+	11.73	45954	47803	42795	42440	44874	44773	2232.87	4.98708
1623	9.908	318.087	[M+H]+	8.61	33196	27918	30780	28840	34891	31125.2	2919.52	9.37991
378	9.925	155.07	[M+H]+	10.23	84573	91622	89218	87487	84359	87451.9	3097.08	3.54147
1026	9.925	243.086	[M-C6H10O4+H]+	38.45	125367	124491	125502	118564	115994	121984	4406.86	3.61266
2445	9.925	427.123	[M+K]+	21.33	76569	83716	93306	76766	85788	83228.8	6972.27	8.37723
575	9.962	182.08	[M+H]+	3.33	46423	50950	42773	40933	40486	44313	4385.94	9.89762
638	9.966	192.065	[M-C6H10O4+H]+	15.44	211096	222626	219365	202729	206438	212451	8423.86	3.96509
2110	9.973	376.099	[M+K]+	18.72	64646	65202	59192	57107	69350	63099.3	4926.17	7.80702
243	9.984	133.065	[M+H]+	3.7	42445	36415	41190	38787	44632	40694	3192.44	7.845
1924	9.987	351.102	[M+H]+	4.15	40206	42649	43253	44383	43213	42740.8	1550.57	3.62784
1648	10.068	321.183	[M+H]+	7.08	36874	37077	39389	33832	38280	37090.5	2083.62	5.61767
1442	10.077	295.076	[M+H]+	6.32	26103	32684	35708	32752	30183	31486	3589.33	11.3997
2232	10.095	394.16	[M+H]+	7.35	40509	44988	47015	40689	47243	44088.7	3305.01	7.49628
926	10.13	231.049	[M+H]+	3.64	33271	35987	36381	33148	34782	34713.9	1494.95	4.30648
1386	10.136	289.07	[M+H]+	7.06	40941	37368	38516	39277	45444	40309.1	3150.25	7.81524
1203	10.163	268.103	[M+H]+	24.38	147679	168694	174246	167289	175693	166720	11224.2	6.73237
730	10.17	205.095	[M+H]+	10.58	44393	47980	48436	50817	51727	48670.8	2862.63	5.88161
986	10.17	237.114	[M+CH3OH+H]+	4.54	54024	65117	56927	55848	56638	57710.5	4291.93	7.43699
1845	10.21	341.136	[M-C6H8O6+H]+	7.79	80944	80590	82645	86655	101606	86487.9	8787.32	10.1602
1962	10.21	355.1	[M-C6H10O5+H]+	7.69	75541	84589	81903	78691	90348	82214.3	5675.65	6.90349
2690	10.21	480.166	[M+H]+	13.34	47263	47146	51800	48495	54811	49902.9	3325.49	6.66391
1929	10.271	351.107	[M+H-H2O]+	3.69	66253	73933	75360	76851	82690	75017.3	5923.05	7.89558
2064	10.278	369.116	[M+H]+	13.18	177947	200267	199224	190785	196324	192910	9138.33	4.73711
322	10.297	146.061	[M+H]+	3.62	110871	118710	154856	102611	188112	135032	35748.2	26.4739
652	10.301	193.085	[M+H-H2O]+	6.84	172310	186658	173724	159571	167446	171942	9913.69	5.76573
2246	10.305	395.129	[M+H]+	9.1	71498	74501	73849	77609	83518	76195.1	4638.44	6.08759
783	10.309	211.095	[M+H]+	9.02	35542	41425	34848	34441	35288	36309	2890.65	7.96125
1744	10.332	331.127	[M+H]+	13.69	82872	94234	95689	89833	89728	90471	5002.4	5.52929
768	10.346	209.116	[M+H]+	5.26	189523	218041	217775	191567	189733	201328	15156.5	7.52828
2350	10.373	411.16	[M+H]+	11.65	79491	81796	83238	78357	89689	82514.1	4442.38	5.38378
1659	10.4	322.112	[M+H]+	6.54	24325	31623	34134	35359	32375	31563	4303.32	13.6341
1532	10.407	307.079	[M+H]+	15.84	68687	66244	58837	58589	70740	64619.3	5622.37	8.70075
2134	10.407	378.151	[M+H]+	17.81	41586	43526	49580	45658	48969	45863.9	3437.02	7.49396
2103	10.507	375.13	[M+H-H2O]+	7.88	30842	28182	30133	24394	29414	28593	2544.7	8.89973
2481	10.507	433.13	[M+Na]+	4.83	36936	36281	40219	37318	36233	37397.5	1641.87	4.39032
930	10.509	231.05	[M+H]+	10.07	80744	74782	71107	83710	90099	80088.3	7459.74	9.3144
1414	10.509	291.181	[M+H-H2O]+	17.48	166832	192406	191749	183647	200143	186955	12673.8	6.77906
1569	10.509	310.163	[M+H]+	46.9	201186	223808	222609	211253	211653	214102	9320.67	4.35338
1893	10.509	347.131	[M+K]+	7.1	40578	36430	35865	37865	34881	37123.9	2212.43	5.95958
2227	10.509	393.137	[M+H]+	14.52	68268	70382	65916	65535	74278	68875.9	3596.97	5.2224
2448	10.509	428.175	[M+NH4]+	29.13	56608	53113	53415	50529	48575	52447.9	3056.41	5.82751
1078	10.516	251.09	[M+H]+	27.04	126254	138256	135339	146980	145048	138375	8287.61	5.98922
1033	10.572	244.096	[M+H]+	12.27	24349	24254	27471	26572	25081	25545.5	1420.91	5.56226
1559	10.577	309.115	[M+H]+	2.73	29303	29029	29382	30861	36433	31001.7	3119.15	10.0612
2722	10.577	487.187	[2M+H]+	5.82	37576	37698	36066	33402	32112	35370.9	2512.87	7.10434
1550	10.579	308.112	[M+H]+	7.07	164032	156491	169323	158676	160852	161875	5009.8	3.09486
1161	10.584	262.106	[M+H]+	18.35	74709	75115	73606	75230	80932	75918.2	2875.21	3.78724
220	10.586	130.065	[M+H]+	4.26	70651	76818	66530	75131	74309	72687.8	4114.54	5.66056
1765	10.586	333.156	[M+H]+	3.58	44039	41101	43038	41453	44778	42881.9	1594.99	3.71948
1539	10.604	307.175	[M+H]+	48.19	943440	1096278	1013649	1015822	1110240	1.03589e+06	68225.8	6.58623
215	10.706	129.065	[M+H]+	7	56343	64759	65000	60164	65761	62405.3	4040.8	6.47508
1945	10.706	353.133	[M+H]+	6.44	53931	65850	59673	54802	59566	58764.4	4762.63	8.10461
412	10.713	160.075	[M+H]+	24.8	1880677	1957091	2001209	2027607	2076939	1.9887e+06	74371.6	3.7397
719	10.713	204.047	[M-C6H10O5+H]+	6.85	100431	99487	111666	101918	104514	103603	4890.94	4.72084
980	10.713	237.069	[M-C6H10O5+H]+	982.28	8788836	9409481	9612408	9588214	9537864	9.38736e+06	343642	3.66069
1634	10.713	319.143	[2M+H]+	26.9	279558	288383	296678	312673	310746	297608	14241.6	4.78537
2045	10.713	366.098	[M+H]+	18.77	36425	40338	39902	36577	36460	37940.2	1996.44	5.26208
2277	10.713	399.121	[M+H]+	228.76	1253321	1303839	1304668	1349793	1425058	1.32734e+06	64416.9	4.8531
2682	10.713	479.078	[M+H]+	18.72	93295	99279	89769	89295	97109	93749.4	4408.69	4.70263
2853	10.716	532.999	[M+H]+	29.95	28002	30918	39332	36152	33226	33525.9	4416.45	13.1732
597	10.719	186.079	[M+H]+	11.84	74097	74702	80963	67238	82596	75919.4	6127.56	8.07114
2155	10.719	381.111	[M+H-H2O]+	19.19	194263	201882	196683	196731	203595	198631	3927.43	1.97725
846	10.722	220.064	[M+H]+	3.45	59512	60814	60203	61686	62077	60858.3	1050.61	1.72632
2901	10.722	558.187	[M+H]+	9.56	26766	26147	26338	27926	30820	27599.4	1928.5	6.98744
2268	10.733	398.111	[M+H]+	8.64	73533	75170	79801	79127	85067	78539.7	4498.72	5.72796
2411	10.74	421.103	[M+Na]+	28.04	89137	91524	100721	94966	93389	93947.5	4366.12	4.6474
2572	10.746	452.03	[M+H]+	7.41	52127	52972	57345	52920	57563	54585.2	2641.18	4.83863
667	10.773	195.065	[M+H]+	5.08	82614	80298	79626	75248	68662	77289.9	5510.66	7.12986
1196	10.773	267.086	[M+H]+	8.69	50434	52681	51475	52215	51245	51609.9	872.602	1.69076
857	10.814	221.074	[M-C6H10O5+H]+	38.03	460414	481905	494526	496007	473553	481281	14898	3.0955
2174	10.814	383.126	[M+H]+	18.41	229581	237219	251148	239495	239768	239442	7734.91	3.23038
1646	10.834	321.129	[M+H]+	161.7	796043	818794	868144	860118	841089	836837	29706.7	3.54988
2180	10.848	384.133	[M+H]+	7.22	58459	52457	61546	57940	61916	58463.4	3800.54	6.50072
833	10.869	219.057	[M+H]+	3.24	74243	121190	122833	128713	117733	112942	21995.3	19.4748
820	10.882	218.051	[M-C6H10O5+H]+	10.82	86178	92842	99656	79731	98416	91364.9	8409.66	9.20448
2148	10.902	380.102	[M+H]+	7.51	59241	65917	72888	64057	67753	65971.4	4999.47	7.57825
2239	10.913	395.089	[M+H]+	8.08	59853	54704	56472	51549	51110	54737.6	3623.05	6.61894
59	10.925	97.0287	[M+H]+	3.15	39677	46490	45749	54571	44663	46229.9	5368.33	11.6122
314	10.95	145.049	[M+H-H2O]+	4.61	213762	224438	245208	233224	227707	228868	11566.5	5.0538
1443	10.95	295.113	[M+H]+	7.95	41821	37631	48984	48021	46589	44609.2	4774.46	10.7029
2066	10.954	369.117	[M+H]+	11.76	200389	175085	190330	204527	217193	197505	15806.4	8.00307
496	10.976	174.967	[M+H]+	16.34	32140	37236	41003	35983	37265	36725.4	3179.38	8.65717
21	10.977	85.0287	[M+H]+	3.58	81128	81452	92582	87960	91881	87000.5	5503.9	6.32628
431	10.977	163.061	[M+H]+	7.42	93476	102518	111283	115386	106750	105883	8448.16	7.9788
500	10.977	175.039	[M+H]+	33.24	355900	383104	383210	387387	384172	378755	12893.4	3.40416
747	10.977	207.065	[M+CH3OH+H]+	22.97	2319692	2491208	2466698	2364245	2509587	2.43029e+06	83544.2	3.43763
1693	10.977	325.112	[2M+H]+	5.97	86134	81971	84047	101810	103723	91537.2	10378.4	11.3379
2346	10.977	411.087	[M+H-H2O]+	7.11	30522	36679	31499	35400	40235	34866.9	3956.21	11.3466
87	10.984	104.071	[M+H]+	6.05	91096	97876	86143	80554	84120	87958	6728.05	7.64916
237	10.984	132.101	[M+H]+	6.77	47677	44128	64208	47259	51913	51036.8	7866.7	15.4138
880	10.984	224.067	[M-C6H10O5+H]+	15.3	225191	249190	241372	240985	262694	243886	13657.4	5.59989
896	10.984	225.075	[M-C6H10O4+H]+	34.01	1080151	1169149	1137027	1091981	1063170	1.1083e+06	43655.6	3.93898
2192	10.984	386.118	[M+H]+	14.01	66322	81210	76444	69197	85252	75684.8	7943.54	10.4955
2195	10.984	387.127	[M+H]+	12.32	83088	103557	92988	94645	84672	91790.1	8283.08	9.02393
2300	10.984	404.152	[M+NH4]+	31.6	127445	137492	124821	128316	110169	125649	9885.67	7.86771
2363	10.984	414.088	[M+H]+	16.73	40854	43683	44548	46951	49203	45047.8	3185.34	7.07103
2527	10.984	440.038	[M+H]+	47.1	163410	178584	178767	174989	179096	174969	6673.23	3.81395
3091	10.984	795.232	[2M+Na]+	60.62	25837	30712	29557	32440	30229	29755.1	2436.1	8.18719
2452	10.986	429.094	[M+H]+	8.75	27595	31004	28334	29076	28336	28869.2	1303.29	4.51447
2336	10.99	409.109	[M+K]+	55.75	408994	460584	449634	459972	487614	453360	28510.9	6.2888
147	10.994	118.086	[M+H]+	3.67	44066	60308	56496	54393	63087	55669.8	7305.9	13.1236
2978	10.994	607.147	[M+H]+	19.45	20098	22891	21863	19880	29197	22785.7	3795.94	16.6593
2430	10.997	425.086	[M+K]+	17.73	44839	50094	49494	45795	53492	48742.7	3495.33	7.17099
541	11.011	178.05	[M+H]+	4.01	43759	42658	46619	45469	50614	45823.8	3081.63	6.72496
735	11.011	206.12	[M+H]+	9.04	23334	26831	26156	27273	28948	26508.5	2051.98	7.74084
482	11.017	172.096	[M+H]+	6.62	35477	41174	40315	39864	38977	39161.6	2206.81	5.63515
1834	11.017	340.102	[M+H]+	26.07	129599	144064	150083	142810	149941	143299	8346.46	5.82449
1810	11.085	337.184	[M+H]+	4.77	52186	56530	62302	58779	60765	58112.7	3957.85	6.81065
1088	11.092	252.106	[M+K]+	28.67	109166	113707	125618	124404	129383	120456	8586.96	7.12873
2702	11.092	482.157	[M+H]+	15.41	45084	36100	41635	29466	47920	40041.2	7372.43	18.4121
2375	11.096	415.139	[M+H]+	4.86	27266	29792	24726	27774	33771	28665.8	3376.55	11.779
716	11.099	203.11	[M+H]+	7.67	67128	64935	66761	64921	69087	66566.4	1737.29	2.60986
2271	11.105	398.182	[M+H]+	29.56	155500	175040	182787	166038	176982	171270	10671.9	6.23103
976	11.112	236.13	[M+Na]+	53.44	533843	557063	583160	542126	582379	559714	22633.4	4.04375
2406	11.112	420.165	[M+Na]+	26.82	76968	82174	75783	79473	82727	79424.9	3072.59	3.86855
1496	11.119	303.049	[M-C6H10O4+H]+	14.87	88078	98809	100426	101702	100678	97938.6	5609	5.72705
2562	11.119	449.106	[M+H]+	60.06	243089	259010	281303	262143	299225	268954	21697.3	8.06727
3074	11.119	757.216	[M+H]+	151.15	68031	77182	75457	73914	77073	74331.5	3767.53	5.06854
2992	11.146	611.159	[M-C6H10O4+H]+	63.52	101092	110675	115761	118401	127432	114672	9725.13	8.48081
1293	11.16	280.119	[M+H]+	9.51	52055	54239	58281	55492	57748	55563.1	2560.5	4.60827
909	11.18	227.128	[M+H]+	18.15	139585	148429	144029	137078	135097	140844	5396.23	3.83136
838	11.184	219.102	[M+H]+	3.85	69127	70534	75580	63987	70275	69900.8	4134.17	5.91433
681	11.214	197.116	[M-C6H8O6+H]+	8.02	37223	41753	40979	42161	39467	40316.6	2011.94	4.99036
1429	11.214	293.116	[M+H]+	48.31	243664	267552	283070	256485	276221	265399	15699.6	5.91547
2308	11.214	405.165	[M+CH3OH+H]+	13.69	40346	45392	49927	46114	50421	46439.9	4072.81	8.77006
2544	11.214	445.157	[M+H]+	9.15	29833	24943	29031	22828	27331	26793	2901.74	10.8302
524	11.239	177.055	[M+H]+	2.34	58266	57145	64339	57889	76735	62874.7	8264.04	13.1437
449	11.242	165.053	[M+H]+	8.26	33853	34575	33750	33204	29771	33030.7	1886.43	5.71116
27	11.255	88.0391	[M+H]+	27.95	56127	66770	64797	68661	70224	65315.5	5524.63	8.45837
44	11.255	91.0538	[M+H]+	16.49	94247	97357	108766	111238	113590	105040	8673.36	8.25723
253	11.255	134.044	[M+H]+	81.02	470159	513812	540291	496891	533124	510855	28382.5	5.55587
950	11.255	234.076	[M+H-H2O]+	10.34	95109	101949	103786	96991	104281	100423	4139.41	4.12196
1086	11.255	252.086	[M+H]+	19.62	214511	234686	231506	230335	239684	230144	9459.43	4.11022
2422	11.255	422.163	[M+NH4]+	12.61	84038	91425	92987	81475	83405	86666	5174.41	5.97052
2444	11.255	427.118	[M+Na]+	70.24	278352	297415	307454	305048	305847	298823	12079.2	4.04225
135	11.265	116.034	[M+H-H2O]+	4.74	27553	32159	33689	30784	31849	31206.7	2291.76	7.34381
1239	11.268	274.068	[M-C6H8O6+H]+	8.6	52820	50819	52464	51319	53261	52136.6	1029.93	1.97544
2633	11.268	467.11	[M+NH4]+	13.53	38398	41033	46179	41778	41486	41774.9	2803.3	6.71048
2828	11.282	521.197	[2M+H]+	22.89	49156	48003	54030	52013	51930	51026.5	2421.2	4.74498
416	11.288	161.06	[M+H]+	5.45	86719	98157	96077	101396	97276	95925.1	5511.62	5.74576
1934	11.289	352.14	[M+H]+	7.49	32991	33375	38680	35566	34830	35088.3	2265.38	6.45621
1025	11.309	243.085	[M+H-H2O]+	62.94	243088	258775	256671	246957	225686	246235	13217.6	5.36789
665	11.316	194.084	[M+H]+	4.35	37299	42371	41850	40344	38604	40093.5	2142.71	5.34427
751	11.319	207.137	[M+H]+	5.04	34468	44378	41693	41510	31810	38771.5	5349.27	13.7969
2202	11.329	388.252	[M+H]+	12.35	33547	37695	26488	26899	28012	30528	4906.93	16.0735
2082	11.338	371.225	[M+H]+	21.66	65819	85242	57696	62457	57231	65689.1	11491.6	17.4939
916	11.35	229.142	[M+H]+	11.82	33402	34956	37130	30459	30729	33335.2	2832.37	8.49663
788	11.356	211.132	[M+H-H2O]+	6.79	66481	70445	70650	75430	73274	71256	3365.63	4.72329
1650	11.363	321.192	[M+H]+	6.95	35830	37487	38200	37744	37774	37407.3	917.847	2.45366
1661	11.387	322.129	[M+H]+	6.08	29432	30713	30484	27523	27035	29037.5	1685.37	5.80409
653	11.39	193.085	[M+H]+	23.88	115745	111811	124929	110537	114484	115501	5661.88	4.902
2697	11.417	481.131	[M+H-H2O]+	9.55	25535	29016	33174	32380	32935	30608.1	3294.25	10.7627
2814	11.417	516.178	[M+NH4]+	17.8	39715	41820	43834	42490	50362	43644.1	4039.19	9.25484
2670	11.422	476.176	[M+H]+	11.35	29594	20766	25805	28688	17799	24530.7	5099.71	20.7891
2385	11.424	416.154	[M+H]+	21.05	67151	68900	72452	77276	75402	72236.1	4256.09	5.89191
1971	11.515	355.177	[M+H]+	5.33	76583	87016	86284	76796	83122	81960.1	5029.67	6.13672
2126	11.519	377.158	[M+Na]+	22.64	132853	120869	137270	135258	123927	130035	7226.5	5.55734
2701	11.519	482.153	[M+H]+	17	44112	42042	44379	38134	47523	43238.2	3460.8	8.00402
661	11.526	193.126	[M-C6H10O5+H]+	44.44	1105927	1175647	1200401	1215518	1219177	1.18333e+06	46537.1	3.93271
2011	11.542	361.146	[M+H]+	6.41	39032	36363	37455	38856	42684	38878.2	2390.64	6.14905
507	11.553	175.115	[M+H]+	4.85	66104	70939	61544	64686	70357	66726.1	3947.43	5.91587
2334	11.56	409.108	[M+Na]+	34.15	356411	343658	350123	357784	392684	360132	19043.3	5.28788
1780	11.566	335.106	[M+H]+	431.89	13757839	14745575	14664479	14535665	15577974	1.46563e+07	647940	4.42089
2528	11.566	440.039	[M+H]+	16.86	77202	70841	77893	74464	78688	75817.5	3203.81	4.22569
559	11.573	180.086	[M+H]+	5.41	128371	110779	128747	113414	114310	119124	8710.82	7.31239
2429	11.573	425.079	[M+K]+	15.27	52297	45672	54372	47112	53697	50630.1	3972.99	7.84709
2669	11.573	476.175	[M+H]+	14.45	37256	31797	39386	32376	43222	36807.4	4815.25	13.0823
501	11.58	175.039	[M+H]+	6.16	125367	108653	129638	118777	119764	120440	7921.87	6.57745
2302	11.58	404.154	[M+NH4]+	44.94	225689	200418	211585	198479	185639	204362	15064.3	7.37137
743	11.587	207.064	[M+CH3OH+H]+	7.23	979873	872760	947852	912927	962058	935094	42637.8	4.55973
881	11.587	224.067	[M+H]+	9.04	105933	98330	108228	103275	120016	107156	8077.44	7.538
897	11.587	225.075	[M+H]+	48.82	1925186	1678176	1813242	1639585	1644446	1.74013e+06	125194	7.19454
1017	11.587	242.101	[M+NH4]+	23.24	118188	108578	111567	106396	96426	108231	7954.57	7.34963
429	11.593	162.094	[M-C6H10O5+H]+	14.35	224774	235950	245103	234590	240822	236248	7645.8	3.23635
1684	11.593	324.145	[M+H]+	11.95	62046	57058	60710	68248	63962	62404.8	4127.6	6.61423
1187	11.607	266.122	[M-C6H10O5+H]+	77.49	283374	292521	302237	297012	291097	293248	7028.76	2.39687
2556	11.607	448.176	[M+H]+	9.56	36186	34146	37977	35793	39260	36672.4	1986.89	5.41794
2449	11.614	428.175	[M+H]+	23.83	41434	45625	48061	45124	46622	45373.3	2471.18	5.44632
367	11.621	152.143	[M+H]+	26.04	29331	32102	31225	27035	30083	29955.1	1946.12	6.4968
1887	11.636	346.127	[M+H]+	8.37	26700	30913	25348	33887	28098	28989.3	3427.03	11.8217
627	11.702	191.084	[M+H]+	8.27	53237	49792	54392	50502	53821	52348.6	2066.24	3.94708
682	11.722	197.117	[M+H]+	6.84	39830	33776	36212	37987	35025	36566	2396.05	6.55265
2581	11.729	454.11	[M+H]+	20.18	63537	55748	60638	58926	62356	60240.8	3058.29	5.07678
650	11.756	193.085	[M+H-H2O]+	24.48	125659	119145	119462	115425	118199	119578	3752.49	3.13811
782	11.756	211.095	[M+H]+	33.64	186692	180627	193232	182890	167398	182168	9538.5	5.2361
1162	11.756	262.108	[M+H]+	9.06	33588	40705	37811	41566	40080	38750.1	3203.56	8.26724
1549	11.756	308.111	[M+H]+	4.46	80129	82678	86345	88201	92932	86057	4962.66	5.76672
1827	11.756	339.139	[M-C6H8O6+H]+	10.43	76867	72481	75729	73412	57851	71268	7702.97	10.8084
2063	11.756	369.116	[M-C6H10O4+H]+	24.05	321667	306584	315996	326015	323817	318816	7786.9	2.44244
1306	11.763	281.064	[M+H]+	10.76	35884	35461	36377	42559	36335	37323.3	2950.74	7.90589
537	11.79	178.049	[M-C6H10O5+H]+	13.53	140723	140787	150556	150654	144374	145419	4959.82	3.41072
1655	11.79	322.091	[M+H-H2O]+	7.89	57906	58147	57591	58052	65523	59443.9	3404.55	5.72733
2636	11.797	467.163	[M+H]+	13.06	38096	40779	41059	39254	41910	40219.6	1526.18	3.79461
2753	11.797	499.167	[M+CH3OH+H]+	7.23	29081	24693	37530	32831	40539	32934.8	6358.81	19.3073
1422	11.813	292.117	[M+H]+	3.96	31184	31115	27446	30757	32662	30632.7	1925.29	6.28507
1528	11.817	306.145	[M+CH3OH+H]+	4.87	37542	38512	42301	45067	47339	42152	4181.12	9.91913
1816	11.817	338.122	[M+H]+	17.98	127563	126361	136214	140268	129768	132035	5970.42	4.52185
1242	11.824	274.107	[M+H]+	16.79	71151	74686	70562	78832	69207	72887.6	3890.39	5.33752
917	11.827	229.144	[M+H]+	10.92	33109	32908	34558	31509	26624	31741.6	3057.99	9.63401
513	11.858	176.07	[M+H]+	7.17	66795	67326	73375	63586	67572	67730.8	3538.97	5.22505
552	11.858	179.11	[M+H]+	4.92	75002	73101	73893	74961	73332	74057.8	891.239	1.20344
1363	11.899	287.054	[M-C6H10O4+H]+	265.62	1050839	1056884	1103512	1119837	1205371	1.10729e+06	62287.6	5.62524
2477	11.899	433.112	[M+H]+	347.31	2736917	2790084	2909046	2947586	3128106	2.90235e+06	152503	5.25447
2935	11.899	579.172	[M+Na]+	25.33	35420	34290	39203	40392	40152	37891.5	2835.61	7.48351
2965	11.899	595.164	[M+K]+	749.75	999911	1004836	1041628	1044389	1127607	1.04367e+06	51169	4.90278
3067	11.899	741.222	[M+H]+	1401.84	826233	844754	871922	860199	957267	872075	50612.8	5.80372
210	11.905	129.054	[M+H]+	8.35	91929	82522	95559	90888	90194	90218.3	4773.05	5.29056
1270	11.958	276.079	[M+H]+	4.57	29770	30506	32556	26490	30559	29976.1	2206.3	7.3602
1689	11.959	325.105	[M+H-H2O]+	6.66	59605	64884	60829	61531	59126	61195.3	2272.74	3.71391
1864	11.959	343.116	[M+H]+	5.02	75469	76803	70547	72138	79654	74922	3644.2	4.86399
1965	11.959	355.115	[M+H]+	4.45	83475	90786	93030	97243	86094	90125.7	5477.57	6.07769
1077	12.007	251.084	[M+H]+	14.41	71994	75610	85007	83578	78702	78978.1	5424.71	6.86862
2121	12.027	377.018	[M+H]+	7.11	31601	34335	35933	34366	37684	34783.7	2249.51	6.46713
422	12.034	162.054	[M-C6H10O5+H]+	12.01	175411	182611	205420	179693	184917	185610	11628.9	6.26521
1882	12.034	346.088	[M+Na]+	69	189604	209744	200219	183879	202415	197172	10354	5.25124
2130	12.061	378.023	[M+H]+	8.42	33209	36194	40506	36591	40328	37365.6	3077.58	8.2364
1940	12.068	353.082	[M+H]+	5.62	39444	39434	42951	45345	43017	42038.4	2561.02	6.09211
1618	12.109	317.17	[M+H]+	4.43	25937	31359	32297	28403	29412	29481.4	2509.44	8.51194
1643	12.129	321.092	[M+H-2H2O]+	16.43	65439	65730	78863	66956	73521	70101.8	5899.42	8.41551
2139	12.143	379.094	[M+Na]+	80.31	1121006	1210310	1246813	1246570	1345621	1.23406e+06	80793.5	6.54695
1841	12.159	341.098	[M-C6H10O4+H]+	8.37	33864	37159	39197	35683	34277	36036	2190.4	6.07835
433	12.163	163.074	[M+H]+	7.83	124844	141293	128427	127407	127646	129924	6496.65	5.00036
544	12.163	178.125	[M+H]+	9.87	33787	29703	31857	31976	36144	32693.3	2411.36	7.3757
2570	12.163	451.117	[M+H-2H2O]+	8.61	28168	27411	32809	28038	31010	29487.3	2318.82	7.86378
2838	12.17	525.203	[M+H]+	25.51	54338	54741	59378	55457	61461	57075.1	3165.98	5.54704
428	12.188	162.094	[M+H]+	48.21	79633	81845	85090	81375	84740	82536.4	2325.32	2.81733
708	12.194	202.125	[M+H]+	2.12	73699	95620	231527	233901	100701	147090	78824.5	53.5894
2538	12.218	443.292	[2M+Na]+	8.09	24089	25442	27434	24868	26804	25727.4	1376.24	5.34931
1444	12.244	295.116	[M+H]+	13.3	68054	67640	77031	66142	71932	70159.7	4395.55	6.26507
1066	12.251	249.114	[M+K]+	8.16	29470	26758	28688	27599	29514	28405.8	1204.75	4.24123
852	12.264	220.135	[M-C6H10O5+H]+	7.75	118405	135177	132060	128157	132026	129165	6509.8	5.03992
1479	12.274	300.092	[M+H]+	9.15	33117	32950	28540	32370	34670	32329.3	2282.71	7.0608
2170	12.278	382.188	[M+H]+	4.98	38509	39767	40208	40376	42568	40285.8	1470.44	3.65003
2093	12.308	373.127	[M+H]+	5.31	72517	85225	78849	71761	80638	77798	5671.56	7.2901
1863	12.312	343.115	[M+H]+	6.44	70906	83510	78806	79450	78251	78184.6	4564.28	5.83782
1967	12.312	355.116	[M+H-H2O]+	4.24	80515	87365	90157	89639	92159	87966.9	4501.62	5.11741
656	12.347	193.124	[M+H]+	16.6	41785	42883	48692	45760	45920	45008.1	2732.85	6.07191
2378	12.352	415.25	[M+H]+	7.23	58133	69089	70559	62131	59024	63787.3	5730.61	8.98394
2471	12.359	432.279	[M+NH4]+	14.5	53766	57340	53099	52567	48089	52972.2	3306.7	6.24233
1064	12.414	249.075	[M+H]+	12.61	89566	93885	90869	85817	100617	92150.8	5548.14	6.02072
2749	12.434	498.089	[M+H]+	74.18	84244	83364	83827	88038	93411	86576.9	4247.63	4.90619
1918	12.454	350.205	[M+H]+	6.1	34246	36735	41753	34604	39723	37412.3	3261.76	8.71843
2391	12.461	418.132	[M+H]+	9.06	39328	37916	36046	38884	34322	37299.3	2088.25	5.59862
360	12.468	152.056	[M+H]+	52.93	274850	294441	299910	292586	306881	293734	11931.1	4.06188
2270	12.475	398.167	[M+H]+	10.92	74503	76966	77703	77630	79349	77230.3	1758.92	2.2775
1367	12.502	287.055	[M-C6H10O5+H]+	14.28	89090	84623	93324	89855	110079	93394	9828.34	10.5235
2561	12.502	449.105	[M+H]+	51.44	236901	237253	240972	238887	270110	244824	14226.5	5.8109
2964	12.502	595.164	[M+H]+	84.3	121908	119320	125832	131001	136693	126951	7004.22	5.51727
502	12.561	175.075	[M+H]+	2.69	28353	25774	27993	31239	29752	28622.3	2043.49	7.1395
961	12.569	235.096	[M+H]+	10.41	110200	106018	111884	102096	106132	107266	3857.28	3.59599
1080	12.569	251.13	[M+H]+	11.19	62578	65355	66340	66998	66283	65510.7	1740.55	2.65689
1844	12.569	341.135	[M+H]+	9.72	125623	125431	120762	126317	128004	125227	2694.27	2.15151
1671	12.573	323.127	[M+H-H2O]+	3.68	31219	33390	39730	35384	36815	35307.7	3249.24	9.20263
729	12.595	205.086	[M+H]+	3.76	64320	60973	63573	69035	62052	63990.5	3106.01	4.85387
548	12.603	179.069	[M+H]+	5.23	73520	67091	64747	73954	70820	70026.3	4023.27	5.74537
2003	12.603	359.148	[M+H]+	20.22	191353	178354	186839	186949	196637	188026	6732.94	3.58085
2689	12.603	480.166	[M+H]+	22.92	75768	75063	78534	77044	83378	77957.3	3306.06	4.24086
14	12.637	84.044	[M+H-H2O]+	13.04	78649	74433	77179	77954	75184	76679.7	1805.37	2.35443
75	12.637	102.054	[M+H]+	33.23	97887	110270	104025	103348	95500	102206	5772.32	5.64774
217	12.637	130.05	[M+H-H2O]+	55.13	993462	995128	1017644	994670	1038406	1.00786e+06	19825.3	1.96707
336	12.637	148.06	[M+H]+	78.75	481200	482757	493857	512951	484143	490982	13238.3	2.69629
849	12.637	220.096	[M+H]+	5.67	85901	91543	87029	86831	96627	89586.1	4502.96	5.02641
1055	12.637	248.09	[M+H-H2O]+	34.25	85017	78581	80339	82981	90005	83384.6	4444.37	5.32997
1186	12.637	266.101	[M+H]+	168.3	602866	584960	634614	615418	610713	609714	18119	2.97172
1375	12.637	288.083	[M+Na]+	43.52	198197	207426	204921	207332	224732	208522	9810.16	4.70463
2288	12.663	401.114	[M+H]+	5.3	38233	37298	33836	39950	35159	36895.1	2431.68	6.59079
741	12.671	207.064	[M+H]+	4.18	440956	500928	478764	508064	520050	489752	31144.8	6.35929
1950	12.677	354.118	[M+H]+	9.32	62571	62678	65585	63358	66251	64088.6	1713.39	2.67347
2496	12.685	436.14	[M+H]+	5.08	50064	47443	47616	45120	47684	47585.4	1749.98	3.67756
641	12.691	192.141	[M+H]+	6.26	45095	41385	42346	44020	43205	43210.1	1439.37	3.3311
825	12.691	218.12	[M+H]+	4.68	63653	66197	59305	67721	65669	64508.9	3253.12	5.0429
2366	12.691	414.16	[M+H]+	13.88	70119	76388	72547	67910	77668	72926.5	4112.57	5.63934
1091	12.698	252.108	[M-C6H10O5+H]+	11.2	54576	58124	58622	53831	58958	56822.1	2423.06	4.2643
1341	12.712	284.111	[M+H]+	6.44	59452	59340	72152	59929	68478	63870.4	6028.9	9.43927
1063	12.739	249.074	[M+H]+	12.54	78385	85682	93671	86427	98508	88534.7	7769.27	8.7754
1233	12.745	273.074	[M+H]+	5.18	20203	26613	23589	26776	25094	24454.9	2705.7	11.064
2691	12.901	480.166	[M+H]+	13.76	38138	42908	42514	44885	50574	43803.8	4516.02	10.3096
1847	12.94	341.137	[M+H]+	3.05	59678	63901	66048	65218	66683	64305.7	2788.57	4.33643
108	12.942	110.097	[M+H]+	28.55	45293	45955	51829	48069	44178	47064.8	3017.09	6.41049
432	12.942	163.073	[M+H]+	6.66	138749	114241	154173	97390	128913	126693	21904.1	17.2891
761	12.942	208.082	[M-C6H10O5+H]+	14.25	263200	275272	303419	289090	308833	287963	19039.3	6.61173
2075	12.942	370.135	[M+H]+	9.39	45333	54017	45093	46872	51929	48648.7	4073.53	8.37337
2216	12.942	392.117	[M+Na]+	5.45	27063	28753	27345	26570	32879	28522.1	2567.23	9.00086
775	12.943	210.08	[M+H]+	7.76	29989	31508	30144	32730	34008	31675.7	1715.28	5.41511
364	12.962	152.057	[M+H]+	116.2	505935	510589	528533	514166	557108	523266	20717.7	3.95931
2392	12.962	418.134	[M+H]+	23.71	84465	85683	94192	89093	100007	90687.8	6431.16	7.09154
1575	12.969	311.126	[M+H]+	6.37	70238	71917	73619	64751	81296	72364.2	6000.51	8.29209
2768	12.972	503.189	[M+H]+	9.07	24182	27876	28309	21608	26133	25621.7	2772.63	10.8214
753	12.974	207.138	[M+H]+	5.64	41985	42674	40399	36418	42010	40697.3	2534.44	6.22755
1537	12.976	307.114	[M+H]+	4.81	42622	44910	46595	48863	51344	46866.8	3389.66	7.23254
2851	12.976	532.214	[M+H]+	19.62	34329	33158	34135	32106	35447	33835	1262.75	3.73207
2712	13.037	484.182	[M+H]+	76.67	170337	169300	172445	163515	177265	170572	4994.34	2.92799
977	13.044	236.13	[M+H]+	15.68	153377	160168	149398	153753	158338	155007	4284.3	2.76394
1499	13.044	303.132	[M+H]+	26.67	164904	153871	163876	167382	166136	163234	5396.44	3.30595
2258	13.057	397.105	[M+H]+	37.61	308881	316093	322671	297619	328810	314815	12146.2	3.85819
1497	13.064	303.049	[M-C6H10O4+H]+	37.63	145913	141582	146794	148092	154268	147330	4584.03	3.1114
2563	13.064	449.107	[M+H]+	137.96	527682	540813	545531	528950	611462	550887	34710.3	6.3008
2993	13.071	611.159	[M+H]+	385.08	470874	485239	466845	474230	510429	481523	17545.8	3.64382
140	13.079	118.032	[M+H]+	3.37	21219	23285	22869	24521	24567	23292.1	1379.56	5.92287
1003	13.105	240.069	[M+H]+	17.8	120307	116526	127997	117637	125953	121684	5073.46	4.16937
2154	13.139	381.109	[M+H]+	7.68	44925	43815	49169	50083	44635	46525.4	2877.71	6.18526
19	13.159	85.0283	[M+H]+	3.7	158274	177865	187746	169711	170213	172762	10911.7	6.31605
2900	13.159	558.186	[M+H]+	13.62	59812	38546	67350	66303	45208	55443.7	12933.1	23.3266
2051	13.166	367.098	[2M+K]+	10.88	61297	56651	69161	66098	67798	64200.9	5161.73	8.03997
2058	13.166	368.103	[M+H]+	29.97	149729	151351	157881	152562	159978	154300	4406.62	2.85587
2276	13.166	399.12	[M+NH4]+	163.18	1651364	1674915	1738638	1657682	1809174	1.70635e+06	67073.7	3.93082
232	13.172	132.044	[M+H]+	12.02	112136	115176	114603	112438	119763	114823	3061.16	2.66598
316	13.172	145.049	[M+H]+	7.15	605188	633733	617462	592310	628032	615345	16862.5	2.74033
612	13.172	189.048	[M+H]+	11.97	230603	237890	249087	243802	239604	240197	6887.42	2.8674
2554	13.172	448.059	[M+H]+	14.86	72279	77458	72572	68285	72179	72554.6	3259.11	4.49194
138	13.179	117.057	[M+H]+	44.91	218406	221493	229980	217853	232545	224056	6784.7	3.02813
225	13.179	130.065	[M+H]+	132.35	3874019	3990762	4028258	3998325	3950253	3.96832e+06	59614.5	1.50226
329	13.179	147.056	[M+H-H2O]+	6.45	305202	307451	303407	302211	314446	306543	4839.46	1.57872
413	13.179	160.076	[M+H]+	8.96	1071493	1075225	1109144	1148585	1194768	1.11984e+06	52160.3	4.65782
521	13.179	177.048	[M+H]+	18.72	822344	806536	819966	801903	845777	819305	17148.6	2.09307
726	13.179	205.043	[M+H]+	125.5	1007359	1044016	1035250	993178	988770	1.01371e+06	24831.1	2.44951
732	13.179	206.05	[M-C6H8O6+H]+	74.61	1556118	1567434	1643785	1521012	1659505	1.58957e+06	59454.5	3.74029
981	13.179	237.07	[M+CH3OH+H]+	1125.71	14690968	15073973	15295955	15094893	14970710	1.50253e+07	220921	1.47033
2681	13.179	479.078	[M+H]+	68.6	313971	331612	330321	327742	339865	328702	9402.41	2.86047
971	13.18	236.06	[M+H]+	4.04	52089	51556	55487	57041	54121	54059	2295.65	4.24656
598	13.182	187.031	[M+H-H2O]+	6.26	64962	46967	46727	75970	72609	61446.7	13912.4	22.6414
2207	13.193	390.082	[M+H]+	12.43	61572	62120	66565	65138	64335	63946.1	2085.9	3.26196
2412	13.2	421.104	[M+H]+	27.53	172438	154990	161193	103696	198261	158116	34632.3	21.9032
2597	13.252	459.278	[M+H]+	38.68	141909	130064	134454	131461	146118	136801	6933.92	5.06861
2958	13.254	592.165	[M+H]+	29.13	33718	33375	31223	33872	40574	34552.6	3531.7	10.2212
2672	13.26	476.302	[M+NH4]+	37.57	56541	55573	56086	47980	49679	53171.6	4023.89	7.56775
1824	13.261	339.013	[M+H]+	15.88	139163	111588	117003	125191	122697	123129	10395.1	8.44246
660	13.281	193.125	[M+H]+	55.57	124255	134016	133371	130570	128325	130107	3986.47	3.06399
2156	13.312	381.111	[2M+Na]+	7.76	57671	68297	51248	42236	50394	53969.1	9706.11	17.9846
308	13.315	144.045	[M+H-2H2O]+	42.91	232143	197792	219544	222151	232114	220749	14048.3	6.36394
1409	13.315	291.097	[M+H]+	6.21	60673	55883	56316	65881	56467	59043.9	4285.78	7.25864
646	13.322	193.049	[M+H]+	17.73	470024	473500	493361	500752	505927	488713	16151.9	3.305
2530	13.322	441.101	[M+H]+	78.99	238300	239225	240850	236983	251789	241429	5959.76	2.46853
317	13.343	146.06	[M+H]+	3.23	64557	70748	143628	86171	126998	98420.3	35081.9	35.645
1232	13.349	273.074	[M+H]+	12.73	82824	77642	79535	77925	78865	79358	2079.01	2.61979
1177	13.377	264.143	[M+H]+	5.28	22708	25411	24370	24709	29779	25395.5	2643.91	10.4109
1760	13.383	333.097	[M+H-H2O]+	6.23	38270	37147	41858	44011	42346	40726.4	2895.51	7.10966
1925	13.383	351.105	[M+H]+	11.64	201144	205371	211337	196936	201505	203259	5414.01	2.66361
2068	13.383	369.117	[M+H]+	89.65	1112959	1180791	1201715	1222168	1187257	1.18098e+06	41208.9	3.48939
60	13.385	97.0289	[M+H]+	3.38	62179	74999	85786	84829	87691	79096.8	10659	13.4759
960	13.389	235.095	[M+H]+	6.9	87748	89594	86725	88182	87439	87937.6	1067.38	1.2138
295	13.396	141.018	[M+H]+	8.11	47625	45957	42894	43380	45051	44981.4	1927.75	4.28565
397	13.396	159.029	[M+H]+	3.83	32836	29409	31810	32736	34137	32185.6	1759.38	5.46636
808	13.396	215.055	[M+H]+	18.9	51750	60897	61753	59230	62456	59217.2	4344.64	7.33679
46	13.416	91.054	[M+H]+	23.79	133530	140767	135270	131662	145836	137413	5807.98	4.22665
785	13.416	211.096	[M+NH4]+	149.97	649834	683232	658683	632101	609768	646724	27681.6	4.28029
2303	13.416	404.154	[M+H]+	25.15	96048	105835	106018	103704	82238	98768.5	10093.5	10.2193
2335	13.416	409.109	[2M+Na]+	9.96	125995	130674	128600	142476	136800	132909	6671.28	5.01944
2468	13.552	432.15	[M+H]+	11.28	50879	52884	58733	57930	56110	55307	3344.4	6.04697
752	13.579	207.138	[M+H]+	6.66	53739	52775	56064	51216	54640	53686.9	1836.94	3.42158
657	13.583	193.124	[M+H]+	25.02	47743	51417	56259	58130	50365	52782.7	4294.94	8.13703
1654	13.587	322.09	[M-C6H10O5+H]+	5.67	29404	47780	42375	32902	43724	39236.9	7742.2	19.7319
2813	13.599	516.177	[M+CH3OH+H]+	16.29	46298	53751	54440	54889	54264	52728.4	3617.47	6.86057
551	13.62	179.109	[M+H]+	8.41	64469	64433	63492	64677	67851	64984.3	1666.37	2.56427
363	13.721	152.056	[M+H]+	367.16	1709210	1764343	1752540	1789327	1866629	1.77641e+06	58175.6	3.2749
2259	13.721	397.105	[M+H]+	129.87	817115	853235	860284	839510	902803	854589	31585.2	3.69595
2393	13.721	418.134	[M+H]+	235.58	755484	761977	783161	807874	849686	791636	38379.3	4.8481
3073	13.721	757.215	[M+H]+	67.04	36811	36224	40377	42434	45315	40232.2	3823.47	9.50353
1815	13.762	338.121	[M+H]+	13.74	94829	93295	103948	96012	102758	98168.4	4848.45	4.93891
1243	13.769	274.107	[M+H]+	16.74	75614	80868	83192	85094	81291	81211.8	3551.31	4.37289
1421	13.773	292.117	[M+H]+	4.3	32412	39577	42285	37698	38761	38146.5	3627.48	9.50933
411	13.782	160.075	[M+H]+	5.24	424744	425317	456204	427148	486740	444030	27292.2	6.14647
1201	13.789	268.08	[M+H]+	5.63	35537	38642	37476	42404	40070	38825.8	2599.01	6.69403
1308	13.789	281.094	[M+H]+	18.67	111617	101379	118200	116254	121984	113887	7927.48	6.96084
224	13.857	130.065	[M-C6H8O6+H]+	18.13	403293	416538	419912	405456	424139	413868	9107.11	2.20049
494	13.857	174.148	[M+H]+	15.93	26631	30435	31916	30927	36944	31370.6	3704.49	11.8088
1525	13.857	306.096	[M+H]+	23.63	119507	109774	121565	113108	112929	115377	4946.77	4.28749
2104	13.857	375.153	[M+H]+	9.29	48134	46211	49590	42153	52748	47767.2	3943.79	8.25628
1719	13.871	328.081	[M+Na]+	4.76	25417	30010	27728	26582	32747	28496.8	2919.73	10.2458
2238	13.891	395.089	[M+H]+	23.1	91236	98051	99075	100154	96061	96915.2	3515.3	3.62719
615	13.938	189.111	[M+H]+	5.2	46634	43921	36491	34548	37044	39727.6	5239.01	13.1873
2651	13.938	470.197	[M+H]+	6.59	24267	31076	28878	32504	30476	29440.1	3170.78	10.7703
2835	13.989	525.167	[M+H]+	11.41	24806	27212	28499	40528	32524	30713.7	6157.76	20.0489
766	13.992	209.08	[M+H]+	16.97	195501	226413	228568	225434	234246	222032	15219.5	6.85463
2868	13.998	540.196	[M+H]+	15.54	16139	10920	14703	22158	27715	18326.9	6625.71	36.153
1647	14.023	321.142	[M+H]+	4.86	29010	29304	26857	31023	34928	30224.5	3017.77	9.98453
535	14.026	178.036	[M+H]+	4.13	54471	55030	54446	55956	62912	56563	3601.47	6.36718
577	14.026	182.081	[M+H]+	9.6	125180	147583	137984	147734	140573	139811	9235.4	6.60565
835	14.026	219.101	[M+H-H2O]+	4.36	110196	117050	116401	105766	122741	114431	6572.67	5.74379
984	14.026	237.111	[M+H]+	8.3	78595	90660	91480	87772	81242	85950	5752.08	6.69236
2108	14.026	376.094	[M+H]+	32.66	73289	76685	85168	81547	91710	81679.6	7213.54	8.83151
212	14.034	129.054	[M+H]+	5.99	57840	61254	58448	54292	54965	57359.7	2816.6	4.91041
2577	14.039	453.172	[M+H]+	8.26	21885	25477	24199	30523	26417	25700	3187.08	12.4011
1606	14.04	315.133	[M-C6H10O5+H]+	19.69	169499	177680	187480	187100	182665	180885	7503.45	4.14819
2674	14.04	477.183	[M+H]+	17.83	33031	32987	28633	30130	34424	31840.8	2378.03	7.46851
1560	14.057	309.121	[M+H]+	7.07	222171	206619	231577	196137	186108	208522	18555.1	8.89836
2769	14.069	503.304	[M+H]+	68.38	116478	120399	129475	131643	129566	125512	6661.33	5.30732
2825	14.069	520.331	[M+NH4]+	125.33	122972	140761	140878	143767	144801	138636	8933.39	6.44379
604	14.162	188.109	[M+H]+	7.44	60107	60604	66305	61806	58713	61507	2902.23	4.71853
777	14.162	210.091	[M+Na]+	7.56	77971	65040	45768	65705	67257	64348.2	11636.2	18.0831
488	14.167	174.057	[M+H]+	7.78	93547	101414	99279	97889	95949	97615.5	3025.01	3.0989
2439	14.195	426.099	[M+H]+	10.11	23292	25266	26611	25690	25383	25248.6	1214.28	4.80931
1941	14.196	353.115	[M+H]+	141.96	1837822	2000784	2012079	2062118	2126286	2.00782e+06	107179	5.33809
2618	14.23	463.159	[M+H]+	16.5	34343	36512	35480	35639	36457	35686.4	883.852	2.47672
3069	14.231	741.224	[M+H]+	57.55	38639	37479	30846	33379	39091	35887	3608.38	10.0548
45	14.243	91.0539	[M+H]+	5.78	44475	44908	39610	46011	41173	43235.2	2712.66	6.27419
658	14.25	193.125	[M+H]+	18.08	470481	467968	486364	492504	488643	481192	11178.5	2.32309
2098	14.255	374.144	[M+H]+	5.13	33211	37801	40042	31680	28666	34280.2	4610.31	13.4489
2533	14.264	441.176	[M+H]+	34.72	95191	95067	106323	100950	106637	100834	5676.96	5.63003
1785	14.295	335.16	[M+H]+	2.44	54406	50171	58237	54529	58097	55088.1	3313.64	6.01516
1365	14.331	287.054	[M-C6H10O4+H]+	233.64	1063880	1102239	1118734	1138245	1227881	1.1302e+06	61069.5	5.40344
2478	14.331	433.113	[M+H]+	553.36	4280935	4526317	4847675	4784079	5130979	4.714e+06	323814	6.8692
2966	14.331	595.166	[M+H]+	2532.97	3390733	3629383	3834838	3756546	4101265	3.74255e+06	261711	6.99286
580	14.338	182.081	[M+CH3OH+H]+	9.46	174064	163665	170490	168700	173514	170087	4209.97	2.47519
1644	14.344	321.095	[2M+Na]+	6.55	37208	39680	43479	49131	37573	41414	4981.62	12.0288
1798	14.358	336.146	[M+H]+	6.69	70543	70953	78464	67080	74244	72256.7	4298.78	5.94931
3005	14.358	617.145	[M+H]+	34.04	63511	64790	63755	67909	74475	66888	4588.62	6.86015
1044	14.377	246.152	[M+H]+	10.39	21647	24398	22301	24278	24828	23490.7	1418.22	6.03738
2260	14.399	397.105	[M+H]+	42.82	308945	326697	314138	321333	348660	323955	15381.8	4.74813
427	14.434	162.09	[M+H]+	7.57	37936	42030	42124	36970	38848	39581.6	2373.27	5.99588
2564	14.447	449.107	[M+H]+	202.19	809147	857141	898216	896683	1014059	895049	75815.9	8.47059
213	14.46	129.055	[M+H]+	8.14	79286	86699	90126	88790	93624	87704.9	5337.56	6.08582
1498	14.46	303.05	[M-C6H10O4+H]+	33.42	189081	197728	208195	205913	210029	202189	8705.23	4.30548
707	14.502	202.125	[M+H]+	3.46	130040	124625	149403	126533	114156	128951	12873.6	9.98332
1547	14.521	308.093	[M+H]+	10.66	86353	88987	86962	91503	92104	89181.9	2593.18	2.90774
490	14.53	174.057	[M+H]+	10.24	80054	88338	84059	91886	95634	87994.2	6167.75	7.00926
1775	14.531	335.103	[M+H]+	17.19	99452	108297	121440	103738	110944	108774	8330.85	7.65886
2802	14.534	512.204	[M+NH4]+	12.97	38260	40197	37530	39449	43929	39872.9	2491.31	6.24813
1761	14.535	333.107	[M-C6H10O5+H]+	9.77	133521	158364	162202	175958	142782	154565	16674.1	10.7877
1943	14.535	353.116	[M+H]+	198.74	1741569	1877640	1962892	1829659	1993321	1.88102e+06	101748	5.4092
2001	14.564	359.098	[M+H-2H2O]+	10.06	18296	22212	25600	25402	25725	23447.1	3228.85	13.7708
2245	14.565	395.119	[M+H]+	5.14	27663	28729	24566	25696	26694	26669.5	1627.93	6.10408
2755	14.574	499.213	[M+H]+	14.51	29136	37292	30408	27122	40632	32918.1	5762.66	17.5061
456	14.596	166.072	[M+H]+	18.5	85487	94112	86407	89704	99927	91127.4	5967.77	6.54882
1615	14.663	317.062	[M-C6H10O4+H]+	15.05	95469	96453	94708	94498	100826	96390.6	2595.14	2.69232
2617	14.663	463.122	[M+H]+	129.81	296833	300391	307706	305415	348258	311720	20861.9	6.69251
3014	14.663	625.174	[M+H]+	299.37	253853	274582	279439	270525	289983	273676	13255.6	4.84353
1969	14.718	355.116	[M+H]+	9.72	343436	363167	371776	366365	372573	363463	11849.9	3.26027
640	14.731	192.14	[M+H]+	20.94	156516	155869	173637	153264	163546	160566	8238.75	5.13105
951	14.738	234.097	[M+H]+	4.09	53968	55106	62893	64932	60856	59551	4815.38	8.08616
2913	14.756	565.152	[M+H]+	18.28	25057	20085	25260	23790	28295	24497.3	2970.19	12.1245
357	14.758	152.056	[M+H]+	8.86	68190	71479	76111	69665	80908	73270.4	5206.04	7.10525
2459	14.762	430.147	[M+H]+	5.61	22483	23829	19792	25516	25139	23351.8	2320.2	9.93586
2499	14.765	436.179	[M+NH4]+	8.76	84630	89106	94169	83168	78271	85868.9	6039.92	7.03389
434	14.769	163.074	[M+H]+	3.7	75285	78787	74539	77636	81045	77458.6	2641.08	3.40967
173	14.772	123.044	[M+H]+	13.79	55995	59169	50988	52776	54927	54771.3	3128.61	5.71214
379	14.772	155.07	[M+CH3OH+H]+	54.53	392986	388366	387791	379124	347988	379251	18179.9	4.79363
1129	14.772	257.102	[M-C6H10O4+H]+	76.29	511058	529617	518126	493988	496702	509898	14875.6	2.91737
1256	14.772	275.055	[M-C6H8O6+H]+	3.91	44324	40419	41230	38542	40858	41074.6	2090.05	5.08843
2531	14.772	441.136	[M+K]+	197.44	606712	638501	634297	630215	659935	633932	19052	3.00536
2589	14.772	457.109	[M+K]+	14.59	41214	38899	40990	39452	43299	40771	1723.12	4.22634
2656	14.772	472.064	[M+H]+	15.05	27862	33208	33146	32781	37090	32817.5	3281.23	9.99843
2659	14.772	473.069	[M+Na]+	14.98	33767	36945	33275	37932	41919	36767.5	3504.54	9.53163
2911	14.808	564.358	[M+NH4]+	181.17	170652	164892	178921	178066	171520	172810	5787.58	3.3491
2315	14.833	407.154	[M+H-H2O]+	13.39	48578	49996	51787	49348	56943	51330.4	3354	6.53414
2549	14.84	447.146	[M+Na]+	13.37	45596	43622	42457	37229	40593	41899.5	3180.74	7.59136
2433	14.863	425.142	[M+H]+	4.28	32383	32558	38491	33640	37640	34942.3	2907.14	8.31984
784	14.907	211.096	[M+H]+	9.19	29702	32642	34943	32804	32178	32453.6	1871.03	5.76524
2475	14.935	433.111	[M+H]+	10.33	129704	142013	149141	127099	139724	137536	9079.84	6.60178
2634	14.941	467.14	[M+H]+	22.84	46621	49056	52230	50098	46387	48878.5	2452.12	5.01676
2963	14.941	595.163	[2M+K]+	43.22	101103	126334	108898	96517	104781	107527	11463.1	10.6607
3068	14.941	741.223	[M+H]+	133.18	74215	83859	79423	75615	91997	81021.7	7187.18	8.87069
1366	14.943	287.054	[M+H]+	8.88	74058	73807	81423	84156	93156	81320	8020.92	9.8634
271	14.968	137.059	[M+H]+	28.93	332546	343556	353232	319976	336039	337070	12420.1	3.68474
1576	14.968	311.127	[M+CH3OH+H]+	47.1	429214	466937	466079	468222	505097	467110	26839.4	5.74585
1670	14.968	323.126	[M+H-H2O]+	20.11	206424	214722	213939	228364	240199	220730	13455.5	6.09591
1848	14.968	341.137	[M+H]+	19.08	201995	201910	205450	228883	224139	212475	13000.4	6.11855
2002	14.968	359.147	[M+H]+	9.27	58323	68349	58580	62127	69886	63452.8	5412.51	8.52998
2767	14.968	503.188	[M+H]+	82.9	211551	202474	214248	211578	232307	214432	10942.9	5.10323
503	14.975	175.075	[M+H]+	4.98	74177	86040	76624	72440	89453	79746.8	7549.55	9.46691
836	14.975	219.101	[M+H-H2O]+	11.16	302032	309802	297918	288767	310511	301806	9012.44	2.98617
983	14.975	237.111	[M+H]+	15.33	189300	194933	197324	186682	188393	191326	4562.34	2.38458
1290	14.975	279.099	[M+H]+	6.15	52359	51205	54319	52577	58675	53827	2929.93	5.44322
2869	14.975	540.239	[M+NH4]+	28.55	52698	58405	50127	49639	52697	52713.3	3483.19	6.6078
1994	14.979	358.139	[M+H]+	7.68	41773	34554	36730	52641	56472	44433.9	9699.23	21.8285
613	14.987	189.091	[M+H]+	4.65	36065	38288	33524	31864	30380	34024.2	3183.6	9.35688
990	14.995	238.098	[M+H]+	7.74	40611	43385	40679	42661	45348	42536.7	1987.3	4.67197
2881	14.995	545.194	[M+Na]+	18.59	33959	38505	29211	37526	47270	37294	6661.5	17.8621
2903	15.025	558.283	[M+H]+	12.53	40359	46301	41842	36911	48518	42786.3	4650.53	10.8692
2810	15.04	515.167	[M+H]+	24.82	77681	78578	84010	85251	84123	81928.6	3516.1	4.29167
2357	15.179	413.119	[M+H]+	25.63	72145	70180	74990	79583	83007	75981.2	5284.05	6.95442
834	15.185	219.064	[M+H]+	3.5	59860	68179	61958	69292	67106	65279	4130.68	6.32773
1866	15.185	343.117	[M+H]+	11.02	91589	97862	103463	100744	103838	99498.9	5033.46	5.05881
270	15.205	137.059	[M+H]+	15.37	367572	377728	381933	405188	293408	365166	42413.5	11.6149
1849	15.233	341.138	[M+H]+	35.33	398092	399159	392843	374713	388927	390747	9868.05	2.52543
1669	15.235	323.125	[M+H]+	9.75	84167	84831	94621	87574	94761	89190.9	5181.13	5.80904
600	15.239	187.075	[M+H]+	7.52	41461	49383	42301	45640	43273	44411.6	3189.22	7.18106
817	15.239	217.084	[M+H]+	4.49	33073	38757	39917	38988	39973	38141.4	2885.07	7.56415
700	15.273	201.052	[M+H]+	7.67	85258	84603	92176	90270	89430	88347.5	3282.38	3.7153
2635	15.273	467.141	[M+H]+	27.24	70332	95300	102356	74994	77194	84035.4	13954.1	16.6051
1194	15.279	267.08	[M+H]+	7.77	29426	26769	30974	32580	34139	30777.3	2849.53	9.25854
1978	15.309	356.119	[M+H]+	4.18	70181	76327	78269	73717	75194	74737.7	3041.92	4.07012
1691	15.31	325.107	[M+H]+	4.15	156128	168093	173955	176493	168900	168714	7855.23	4.65595
2758	15.313	501.133	[M+H]+	11.57	25476	25875	27467	27949	29802	27314	1736.92	6.35909
1970	15.334	355.117	[M+H]+	10.39	322214	323316	332941	327448	351163	331417	11814	3.56471
856	15.341	221.073	[M+H]+	15.92	122008	126638	126240	129734	137321	128388	5700.58	4.44012
2465	15.341	431.133	[M+H]+	8.61	35070	32422	34231	34764	38940	35085.5	2386.71	6.80256
2175	15.348	383.127	[M+H]+	9.78	95915	85404	103773	90634	95325	94210.2	6818.25	7.23727
2624	15.348	465.093	[M+H]+	22.94	76104	77717	92180	81441	82739	82036.2	6276.64	7.65106
1795	15.361	336.107	[M+H]+	4.69	64637	61584	63072	71791	76137	67444.3	6240.81	9.25328
2655	15.42	472.063	[M+H]+	9.4	23904	23748	23970	21316	26257	23838.9	1749.64	7.33946
2811	15.443	515.168	[M+H]+	42.79	95266	92572	89547	91660	97150	93239	2998.79	3.21624
2588	15.45	457.109	[M+K]+	26.72	64442	66781	64320	60954	68573	65013.9	2875.82	4.42339
195	15.456	127.039	[M+H]+	3.86	117422	106061	114883	120588	118475	115486	5654.55	4.89632
380	15.456	155.071	[M+H]+	21.17	166206	156523	149838	157216	157637	157484	5821.14	3.69634
550	15.456	179.07	[M+H]+	21.66	285805	279234	291142	285211	265514	281381	9822.07	3.49066
995	15.456	239.091	[M+H-H2O]+	410.89	1509317	1477535	1480504	1439768	1370683	1.45556e+06	53498.8	3.67548
1130	15.456	257.102	[M+H]+	200.53	1350216	1333731	1356292	1280666	1260262	1.31623e+06	43195.7	3.28177
2500	15.456	436.18	[M+NH4]+	39.09	384811	378763	380060	351275	329428	364868	23782.1	6.518
2532	15.456	441.136	[M+Na]+	472.49	1410348	1370180	1448343	1499540	1530916	1.45187e+06	65058.6	4.48103
1052	15.463	247.08	[M+H]+	12.14	46291	50361	53087	54714	50297	50950.1	3209.94	6.30016
2399	15.47	419.152	[M+H]+	8.49	34271	32558	31895	34707	31555	32997.4	1417.1	4.29459
327	15.477	147.044	[M-C6H8O6+H]+	10.28	342380	349251	358621	345764	344415	348086	6398.74	1.83826
2692	15.477	480.205	[M+H]+	24.99	94174	90606	96692	96566	93894	94386.4	2482.3	2.62993
2734	15.477	492.206	[M+Na]+	14.64	32391	38105	36963	35427	26924	33962.2	4480.98	13.194
2793	15.477	508.2	[M+K]+	29.64	51107	53492	59206	55831	58369	55601.1	3367.35	6.05627
2985	15.481	608.387	[M+NH4]+	315.88	217828	208360	235451	226879	240331	225770	12972.7	5.74598
148	15.484	119.049	[M+H]+	24.92	137183	130365	134749	126179	127683	131232	4654.4	3.5467
1667	15.49	323.075	[M+H]+	16.56	172607	184748	183913	173134	181644	179209	5899.63	3.29204
2844	15.49	527.102	[M+H]+	61.53	53219	60319	60806	68869	64645	61571.4	5801.3	9.42208
2902	15.49	558.277	[M+H]+	14.94	33882	38191	30853	29900	39856	34536.4	4391.49	12.7155
2060	15.496	369.105	[M+H-H2O]+	9.4	32033	38587	31379	33423	35989	34282.1	2985.98	8.71005
2224	15.497	393.078	[M+H]+	9.12	50654	50261	57409	56957	55674	54191.1	3469.96	6.40319
499	15.511	175.039	[M+H]+	20.38	533219	512946	528210	521029	527542	524589	7818.67	1.49044
1840	15.511	341.086	[M+H]+	78.53	541245	550595	539451	514619	513803	531943	16733	3.14563
3029	15.511	647.128	[M+H]+	32.22	32322	37965	38914	35768	37783	36550.4	2626.55	7.18609
3052	15.511	703.152	[2M+Na]+	121.06	67204	66319	72172	68725	80540	70991.9	5785.34	8.14929
145	15.513	118.086	[M+H]+	3.42	25579	72294	24467	24086	30311	35347.3	20802.9	58.8529
914	15.517	229.047	[M+H]+	25.16	103089	100139	112258	112345	118479	109262	7495.92	6.86049
1831	15.517	340.078	[M+H]+	85.05	533940	534909	549417	550760	543587	542523	7876.53	1.45183
1686	15.518	325.058	[M+Na]+	9.73	53932	56726	57671	28740	61014	51616.7	13036.5	25.2564
733	15.519	206.056	[M+H]+	3.37	64347	61566	64972	61466	65199	63510	1847.23	2.90857
390	15.524	157.01	[M-C6H10O4+H]+	6.06	45153	44085	43450	44613	46155	44690.9	1033.17	2.31182
790	15.524	212.091	[M+H]+	53.51	135545	130795	131553	132334	137396	133525	2820.67	2.11247
2043	15.524	365.17	[M+H]+	22.42	155909	138291	148351	139142	154372	147213	8259.78	5.61076
235	15.544	132.048	[M-C6H8O6+H]+	26.25	174849	158045	154888	165363	164421	163513	7698.29	4.70805
1111	15.544	254.083	[M-C6H10O4+H]+	49.62	319643	322798	325884	308661	311735	317744	7314.77	2.30209
1546	15.544	308.091	[M+H]+	11.68	85200	92402	95750	98532	98927	94162.3	5651.26	6.00162
2384	15.544	416.136	[M+H]+	7.26	50067	48111	46820	49209	50222	48885.7	1427.72	2.92052
2518	15.554	438.121	[M+K]+	5.07	21835	26253	25960	29205	26752	26001.2	2657.43	10.2204
1495	15.558	303.049	[M+H]+	7.45	31837	36453	29353	32038	40452	34026.7	4409.12	12.9578
2801	15.558	512.203	[M+H]+	37.74	73591	77728	81579	76093	81830	78164.3	3553.04	4.54561
843	15.572	220.059	[M+H]+	5.37	135911	137201	144984	141046	147586	141346	4974.57	3.51944
2261	15.578	397.163	[M+H]+	9.05	89057	97578	106606	99783	109272	100459	7972.28	7.93583
1942	15.626	353.116	[M+H]+	129.58	1896043	1919060	1975385	1968335	2071969	1.96616e+06	67860.3	3.45142
241	15.633	132.102	[M+H]+	7.04	92510	86196	108879	91741	114121	98689.7	12088.4	12.2489
414	15.637	160.116	[M-C6H10O5+H]+	16.21	22796	21342	23418	24322	23273	23030.3	1093.58	4.74847
517	15.639	176.11	[M-C6H10O4+H]+	45.74	398245	396481	409655	405547	419618	405909	9350.69	2.30364
1820	15.639	338.162	[M+H]+	10.37	75517	76781	79128	77958	76189	77114.4	1439.16	1.86627
39	15.646	90.0548	[M+H]+	7.44	245273	266854	248012	232329	236269	245747	13423.3	5.46223
84	15.646	104.07	[M+H]+	7.1	186828	118208	131420	186757	167277	158098	31756.6	20.0866
144	15.646	118.086	[M+H]+	3.65	88828	40122	69040	79610	87737	73067.4	20050.2	27.4407
576	15.646	182.08	[M-C6H10O4+H]+	6.07	99351	95711	95237	94830	101294	97284.7	2874.18	2.9544
2026	15.646	363.068	[M+Na]+	128.83	966793	960451	976290	1016236	1121702	1.00829e+06	67007.7	6.64564
2236	15.646	395.006	[M+H]+	9.01	43905	43444	41492	43960	44509	43462	1164.07	2.67837
746	15.653	207.065	[M+H]+	30.6	4626688	4378003	4469235	4196339	4213332	4.37672e+06	180470	4.12341
1825	15.653	339.072	[M+H]+	5.88	57498	51841	56329	52870	56322	54971.8	2462.88	4.48026
1993	15.653	358.112	[M+NH4]+	98.49	682664	646818	642822	585227	570335	625573	46602.8	7.44962
2137	15.653	379.043	[M+K]+	4.86	91063	89291	93349	92201	99586	93097.9	3924.06	4.21498
2352	15.66	412.006	[M+H]+	14.15	75639	69484	68644	64326	69604	69539.4	4037.04	5.80541
324	15.668	146.064	[M+H]+	3.8	52558	52902	53948	51744	59605	54151.1	3149.48	5.81609
1310	15.693	281.107	[M+H]+	4.05	33197	28798	29871	23868	34101	29967.1	4064.81	13.5642
1169	15.696	263.094	[M+H-H2O]+	6.82	16371	31794	37704	30762	31049	29535.9	7888.64	26.7086
491	15.707	174.058	[M+H]+	20.2	243442	250083	243806	260651	246525	248901	7086.26	2.84702
1561	15.714	309.126	[M+H]+	161.84	2508079	2516757	2610836	2536161	2486090	2.53158e+06	47811.7	1.88861
2604	15.741	460.122	[M+H]+	41.48	154723	149161	156752	155121	163165	155785	5021.19	3.22316
2660	15.748	473.179	[M+H]+	24.23	56910	56106	60818	60268	62665	59353.5	2759.72	4.64964
1430	15.775	293.118	[M-C6H8O6+H]+	6.08	61954	57458	56888	63647	55345	59058.4	3553.13	6.0163
0	15.782	71.0496	[M+H-2H2O]+	32.36	30691	31237	26496	32760	32705	30778	2558.91	8.3141
2479	15.782	433.113	[M+H-2H2O]+	1580.32	13917271	14649197	14772077	15179692	15873235	1.48783e+07	719041	4.83282
2934	15.782	579.171	[M-C6H10O4+H]+	2152.63	2849615	2968555	3000882	3086198	3270381	3.03513e+06	156502	5.15637
3058	15.782	725.23	[M+H]+	84.33	49666	48480	48260	45464	56556	49685.4	4138.57	8.32955
20	15.788	85.0285	[M+Na]+	14.1	256524	263601	247524	266981	274328	261791	10230.8	3.908
1368	15.788	287.055	[M+H]+	676.1	2837897	2919065	2949236	2976084	3236048	2.98367e+06	150301	5.03746
211	15.795	129.054	[M+Na]+	69.19	554597	562005	606812	615949	612909	590454	29651.6	5.02183
330	15.795	147.065	[2M+Na]+	20.01	628281	645376	639963	672879	700706	657441	29204.1	4.44209
2483	15.817	433.755	[M+H]+	17.09	14039	23801	23598	9000	24037	18895.2	6966.43	36.8688
2972	15.836	601.152	[M+H]+	32.75	47873	53431	46082	55113	60123	52524.2	5665.9	10.7872
1255	15.885	275.054	[M+H]+	2.31	27301	32446	29613	27468	28056	28976.8	2143.1	7.3959
2262	15.937	397.164	[M+H]+	10.04	85827	92749	85245	87775	93347	88988.6	3828.25	4.30196
489	15.965	174.057	[M+H]+	18.18	151891	165179	174856	176530	174951	168681	10407.2	6.16975
1562	15.965	309.126	[M+H]+	139.02	1689568	1930962	1926816	1998011	2062307	1.92153e+06	141059	7.34097
1170	15.968	263.119	[M+H]+	8.81	42083	70215	45586	45595	46485	49992.7	11429.9	22.8631
1262	15.983	275.135	[M+H]+	2.41	25788	24675	23870	27135	26063	25506.1	1266.05	4.96371
778	15.986	210.094	[M+H]+	7.26	39104	38001	35305	28615	31468	34498.5	4413.92	12.7945
2644	15.987	469.142	[M+H]+	5.45	29083	30659	29679	34083	33972	31495.5	2379.59	7.55535
1061	16.002	249.072	[M+H]+	10.66	162241	173038	84509	110493	97423	125541	39697.4	31.6211
1818	16.012	338.123	[M+H]+	14.03	104191	106956	103549	109781	112594	107414	3807.09	3.54431
377	16.018	155.067	[M+H]+	5.1	27978	36702	38282	43041	37179	36636.5	5454.51	14.8882
2873	16.046	541.179	[M+H]+	52.4	103504	119207	121724	117383	129042	118172	9322.41	7.88885
2891	16.059	549.163	[M+Na]+	27.82	33123	38709	39117	37849	39703	37700.2	2646.09	7.01877
659	16.066	193.125	[M+H]+	17.64	446045	479902	482997	502854	514281	485216	26093.3	5.37768
2845	16.066	527.177	[M+H]+	79.93	209829	224083	239759	220800	230205	224935	11108.1	4.93836
1626	16.095	318.195	[M-C6H10O5+H]2+	49.73	154442	167142	164406	151022	157163	158835	6767.46	4.26068
1728	16.095	329.185	[M+H]+	11.77	37100	38914	41739	39296	44293	40268.5	2791.93	6.93329
3034	16.095	652.409	[M-C6H10O4+H]+	452.09	200473	214673	226214	224506	226463	218466	11164.6	5.11046
2990	16.107	609.178	[M+H]+	35.34	31527	33577	38287	36208	38209	35561.6	2961.04	8.32652
2616	16.114	463.122	[M+H]+	54.35	118595	128646	138585	137810	149796	134686	11711.9	8.69565
814	16.12	217.043	[M-C6H10O5+H]+	10.73	94605	104955	98169	104514	111550	102759	6571.41	6.39499
1616	16.12	317.063	[M-C6H10O4+H]+	7.31	30808	34283	41152	38255	41628	37225.4	4628.57	12.4339
2144	16.12	379.095	[M+H]+	123.18	1580790	1824111	1848917	1845711	2002577	1.82042e+06	151715	8.33404
563	16.161	180.088	[M+H]+	4.94	75439	84800	79952	79902	79210	79860.8	3331.16	4.17121
2244	16.248	395.117	[M+H]+	5.89	33442	35953	33193	28157	30006	32150.2	3072.43	9.55649
518	16.29	176.11	[M+H]+	7.24	48257	49892	50407	46849	51895	49460.1	1954.29	3.95126
2711	16.324	484.159	[M+H]+	59.56	122647	142629	137402	137891	150236	138161	10088.1	7.30171
630	16.357	191.143	[M+H-H2O]+	4.4	39968	38873	38279	36564	34843	37705.5	2019.14	5.35503
771	16.365	209.154	[M+H]+	11.39	96680	99788	103335	103893	48213	90381.6	23752.4	26.2801
2184	16.391	385.056	[M+H]+	23.86	41694	43991	41430	40948	42610	42134.4	1201.03	2.85047
2908	16.425	561.159	[M+H]+	15.35	32395	42987	34333	34640	49813	38833.6	7367.18	18.9711
1783	16.459	335.158	[M+NH4]+	5.49	143716	141284	148967	147642	152218	146765	4321.34	2.94439
2	16.466	79.0544	[M+H]+	33.14	32471	39020	38725	34085	37145	36289.2	2896.48	7.98167
101	16.466	107.085	[M+H]+	26.92	67545	73507	67637	69906	69097	69538.5	2432.5	3.49806
184	16.466	124.112	[M+NH4]+	70.58	403660	413059	427568	438695	417650	420126	13485.1	3.20978
444	16.466	164.07	[M+H-H2O]+	3.99	30494	31224	36242	31896	34277	32826.8	2379.31	7.24807
581	16.466	182.081	[M+H]+	32.61	487162	460509	483816	495585	468297	479074	14329.3	2.99105
722	16.466	204.087	[M+H-H2O]+	31.26	178915	188038	185942	199271	193729	189179	7740.67	4.09172
866	16.466	222.098	[M+H]+	862.11	3092474	3361924	3404949	3366067	3479563	3.341e+06	146732	4.39185
1500	16.466	303.134	[M+H]+	4.39	36493	38789	38494	35008	41927	38142.1	2617.79	6.86326
2181	16.466	384.15	[M+H]+	88.85	411571	439270	433030	443662	442310	433969	13173.6	3.0356
2619	16.466	464.107	[M+H]+	24.84	40479	48376	49628	48782	49830	47418.7	3925.16	8.27767
2741	16.468	496.098	[M+H]+	22.96	28576	31008	33134	31059	33134	31382.3	1887.87	6.01572
386	16.473	156.084	[M-C6H10O5+H]+	4.23	40881	39359	39156	39408	39841	39729.1	690.454	1.7379
2324	16.48	408.117	[M+H]+	4.61	49965	48821	50307	44472	45699	47852.8	2621.66	5.47859
717	16.493	203.11	[M+H]+	11.52	96542	100747	119356	102008	99665	103664	9002.61	8.68445
2310	16.493	406.132	[M+H]+	54.93	173935	184811	181002	193614	182699	183212	7105.68	3.87838
2508	16.493	437.061	[M+H]+	42.04	106347	105428	111281	113320	110341	109344	3349.3	3.06309
1983	16.528	357.133	[M+H]+	4.01	45763	47566	45907	48797	49064	47419.7	1553.7	3.27648
754	16.562	207.139	[M+H]+	5.38	60477	43192	64211	45800	60501	54836.3	9605.35	17.5164
2770	16.57	503.304	[M+H]+	58.74	51685	51497	55729	51713	52907	52706	1779.49	3.37625
1930	16.574	351.198	[M+2H]2+	35.09	104470	94748	98588	111581	103384	102554	6374.11	6.21536
3047	16.574	679.41	[M+H-H2O]+	293.56	101557	101908	122373	116299	124354	113298	10967.8	9.68051
3050	16.574	696.435	[M-C6H10O4+H]+	438.97	175922	177977	189073	193667	185507	184429	7450.78	4.03992
1837	16.578	340.208	[M-C6H10O5+H]2+	178.24	399198	389088	433681	422751	393157	407575	19568.3	4.80115
1900	16.578	348.721	[M+H]2+	83.15	70829	64116	70828	71356	65138	68453.3	3518.28	5.13968
1745	16.629	331.128	[M+H]+	15.8	85088	89122	97775	85391	97781	91031.4	6360.39	6.98704
1632	16.649	319.134	[M+H]+	4.27	27975	32259	29078	32644	33218	31035	2347.55	7.56421
1999	16.653	359.097	[M+H]+	13.91	40235	37183	42419	40179	40329	40069.2	1868.39	4.66292
2243	16.68	395.117	[M+H]+	5.69	54243	49694	54047	57515	31929	49485.8	10200.2	20.6123
2511	16.68	437.184	[M+H]+	14.32	67166	56042	65094	60743	74066	64622.2	6792.41	10.5109
2547	16.721	446.166	[M+H]+	5.46	25136	26141	27680	26072	29136	26833	1577.64	5.87949
985	16.73	237.112	[M+H]+	9.28	64474	59490	61523	58499	57571	60311.6	2750.37	4.56027
962	16.77	235.096	[M+H]+	5.83	37797	33953	38955	34921	37100	36545.3	2063.74	5.64708
2400	16.772	419.166	[M+H]+	7.64	26262	29721	31359	33533	32268	30628.9	2808.16	9.16834
1733	16.781	330.111	[M+H]+	7.61	26978	24234	24997	30305	24319	26166.6	2564.42	9.80037
2289	16.784	401.157	[M+H-H2O]+	15.53	92767	84325	88369	89953	99421	90967	5625.73	6.18436
519	16.825	176.147	[M+H]+	16.28	41683	39905	44868	41198	45147	42560.2	2328.61	5.47133
2605	16.83	460.177	[M+H]+	7.65	21436	24014	27779	18784	24274	23257.3	3368.28	14.4827
18	16.831	85.0281	[M+H]+	3.55	98178	92794	95948	101181	96383	96896.5	3081.91	3.18062
90	16.832	105.019	[M-C6H10O5+H]+	25.4	169109	148374	155691	160623	156617	158083	7585.64	4.79853
198	16.832	127.039	[M+H-H2O]+	7.44	225973	228059	235246	215763	223789	225766	7055.84	3.12529
478	16.832	171.028	[M+H-H2O]+	3.94	32837	29499	28202	31535	32439	30902.4	1985.22	6.42415
927	16.832	231.049	[M+H-2H2O]+	29.35	270909	254205	276328	243732	246723	258379	14551.8	5.63194
1060	16.832	249.061	[M+H-H2O]+	33.27	260120	257071	260692	242222	229871	249995	13531.4	5.41266
2610	16.832	461.091	[M+H]+	12.85	25287	23510	23029	23737	30205	25153.7	2947.55	11.7182
315	16.836	145.049	[M+H]+	3.14	155524	176503	163139	159183	154201	161710	8970.89	5.54751
702	16.836	201.09	[M+H]+	5.42	28978	29316	27932	27261	30561	28809.9	1276.6	4.43111
1695	16.838	325.138	[M+CH3OH+H]+	8.89	96086	78194	97279	92049	104144	93550.3	9625.84	10.2895
609	16.839	189.039	[M+H]+	29.21	247246	239547	247824	244118	248413	245430	3682.91	1.5006
800	16.839	213.09	[M+H-H2O]+	6.14	50921	50608	52633	51964	54282	52081.7	1473.12	2.82849
933	16.839	231.1	[M+H]+	20.06	48253	55904	51219	51350	47160	50777.1	3400.58	6.69708
1527	16.839	306.135	[M+H]+	8.92	63048	66609	64201	64678	64735	64654.2	1285.85	1.98881
1617	16.839	317.1	[M+H]+	15.93	93204	83659	95382	92420	95411	92015.3	4854.54	5.2758
1846	16.839	341.136	[M+CH3OH+H]+	11.21	171273	172552	172267	182228	178155	175295	4720.23	2.69273
2199	16.839	388.159	[M+NH4]+	191.41	648904	630441	651570	628641	582444	628400	27719.2	4.41108
2226	16.839	393.115	[M+Na]+	56.91	400560	393245	414110	410006	460226	415629	26224.8	6.30965
2333	16.839	409.087	[M+K]+	11.61	61897	64952	59440	59371	64682	62068.4	2709.32	4.36506
2510	16.846	437.183	[M+H]+	15.94	140230	72779	88701	84147	75605	92292.4	27552.2	29.8532
1259	16.85	275.091	[M+H-H2O]+	3.54	39062	40136	42286	35959	40865	39661.4	2378.26	5.99639
1558	16.865	309.097	[M-C6H10O5+H]+	22.16	72868	66883	66512	64527	69228	68003.3	3190.88	4.69225
61	16.866	97.0292	[M+H]+	3.06	45452	72230	41040	80126	81455	64060.5	19388.5	30.2659
269	16.866	137.059	[M+H]+	6.18	150751	156097	150961	159028	158571	155082	4016.05	2.58964
1037	16.866	245.081	[M-C6H8O6+H]+	8.19	47454	46972	49143	54126	54945	50527.8	3757.29	7.43608
1408	16.866	291.087	[M+H-H2O]+	6.77	110604	98076	103073	107069	116221	107008	6947.61	6.49258
1781	16.866	335.109	[M+H]+	4.55	145330	140978	143288	144121	156128	145969	5897.54	4.04027
2414	16.866	421.125	[M+H]+	14.95	77699	74455	77711	80981	81577	78484.7	2882.7	3.67295
2522	16.866	439.137	[2M+K]+	32.87	105296	111984	105659	114125	115412	110495	4743.19	4.29266
2590	16.866	457.149	[M+H]+	30.37	99165	103878	107890	104268	111039	105248	4481.82	4.25835
2766	16.866	503.186	[M+CH3OH+H]+	20.15	64112	69349	70143	75023	72576	70240.6	4083.45	5.81352
1668	16.872	323.125	[M+H]+	4.62	64007	65673	63147	68138	64451	65083.3	1935.71	2.97421
459	16.873	167.034	[M+H]+	6.7	66493	62280	64624	69536	59634	64513.3	3806.52	5.90037
342	16.874	149.06	[M+H]+	4.33	45792	48038	57107	48132	42549	48323.7	5408.74	11.1927
647	16.886	193.049	[M+H]+	14.12	131573	139777	132998	144347	146574	139054	6665.87	4.79374
1896	16.9	348.065	[M+H]+	10.44	41282	42125	41881	43208	45462	42791.4	1647.43	3.8499
2886	16.903	547.332	[M+H]+	59.75	52044	44939	56485	49032	55059	51511.7	4662.38	9.05109
2076	16.904	370.735	[M+H]2+	165.37	210123	194815	215275	202699	191221	202827	10088.3	4.97387
3066	16.904	740.464	[M+CH3OH+H]+	284.49	129152	125946	137489	125075	128157	129164	4934.35	3.82022
1625	16.907	318.193	[M+H]+	8.13	27226	28783	27369	30033	29218	28525.8	1209.03	4.23835
2161	16.907	381.197	[M+H]+	7.02	30587	39270	32214	33981	36866	34583.6	3504.46	10.1333
2020	16.908	362.221	[M+H-2H2O]+	409.17	659665	683913	705572	697302	716580	692606	21940.7	3.16784
2771	16.908	503.305	[M+H]+	29.4	64422	56904	63828	60489	60096	61147.7	3059.68	5.00376
864	16.919	221.639	[M+H]+	88.92	55420	48820	53259	54599	58022	54024	3388.59	6.27238
3048	16.926	691.188	[2M+Na]+	33.18	24355	23594	21511	22742	28012	24042.7	2457.47	10.2213
515	16.934	176.071	[M+H]+	22.39	207710	221276	213986	194841	214052	210373	9922.13	4.71644
1364	16.934	287.054	[M+H]+	19.38	107181	97782	105265	103968	136727	110185	15249.4	13.8399
1981	16.934	357.089	[M+Na]+	15.22	44934	51327	39885	45385	47963	45898.7	4215.57	9.18451
1694	16.984	325.113	[M+H]+	6.4	207506	221916	236809	213138	228846	221643	11770.4	5.31052
1494	17.029	303.048	[M+H]+	10.15	44679	46358	41237	40198	66264	47747.2	10649	22.3029
221	17.103	130.065	[M-C6H8O6+H]+	4.76	88560	87019	87716	90444	98070	90361.8	4495.6	4.97511
1526	17.103	306.097	[M+H]+	34.2	142206	132960	127022	135731	153924	138369	10267.3	7.42027
1534	17.103	307.103	[M-C6H8O6+H]+	6.68	197720	205373	197448	197294	201951	199957	3595.07	1.79792
1817	17.103	338.123	[M+CH3OH+H]+	71.68	456772	449253	473204	462494	478835	464112	12007.4	2.58717
2638	17.103	468.147	[M+H]+	41.19	131183	133663	133946	134454	130017	132653	1939.66	1.46221
2757	17.103	500.175	[M+NH4]+	35.51	93617	89341	88163	89787	86112	89404.1	2751.2	3.07727
2754	17.11	499.17	[M+H]+	7.33	37229	40387	51284	41546	42408	42570.8	5251.08	12.3349
1921	17.129	351.098	[M+H]+	3.9	50762	54939	63312	59167	59391	57514	4798.24	8.34274
200	17.13	127.039	[M-C6H10O4+H]+	3.98	130401	152263	150183	148397	165994	149447	12709.5	8.50431
1605	17.13	315.107	[M+H]+	9.35	44935	56666	59518	66007	63231	58071.7	8158.26	14.0486
2819	17.13	517.192	[M+H]+	24.49	75804	80265	83652	79209	83837	80553.7	3347.7	4.15586
1059	17.135	249.06	[M-C6H10O4+H]+	14.45	112504	109149	123512	107613	115516	113659	6300.1	5.54299
110	17.137	111.044	[M+H-H2O]+	4.61	35120	40656	40682	41853	41609	39983.9	2771.65	6.93191
796	17.137	213.039	[M+H-H2O]+	3.88	54497	47634	56421	53964	55710	53645.2	3497.51	6.51971
929	17.137	231.05	[M+H]+	14.81	156492	158212	160232	150019	161488	157288	4489.52	2.85432
982	17.137	237.076	[M+H-2H2O]+	5.36	65065	62538	64550	68080	65342	65114.9	1988.07	3.05318
1119	17.137	255.086	[M+H-H2O]+	7.09	54343	47584	51953	50736	48385	50600.2	2732.28	5.39974
1839	17.137	341.085	[M+H]+	13.65	51005	58835	62569	51774	49147	54665.8	5745.85	10.5109
1944	17.137	353.122	[M+H]+	15.69	125655	124628	128545	134513	120505	126769	5200.5	4.10233
2000	17.137	359.097	[M+H-2H2O]+	13.27	120392	126564	128384	127666	126043	125810	3163.93	2.51485
2109	17.137	376.099	[M-C6H10O4+H]+	43.76	101797	102501	107375	106142	114711	106505	5158.17	4.84311
2242	17.137	395.117	[M-C6H10O5+H]+	13.45	147652	147876	143698	143181	135162	143514	5149.24	3.58797
2857	17.137	534.216	[M+NH4]+	138.97	145699	154777	145682	138017	130867	143008	9017.08	6.30528
2866	17.137	539.172	[M+H-H2O]+	43.91	76748	74016	69189	76521	87622	76819.2	6761.53	8.80187
214	17.138	129.055	[M+H]+	4.39	50835	57087	49158	55202	62432	54942.8	5269.71	9.59126
448	17.138	164.093	[M+H]+	12.78	56315	58373	53525	50253	42602	52213.6	6178.58	11.8333
637	17.144	192.065	[M+H]+	11.28	74865	81813	77926	81339	79437	79076.1	2819.44	3.56548
89	17.154	105.019	[M+H]+	11.75	71115	69148	61618	76045	60626	67710.4	6527.72	9.64066
2885	17.157	547.33	[M+H]+	21.8	53572	51471	54786	59334	55050	54842.5	2880.78	5.25283
2297	17.162	403.211	[M+H]+	15.87	33320	35873	41767	33848	45839	38129.6	5459.62	14.3186
2953	17.163	591.358	[M+H]+	33.07	41836	36303	45666	43446	44095	42269	3606.8	8.53298
2183	17.166	384.235	[M-C6H10O5+H]2+	358.61	816849	841719	936962	867740	828751	858404	47809.4	5.56956
2221	17.166	392.748	[M+H]2+	477.48	397123	363831	399995	377350	337006	375061	25922.8	6.91162
2299	17.166	403.735	[M+2H]2+	70.32	41553	50140	49537	53986	54351	49913.3	5156.79	10.3315
3087	17.166	784.49	[M-C6H10O4+H]+	219.83	66731	67043	66398	67496	77102	68953.7	4572.81	6.63171
1836	17.17	340.206	[M+H]+	17.05	52147	47925	48026	47159	52234	49498.1	2480.69	5.01169
2012	17.171	361.201	[M+H]+	6.15	27775	23946	24645	25921	27222	25902.1	1632.31	6.30184
2290	17.171	401.261	[M+H]+	15.64	44763	39290	39033	38896	38531	40102.6	2619.44	6.53186
1231	17.205	273.074	[M+H]+	12.33	84493	80137	80834	86115	96427	85601.1	6543.57	7.64426
1563	17.205	309.127	[M-C6H10O5+H]+	60.47	713048	758070	765834	956788	815427	801833	93927.9	11.7141
2653	17.205	471.18	[M+H]+	35.79	107361	121155	124912	126511	182431	132474	28927.5	21.8364
748	17.273	207.1	[M+H]+	4.43	32179	23415	29731	19286	22849	25492.1	5303.4	20.8041
723	17.293	204.101	[M+H]+	6.79	21266	35548	36935	37213	42461	34684.6	7948.97	22.9178
2217	17.307	392.136	[M+H]+	3.88	28824	25872	28457	27025	26150	27265.6	1331.46	4.88328
2354	17.344	412.163	[M+H]+	7.37	34031	36705	43206	36216	38724	37776.6	3463.82	9.16923
767	17.361	209.08	[M+H]+	4.3	81701	72177	83995	89914	80582	81673.7	6416.16	7.85584
899	17.366	225.112	[M-C6H10O5+H]+	11.06	92884	83985	92183	76577	80570	85239.7	7160.02	8.39986
2338	17.368	409.145	[M+Na]+	6.81	86506	81473	84755	82296	89243	84854.8	3161.38	3.72563
2424	17.369	423.274	[M+2H]2+	27.74	79126	71203	84662	86312	67218	77704.2	8317.8	10.7044
2312	17.374	406.248	[M+H-2H2O]+	488.18	719699	742987	798378	783064	813045	771435	38982.3	5.05323
2372	17.374	414.761	[M+2H]2+	460.31	473352	469965	510888	479252	456384	477968	20227.3	4.23192
2859	17.374	535.18	[M+H]+	16.6	41586	50006	47993	47302	48763	47129.9	3257.71	6.91218
3100	17.375	828.517	[M+CH3OH+H]+	86.34	19570	20804	25136	26344	25926	23556	3136.65	13.3157
2816	17.4	517.167	[M+H]+	26.41	99803	113504	112162	112618	117271	111072	6612.6	5.95346
2718	17.401	487.126	[M+CH3OH+H]+	4.86	21406	29078	25925	27279	36117	27960.9	5369.88	19.2049
1288	17.408	279.087	[M-C6H8O6+H]+	4.53	54016	51882	64412	63171	58395	58375.1	5491.03	9.40646
755	17.43	207.14	[M+H]+	3.81	42701	38985	43727	45536	47412	43672.1	3177.17	7.27505
974	17.541	236.127	[M-C6H10O4+H]+	9.21	29992	27290	32320	34851	28328	30556.4	3062.12	10.0212
2504	17.543	436.774	[M+2H]2+	515.99	437020	440157	476173	473818	431670	451767	21436.3	4.74498
2545	17.543	445.287	[M+2H]2+	46.59	107495	105123	106507	98256	98595	103195	4436.7	4.29932
2551	17.543	447.233	[M+H]+	18.38	29902	23505	38426	31866	32804	31300.4	5387.03	17.2107
2553	17.543	447.764	[M+K]+	155.62	96276	96201	101078	104993	102211	100152	3845.72	3.83989
1238	17.544	273.678	[M+H]+	43.03	76712	75074	80623	33993	70198	67320.1	19001.7	28.2259
2405	17.544	420.162	[M+K]+	11.68	35492	36574	38204	34676	37856	36560.3	1505.9	4.11895
2450	17.547	428.261	[2M+K]2+	435.88	566085	537921	605272	619140	653648	596413	45310	7.59708
2580	17.557	454.108	[M+H]+	14.14	36697	32717	26600	30521	33908	32088.7	3792.19	11.8178
1447	17.56	295.689	[M+H]+	20.77	23180	58745	40590	60921	24499	41587	18027.9	43.3498
2761	17.62	502.168	[M+H]+	12.87	24192	26540	29145	29444	26990	27262	2140.49	7.85156
1784	17.633	335.159	[M+H]+	4.02	92409	98777	105321	99664	107468	100728	5930.41	5.88757
445	17.639	164.071	[M+H-H2O]+	4.39	34516	32661	32070	38945	34257	34489.9	2697.3	7.82057
578	17.639	182.081	[M+H]+	36.71	480683	491004	512467	515114	510342	501922	15218.6	3.03207
1984	17.639	357.141	[M+H]+	4.63	51344	58087	51734	65819	52118	55820.5	6236.27	11.172
1819	17.645	338.123	[M+Na]+	17.5	64281	67890	71407	66929	70604	68222.4	2877.83	4.2183
1202	17.673	268.081	[M+H]+	4.71	32633	38549	36510	37557	41913	37432.3	3362.42	8.98267
607	17.679	188.146	[M+H]+	14.25	71165	76903	77017	77898	80850	76766.5	3514.85	4.57863
956	17.679	234.151	[M+H]+	16.93	105266	101945	120245	117387	120284	113025	8757.93	7.74864
1294	17.679	280.121	[M+H-2H2O]+	13.29	57737	62795	67579	67214	66927	64450.5	4224.08	6.554
2625	17.679	465.097	[M+H]+	2587.86	5754758	6596670	6955321	6899316	7170556	6.67532e+06	553953	8.29851
815	17.68	217.043	[M+H]+	4.85	41557	45102	45146	48896	48502	45840.7	2991.77	6.52645
2413	17.686	421.105	[M+H]+	18.31	49400	52942	52941	50907	58465	52931.1	3434.6	6.48882
2594	17.687	458.787	[M+2H]2+	520.04	328171	340822	369305	370981	347065	351269	18535.1	5.27661
2637	17.687	467.299	[2M+H]+	80.09	91531	106362	111611	99591	93551	100529	8475.92	8.43131
2566	17.691	450.273	[2M+K]2+	308.73	372527	404186	451082	448686	460586	427414	37633.8	8.80502
2648	17.702	469.247	[M+H]+	13.47	18646	17424	19691	21428	22424	19922.8	2027.97	10.1791
885	17.727	224.107	[M+Na]+	26.25	359965	369715	373767	349698	354843	361597	10048.6	2.77894
1463	17.727	298.096	[M+K]+	16.84	45114	42785	50164	48700	53653	48083.1	4260.76	8.86125
711	17.74	202.126	[M+H]+	33.93	598715	612350	624026	599828	610151	609014	10346.6	1.69892
898	17.744	225.076	[M+H]+	2.54	66102	77741	69797	69581	78526	72349.3	5487.25	7.58439
281	17.747	138.126	[M+H]+	10.74	61133	56017	64792	61342	56247	59906.1	3740.08	6.24325
745	17.747	207.065	[M-C6H10O5+H]+	17.62	1977638	2196725	2003699	2115074	2471140	2.15286e+06	198498	9.22022
811	17.747	216.086	[M+H]+	30.36	71019	66291	70800	72354	67852	69663.2	2501.21	3.59043
1926	17.747	351.106	[M+H-H2O]+	28.11	262021	282416	282578	265119	320710	282569	23353.1	8.26458
2899	17.747	557.164	[M+H-H2O]+	79.91	122368	139381	130534	130953	147865	134220	9715.27	7.2383
2927	17.747	575.175	[M+H]+	499.77	1673121	1864252	1827406	1860831	2055348	1.85619e+06	136101	7.33225
2364	17.767	414.158	[M+H]+	9.39	59818	65907	65852	62775	74279	65726	5404.29	8.22246
2959	17.77	592.174	[M+H]+	21.76	28386	37974	32332	38217	40318	35445.4	4933.24	13.9179
1090	17.774	252.108	[M-C6H10O4+H]+	55.94	420899	446394	471608	440491	455845	447048	18760.3	4.19648
505	17.778	175.114	[M+H]+	2.38	36005	34834	38991	37935	31048	35762.4	3094.01	8.65157
953	17.779	234.098	[M+H]+	3.31	92274	104895	110129	104455	101300	102611	6589.79	6.42213
2497	17.781	436.141	[M+K]+	4.6	46762	50490	48625	47601	56977	50090.9	4092.8	8.17073
3002	17.788	615.17	[M+H]+	49.86	71405	90801	74767	84817	100494	84456.5	11851.3	14.0324
2657	17.822	472.285	[2M+K]2+	174.11	233377	236404	268095	272785	280857	258304	21881.4	8.47118
2731	17.822	491.791	[M+K]+	106.78	51711	56215	64711	63487	64476	60120	5859.81	9.74685
2695	17.827	480.8	[M+2H]2+	304.52	210328	210880	227817	218267	219425	217343	7174.26	3.30089
2727	17.827	489.314	[M+2H]2+	69.62	77050	77353	76338	70025	71466	74446.3	3436.49	4.61607
1995	17.849	358.167	[M+H]+	24.95	131296	132206	138949	126387	142749	134318	6500.56	4.83969
1850	17.882	341.139	[M+H]+	4.12	68484	74419	72913	65600	76674	71618	4503.48	6.28819
2643	17.883	469.127	[M+H]+	33.75	190473	216652	204610	198034	212349	204424	10581	5.17603
498	17.889	175.038	[M+H]+	4.65	45585	64625	56722	55763	62889	57116.8	7494.52	13.1214
522	17.916	177.054	[M+H]+	3.55	115429	108051	117131	113481	115120	113842	3486.85	3.06288
701	17.916	201.054	[M+H]+	12.91	76263	74038	68211	78882	76574	74793.6	4060.23	5.42859
2991	17.916	610.212	[M+H]+	34.62	60553	53477	52089	51245	56475	54767.7	3795.94	6.93099
1968	17.923	355.116	[M+H]+	11.82	213825	224611	226483	237138	219631	224338	8677.47	3.86804
1410	17.924	291.12	[M+H]+	3.89	26626	22215	27642	30515	26253	26650.4	2989.48	11.2174
3055	17.925	709.211	[2M+H]+	36.05	27748	26525	29212	26144	28695	27664.6	1329.87	4.80712
1690	17.93	325.106	[M-C6H10O5+H]+	46.25	773817	832373	813376	846120	856082	824354	32477.8	3.93979
2719	17.93	487.159	[M+H]+	18.11	174490	169818	175401	182585	194888	179436	9771.63	5.44574
341	17.94	149.059	[M+H]+	5.46	35162	29305	37492	31012	32808	33155.7	3254.54	9.81592
2739	17.949	494.299	[2M+K]2+	102.77	140943	133952	149947	151126	154340	146062	8398.32	5.74984
2804	17.949	513.804	[M+K]+	57.96	31372	33180	33615	35998	36849	34202.8	2215.07	6.4763
645	17.95	193.049	[M+H]+	5.41	180990	181819	189768	182223	198752	186710	7601.84	4.07146
2800	17.95	511.324	[M+2H]2+	63.36	48292	39841	48218	45833	44531	45342.8	3468.83	7.65023
3046	17.95	679.201	[M+H]+	63.54	62301	58006	60343	62096	65252	61599.8	2672.68	4.33879
2762	17.954	502.811	[M+H]+	181.13	119902	109973	118933	120814	120493	118023	4556.83	3.86096
2781	17.954	505.287	[M+2H]2+	35.71	34348	32549	35940	37560	44948	37069	4780.84	12.8971
1865	17.982	343.117	[M+H]+	4.06	48312	59894	50480	54245	56455	53877.1	4623.11	8.58084
705	17.997	202.05	[M+H-H2O]+	9.74	32928	33520	34203	33828	36309	34157.6	1290.02	3.77667
1361	17.997	287.052	[M+H]+	9.9	35177	40438	40379	44942	50216	42230.6	5646.33	13.3702
1922	18.002	351.099	[M-C6H10O4+H]+	5.12	142520	148362	154007	151195	137432	146703	6703.3	4.56929
1726	18.008	329.092	[M+H]+	7.55	18644	21718	23378	21691	23446	21775.3	1947.71	8.94456
2198	18.008	388.018	[M+H]+	15.44	19073	23562	25239	21003	28316	23438.7	3606.57	15.3873
121	18.018	114.037	[M+H]+	10.75	78917	73023	75952	81708	81623	78244.4	3754.39	4.79829
408	18.018	160.043	[M+K]+	76.2	3432011	3519341	3737646	3684421	3578313	3.59035e+06	123292	3.43399
844	18.018	220.061	[M+H]+	237.42	2331771	2284401	2435729	2450018	2377715	2.37593e+06	69634.4	2.93083
2143	18.018	379.095	[M+H]+	86.08	1131482	1161191	1227802	1203619	1138234	1.17247e+06	41866.6	3.57081
2287	18.018	401.077	[M+Na]+	183.11	354281	367013	381978	403763	411999	383807	24239.4	6.31553
2388	18.018	417.048	[M+K]+	15.05	42594	36613	41431	42787	45340	41753	3207.79	7.68278
2848	18.018	529.182	[M+CH3OH+H]+	90.08	103160	142617	131793	145165	139342	132416	17109	12.9207
86	18.019	104.071	[M+H-H2O]+	3.46	76548	62152	56923	59224	54650	61899.5	8647.69	13.9705
2010	18.024	361.086	[M+H]+	8.91	33864	33364	28763	38559	29997	32909.4	3831.23	11.6417
2054	18.045	367.13	[M+H]+	61.5	311749	397695	361179	425693	396114	378486	43765.3	11.5633
2855	18.05	533.335	[M+H]+	24.18	22138	21214	24925	19590	20397	21653.1	2059.48	9.51125
2815	18.055	516.312	[M+2H]2+	71.15	61429	69310	67744	72208	74573	69052.8	5008.16	7.25266
2834	18.055	524.825	[M+H]+	89.56	49838	48660	56522	50834	51485	51467.7	3020.08	5.86791
769	18.086	209.153	[M+H]+	7.07	220347	243293	242298	246172	330096	256441	42444.5	16.5514
1658	18.086	322.095	[M+H]+	23.11	207738	204789	223550	221255	217522	214971	8300.63	3.86128
2591	18.086	457.205	[M+H]+	19.31	75289	49835	62145	51241	55304	58762.8	10401.6	17.7009
888	18.119	224.11	[M+H]+	8.22	200973	218988	223304	217023	212883	214634	8507.48	3.96371
1508	18.119	304.084	[M+H]+	13.67	95523	99222	91407	97813	100859	96964.6	3672.39	3.78735
2865	18.166	538.326	[M+H]+	28.76	26278	33561	27267	30735	36704	30908.8	4340.29	14.0422
1197	18.17	267.117	[M+H]+	6.09	52655	58400	55567	52336	63159	56423.5	4497.51	7.97098
2884	18.176	546.837	[M+H]+	50.74	18984	20816	23555	22558	20603	21303.1	1785.76	8.38263
2241	18.185	395.115	[M+H]+	5.76	29792	32190	34046	35026	34869	33184.6	2206.37	6.64879
1998	18.186	359.094	[M+H-2H2O]+	13.87	31909	38192	31611	35986	33770	34293.6	2793.59	8.14611
1604	18.203	315.106	[M+H]+	2.85	16386	19527	17256	25441	18226	19367.2	3590.26	18.5378
1764	18.203	333.154	[M+H]+	2.43	29658	32305	27595	28617	29914	29617.4	1760.86	5.94537
82	18.217	104.07	[M+H-H2O]+	4.67	48739	52084	54535	53291	45293	50788.4	3754.15	7.39174
487	18.221	174.055	[M+H-H2O]+	89.31	962490	967913	1020109	948889	975539	974988	27035.5	2.7729
632	18.221	192.065	[M+H]+	7.54	71155	73900	74591	75890	74646	74036.4	1763.25	2.38159
1645	18.221	321.106	[M+H]+	30	158760	179652	172447	177417	184926	174640	9945	5.69456
2140	18.221	379.095	[M+H]+	64.96	904933	1031153	1047775	1043637	1035493	1.0126e+06	60541.4	5.97882
2529	18.221	440.144	[M+H]+	12.14	25649	28486	28815	34122	28208	29055.9	3097.32	10.6599
618	18.228	190.125	[M+H]+	34.47	173544	183119	187217	194436	178992	183462	7952.85	4.33488
407	18.235	160.043	[M+K]+	88.21	4221860	4650147	4930798	4824887	4779214	4.68138e+06	275912	5.89381
845	18.235	220.061	[M+H]+	266.27	2648545	2932222	3002041	3034705	3051173	2.93374e+06	165822	5.65225
123	18.248	114.038	[M+H]+	10.11	105329	106357	110090	115700	116576	110811	5185.28	4.67941
2906	18.275	560.338	[M+H]+	51.93	18428	20384	20340	23284	22833	21053.9	1999.46	9.49685
2929	18.289	576.178	[M+H]+	23.26	126042	125450	128989	119921	152325	130546	12608.2	9.65805
2925	18.291	575.172	[M+H]+	71.81	397583	398847	442233	366194	491791	419329	48711.1	11.6164
7	18.356	82.0652	[M+H]+	43.14	64738	62263	70159	61572	64228	64591.9	3379.89	5.23268
49	18.356	93.07	[M+H]+	72.99	188688	194389	207721	194463	199249	196902	7111.53	3.61171
57	18.356	96.0812	[M+NH4]+	33.75	92533	110446	115457	102434	102221	104618	8775.09	8.38772
282	18.356	138.128	[M+NH4]+	374.08	1382358	1524963	1556681	1536678	1535198	1.50718e+06	70714.4	4.69185
307	18.356	143.089	[M+Na]+	13.41	45233	53247	49748	55848	46170	50049.2	4532.77	9.05663
311	18.356	145.049	[M+H]+	8.4	417794	466033	512008	445362	466913	461622	34538.1	7.48191
472	18.356	170.099	[M+H]+	29.12	165461	183942	204427	196182	192987	188600	14869	7.88386
821	18.356	218.102	[M+H-H2O]+	33.3	480056	520055	537625	560163	550499	529680	31547.2	5.9559
973	18.356	236.114	[M+H]+	1076.54	12164642	14331631	14667380	14036602	14189465	1.38779e+07	985731	7.10286
1951	18.356	354.19	[M+H]+	7.21	32380	35406	41192	36208	32331	35503.4	3629.15	10.222
2269	18.356	398.165	[M+H]+	192.42	1247950	1391836	1440904	1409334	1497545	1.39751e+06	92776.9	6.63871
2676	18.356	478.121	[M+H]+	100.25	185704	220943	219473	218836	227564	214504	16469	7.6777
381	18.361	155.09	[M+H]+	10.06	76685	82108	93408	79776	82804	82956.1	6313.19	7.61028
3101	18.361	875.276	[M+H]+	133.14	29841	35530	41736	31900	39782	35757.9	5046.62	14.1133
3	18.363	79.0544	[M+H]+	35.99	36167	40624	41776	40698	41685	40190	2312.14	5.75303
22	18.363	85.0288	[M+H]+	4.57	114327	153181	136193	125427	151842	136194	16789.3	12.3275
103	18.363	109.028	[M+H-2H2O]+	12.8	84402	98100	103553	84448	91657	92432.2	8435.66	9.12632
714	18.363	203.092	[M+NH4]+	4.47	29510	35401	41645	40349	34294	36239.8	4895.96	13.5099
1614	18.37	317.048	[M+H]+	13.61	112079	104332	111528	110027	115346	110663	4036.47	3.64755
795	18.377	213.039	[M+H-H2O]+	6.4	106494	84889	87858	110360	93870	96694.3	11271.8	11.6571
196	18.384	127.039	[M+H]+	10.49	402928	420375	396982	430658	424938	415176	14517.8	3.49677
744	18.39	207.065	[M+H]+	11.06	1181166	1332922	1265925	1212253	1584657	1.31538e+06	161177	12.2532
928	18.39	231.049	[M+H]+	12.17	228412	234730	145886	140796	130409	176047	51041.7	28.9933
1773	18.39	335.059	[M+H]+	12.63	114710	119074	130067	113883	128494	121246	7615.66	6.28118
1927	18.39	351.106	[M+H-H2O]+	36.96	539354	615115	606683	566390	698797	605268	60627.7	10.0167
2067	18.39	369.117	[M+H]+	59.33	871958	1035189	945734	975401	1097376	985132	85964.8	8.72623
2404	18.39	420.147	[M+H]+	58.59	339368	374215	376261	369084	402840	372354	22621.6	6.07528
2421	18.39	422.133	[M+H]+	10.12	63267	65763	74606	66181	69621	67887.3	4385.33	6.45972
2569	18.39	451.076	[2M+K]+	24.91	184893	198420	205429	196002	195879	196124	7383.4	3.76465
2662	18.39	474.157	[M+H]+	21.94	52193	43489	54978	40438	38888	45997.2	7190.13	15.6317
2831	18.39	524.129	[M+H]+	9.33	45877	51765	55164	46280	59050	51627.3	5685.33	11.0123
1407	18.391	291.085	[M+H]+	6.96	31409	36043	36502	31516	45153	36124.6	5593.37	15.4836
2201	18.526	388.214	[M+H]+	31.26	34215	36111	34929	37455	36756	35893.2	1320.75	3.67968
2663	18.533	474.159	[M+H]+	26.5	58015	57611	101322	57878	53245	65614.3	20060.2	30.5729
1062	18.556	249.073	[M+H]+	4.54	35340	42793	60442	44958	35970	43900.6	10150.4	23.1214
1254	18.56	275.054	[M+H]+	8.64	95266	93251	105134	101425	107816	100578	6240.15	6.20426
1195	18.593	267.086	[M+H]+	8	44176	38059	43160	44004	42239	42327.7	2507.54	5.92412
636	18.614	192.065	[M+H]+	5.83	39554	38189	40807	38368	41794	39742.1	1555.59	3.91421
2892	18.621	551.095	[M+H]+	68.91	58631	66002	62316	64984	64576	63301.8	2938.06	4.64136
2322	18.624	408.093	[M+H]+	4.42	22453	23659	21513	20906	23718	22449.7	1258.12	5.60416
674	18.627	195.137	[M+H]+	5.8	85279	86460	85467	80323	88822	85270.3	3104.05	3.64025
2677	18.627	478.225	[M+NH4]+	35.51	43752	48294	45959	46486	40022	44902.5	3172.72	7.0658
2707	18.627	483.179	[M+Na]+	21.27	35617	45229	46419	47198	46583	44209.3	4855.99	10.9841
219	18.661	130.064	[M+H]+	5.93	115361	111505	120383	118471	120312	117206	3783.31	3.2279
1506	18.661	304.08	[M+H]+	12.74	97931	107915	112855	103625	100537	104573	5938.62	5.67895
1796	18.661	336.107	[M+CH3OH+H]+	42.3	499242	516356	533783	517153	509853	515277	12586.7	2.4427
1989	18.661	358.088	[M+H]+	10.81	50142	49559	45275	48581	53549	49421.2	2978.17	6.0261
2642	18.695	469.126	[M+H]+	44.1	253786	287216	305290	283436	323409	290627	26030.1	8.95652
2462	18.702	430.226	[M+H]+	17.76	88052	95351	88839	83811	92547	89719.9	4420.79	4.92732
1482	18.729	301.117	[M+H]+	10.98	71531	65944	69004	72048	79262	71557.8	4940.51	6.90423
1388	18.743	289.132	[M+H]+	5.97	33496	36640	33950	30106	34844	33807.2	2393.65	7.08028
2065	18.76	369.116	[M+H]+	4.26	94144	77671	133147	72751	102105	95963.6	23963.7	24.9717
296	18.763	141.126	[M+H]+	6.08	31232	32640	32615	33720	37873	33616	2538.07	7.55016
2454	18.763	429.171	[M+H]+	7.9	30597	33013	32065	30581	34608	32172.8	1707.9	5.30852
2841	18.763	526.141	[M+H]+	29.13	48862	55390	56766	51238	58860	54223.3	4092	7.54658
2204	18.792	389.078	[M+H]+	15.78	18192	25711	20066	17480	21151	20519.9	3248.4	15.8305
697	18.812	200.126	[M+H]+	9.82	21872	21901	20159	24014	21868	21962.8	1367.49	6.22639
1821	18.831	338.196	[M+H]+	6.65	27401	27984	28729	25026	28850	27597.9	1553.33	5.62844
2632	18.859	467.109	[M+H]+	7.2	22202	24725	20421	23091	25011	23089.9	1889.21	8.18196
648	18.865	193.05	[M+H]+	10.52	62789	70308	73380	69636	71784	69579.5	4060.52	5.8358
2879	18.914	543.208	[M+H]+	27.7	43778	44208	36483	43169	40640	41655.4	3205.46	7.69518
823	18.932	218.12	[M+H]+	15.95	184232	185441	184827	186222	186016	185347	826.907	0.446139
1189	18.932	266.124	[M+H]+	9.35	28813	34449	39797	33692	43627	36075.6	5743.3	15.9202
1376	18.932	288.105	[M+Na]+	20.37	60485	61677	59974	58852	64759	61149.4	2258.72	3.69377
949	18.959	234.074	[M+H]+	5.25	40987	51762	53008	44513	48589	47771.8	5016.43	10.5008
125	18.962	114.038	[M+H]+	3.28	44590	43350	45545	51461	48372	46663.6	3258.35	6.98263
2055	18.963	367.131	[M+H]+	9.21	56399	53212	57459	53151	56276	55299.4	1987.36	3.59381
420	18.965	162.039	[M+H]+	3.51	76010	92491	81807	97581	87945	87166.8	8523.81	9.77873
936	18.966	232.063	[M+H]+	4.68	39932	46195	51724	47286	47674	46562.1	4257.18	9.14302
1087	18.966	252.086	[M+H]+	27	349104	400293	394060	388079	430821	392471	29301.9	7.46599
2009	18.966	361.086	[M+H]+	9.93	37446	39125	35304	38615	40507	38199.5	1956.29	5.12124
2141	18.966	379.095	[M+H]+	44.86	750691	863759	875174	876747	925938	858462	64825.2	7.55132
2225	18.966	393.11	[M+CH3OH+H]+	9.21	64369	83500	73525	78191	78226	75562.2	7184.23	9.5077
2349	18.966	411.122	[M+CH3OH+H]+	973.35	6307491	7581678	7379591	7733333	8063364	7.41309e+06	666578	8.9919
2474	18.966	433.104	[M+H]+	6.43	32854	33838	33246	33186	36780	33980.9	1604.28	4.72113
523	18.997	177.055	[M+H]+	3.22	75728	90056	83952	85856	94561	86030.7	7061.47	8.20809
1814	19	338.099	[M+H]+	5.79	44942	50988	58093	51270	51194	51297.3	4655.38	9.07529
2720	19	487.159	[M+H]+	11.51	114754	112991	119183	136463	140421	124762	12766.7	10.2328
2794	19	509.209	[M+H]+	16.82	30362	35069	37526	30847	34653	33691.2	3028.88	8.99013
2860	19	535.18	[M+H]+	279.38	557318	604145	587332	599810	612200	592161	21453.5	3.62292
1826	19.021	339.106	[M-C6H10O4+H]+	15.1	110731	125818	117891	112271	128945	119131	8065.04	6.76988
1966	19.021	355.116	[M+NH4]+	5.17	109605	113111	115514	113105	123971	115061	5408.17	4.70025
3096	19.027	813.262	[M+H]+	103.85	45898	48498	50061	52166	53097	49944.2	2887.87	5.78219
2752	19.03	499.161	[M+H]+	6.22	37133	39361	35727	31564	41123	36981.2	3666.06	9.9133
549	19.031	179.069	[M+H]+	3.85	39443	43189	38279	40027	43919	40971.5	2453.71	5.98882
2817	19.034	517.169	[M+CH3OH+H]+	131.33	429375	454587	466741	470776	485288	461353	20970.7	4.54547
2194	19.068	386.199	[M+H]+	46.24	273206	283026	287759	274570	289868	281686	7552.37	2.68113
2461	19.068	430.225	[M+H]+	31.08	140105	135622	148793	130805	152262	141517	8942.68	6.31914
2779	19.068	505.168	[M+H]+	39.74	113751	119939	119286	122784	125953	120343	4532.37	3.76622
911	19.073	228.105	[M+H]+	7.81	32861	32775	34610	37801	41776	35964.6	3833.64	10.6595
2057	19.073	367.219	[M+H]+	3.58	28383	29880	36662	37903	31814	32928.4	4179.88	12.6939
1620	19.097	317.205	[M+H]+	21.42	26314	26200	25484	28273	29847	27223.5	1794.53	6.59182
770	19.17	209.153	[M+H]+	5.62	137227	141973	147026	138171	156882	144256	8042.49	5.57516
2878	19.17	543.207	[M+H]+	38.39	85290	87842	91635	83659	90003	87686	3276.92	3.7371
1362	19.171	287.053	[M-C6H10O4+H]+	7.95	35472	33454	36280	32142	40424	35554.5	3174.26	8.92787
2476	19.171	433.112	[M+H]+	4.29	34502	43687	40057	40371	49310	41585.6	5432.87	13.0643
1515	19.202	305.132	[M+H]+	29.27	97670	88704	96582	90348	97289	94118.6	4250.4	4.51601
742	19.204	207.064	[M+H]+	3.75	614025	624442	618280	596463	1126467	715935	229730	32.0881
2914	19.204	565.185	[M+H]+	20.35	31235	30208	33348	32602	33063	32091	1328.91	4.14106
2930	19.204	576.178	[M+H]+	41.58	173782	234287	233322	232200	271336	228985	34993.5	15.282
629	19.231	191.142	[M+H]+	8.86	83986	98965	91321	94424	105255	94790.1	7997.77	8.43735
2837	19.234	525.195	[M+H]+	12.47	31752	29543	27184	27292	30469	29248.2	1995.64	6.82313
3001	19.249	615.167	[M+H]+	30.99	70682	69802	70612	33644	50802	59108.4	16568.3	28.0304
2932	19.336	577.177	[M+H]+	25.56	63205	27275	37029	28911	38926	39069	14396.2	36.848
2926	19.339	575.174	[M+H]+	137.9	450185	463207	460613	451973	513287	467853	25993.5	5.55591
2861	19.393	535.181	[M+H]+	111.18	239355	244610	244907	247268	251626	245553	4459.63	1.81616
991	19.407	238.126	[M+H]+	7.45	74882	73658	77590	74490	81247	76373.4	3097.36	4.05555
2778	19.434	505.167	[M+H]+	20.17	67119	65200	65865	65335	71907	67085.4	2800.03	4.17383
3095	19.468	813.261	[M+H]+	75.78	52934	38875	50072	53018	54906	49961	6433.36	12.8768
2432	19.509	425.135	[M+H]+	7.73	64045	74093	82911	79669	85523	77248.2	8524.71	11.0355
2973	19.541	601.191	[M+H]+	31.67	31328	25131	26729	23065	35157	28281.9	4901.49	17.3308
2818	19.542	517.17	[M+H]+	55.27	233603	207066	221242	223395	228377	222737	9976.91	4.47924
566	19.61	181.122	[M+H-H2O]+	20.63	218076	224284	230634	218125	223878	222999	5213.19	2.33776
694	19.61	199.133	[M+H]+	4.82	45627	44665	38429	46383	40071	43034.9	3556.1	8.2633
2645	19.61	469.167	[M+H-H2O]+	15.64	72279	71168	71664	80336	82739	75637.1	5467.18	7.22818
2721	19.61	487.16	[M+H]+	10.64	153160	140338	141254	141500	149683	145187	5838.58	4.02141
725	19.678	204.142	[M-C6H10O5+H]+	87.1	923951	932228	961731	924496	973722	943226	22998.7	2.43831
2048	19.678	366.194	[M+H]+	7.02	111899	108957	116778	116688	111539	113172	3442.77	3.04206
2200	19.678	388.176	[M+Na]+	40.92	128006	144907	145075	149907	146630	142905	8567.66	5.99535
2397	19.678	419.106	[M+H]+	29.13	77607	92841	87267	87653	75948	84263.2	7203.05	8.54828
2285	19.708	400.213	[M+H]+	14.5	38466	35692	36983	31441	40199	36556.1	3317.23	9.07436
1069	19.732	250.129	[M+H]+	23.71	88346	103607	100115	94348	107003	98684	7435.91	7.53507
297	19.813	141.127	[M+H]+	6.37	31205	38135	31075	39032	32721	34433.6	3856.44	11.1997
2386	19.813	416.245	[M+H]+	13.3	76742	78047	80796	80846	71731	77632.3	3745.89	4.82516
762	19.847	208.096	[M+H]+	5.65	111511	128369	119538	133708	132940	125213	9510.56	7.59549
937	19.847	232.064	[M+H]+	5.55	46200	45026	44515	47482	45907	45826	1145.26	2.49914
1777	19.847	335.105	[M+H]+	5.67	177558	204058	200430	203237	199509	196958	11008.5	5.58925
2056	19.847	367.132	[M+CH3OH+H]+	208.52	1513132	1711314	1599796	1726700	1765132	1.66321e+06	104017	6.25396
2403	19.877	420.111	[M+H]+	17.84	33402	34750	35456	26555	35778	33188.1	3818.88	11.5068
2396	19.895	419.105	[M+H]+	14.02	68164	63023	57800	66714	64255	63991.2	4004.92	6.25854
1917	19.979	350.196	[M+H-H2O]+	4.86	25530	28697	31531	26024	30978	28552	2752.55	9.64048
2059	19.984	368.204	[M+H]+	59.37	59541	67342	55123	54669	69730	61281.1	6942.62	11.3291
1635	20.017	319.143	[M+H]+	5.08	50342	54837	44572	48991	64730	52694.4	7659.22	14.5352
685	20.064	198.052	[M+Na]+	20.97	62473	55114	60693	61635	63838	60750.7	3356.37	5.52483
514	20.071	176.071	[M+H]+	171.45	1179128	1258398	1321802	1248457	1304293	1.26242e+06	55741.1	4.41543
1535	20.071	307.11	[M+NH4]+	5.39	50172	48645	55201	52836	53060	51982.8	2582.26	4.96752
1980	20.071	357.087	[M+Na]+	20.17	256397	268548	281497	286872	293294	277322	14820.4	5.34413
3006	20.071	617.259	[M+H]+	27.95	27248	32268	33790	37308	33440	32810.6	3633.98	11.0756
122	20.077	114.037	[M-C6H8O6+H]+	5.05	38468	45326	44884	43753	36887	41863.6	3904.69	9.32717
409	20.077	160.043	[M+H]+	29.65	1493139	1581038	1622800	1658026	1648461	1.60069e+06	67104	4.19219
1778	20.077	335.106	[M+H]+	10.46	380243	385459	370258	379478	385515	380191	6230.71	1.63884
1651	20.118	321.203	[M+H-H2O]+	8.25	43111	50286	44855	51817	53486	48711	4504.12	9.24663
1828	20.118	339.215	[M+H]+	17.11	47422	49364	49689	50088	54251	50162.8	2504.58	4.99291
2830	20.121	523.25	[M+H]+	16.18	26595	27101	24911	28753	27356	26943.1	1389.25	5.15625
462	20.223	167.107	[M+H]+	4.23	29484	31991	29610	37553	35468	32821.1	3589.32	10.936
2970	20.254	600.293	[M+H]+	52.71	38045	33975	38410	37694	41052	37835.4	2531.93	6.69196
853	20.287	220.136	[M+H]+	7.29	44176	53047	56522	53391	56896	52806.6	5133.54	9.7214
1079	20.287	251.126	[M+H]+	9.11	51724	61257	54386	60132	65270	58553.9	5452.76	9.31237
2639	20.287	468.189	[M+H]+	5.72	35133	37004	38574	37310	41581	37920.1	2387.98	6.2974
2369	20.335	414.232	[M+H]+	4.54	78378	75777	80618	80761	80388	79184.3	2135.96	2.69746
1435	20.379	293.211	[M+H]+	13.83	55953	60416	61100	57280	76380	62225.8	8195.96	13.1713
805	20.423	214.144	[M+H]+	14.37	31353	34579	34580	34048	32445	33401	1440.69	4.31332
1263	20.423	275.199	[M+H]+	4.33	58923	65392	67078	66095	65316	64560.7	3230.31	5.00352
1931	20.423	351.213	[M+H]+	11.85	39326	38636	42380	49906	46617	43372.9	4822.17	11.1179
2836	20.545	525.186	[M+H]+	23.96	54581	49839	58732	57216	55392	55152.2	3379.8	6.12814
1379	20.653	288.231	[M+H]+	18.51	29440	32408	28960	30845	33826	31095.8	2033.42	6.53921
1905	20.673	349.236	[M+H]+	13.48	22558	25613	21071	25164	20360	22953.4	2365.66	10.3063
533	20.762	177.131	[M+H]+	5.88	45252	43001	47657	39728	47768	44681.3	3393.45	7.5948
2550	20.762	447.166	[M+H]+	9.97	28259	29309	34642	27169	31147	30105.2	2929.59	9.73118
2434	20.765	425.185	[M+H]+	4.37	24609	26997	23458	27824	29265	26430.5	2369.08	8.96341
2039	20.795	365.116	[M+H]+	5.6	42336	47647	34926	46016	41776	42540.1	4918.51	11.5621
2548	20.85	446.25	[M+H]+	7.21	30627	33313	32858	31930	32399	32225.6	1031.53	3.20095
902	20.864	226.179	[M+H]+	10.44	31473	34924	30831	49431	29883	35308.6	8120.49	22.9986
2149	20.924	380.207	[M+H]+	10.59	45487	42917	49692	47192	47820	46621.5	2559.38	5.48969
827	20.931	218.157	[M-C6H10O4+H]+	25.58	437512	442416	451563	466925	471010	453885	14733.6	3.24611
2292	20.931	402.19	[M+K]+	25.33	125732	120741	127309	102984	121644	119682	9728.45	8.1286
2480	20.931	433.121	[M+H]+	6.63	92984	88605	89304	82941	91925	89152	3913.88	4.39012
847	21.188	220.083	[M+H]+	8.39	125590	124429	129734	120798	119915	124093	3952.38	3.18501
1015	21.188	242.065	[M+Na]+	16.27	52508	54265	53169	50875	51734	52510	1302.79	2.48104
387	21.193	156.084	[M+H]+	4.31	20730	19727	23088	22277	24051	21974.5	1749.46	7.96131
952	21.337	234.098	[M+H]+	12.76	123093	113529	123292	125696	119655	121053	4724.77	3.90305
1507	21.339	304.081	[M+H]+	6.26	30282	31318	28412	29949	28783	29748.9	1173.45	3.9445
1284	21.721	277.215	[M+H]+	3.82	32893	32014	33500	34200	36044	33730.4	1522.76	4.51451
1766	21.732	333.273	[M+H]+	26.92	66331	69434	76619	83773	77675	74766.2	6939.35	9.2814
1391	21.737	289.284	[M+H]+	16.91	33054	34618	30394	27466	27025	30511.4	3345.64	10.9652
922	21.775	230.247	[M+H]+	368.46	818654	790534	681799	624014	610059	705012	95320.5	13.5204
1613	21.839	317.047	[M+H-H2O]+	6.54	43230	39302	47484	48667	44760	44688.7	3701.12	8.282
1774	21.845	335.061	[M+H]+	15.6	99162	105531	113654	113809	97966	106024	7600.53	7.16866
931	21.852	231.05	[M+H]+	8.95	92168	88829	93328	95823	98533	93736.2	3676.91	3.92262
532	21.855	177.129	[M+H]+	4.94	33603	33434	36693	34397	38809	35387.2	2312.89	6.53597
2854	21.859	533.165	[M+Na]+	21.65	29639	30471	32178	33004	35945	32247.4	2460.05	7.62868
2799	21.866	511.185	[M+H]+	10.03	39317	35843	39319	33071	41725	37855.2	3398.14	8.97667
1492	21.936	302.246	[M+H]+	49.95	64085	77148	71914	70011	76336	71898.6	5288.41	7.35537
1036	22.029	244.262	[M+H]+	42.12	118259	122007	131260	115157	113822	120101	6989.59	5.81977
1115	22.054	254.247	[M+H]+	117.4	247444	279157	257370	246743	250530	256249	13477.9	5.2597
2038	22.075	365.114	[M+H]+	3.87	22930	29604	24270	24404	26779	25597.3	2633.8	10.2894
1416	22.143	291.194	[M+H]+	4.87	57323	68256	67568	78478	77713	69867.6	8673.95	12.4148
1224	22.162	271.145	[M+H]+	10.5	21630	27119	22826	36933	26275	26956.5	6030.27	22.3704
1752	22.162	332.278	[M+H]+	4.09	25200	23327	27436	29778	27788	26705.7	2491.19	9.32832
816	22.184	217.064	[M+H]+	7.61	103837	117486	118071	113344	131944	116937	10140.4	8.67173
1776	22.184	335.105	[M+H]+	12.9	248013	285848	283904	283680	297866	279862	18743.3	6.69734
939	22.398	232.565	[M+H]+	32.2	19793	16745	15115	18856	19421	17985.8	1991.47	11.0725
418	22.414	161.099	[M+H]+	12.78	36439	29139	33403	34362	36504	33969.5	3013.58	8.87142
1160	22.414	262.056	[M+K]+	28.17	52992	45189	52353	57894	67076	55101	8084.52	14.6722
1612	22.414	316.285	[M+H]+	12.98	62982	58404	64260	82913	71575	68026.8	9570.97	14.0694
471	22.421	170.099	[M+H]+	30.28	210466	214964	214879	210439	215691	213288	2607.34	1.22245
955	22.421	234.098	[M+H]+	180.89	1604033	1619644	1770740	1682202	1630165	1.66136e+06	67820	4.0822
1122	22.421	256.079	[M+Na]+	289.22	679443	665657	701169	677578	760905	696950	37977	5.44903
886	22.427	224.107	[M+H]+	4.43	115458	195395	129794	110872	134149	137133	33973.1	24.7737
925	22.432	231.047	[M+H]+	4.43	43741	43242	51218	43502	45741	45488.7	3351.81	7.36846
1702	22.432	325.991	[M+Na]+	12.92	21360	26044	26000	25484	31235	26024.7	3507.17	13.4763
506	22.433	175.114	[M+H]+	3.96	29468	24854	21599	28951	25288	26032	3237.3	12.4358
1792	22.433	336.023	[M+CH3OH+H]+	6.13	20259	25056	24006	25164	24136	23724	2006.17	8.45632
565	22.462	181.122	[M+H]+	9.02	74053	88784	95670	98098	117128	94746.8	15627	16.4934
1417	22.509	291.195	[M+H]+	13.19	169725	159814	176194	188069	193366	177434	13586.3	7.6571
134	22.653	115.112	[M+H]+	6.55	11909	26248	23715	28318	26298	23297.4	6572.4	28.2109
[truncated: 111 more rows]

## Sheet: Protocol A-ESI--Intraday
Alignment ID	Average Rt(min)	Average Mz	Adduct type	S/N average	01-CT240125-EA-REP1 neg_RB1_01_44520_modified	02-CT240125-EA-REP2 neg_RB2_01_44519_modified	03-CT240125-EA-REP3 neg_RB3_01_44528_modified	04-CT240125-EA-REP4 neg_RB4_01_44532_modified	05-CT240125-EA-REP5 neg_RB5_01_44517_modified	Avg	Stdev	RSD	median-RSD-Day1	N-Day 1	SEM
2885	0.909	502.916	[M+Na-2H]-	18.17	32792	21719	22427	23734	31308	26396.1	5238.13	19.8443	5.78481	2439	0.146893
2877	0.914	500.918	[M-H]-	21.95	58274	32911	32331	43173	44760	42289.7	10601.1	25.0678
1670	0.916	386.938	[M+Na-2H]-	33.94	76885	50869	54440	67052	73323	64513.7	11453.5	17.7536
1683	0.916	388.937	[M+Na-2H]-	15.46	42561	27958	28475	34618	36694	34061.3	6081.97	17.856
271	0.921	158.978	[M+Na-2H]-	418.66	791749	717737	733658	738721	767609	749895	29530.1	3.9379
898	0.921	272.959	[M+Na-2H]-	281.6	578660	571343	539054	601535	609330	579984	27736.6	4.7823
908	0.921	274.956	[M-H]-	29.81	183996	188262	176733	188237	202631	187972	9449.41	5.02703
1170	0.921	314.9	[M-H]-	10.57	18671	16435	16739	15983	15405	16646.6	1238.51	7.44004
90	0.922	114.988	[M-H]-	15.88	69425	65705	65470	72403	67320	68064.6	2895.27	4.25372
478	0.937	198.925	[M-2H]2-	10.77	27787	23170	22648	22790	24317	24142.4	2139.98	8.86399
993	0.949	287.084	[M-H]-	7.32	34742	37999	32239	37700	31835	34903	2913.08	8.34621
670	0.951	226.965	[M-H]-	37.04	88106	93758	87736	76268	80128	85199	6957.45	8.16611
608	0.954	222.043	[M+Na-2H]-	14.59	26472	17901	25917	29389	30782	26092.3	5003.14	19.1747
3375	0.954	662.746	[M-H]-	44.98	20442	15527	27121	19807	17455	20070.4	4399.02	21.918
679	0.955	228.965	[M+Na-2H]-	9.69	22941	20607	16931	18979	15838	19058.9	2845.03	14.9276
754	0.955	242.939	[M-H]-	88.64	210616	195706	235169	190713	182349	202911	20757.4	10.2298
1146	0.955	310.926	[M+Na-2H]-	25.06	64555	51213	64843	49843	42829	54656.6	9704	17.7545
2605	0.955	478.849	[M+K-2H]-	7.35	19585	22263	23604	15767	18350	19913.9	3117.69	15.6559
2926	0.955	510.944	[M-H]-	25.44	33024	26144	25541	26455	27125	27657.7	3053.7	11.041
3480	0.955	746.709	[M-H]-	55.87	13333	8311	17474	11180	10942	12248.1	3421.65	27.9362
469	0.956	196.947	[M-H]-	59.11	158241	138060	135579	145782	140234	143579	9020.58	6.28265
760	0.956	244.938	[M+K-2H]-	20.78	51848	42006	50019	37566	36753	43638.3	6983.28	16.0026
857	0.956	264.933	[M+K-2H]-	24.17	63687	56714	58394	57986	52566	57869.3	3987.29	6.89015
950	0.956	280.908	[M+K-2H]-	226.26	263640	245675	232042	263338	258172	252573	13590.8	5.38092
957	0.956	282.905	[M-H]-	33.78	43366	42311	42176	41634	43671	42631.7	855.357	2.00639
1259	0.956	328.898	[M-C6H8O6-H]-	30.91	55803	40723	52267	47098	40325	47243	6871.98	14.546
1550	0.956	371.044	[M-H]-	21.06	38315	33142	44653	38547	32687	37468.9	4875.38	13.0118
1602	0.956	380.843	[M-H2O-H]-	259.82	281592	292714	251424	289544	276371	278329	16363.8	5.87931
1613	0.956	382.841	[M-2H]-	55.11	104498	88403	80325	90557	84978	89752.1	9104.63	10.1442
1775	0.956	409.013	[M+K-2H]-	41.79	53074	50491	44328	52302	49793	49997.8	3435.06	6.87043
1785	0.956	410.861	[M-H]-	129.17	163341	116208	174449	141024	126714	144347	24396.1	16.901
1793	0.956	412.859	[M+K-2H]-	49.89	61155	44545	65410	51410	46981	53900.4	9037.37	16.7668
1889	0.956	426.986	[M-H]-	16.69	37318	27556	30011	29480	31142	31101.6	3709.03	11.9255
1927	0.956	432.856	[M+K-2H]-	30.25	36491	36604	27571	38462	34246	34675.1	4242.92	12.2362
2183	0.956	448.83	[M+K-2H]-	67.32	110127	109767	88474	112718	110857	106388	10079.1	9.47383
2211	0.956	450.825	[M+Na-2H]-	24.71	47441	46756	39651	44905	41323	44015.3	3403.59	7.73275
2244	0.956	455.006	[M-H]-	12.07	44272	31333	42197	38043	28293	36827.8	6869.43	18.6529
2346	0.956	464.803	[M+K-2H]-	73.63	142952	156819	122581	144925	140310	141517	12327.2	8.71075
2360	0.956	466.802	[M+K-2H]-	35.17	59376	69686	48404	56893	60680	59007.6	7646.58	12.9586
2800	0.956	492.974	[M+K-2H]-	26.02	50603	45457	43502	41016	46516	45418.6	3575.6	7.87255
2821	0.956	494.823	[M-H]-	27.97	39208	35707	49786	40344	35779	40165	5758.21	14.3364
2915	0.956	508.948	[M-H]-	62.38	74122	73401	63861	71044	73706	71226.7	4288.01	6.02023
2946	0.956	516.817	[M-H]-	44.73	34341	33797	26052	28680	33731	31320.5	3735.05	11.9253
2994	0.956	532.791	[M+K-2H]-	138.29	92247	96948	80107	92263	89053	90123.4	6267.66	6.95454
3007	0.956	534.788	[M+Na-2H]-	48.66	36556	43821	34162	42681	39291	39302	4056.05	10.3202
3050	0.956	548.764	[M+K-2H]-	172.87	113014	119347	95634	114854	110550	110680	9005.22	8.13628
3150	0.956	576.935	[M+Na-2H]-	35.33	36587	35932	26570	36176	34426	33938.4	4199.14	12.3728
3277	0.956	600.778	[2M-H]-	40.62	26793	29705	22205	27169	23382	25851.1	3035.92	11.7439
3309	0.956	618.751	[M+Na-2H]-	58.05	30049	39823	30030	35637	32207	33549.1	4187.87	12.4828
3334	0.956	632.726	[M+K-2H]-	158.67	71585	74359	55537	69654	68574	67941.9	7274.39	10.7068
3335	0.956	634.724	[M+K-2H]-	71.09	36250	45267	27114	37719	36698	36609.5	6451.51	17.6225
3372	0.956	660.895	[M+Na-2H]-	49.22	27382	34006	22976	31306	29505	29035.2	4169.32	14.3595
3385	0.956	676.868	[M+K-2H]-	88.82	36679	42901	32784	43232	35716	38262.6	4615.55	12.0628
3398	0.956	684.74	[M+Na-2H]-	46.95	20226	21933	20149	20172	18910	20278	1077.12	5.31178
3409	0.956	700.714	[M+K-2H]-	124.27	48027	53471	38061	51431	43870	46971.9	6169.59	13.1346
3412	0.956	702.713	[M+Na-2H]-	78.99	26426	31116	22824	29227	26837	27286	3133.87	11.4853
3425	0.956	716.689	[M-H]-	125.24	42426	51255	38071	43759	38430	42788.4	5338.75	12.4771
3430	0.956	718.686	[M+K-2H]-	68.8	26928	29313	20719	26035	28332	26265.3	3347.06	12.7433
3490	0.956	760.834	[M+K-2H]-	73.32	26343	25390	23369	32862	21051	25803.1	4438.35	17.2008
3506	0.956	784.675	[M-H2O-H]-	119.59	29507	35443	28278	37645	27192	31612.8	4640.93	14.6805
3169	0.957	578.783	[M-H]-	24.88	26457	18348	34263	22244	18248	23911.9	6697.77	28.0102
3307	0.957	616.751	[M+K-2H]-	127.23	60052	73642	53255	65141	63758	63169.6	7448.54	11.7913
3477	0.957	744.86	[M+Na-2H]-	49.28	20306	24088	19001	24002	19419	21363.3	2492.96	11.6694
3508	0.957	786.674	[M-C6H8O6-H]-	67.29	17998	27676	18042	26033	22941	22538	4460.75	19.7921
1718	0.958	396.886	[M+Na-2H]-	19.1	25013	20903	19412	24057	15571	20991.3	3789.7	18.0537
3495	0.958	768.699	[2M-H]-	71.39	16226	17931	13470	18016	15782	16285	1863.12	11.4407
3525	0.959	800.648	[M-C6H10O5-H]-	95.05	23512	32925	16254	28107	23529	24865.5	6189.35	24.8913
3565	0.959	868.637	[M-H]-	72.66	15434	19912	14713	15871	18473	16880.6	2210.2	13.0931
560	0.963	212.921	[M-H]-	133.14	201146	198097	187391	202265	191104	196000	6484.77	3.30855
564	0.963	214.919	[M-2H]-	20.29	32903	27967	32677	31175	31914	31327	1997.84	6.37739
1060	0.963	296.882	[M+K-2H]-	363.12	499093	471685	429299	478902	466805	469157	25454.1	5.4255
1069	0.963	298.88	[M-2H]-	68.09	112444	106915	100552	105484	102123	105504	4640.11	4.39806
1233	0.963	325.053	[M-H]-	10.18	44858	41551	38368	40977	39553	41061.3	2459.1	5.98887
1885	0.963	424.987	[M-H]-	88.02	111174	107627	99164	108838	107662	106893	4554.78	4.26106
3244	0.963	592.91	[M+K-2H]-	63.62	50934	53893	50083	56627	49636	52234.6	2963.02	5.67253
3268	0.963	594.909	[M-H]-	24.81	22731	22439	20935	21565	20552	21644.5	937.632	4.33196
3389	0.963	678.865	[M-H]-	39.79	24759	18737	20170	20546	18084	20459.2	2607.05	12.7427
3528	0.964	802.647	[M-H]-	84.32	18289	23406	11422	19693	19407	18443.3	4371.68	23.7034
1251	0.967	326.901	[M+K-2H]-	68.17	165891	129645	189689	145329	138038	153719	24175.7	15.7273
143	0.97	128.959	[M-H]-	439.48	1197406	1184562	1098597	1212167	1173866	1.17332e+06	44157.3	3.76345
149	0.97	130.958	[M-H]-	79.94	93827	82169	97738	94886	88962	91516.4	6109.59	6.67595
749	0.97	241.091	[M+Na-2H]-	23.11	126035	114676	114715	119777	118470	118735	4666.13	3.92988
3055	0.97	550.765	[M+K-2H]-	83.45	93106	89031	81698	90139	66989	84192.6	10492.7	12.4628
736	0.977	238.023	[M+K-2H]-	31.53	53343	54466	52964	49788	51150	52342.2	1860.61	3.55471
1654	0.977	385.17	[M+K-2H]-	7.46	24572	25668	25564	24660	25857	25264.4	601.753	2.38183
817	0.983	257.065	[M+K-2H]-	140.38	343937	314558	304375	339856	327583	326062	16693.9	5.11984
2985	0.987	528.71	[M-H]-	35.45	15546	14080	17321	16778	15470	15839.1	1264.36	7.98256
1470	0.988	356.838	[M+Na-2H]-	15.54	23814	15427	21623	19865	19801	20106	3085.95	15.3484
1614	0.988	382.933	[M-H]-	2.57	17102	12546	17306	17988	13181	15624.5	2551.74	16.3317
2255	0.988	456.775	[M-H]-	16.53	27518	15567	28201	17709	20365	21871.9	5729.13	26.1941
2858	0.988	498.919	[M-H]-	7.27	22142	11657	22420	17416	17167	18160.5	4410.98	24.2889
2975	0.988	522.763	[M+Na-2H]-	23.42	21472	12269	19892	18496	15379	17501.8	3686.29	21.0624
2990	0.988	530.706	[M-H]-	29.14	17407	12186	18395	19219	15821	16605.5	2775.68	16.7154
3328	0.988	624.697	[M-H]-	39.56	29508	17499	29445	25816	22636	24980.6	5064.51	20.2738
897	0.989	272.877	[M+Na-2H]-	19.25	16762	12562	24086	16529	17860	17560	4164.26	23.7146
2349	0.989	464.933	[M-H]-	11.2	19446	15122	18697	18448	18729	18088.3	1699.55	9.39586
2978	0.989	524.761	[M+Na-2H]-	15.58	16530	9474	15626	10020	12248	12779.4	3201.18	25.0497
3198	0.989	582.879	[M-H]-	26.68	35503	27345	32028	28672	27628	30235.1	3483.96	11.5229
3287	0.989	606.724	[M-H]-	33.88	20502	9959	18816	13071	14999	15469.4	4268.1	27.5905
108	0.99	118.93	[M+K-2H]-	14.51	143138	168891	158382	164370	154922	157940	9869.99	6.24919
123	0.99	120.928	[M-H]-	21.72	63442	63534	70128	66117	61643	64972.8	3293.52	5.06907
260	0.99	154.062	[M-H]-	55.16	123289	120171	116080	123490	123148	121236	3188.96	2.63039
344	0.99	173.104	[M-2H]2-	152.36	454531	440210	415088	457667	448750	443249	17085.5	3.85461
416	0.99	187.996	[M-H]-	58.4	63113	70170	67018	79605	68607	69702.7	6125.79	8.78845
479	0.99	199.033	[M+Na-2H]-	19.92	34769	43705	38385	45703	39152	40343	4369.05	10.8298
497	0.99	202.891	[M-H]-	17.18	27982	26545	28961	32805	27340	28726.5	2445.4	8.51269
561	0.99	213.049	[M+Na-2H]-	57.61	93967	128590	91666	110611	93615	103690	15878.8	15.3138
565	0.99	215.007	[M+K-2H]-	56.63	92955	121992	105908	121759	109759	110475	12127.5	10.9776
682	0.99	229.023	[M+K-2H]-	229.12	265207	372427	296824	331415	315906	316356	39902.1	12.613
785	0.99	249.034	[M-H]-	4.78	34124	34904	40016	36158	35030	36046.5	2334.71	6.47693
835	0.99	259.065	[M-H]-	4.02	41773	45858	38825	42466	41407	42065.8	2527.87	6.00933
887	0.99	270.88	[M+Na-2H]-	25.87	39549	27554	41489	35775	32973	35467.9	5519.45	15.5618
922	0.99	276.824	[M-H]-	17.45	27942	35250	30733	37310	35154	33277.8	3827.95	11.503
939	0.99	278.821	[M-H]-	14.03	22534	29132	26085	28668	25939	26471.7	2638.01	9.9654
988	0.99	286.853	[M+K-2H]-	78	100088	70514	94828	82200	81886	85903.2	11699.8	13.6198
1003	0.99	288.85	[M+K-2H]-	42.12	58065	35530	51292	46891	51887	48732.9	8385.69	17.2075
1160	0.99	312.984	[2M-H]-	18.56	27378	33386	29064	33748	34706	31656.3	3228.31	10.198
1276	0.99	330.998	[M-H]-	11	25747	27292	30181	25486	28990	27539.1	2035.54	7.39143
1460	0.99	354.841	[M-H]-	29.12	45174	28326	43523	33613	35865	37300.1	7016.41	18.8107
1497	0.99	360.785	[M-H]-	24.29	22997	24275	29391	25957	30528	26629.5	3240.97	12.1706
1504	0.99	362.784	[M-H]-	20.87	21268	24836	27283	28690	26826	25780.8	2875.49	11.1536
1549	0.99	370.814	[M-H]-	61.14	70824	45269	67379	60391	56599	60092.3	10003.8	16.6474
1561	0.99	372.816	[M+K-2H]-	36.22	43577	26626	45901	35641	36552	37659.4	7582.28	20.1338
1720	0.99	396.945	[M-H2O-H]-	31.71	35865	35275	36557	41366	37755	37363.7	2420.48	6.47817
1798	0.99	414.958	[M-H]-	14.73	27147	21387	30078	25868	26003	26096.6	3130.24	11.9948
2243	0.99	454.776	[M-H]-	24.36	40256	18336	36920	28594	26149	30051.1	8744.98	29.1004
2662	0.99	480.903	[M-H2O-H]-	8.68	16641	19213	19527	23691	23472	20508.8	3021.08	14.7307
2377	0.991	470.875	[M-H]-	19.51	14746	21683	19652	25263	23029	20874.7	3987.86	19.1038
1061	0.993	297.01	[M+K-2H]-	10.21	13787	18911	16351	16136	18101	16657.2	1985.24	11.9182
692	0.997	231.023	[M-H2O-H]-	20.91	28571	34769	26718	39273	29713	31808.8	5129.91	16.1273
1474	0.997	357.128	[M-H]-	9.84	59171	56362	55776	49682	51358	54469.7	3872.86	7.11011
1093	0.998	302.955	[M-H]-	8.6	13438	17631	13937	16023	15469	15299.7	1681.39	10.9897
1575	0.998	376.888	[M-H]-	10.08	20049	19039	17987	18336	15349	18151.9	1753.92	9.66247
1682	0.998	388.914	[M-H]-	12.5	14070	20408	13464	15866	16197	16001.1	2722.45	17.0141
370	1.004	177.968	[M+Na-2H]-	12.72	30653	30283	25556	23444	24243	26835.7	3402.97	12.6807
530	1.004	206.975	[M-H]-	9.33	48668	40865	46293	39369	43241	43687.3	3821.39	8.74714
766	1.006	247.032	[M-H]-	47.33	96368	73252	92908	92992	97117	90527.2	9845.27	10.8755
1856	1.007	420.897	[M-H]-	13.25	28901	35110	50887	35297	34169	36872.7	8259.13	22.399
2841	1.009	496.826	[M-H]-	14.41	19007	24239	24412	24897	21076	22726.2	2568.87	11.3035
1002	1.01	288.058	[M+K-2H]-	17.16	64330	42972	44828	36125	38416	45334.3	11173.1	24.646
1283	1.014	333.058	[M-H]-	4.39	52897	51754	52113	50634	49121	51303.8	1466.94	2.85933
63	1.017	104.035	[M-C6H10O4-H]-	53.08	50891	49675	50325	59153	58411	53691.1	4674.46	8.70621
151	1.017	131.046	[M-C6H10O4-H]-	62.61	247965	211562	298682	232867	233110	244837	32776.3	13.387
509	1.017	204.98	[M-H]-	22.76	96196	77801	89040	75928	85523	84897.6	8307.1	9.78486
1176	1.017	315.07	[M+K-2H]-	17.22	131117	76390	105438	89862	86457	97852.8	21321.4	21.7893
1264	1.017	329.086	[M+K-2H]-	25.75	282646	152387	253820	204804	203133	219358	50381.5	22.9677
399	1.021	181.038	[M-H]-	9.08	16840	14993	14773	18767	20928	17260.1	2609.09	15.1163
815	1.022	256.767	[M-H]-	6.41	20545	18546	18285	18440	18921	18947.5	923.2	4.87242
839	1.022	260.761	[M-H]-	13.37	14503	15723	17171	17644	18506	16709.5	1593.37	9.53572
1204	1.022	320.968	[M-2H]-	17.34	23164	21179	22597	22169	23998	22621.4	1057.96	4.67682
1221	1.022	322.965	[M-H]-	8.53	14812	16554	21495	18055	21055	18394.3	2873.38	15.621
1242	1.022	325.124	[M-H]-	3.71	22280	9330	17691	15350	17976	16525.4	4736.32	28.6609
1282	1.022	332.697	[M-H]-	12.94	18346	15506	16761	19220	18948	17756	1578.52	8.89009
1744	1.022	403.018	[M-H]-	9.23	20479	14259	19983	21093	18213	18805.3	2758.67	14.6696
2043	1.022	442.788	[M+K-2H]-	17	22718	17940	21347	20173	17008	19837	2361	11.902
2609	1.023	478.947	[M-H]-	7.26	26599	13088	18179	15618	16293	17955.4	5164.32	28.762
66	1.024	108.901	[M+K-2H]-	130.75	195814	203248	187337	199378	206742	198504	7468.02	3.76215
69	1.024	110.899	[M-C6H10O4-H]-	140.42	143067	145832	141064	146369	150093	145285	3439.94	2.36772
71	1.024	112.897	[M-H]-	28.19	30848	34169	33056	32240	32416	32546	1213.46	3.72845
107	1.024	118.051	[M-C6H10O4-H]-	33.21	38370	71960	44776	79228	62555	59377.9	17442.8	29.3759
138	1.024	127.051	[M-H2O-H]-	20.56	86164	85685	77403	100525	91345	88224.3	8497.55	9.63176
214	1.024	145.062	[M-H]-	196.98	1877435	1759851	1821419	1931530	1926331	1.86331e+06	72945	3.9148
500	1.024	203.02	[M+Na-2H]-	17.59	112898	90133	103303	95175	92577	98817.3	9300.73	9.41205
572	1.024	216.024	[M+Na-2H]-	14.28	18139	18908	18683	22535	21794	20011.8	2002.18	10.005
588	1.024	218.994	[M+K-2H]-	202.81	422127	345865	396701	370717	376239	382330	28688.1	7.50349
596	1.024	220.991	[M-H]-	98.35	163452	124727	149872	145304	142581	145187	13973	9.62414
690	1.024	230.039	[M+Na-2H]-	62.85	101994	119961	133478	131396	133325	124031	13528.3	10.9072
695	1.024	231.997	[M+K-2H]-	41.02	63768	59328	84613	83302	80663	74334.6	11863.3	15.9594
763	1.024	246.013	[M+K-2H]-	251.15	372098	402192	460239	483037	460804	435674	46478.8	10.6683
775	1.024	248.014	[M-H]-	31.99	42980	51745	56003	54555	51777	51412	5057.27	9.83675
822	1.024	258.764	[M-C6H10O4-H]-	23.6	25462	27848	27260	30016	29015	27920.1	1737.45	6.22293
902	1.024	274.056	[M-H]-	17.76	57111	49488	51767	45384	59612	52672.6	5743.11	10.9034
984	1.024	285.782	[M-H]-	17.31	19199	28093	23432	24836	24916	24095.1	3225.61	13.387
1032	1.024	292.925	[M-C6H10O4-H]-	10.8	35810	33876	46928	34880	32409	36780.6	5811.06	15.7992
1047	1.024	294.924	[M+K-2H]-	16.73	22928	21039	22030	22375	24485	22571.4	1271.8	5.63455
1074	1.024	299.096	[M+Na-2H]-	9.08	66036	50838	55448	57453	50537	56062.7	6316.81	11.2674
1164	1.024	313.111	[M+Na-2H]-	18.44	107474	70166	100960	70126	92291	88203.3	17341.8	19.6611
1539	1.024	368.855	[M-H]-	24.15	32571	35454	40276	36873	37200	36474.9	2802.77	7.68411
1705	1.024	393.877	[M-H]-	22	14900	22051	21817	23330	26482	21716.1	4239.55	19.5226
1715	1.024	395.876	[M-H]-	17.05	15603	23112	20195	21077	19205	19838.5	2771.17	13.9687
963	1.025	283.786	[M-H]-	15.66	14653	24157	16569	20335	21937	19530	3886.02	19.8977
1492	1.025	359.716	[M-H]-	20.37	12539	22491	17222	19926	22022	18839.9	4091.14	21.7153
2536	1.031	476.951	[M+K-2H]-	10.72	48430	43339	26428	25133	34586	35583.3	10237.2	28.7697
1199	1.036	319.946	[M+K-2H]-	14.89	24769	31460	24108	31539	26203	27615.9	3625.56	13.1285
539	1.038	208.056	[M-H]-	3.99	25505	46317	30621	34924	35965	34666.3	7710.01	22.2406
1369	1.044	340.089	[M+K-2H]-	13.1	83713	78785	77225	77600	80473	79559.3	2644.86	3.32439
3056	1.055	550.864	[M-H]-	21.2	25808	16765	16464	23215	19764	20403.2	4070.46	19.9501
1874	1.056	422.804	[M-H]-	10.1	29230	23730	27599	26185	22994	25947.7	2607.63	10.0496
3348	1.056	642.675	[M-H]-	44.01	24601	17487	24750	21922	21957	22143.4	2940.88	13.2811
3496	1.056	770.647	[M-H]-	59.51	22305	17402	19973	21722	15735	19427.6	2809.92	14.4636
130	1.058	121.943	[M-H]-	6.38	32458	35110	33215	35733	35110	34325.2	1408.17	4.10243
733	1.058	237.082	[M-H]-	11	49523	41152	50986	48330	37042	45406.7	6014.28	13.2454
968	1.058	284.123	[M-H2O-H]-	24.65	72658	68191	63968	69064	70518	68880	3224.46	4.68127
1791	1.058	411.756	[M-H]-	26.04	28027	35871	30982	33104	24537	30504.2	4402.56	14.4326
1794	1.058	413.754	[M-H]-	17.08	28136	36520	25601	31046	28911	30042.8	4110.97	13.6837
3028	1.058	539.723	[M-H]-	50.26	39976	37208	39949	38075	34710	37983.6	2188.39	5.76142
3036	1.058	541.724	[M-H]-	39.09	33618	23954	32766	24223	26113	28134.6	4700.63	16.7076
3347	1.058	640.674	[M-H]-	54.97	32135	22728	31696	28209	25306	28014.7	4057.3	14.4827
3365	1.058	651.72	[M+Na-2H]-	42.24	23244	22683	21433	22330	19925	21923.2	1296	5.91156
3379	1.058	667.696	[M+K-2H]-	161.25	74753	62960	78513	74640	74105	72994.2	5877.57	8.05211
3380	1.058	669.695	[M-H]-	71.76	34241	29763	38454	34558	30111	33425.4	3592.93	10.7491
3441	1.058	732.836	[M-H]-	49.47	22110	21689	26237	24658	19545	22847.9	2624.76	11.488
3494	1.058	768.648	[M-H]-	95.26	33017	27940	37354	32415	31038	32353	3415.47	10.5569
2197	1.065	449.819	[M+Na-2H]-	48.17	82359	71974	87748	82157	79794	80806.5	5732.7	7.09435
2355	1.065	465.794	[M+K-2H]-	173.04	324018	284938	318613	301291	291670	304106	16859	5.5438
2363	1.065	467.791	[M+K-2H]-	49.2	104028	89676	102254	102140	97064	99032.4	5839.5	5.89656
3094	1.065	566.745	[M-H]-	176.58	130336	112872	124769	124209	121316	122700	6390.68	5.20837
3096	1.065	568.746	[M-H]-	65.47	54860	45964	58157	52137	48538	51931.1	4860.57	9.35964
3333	1.065	631.886	[M-H]-	45.82	25442	27559	28653	26452	22637	26148.6	2301.27	8.80074
3161	1.07	577.894	[M-H]-	31.76	25908	27544	17230	20263	19530	22095.2	4410.97	19.9635
1145	1.071	310.804	[M+K-2H]-	17.35	34220	49227	35508	38556	42569	40016.1	6070.47	15.1701
1158	1.071	312.802	[M-H]-	15.99	35193	43333	32433	35629	32212	35760	4509.47	12.6104
2036	1.071	440.772	[M-H]-	44.01	66204	54748	63401	62674	62454	61896.3	4266.93	6.89368
117	1.072	119.946	[M-C6H10O5-H]-	11.39	91418	106911	93026	103264	105032	99929.9	7176.28	7.18131
3391	1.073	679.806	[M-H]-	62.5	31843	25546	34247	35170	28626	31086.3	3999.7	12.8665
228	1.074	146.964	[M+Na-2H]-	103.12	1027398	1104619	1010430	1049574	999177	1.03824e+06	41687.5	4.01521
3052	1.075	548.866	[M-H]-	29.91	27811	28937	30787	24948	26504	27797.4	2237.55	8.04951
916	1.078	275.039	[M+K-2H]-	15.92	65430	68831	51924	62307	64956	62689.7	6449.74	10.2884
2024	1.078	438.773	[M-H]-	43.9	118365	92738	103756	103056	98561	103295	9503.06	9.19992
2224	1.078	451.819	[M+Na-2H]-	13.94	26996	21940	25093	23768	22167	23992.9	2111.21	8.79934
172	1.085	135.921	[M-2H]2-	53.63	651139	719900	656992	692561	660280	676174	29273.7	4.32931
188	1.085	137.918	[M-H]-	110.46	254817	293016	253891	293848	280178	275150	19745.1	7.17612
289	1.085	162.94	[M+K-2H]-	623.85	4891511	4960267	4616951	4710207	4651867	4.76616e+06	151532	3.17932
308	1.085	164.938	[M-H2O-H]-	95.74	374804	393888	351709	377567	355659	370725	17237.8	4.64975
558	1.085	211.849	[M-H]-	17.93	30857	31645	31826	31586	33272	31837.1	882.904	2.77319
725	1.085	236.098	[M-H]-	10.48	56098	56443	52345	55731	57605	55644.2	1973.56	3.54675
2164	1.085	447.914	[M-C6H8O6-H]-	32.21	41060	41139	37835	43695	38066	40358.7	2442.16	6.05114
2991	1.085	530.936	[M-H]-	24.17	44543	40100	44738	44525	37192	42219.6	3421.17	8.10328
3170	1.085	578.853	[M-H]-	51.63	47337	41555	52398	49409	45420	47223.8	4091.19	8.66341
765	1.089	246.998	[M-H]-	14.04	34091	21262	22655	35356	27601	28192.9	6425.58	22.7915
3065	1.089	551.97	[M-2H]-	25.93	19779	19138	22159	24150	19494	20944.1	2149.21	10.2617
783	1.09	248.98	[M-H]-	3.5	28229	26601	23762	20652	29047	25658.3	3451.01	13.4499
1030	1.09	291.972	[M-H]-	16.37	29433	27557	32262	26240	25612	28220.8	2691.04	9.53565
1445	1.09	353.089	[M-H]-	15.44	41510	21776	25126	33617	35852	31576.1	8043.14	25.4723
2015	1.09	437.999	[M-H]-	31.32	34454	40762	39609	44865	36635	39264.9	3993.3	10.1702
154	1.092	132.039	[M-H]-	12.66	131259	129519	112324	123922	124040	124213	7403.78	5.96056
352	1.092	174.088	[M-C6H10O4-H]-	32.42	137707	143694	142393	145620	150759	144035	4758.54	3.30375
553	1.092	209.852	[M-H]-	22.95	39617	45901	35616	41447	38583	40232.8	3808.26	9.46555
678	1.092	228.083	[M-H]-	44.9	86105	82030	75500	85420	78512	81513.5	4521.83	5.54734
740	1.092	238.869	[M-H]-	40.18	74125	75050	68699	75621	71165	72932	2923.14	4.00803
774	1.092	247.917	[M+Na-2H]-	48.22	91825	82060	85443	82584	85620	85506.5	3884.73	4.5432
853	1.092	263.89	[M+K-2H]-	157.21	523175	498714	521800	513397	502478	511913	11068.3	2.16214
921	1.092	275.998	[M+K-2H]-	88.21	178101	179006	183158	187323	175709	180659	4594.43	2.54315
1212	1.092	321.848	[M+Na-2H]-	12.07	29070	23125	30154	29815	27376	27908	2880.66	10.322
1321	1.092	337.822	[M+K-2H]-	43.19	139374	134038	129674	125683	125369	130828	5935.76	4.53709
1366	1.092	339.821	[M-H]-	27.46	75859	77691	72410	80515	69647	75224.5	4286.91	5.69882
1418	1.092	346.964	[M-H]-	10.77	44330	44310	41520	42809	41881	42970.1	1319.06	3.06973
1423	1.092	348.868	[M+Na-2H]-	41.74	83001	75474	80888	75998	75795	78231.4	3475.95	4.44316
1511	1.092	364.842	[M+K-2H]-	315.52	484477	480624	488912	479569	481969	483110	3726.59	0.771375
1523	1.092	366.841	[M-H]-	70.05	123519	106774	113314	114748	113147	114300	6002.58	5.25159
1571	1.092	375.99	[M-H]-	13.95	32224	19946	29885	20117	29018	26238	5786.23	22.0529
1576	1.092	376.949	[M-C6H8O6-H]-	49.57	88325	80598	86789	99507	84689	87981.6	7066.4	8.03169
1907	1.092	429.985	[M-H]-	19.24	58390	50756	53595	49411	65557	55541.6	6570.6	11.83
2579	1.092	477.901	[M-C6H10O4-H]-	20.04	72341	72894	73079	72995	74961	73253.8	996.843	1.36081
595	1.098	220.898	[M+Na-2H]-	13.7	31426	29469	27510	33660	30556	30523.8	2282.97	7.47931
727	1.098	236.871	[M+K-2H]-	61.55	150042	149986	144333	151230	138152	146748	5503.3	3.75016
761	1.098	245.042	[M+K-2H]-	10.68	67298	74746	67875	71579	65431	69385.8	3735.85	5.38418
867	1.098	265.889	[M-H2O-H]-	41.15	93819	87776	83514	92479	85023	88522.4	4516.52	5.10212
1535	1.098	368.024	[M-H]-	11.61	66730	61203	60925	64603	64495	63591.3	2475.16	3.89229
838	1.105	260.026	[M+Na-2H]-	8.36	34286	33222	31579	35358	31311	33151.2	1733.42	5.22884
2235	1.105	453.013	[M-H]-	9.48	42021	51032	36988	40216	44732	42997.9	5300.22	12.3267
2945	1.105	516.204	[M-H]-	4.78	33136	27103	30697	30844	27020	29760	2646.4	8.89249
1223	1.106	323.078	[M+K-2H]-	3.95	28276	13063	19280	28753	22414	22357.2	6553.66	29.3135
1532	1.106	367.105	[M-H]-	2.54	25564	14905	16795	26287	22367	21183.5	5131.04	24.2218
2217	1.106	451.016	[M-H]-	33.32	48377	45063	47206	47602	48795	47408.7	1452.46	3.0637
2318	1.112	463.035	[M-H]-	4.06	32369	31365	30581	29257	28939	30502.4	1434.53	4.703
1092	1.119	302.137	[M-H2O-H]-	16.82	79285	72415	74705	79838	73468	75942.2	3407.46	4.4869
2728	1.119	487.173	[M-C6H8O6-H]-	16.33	101227	98930	90996	101868	102600	99124.3	4746.79	4.78873
2892	1.119	505.053	[M-C6H8O6-H]-	53.61	103106	97752	100178	106627	95814	100695	4294.1	4.26444
3171	1.119	578.987	[M+Na-2H]-	35.79	50413	45918	50956	48686	42732	47741.1	3419.59	7.16278
3284	1.119	606.007	[M-H]-	38.27	42242	41698	41332	47190	38923	42276.8	3025.58	7.15661
1512	1.123	365.009	[M+Na-2H]-	7.03	25583	18767	27705	28096	21762	24382.8	4020.89	16.4907
577	1.124	217.028	[M-C6H10O5-H]-	11.29	51866	48235	42549	47526	41452	46325.7	4295.18	9.27169
906	1.124	274.104	[M-H2O-H]-	10.42	28828	26994	26334	27478	29444	27815.7	1290.63	4.63993
936	1.124	278.05	[M-C6H10O5-H]-	10.72	26955	18552	21186	22439	23061	22438.6	3059.94	13.6369
1506	1.124	363.007	[M-2H]2-	11.56	26191	23529	28429	23491	21188	24565.6	2792.97	11.3695
3033	1.124	541.135	[M-H]-	9.73	23395	20426	22649	23151	20913	22106.9	1350.39	6.10846
166	1.126	135.029	[M-H]-	14.71	110524	111082	106163	117398	115620	112157	4450.11	3.96774
224	1.126	146.046	[M-C6H10O4-H]-	6.92	208449	159353	160600	158446	200263	177422	24768.5	13.9602
279	1.126	161.045	[M-H]-	3.24	258007	256771	246280	256689	246770	252903	5848.54	2.31256
311	1.126	165.039	[M-H]-	21.72	146165	144503	141397	142769	142441	143455	1882.48	1.31224
358	1.126	175.046	[M+Na-2H]-	36.51	280486	279186	258982	279047	282527	276046	9640.59	3.49239
428	1.126	189.087	[M-H2O-H]-	7.22	41939	41388	33834	40320	37903	39076.6	3314.28	8.48149
440	1.126	191.018	[M+K-2H]-	12.01	179421	148792	68183	154174	166419	143398	43675.2	30.4574
872	1.126	267.071	[M-H]-	76.26	282614	258406	253030	263760	256054	262773	11766.4	4.47778
1189	1.126	317.056	[M-H]-	19.07	112528	108181	113149	107186	108167	109842	2773.66	2.52513
1583	1.126	377.085	[M-C6H10O5-H]-	182.06	1359360	1322679	1293416	1321714	1331152	1.32566e+06	23611.5	1.78111
1590	1.126	379.082	[M-H]-	189.43	480100	463338	457626	453801	462895	463552	10056.4	2.16943
1604	1.126	380.983	[M+K-2H]-	37.98	109503	96292	96573	110367	96805	101908	7336.35	7.19898
1751	1.126	404.104	[M-C6H10O5-H]-	593.19	1395401	1402483	1391500	1444602	1382789	1.40335e+06	24129.2	1.71939
2582	1.126	478.036	[M+K-2H]-	10.38	101890	97162	101513	103709	93413	99537.7	4182.92	4.20235
2641	1.126	480.033	[M+Na-2H]-	3.78	45693	44133	44761	47549	45459	45518.9	1289.72	2.83337
2686	1.126	481.935	[M-H]-	11.84	47630	44910	46611	49635	44702	46697.7	2042.42	4.3737
2949	1.126	517.159	[M-C6H10O4-H]-	6.9	36509	30865	35279	33203	32067	33584.7	2305.76	6.86551
3025	1.126	539.135	[M-H]-	27.13	60855	55869	52822	60415	56439	57280.1	3360.93	5.86754
3093	1.126	566.155	[M-H]-	70.07	123127	118220	119655	119254	115737	119198	2673.05	2.24252
3187	1.126	580.984	[M-C6H10O4-H]-	26.22	22698	24491	20543	25018	25977	23745.3	2150.83	9.05792
3317	1.126	622.147	[M-H]-	54.9	63338	61615	63745	63781	59506	62396.8	1843.21	2.95402
1786	1.128	410.973	[M-C6H10O4-H]-	8.88	21558	28532	22166	31857	22791	25380.8	4569.5	18.0038
85	1.132	113.033	[M-C6H10O4-H]-	3.99	81365	92942	74963	100156	77464	85377.9	10756.6	12.5988
948	1.132	280.033	[M+K-2H]-	114.39	234612	216798	232795	235582	231755	230309	7699.82	3.34326
1193	1.132	319.088	[M-H]-	13.71	40508	41211	36586	32906	38627	37967.6	3351.43	8.82706
3431	1.134	719.072	[M+K-2H]-	19.36	22623	24805	25295	22169	21012	23180.7	1812.76	7.82014
580	1.138	217.082	[M-H]-	14.83	49020	51862	49460	64091	48387	52564	6576.88	12.5121
954	1.138	282.03	[M-C6H8O6-H]-	8.54	28065	29941	23049	31890	27047	27998.2	3328.67	11.8889
854	1.139	264.061	[M+Na-2H]-	12.97	46909	42805	46072	45292	43018	44819.4	1834.64	4.09341
3323	1.139	623.934	[M+Na-2H]-	28.31	31774	28792	31139	30989	30139	30566.7	1150.78	3.76481
1402	1.141	343.03	[M+K-2H]-	5.58	35517	34169	33841	54161	33744	38286.6	8902.3	23.2517
533	1.146	207.049	[M-H]-	5.78	33379	32257	30247	33895	35125	32980.6	1843.11	5.58848
843	1.146	262.057	[M-H]-	21.61	52605	52057	54733	46171	50897	51292.5	3182.99	6.20557
290	1.152	163.023	[M-H]-	9.09	65889	58901	52324	62523	69740	61875.3	6679.5	10.7951
752	1.153	242.078	[M-H]-	112.44	533267	546436	532386	529651	538269	536002	6612.8	1.23373
273	1.156	159.03	[M-C6H10O5-H]-	8.62	25879	30536	24370	36215	26509	28702.1	4778.86	16.6499
2829	1.156	495.96	[M-C6H10O5-H]-	16.92	23825	25712	28716	28703	21273	25645.7	3209.83	12.516
1031	1.158	292.066	[M-H]-	11.25	32872	31128	30225	34963	35087	32855	2198.02	6.69005
1981	1.158	435.97	[M-H]-	12.7	15117	14894	17465	14073	13262	14962.2	1578.81	10.552
3397	1.158	684.066	[M+Na-2H]-	33.51	18171	16995	20885	13788	14855	16938.8	2799.96	16.5298
23	1.159	96.0078	[M-C6H10O4-H]-	28.8	38330	35818	34964	37592	40288	37398.6	2102.15	5.62094
331	1.159	171.076	[M-C6H10O5-H]-	14.84	50993	51456	42581	47867	45037	47586.5	3814.56	8.01606
378	1.159	179.055	[M-C6H8O6-H]-	9.18	432547	439786	416398	425249	456486	434093	15228.2	3.50805
952	1.159	281.086	[M+Na-2H]-	23.91	103175	99801	98883	98566	101692	100423	1961.5	1.95323
1101	1.159	304.062	[M-2H]-	12.89	51629	48907	51435	45613	47272	48971.2	2612.57	5.33492
2723	1.159	486.155	[M-H]-	10.17	35357	37839	35519	37319	38507	36908.1	1407.59	3.81376
2918	1.159	509.972	[M-H]-	141.42	140733	145887	146867	150212	137299	144200	5141.76	3.56573
2927	1.159	511.969	[M-C6H10O4-H]-	52.47	79968	86654	80818	86515	79080	82606.8	3682.91	4.45836
2940	1.159	515.995	[M-C6H10O4-H]-	37.83	30477	33762	35326	37052	31968	33717.3	2611.07	7.74403
2976	1.159	522.978	[M-C6H10O5-H]-	87.81	104080	106429	105130	105300	99899	104167	2527.45	2.42634
3017	1.159	536.991	[M+K-2H]-	729.23	636211	633535	633067	641413	632831	635411	3617.32	0.569288
3024	1.159	538.988	[M-C6H10O4-H]-	165.79	156658	151439	159825	157609	150225	155151	4129.2	2.6614
3057	1.159	551.008	[M-H]-	24.86	27595	28709	27093	30902	27614	28382.5	1527.2	5.3808
3295	1.159	610.924	[M-2H]-	29.8	29605	28708	29055	30246	29889	29500.5	621.336	2.10618
3341	1.159	637.943	[M+K-2H]-	168.28	107486	112180	112984	118389	111760	112560	3894.99	3.46038
3345	1.159	639.939	[M+K-2H]-	47.79	39735	38751	38289	45484	37764	40004.5	3147.67	7.86829
3363	1.159	650.054	[M+K-2H]-	33.07	32687	33216	33873	33201	33393	33273.9	425.818	1.27974
3426	1.159	717.081	[M-H]-	59.86	46843	45614	47785	51790	45256	47457.7	2622.27	5.52548
3458	1.159	738.895	[M-H]-	66.05	39713	41211	37715	41123	41523	40257	1582.81	3.93176
3483	1.159	755.034	[M+K-2H]-	46.2	26808	26001	21380	24343	23159	24338.2	2179.85	8.95651
3567	1.159	873.09	[2M-H]-	104.6	39915	34659	44796	44274	37832	40295.3	4303.15	10.679
3577	1.159	897.029	[M-C6H8O6-H]-	68.25	25740	23550	31290	21740	23604	25185	3695.53	14.6735
3583	1.159	911.045	[M-C6H10O5-H]-	275.3	84649	70107	86403	83170	70731	79012.2	7930.5	10.0371
2809	1.16	493.997	[M+K-2H]-	14.95	19012	26231	19821	22656	24019	22347.8	2978.51	13.328
2868	1.161	500.098	[M-H]-	7.18	20371	24995	26552	22165	26782	24172.9	2812.26	11.6339
3315	1.162	621.967	[M+Na-2H]-	25.91	19107	23811	20111	21891	17915	20566.9	2326.46	11.3116
3359	1.163	649.096	[M+K-2H]-	17.13	12722	21309	22709	20250	18533	19104.6	3880.5	20.3118
144	1.166	129.018	[M-H]-	14.82	73375	77851	65396	61360	68340	69264.5	6498.61	9.3823
547	1.166	209.066	[M-H]-	32.71	558944	545857	491353	530530	536984	532734	25467.9	4.78062
1315	1.166	337.076	[M-H2O-H]-	31.2	192195	181657	182145	182831	195456	186857	6478.52	3.46711
1984	1.166	436.041	[M-H]-	5863.6	12825965	12907057	12978485	12087995	12928517	1.27456e+07	371707	2.91636
2018	1.166	438.038	[M-H2O-H]-	826.06	1745032	1748746	1787165	1742978	1761857	1.75716e+06	18312.3	1.04216
2966	1.166	521.017	[M+Na-2H]-	83.84	100267	96776	101825	104183	94667	99543.6	3830.44	3.848
2979	1.166	524.97	[M-H]-	20.29	25962	24129	30092	28846	25449	26895.6	2481.96	9.22813
3297	1.166	611.144	[M-H]-	34.42	80716	78815	81176	71416	75492	77522.7	4081.45	5.26484
419	1.173	188.057	[M-H]-	17.48	50662	49516	38106	55293	49641	48643.5	6345.85	13.0456
1558	1.173	372.042	[M-H2O-H]-	128.21	279600	277901	287603	282948	285450	282700	4009.64	1.41834
1868	1.173	422.025	[M-H]-	700.49	1647153	1626260	1658707	1617658	1646026	1.63916e+06	16747	1.02168
1881	1.173	424.021	[M-C6H10O4-H]-	110.76	250997	251337	258479	255010	254666	254098	3065.48	1.20642
2199	1.173	450.055	[M-C6H10O5-H]-	51.68	425346	424133	454260	420554	441460	433151	14279.2	3.29658
413	1.174	187.073	[M-C6H10O4-H]-	7.4	30800	32791	32202	37700	35607	33820	2785.94	8.23756
966	1.177	284.04	[M-H]-	10.99	25210	32289	29428	39188	32926	31808.2	5127.21	16.1192
1857	1.177	421.013	[M-2H]-	9.47	24894	29715	28110	23767	24424	26181.9	2587.41	9.88242
20	1.18	95.9519	[M-H]-	2.1	28819	30149	29061	25936	26148	28022.4	1877.78	6.70097
238	1.18	149.045	[M-H]-	3.82	59788	58216	53338	59789	58597	57945.7	2670.29	4.60827
598	1.18	221.029	[M-H]-	5.97	37363	44510	41125	44143	44709	42370.1	3154.8	7.4458
1141	1.18	310.018	[M+Na-2H]-	17.44	62928	68391	66016	69351	64608	66258.9	2645.19	3.9922
1206	1.18	321.077	[M-H]-	6.19	52861	52348	60726	45741	51779	52690.9	5334.81	10.1247
1272	1.18	330.045	[M-C6H10O5-H]-	83.52	169034	201483	234016	308484	210393	224682	52318.7	23.2857
1416	1.18	346.054	[M-C6H10O4-H]-	13.46	49062	47854	42656	45023	48538	46626.3	2712.38	5.81727
2229	1.18	452.047	[M-H]-	31.42	88026	89778	90962	89435	92692	90178.5	1751.99	1.94281
3029	1.18	540.047	[M-H]-	27.68	35608	30925	38486	45668	41492	38436	5613.89	14.6058
201	1.186	144.03	[M-C6H8O6-H]-	21.06	91136	92329	78327	92443	80381	86923.3	6966.75	8.01483
372	1.186	178.017	[M-C6H10O4-H]-	15.78	55337	57160	53835	52703	54210	54649.3	1689.72	3.09194
1480	1.186	358.026	[M+K-2H]-	25.55	53282	45862	51610	48521	47174	49289.7	3087.92	6.26484
1694	1.186	390.052	[M-H]-	66.32	113750	125303	122896	117521	118279	119550	4573.47	3.82557
1768	1.186	408.01	[M-C6H10O5-H]-	15.5	28755	50967	26752	24856	26541	31574.3	10928.4	34.6117
881	1.19	270.024	[M-H2O-H]-	14.57	23093	19791	26707	35718	24183	25898.3	6024.69	23.2628
1013	1.19	290.086	[M-H]-	10.34	20194	23350	22417	34214	20460	24126.8	5792.03	24.0066
278	1.192	161.01	[M-H]-	1.36	65772	62137	54904	57325	58893	59806	4244.08	7.0964
834	1.192	259.016	[M-H]-	5.28	69427	75946	68671	70113	67297	70291.1	3329.66	4.73695
841	1.193	261.071	[M-H]-	12.92	112842	79406	103034	95685	93360	96865.6	12367.4	12.7676
1572	1.193	376.037	[M-H]-	15.4	60556	55514	58843	60613	57628	58630.8	2144.7	3.65797
1115	1.194	306.077	[M-H]-	3.31	44698	52438	54401	58324	53973	52766.7	5005.65	9.48639
1222	1.21	323.027	[M-H]-	5.03	60852	53686	54055	59927	56988	57101.6	3279.07	5.74253
297	1.224	163.061	[M-H]-	4.11	42396	34087	30824	42185	41529	38204.1	5382.92	14.0899
60	1.227	103.003	[M-H]-	15.47	49060	70039	53326	57470	55309	57040.9	7899.63	13.849
1391	1.23	341.108	[M-H]-	47.78	2302675	2295026	2104487	2196657	2263327	2.23243e+06	82849.6	3.71118
3102	1.241	571.963	[M-H]-	36.43	39747	47678	72090	37603	50248	49473	13700.6	27.6931
1406	1.26	343.993	[M-H]-	13.05	41850	29548	46318	29282	31319	35663.6	7886.62	22.1139
3053	1.291	549.053	[M+Na-2H]-	11.38	34524	46067	44871	53118	32911	42298.1	8462.24	20.0062
474	1.302	197.912	[M-H]-	33.43	110659	123798	136872	114931	126455	122543	10263.5	8.37539
3090	1.302	565.045	[M+K-2H]-	146.84	366142	347254	384966	410069	342011	370089	28040.7	7.57674
923	1.361	276.987	[M-H]-	15.98	93494	79963	85678	80487	88166	85557.7	5630.52	6.58097
341	1.369	173.008	[M-H]-	42.78	229978	203520	190835	179352	204804	201698	18908.2	9.37449
700	1.383	232.884	[M-H]-	23.18	51771	56374	91626	47884	60435	61617.9	17428.1	28.2842
680	1.427	228.987	[M-H]-	19.98	39505	43158	33778	41187	42637	40052.8	3784.09	9.44775
141	1.437	128.035	[M-H]-	37.86	198624	224195	195711	204617	232204	211070	16212.3	7.68101
2886	1.532	503.159	[M-H]-	22.2	73130	68633	66297	73200	66680	69588	3383.51	4.8622
2030	1.564	439.252	[M-H]-	12.16	12060	13472	21937	14485	11917	14774	4141.83	28.0346
1869	1.566	422.025	[M-H]-	555.26	1677410	1709922	1692213	1722348	1672920	1.69496e+06	21067.2	1.24293
1882	1.566	424.022	[M-H]-	120.57	262901	251888	259645	259997	256936	258273	4148.04	1.60606
3562	1.568	859.075	[M+Na-2H]-	40.96	17962	17610	18984	20563	16260	18275.7	1607.59	8.7963
1481	1.573	358.029	[M-H]-	30.01	53552	65638	58049	56003	53817	57411.8	4946.71	8.61618
1992	1.578	436.67	[M-H]-	43.76	59815	86035	82391	84822	61054	74823.2	13207.7	17.6519
2950	1.579	517.993	[M-H]-	27	33273	33273	35967	33975	29594	33216.5	2306.07	6.94254
3515	1.58	793.133	[2M-H]-	26.99	20783	17755	17764	19490	17606	18679.8	1407.41	7.53439
2020	1.586	438.579	[M-H]-	12.63	15253	32348	34710	22891	15530	24146.5	9134.69	37.8302
2941	1.586	515.997	[M-H]-	181.1	148013	138534	148466	145367	134005	142877	6352	4.44579
3566	1.586	873.087	[2M-H]-	351.4	131625	122017	144111	147858	115542	132231	13861.3	10.4827
3569	1.589	875.088	[M+K-2H]-	127.93	44776	48641	50108	51460	43558	47708.4	3410.63	7.14891
460	1.592	194.032	[M-H]-	3.9	26235	25416	26913	26524	26697	26357	581.442	2.20603
826	1.593	259.012	[M-C6H8O6-H]-	5.06	66744	70489	71615	67090	67689	68725.5	2186.96	3.18216
2003	1.593	437.27	[M-H]-	42.99	74635	71862	64094	64813	81007	71282.3	7065.59	9.91212
9	1.598	89.0247	[M-C6H10O5-H]-	4.82	36307	31775	41794	39275	38000	37430	3742.15	9.99773
910	1.598	274.989	[M-H]-	3.66	26955	29731	28227	31346	30810	29413.8	1819.39	6.18549
3575	1.598	895.076	[M+Na-2H]-	56.34	16523	15503	19568	18484	13564	16728.5	2382.28	14.2408
3582	1.598	911.045	[M+K-2H]-	363.02	102786	102522	110776	115610	91338	104607	9258.2	8.8505
22	1.6	95.952	[M-2H]-	5.31	66550	71501	69059	66071	63431	67322.6	3073.34	4.56509
30	1.6	96.9596	[M-H]-	3.1	835925	869549	851205	831193	860470	849668	16159.2	1.90183
314	1.6	167.021	[M-2H]-	20.54	38117	38476	34802	40022	40779	38439	2308.43	6.00544
367	1.6	177.01	[M-2H]-	5.92	23276	25276	23085	26135	19987	23551.8	2379.64	10.1038
371	1.6	178.017	[M-H]-	43.29	138910	143183	138243	146337	149604	143255	4842.86	3.38058
805	1.6	254.03	[M-C6H10O4-H]-	24.46	29770	44756	40890	57797	47829	44208.3	10216.7	23.1103
967	1.6	284.041	[M-H]-	41.9	87218	111230	97518	130758	111905	107726	16469.7	15.2886
1017	1.6	290.984	[M-C6H10O5-H]-	4.26	72765	70364	70355	63870	65484	68567.8	3728.85	5.4382
1064	1.6	297.117	[M-H]-	9.75	38773	34922	39229	36970	42853	38549.2	2944.74	7.63891
1156	1.6	312.093	[M-H]-	22.88	64417	63776	67559	60722	61519	63598.4	2692.07	4.23292
1314	1.6	337.076	[2M-H]-	29.5	219582	197258	182589	204500	204535	201693	13422.1	6.65474
1415	1.6	346.054	[M-H]-	19.9	75021	76072	81341	69158	85109	77340.2	6129.57	7.92546
1559	1.6	372.042	[M-H2O-H]-	492.09	865433	841564	868800	878954	843850	859720	16328.8	1.89932
1693	1.6	390.051	[M-H]-	109.07	178401	176869	181067	191806	177978	181224	6113.19	3.37328
1858	1.6	421.016	[M-H]-	26.76	65128	59558	62969	67430	61552	63327.5	3064.55	4.83921
1934	1.6	434.019	[M+K-2H]-	10.38	22860	31535	27822	34171	15360	26349.6	7469.67	28.3483
1982	1.6	436.04	[M-H]-	17090.6	36037063	35817986	36003139	35381101	35694237	3.57867e+07	266255	0.744005
1986	1.6	436.314	[M-2H]2-	27.64	47972	40943	45989	54627	37880	45482.3	6489.89	14.269
2017	1.6	438.038	[M+K-2H]-	2450.1	4895937	4984191	5017371	4955097	5005245	4.97157e+06	48432.4	0.974187
3030	1.6	540.053	[M-H]-	61.47	78551	76985	75198	78361	71906	76200.2	2750.23	3.60921
3088	1.6	564.028	[M-H]-	17.37	25913	27109	23444	24778	25622	25373.1	1364.05	5.37598
1812	1.601	417.077	[M-H]-	10.38	28788	28568	23627	28460	26113	27111	2230.04	8.22557
2869	1.607	500.099	[M-H]-	17.3	60734	62168	57952	62558	60344	60751.2	1821.63	2.9985
3101	1.62	571.963	[M-H]-	37.31	51319	43610	52988	43073	47984	47794.9	4450.63	9.31194
800	1.626	251.076	[M-H]-	5.21	30754	31690	28684	34004	30564	31139.2	1937.84	6.22315
485	1.63	200.056	[M-H]-	17.52	29564	38162	30849	50099	35193	36773.3	8201.49	22.3028
1014	1.63	290.086	[M-H]-	9.1	23499	29432	23498	39187	26917	28506.7	6473.36	22.7082
1111	1.63	306.075	[M-H]-	3.3	54470	73816	61548	75410	75631	68175.1	9637.21	14.136
3355	1.632	648.013	[M-H]-	23.91	23613	18695	21035	14918	17671	19186.3	3307.94	17.2412
1100	1.635	304.061	[M-H]-	8.4	51751	51635	53049	52963	48210	51521.5	1964.72	3.8134
894	1.642	272.086	[M-H2O-H]-	11.58	66235	71311	65649	74990	82477	72132.1	6940.38	9.62176
339	1.667	173.008	[M-H2O-H]-	71.51	387927	372265	344412	311753	368331	356938	29680.2	8.31523
2228	1.667	452.037	[M-H]-	21.31	76543	79329	88035	81038	73410	79671	5498.33	6.90129
3278	1.693	603.037	[M-H]-	26.98	36982	30038	32160	41873	33314	34873.4	4653.23	13.3432
318	1.698	168.029	[M-H]-	14.91	20034	24201	24449	36748	25475	26181.4	6262.21	23.9186
667	1.698	226.036	[M-H]-	10.94	21705	25361	23636	34848	23896	25889.4	5174.19	19.9858
272	1.701	159.03	[M-H]-	12.3	75571	79977	79769	97201	85696	83642.8	8391.23	10.0322
880	1.701	270.024	[M-H]-	52.01	117762	128698	128789	200620	131383	141450	33490.6	23.6766
1273	1.701	330.046	[M-H]-	355.42	1064383	1172001	1247154	1960460	1237269	1.33625e+06	356463	26.6763
1461	1.702	354.959	[M-H]-	13.44	38386	33917	24430	30751	35668	32630.4	5357.11	16.4175
1140	1.733	309.989	[M-2H]-	11.4	22575	20985	17606	24410	23934	21902	2746.39	12.5395
1818	1.733	418.002	[M-H]-	3.7	24083	25882	23143	28875	27939	25984.2	2443.13	9.40237
140	1.735	128.035	[M-2H]2-	230.66	1082609	1101040	935724	1105348	1127878	1.07052e+06	77056.1	7.19801
941	1.735	279.058	[M+Na-2H]-	9.54	32525	29701	31165	30662	30433	30897.3	1051.64	3.40365
1049	1.735	295.032	[M+K-2H]-	22.95	69154	65986	54066	68939	70775	65783.9	6774.36	10.2979
1147	1.735	310.996	[M-H]-	31.03	101874	96540	73741	93197	98143	92698.9	11047.8	11.918
1191	1.735	318.074	[M-H]-	27.33	64815	64641	47357	52590	60914	58063.6	7771.24	13.384
197	1.768	142.999	[M-H]-	20.4	55807	48667	47114	51601	51200	50877.8	3315.8	6.51719
691	1.837	230.066	[M-H]-	16.44	53655	57454	50380	67377	57514	57275.9	6379.42	11.1381
3296	1.864	611.143	[M-H]-	246.77	636048	604532	644226	628329	609045	624436	17136.9	2.74438
3360	1.864	649.098	[M+K-2H]-	31.92	41119	41421	48744	38928	39801	42002.6	3900.84	9.28714
3377	1.867	665.065	[M-H]-	15.05	21180	25141	21635	26851	21956	23352.8	2502.82	10.7175
62	1.871	103.039	[M-H]-	16.94	60741	54938	51881	60195	56634	56877.6	3698.49	6.50255
418	1.871	188.056	[M-H]-	49.72	187393	194991	178281	187482	194026	188435	6695.84	3.5534
124	1.877	120.996	[M-H]-	14.23	81639	83628	78163	80451	83081	81392.5	2192.27	2.69345
871	1.891	267.053	[M-H]-	13.3	62475	66495	64812	69086	75018	67577.1	4808.59	7.1157
1620	1.898	383.113	[M-H]-	6.82	38079	37766	37235	40079	37670	38165.9	1111.39	2.91199
333	1.902	172.061	[M-H]-	23.43	104156	97036	102808	100009	102886	101379	2861.84	2.82291
1748	1.905	404.066	[M-H]-	22.16	49894	49812	49176	55184	47982	50409.7	2776.32	5.50752
391	1.932	180.066	[M-H]-	37.12	149166	152546	121240	148959	157454	145873	14193.2	9.72984
323	1.939	170.045	[M-H]-	18.65	38087	54387	56327	57225	49277	51060.7	7878.68	15.4301
756	1.952	243.061	[M-H]-	42.27	131085	126328	115161	126334	126033	124988	5883.1	4.70691
146	1.972	130.05	[M-H]-	62.6	136493	154769	133757	147004	150587	144522	9059.37	6.2685
348	1.972	174.039	[M-H]-	16.21	64630	64451	60500	71081	61260	64384.2	4176.2	6.48636
597	1.972	221.029	[M-H]-	9.55	95754	100860	87765	92909	103869	96231.5	6377.76	6.62752
2370	2.036	469.069	[M-H]-	11.44	31265	44206	33094	53531	38631	40145.4	9034.97	22.5056
1370	2.101	340.102	[M-H]-	23.18	165959	153745	162303	166911	157284	161240	5643.11	3.49981
2930	2.101	513.096	[M-H]-	14.68	55910	60835	53181	63715	59403	58609	4135.39	7.05589
248	2.106	151.983	[M-H]-	4.1	41732	41723	40627	41753	40246	41216.1	724.661	1.7582
408	2.109	186.039	[M-H]-	12.9	41169	48017	42079	42257	43784	43461	2714.3	6.24537
194	2.114	142.051	[M-H]-	43.92	97178	98658	101959	95950	97711	98291.2	2271.7	2.31119
1666	2.135	386.056	[M-H]-	33.19	229321	216628	218301	227065	199610	218185	11729.6	5.37601
2200	2.135	450.056	[M-H]-	782.26	7226393	7033676	7238109	7436856	6950608	7.17713e+06	190718	2.65731
1056	2.14	295.102	[M-H]-	10.06	36202	35958	37581	39559	42573	38374.8	2748.45	7.16213
556	2.167	211.07	[M-H]-	6.45	46898	36997	33418	54498	49368	44235.7	8777.61	19.8428
1250	2.169	326.109	[M-H]-	20.93	67481	80637	78636	72581	80059	75878.8	5681.49	7.48758
105	2.175	117.019	[M-H]-	31.64	377672	381766	379446	385842	381595	381264	3062.87	0.803345
494	2.179	200.984	[M-H]-	5.58	26086	27550	25383	26446	29463	26985.6	1590.94	5.89552
1050	2.184	295.043	[M-H]-	10.23	45077	45407	45002	41109	42558	43830.6	1899.73	4.33425
423	2.189	188.948	[M-H]-	7.92	42860	38211	47902	51381	45160	45102.9	4994.65	11.0739
1001	2.196	287.957	[M-H]-	19.07	61664	57200	56276	60357	55298	58158.9	2728.21	4.69096
262	2.202	155.034	[M-H]-	14.66	93657	91887	87083	71326	87020	86195	8812.47	10.2239
975	2.202	285.023	[M-H]-	8.61	70967	62786	63987	59087	64143	64194	4300.93	6.69989
747	2.209	241.034	[M-H]-	31.53	248336	253387	253034	206671	244197	241125	19625.9	8.13931
837	2.236	260.022	[M-H]-	13.12	34313	37432	38571	40033	38617	37792.9	2153	5.69683
217	2.402	145.991	[M-H]-	14.58	34135	27148	30323	29064	30144	30162.8	2554.47	8.46893
1082	2.46	301.067	[M-H]-	10.01	36172	51643	48188	66610	48246	50171.7	10909	21.7434
280	2.494	161.045	[M-H]-	4.73	270261	272265	275961	276973	276603	274412	2982.91	1.08702
1699	2.534	392.013	[M-H]-	17.79	50434	55922	61545	60114	50421	55687.2	5226.98	9.38631
3095	2.534	568.082	[M-H]-	26.57	47027	49362	53053	52248	45481	49434.1	3257.46	6.58949
1754	2.561	405.112	[M-H]-	11.58	43779	43097	44167	44380	44853	44055.2	661.163	1.50076
340	2.566	173.008	[M-H]-	16.94	159333	178462	160669	108164	164883	154302	26880.6	17.4208
1097	2.636	303.072	[M-H]-	21.88	62847	72870	78576	73905	71676	71974.8	5734.01	7.96669
163	2.669	134.047	[M-H]-	20.71	51751	58262	67924	51184	55104	56845	6814.91	11.9886
1157	2.74	312.166	[M-H]-	6.9	41994	41597	45133	44784	44972	43696	1744.66	3.99272
863	2.771	265.092	[M-H]-	10.61	97620	114097	111670	111495	110044	108985	6517.99	5.98063
244	2.893	150.043	[M-H]-	8.16	34726	26596	32896	29254	30785	30851.5	3156.76	10.2321
955	2.9	282.083	[M-H]-	8.19	37115	36468	37479	38572	37857	37498.1	788.833	2.10366
1241	2.961	325.107	[M-H]-	13.71	76769	80017	81150	74595	76358	77777.7	2718.05	3.49464
373	3.006	178.017	[M-H]-	11.79	61055	59830	67165	58524	54019	60118.4	4752.77	7.90569
2917	3.037	509.051	[M-H]-	7.99	36556	36879	39583	34813	39792	37524.6	2126.22	5.66622
1468	3.089	355.106	[M-H]-	6.72	113514	107212	109716	109443	106347	109246	2784.92	2.54921
230	3.11	147.066	[M-H]-	15.77	152889	158827	155608	148028	144833	152037	5647.09	3.71429
1262	3.189	329.086	[M-H]-	3.42	36975	41762	42407	39237	37968	39669.8	2356.97	5.94147
1134	3.34	309.111	[M-H]-	6.6	57610	57897	63137	59057	52885	58117.1	3666.15	6.30821
1071	3.469	299.076	[M-H]-	13.34	89083	92613	98551	85716	84815	90155.7	5610.13	6.22271
2904	3.477	507.133	[M-H]-	3.93	36789	32100	39691	33866	32215	34932.2	3264.55	9.34538
133	3.502	122.025	[M-H]-	65.28	230875	216668	231358	228343	227138	226876	5968.94	2.63092
377	3.505	179.038	[M-H]-	3.39	82668	87979	83516	82214	80525	83380.5	2792.07	3.34859
106	3.509	117.055	[M-H]-	3.89	32475	29059	29088	26963	26541	28825.3	2351.82	8.15888
868	3.58	266.115	[M-H2O-H]-	12.57	46473	48346	47768	51473	48055	48423.1	1848.87	3.81817
476	3.59	198.124	[M-H]-	9.49	57897	53552	56675	60570	59786	57696	2778.71	4.81612
969	3.604	284.124	[M-H]-	79.5	279660	282094	280143	284412	280846	281431	1901.54	0.67567
1084	3.604	301.093	[M-H]-	13.45	68184	64458	67701	64038	65640	66004.2	1872.03	2.83623
203	3.611	144.045	[M-H]-	58.04	165476	161952	168202	173201	166238	167014	4131.58	2.4738
332	3.611	172.061	[M-H]-	38.66	167913	158947	162772	157205	161286	161625	4113.48	2.54508
1226	3.611	323.123	[M-H]-	12.68	113152	103816	112801	106631	94828	106246	7534.48	7.09157
150	3.631	131.035	[M-H]-	10.86	57919	48293	57089	55500	48626	53485.4	4671.1	8.73341
1371	3.685	340.125	[M-H]-	10.86	183482	185911	185680	180737	196498	186462	5985.06	3.20981
1750	3.705	404.068	[M-H]-	104.24	264647	272825	292243	276256	280445	277283	10178.4	3.67075
375	3.732	178.074	[M-C6H10O5-H]-	11.2	27778	24915	26303	26504	26337	26367.5	1015.23	3.8503
2321	3.76	463.048	[M-H]-	9.21	128736	103985	108466	110542	104563	111258	10142.8	9.11646
1819	3.868	418.082	[M-H]-	43.07	425714	421761	446597	422900	424786	428352	10316.3	2.40837
1232	3.888	324.943	[M-H]-	9.48	47774	41691	51330	51061	40376	46446.4	5156.85	11.1028
2038	3.895	440.952	[M-H]-	15.42	28370	27697	31813	29974	24976	28565.9	2559.4	8.95961
780	3.9	248.868	[M-H]-	3.07	26337	25534	26931	28282	25645	26546	1122.66	4.2291
649	3.902	224.056	[M-H]-	4.15	156312	156473	155668	154942	150904	154860	2292.63	1.48045
1417	3.902	346.924	[M+Na-2H]-	10.28	45381	41745	44626	45425	42046	43844.6	1810.85	4.13014
1588	3.909	378.862	[M-H]-	31.43	65690	65533	75320	73412	68547	69700	4475.94	6.42172
282	3.922	161.968	[M-2H]2-	496.33	1866443	1903583	1915209	1877491	1937558	1.90006e+06	28668	1.5088
300	3.922	163.965	[M-H]-	51.02	172471	171311	171427	176801	174886	173379	2392.26	1.37979
1585	3.922	377.856	[M-2H]-	26.53	65434	60243	67100	66005	64976	64751.6	2642.3	4.08067
1249	3.929	326.086	[M-H]-	15.77	65369	55449	61966	58572	58030	59877.2	3848.65	6.42758
2033	3.935	439.942	[M-2H]-	7.76	26746	19376	23750	22531	21416	22763.8	2746.77	12.0664
1594	3.939	379.958	[M-2H]-	12.08	21849	24884	21714	23229	24089	23153	1382.75	5.97226
746	3.943	241.034	[M-H]-	15.02	99148	103708	90188	87499	105392	97186.9	8008.59	8.2404
263	3.949	155.035	[M-H]-	8.17	38533	40077	37942	34772	33312	36927.3	2795	7.56893
1603	3.976	380.968	[M-H]-	26.51	43524	46580	48464	45733	44094	45678.9	1982.59	4.34028
294	3.983	163.043	[M-H]-	6.86	56666	54986	63556	64363	61759	60266.2	4203.47	6.97483
306	3.99	164.071	[M-H]-	27.85	136447	126924	145456	144824	125535	135837	9476.71	6.97653
542	4.044	208.061	[M-H]-	5.23	67169	54688	66232	56713	54194	59799.1	6378.76	10.667
1083	4.071	301.092	[M-H]-	8.91	37740	33707	37357	40599	38110	37502.6	2471.94	6.59139
256	4.103	153.02	[M-H]-	5.74	30560	27017	29834	30800	26041	28850.4	2176.22	7.54312
1565	4.105	374.057	[M-H]-	53.64	194899	191484	203694	198954	185741	194954	6879.34	3.52869
2815	4.105	494.081	[M-H]-	8.67	43489	40146	47634	45033	39590	43178.4	3371.31	7.80786
1386	4.119	341.091	[M-H]-	8.81	200309	176868	189830	190365	170491	185573	11847.4	6.38425
3376	4.132	663.116	[M-H]-	35.42	34287	56215	39908	36870	62835	46023.2	12702.6	27.6005
1072	4.146	299.076	[M-H]-	34.64	202723	199675	192083	190689	183478	193730	7636.88	3.94203
184	4.152	137.024	[M-C6H10O5-H]-	85.44	576576	577389	582467	577735	567419	576317	5482.16	0.95124
2872	4.159	500.141	[M-H]-	317.44	3716415	3515126	3875960	3801165	3458294	3.67339e+06	180642	4.91758
1326	4.166	338.087	[M-C6H10O5-H]-	19.76	139383	131388	130468	133700	118471	130682	7656.14	5.8586
3067	4.166	553.05	[M-H]-	28.53	41378	41620	42844	43954	35371	41033.4	3329.06	8.11305
1749	4.193	404.068	[M-H]-	18.79	72170	70530	77451	73289	72360	73159.9	2596.64	3.54926
3015	4.2	536.114	[M-H]-	27.3	54987	49290	58687	60474	53867	55461	4369.53	7.87857
3084	4.202	563.132	[M-H]-	5.38	21011	17143	22022	28624	15567	20873.3	5086.53	24.3686
1132	4.22	309.062	[M-H]-	18.95	54135	48846	54905	55636	47569	52218.4	3726.77	7.1369
1372	4.267	340.125	[M-H]-	4.73	37674	34218	38436	35519	37313	36632	1722.86	4.70317
1732	4.322	400.072	[M-H]-	84.13	139277	137832	137471	145233	132754	138513	4484.84	3.23785
2338	4.322	464.072	[M-H]-	1422.62	6528556	6239932	6739676	6565431	6036528	6.42202e+06	280438	4.36682
905	4.355	274.093	[M-H]-	34.78	101084	98583	108709	100204	107240	103164	4511.91	4.37354
1760	4.396	406.03	[M-H]-	152.85	565672	603823	637752	609142	600815	603441	25706.5	4.25999
1769	4.409	408.026	[M-H]-	32.68	112372	102981	107197	104785	98273	105122	5207.59	4.95387
1411	4.443	345.913	[M-H]-	6.09	48745	47897	48102	44661	48181	47517.2	1627.17	3.42438
869	4.457	267.008	[M-H2O-H]-	29.88	164053	168939	179446	174479	171411	171666	5785.8	3.37039
973	4.464	285.017	[M-H]-	6.78	101637	102193	101474	100405	104728	102087	1612.06	1.57909
1231	4.47	324.074	[M-H]-	8.67	32759	33283	33995	35310	34337	33936.8	982.582	2.89533
2322	4.47	463.049	[M-H]-	412.89	3911818	4060993	4146363	4004596	4052313	4.03522e+06	85841.6	2.12731
2715	4.47	485.03	[M+Na-2H]-	7.72	51815	45284	44427	43081	49713	46864.1	3720.59	7.9391
80	4.509	113.024	[M-H]-	3.27	47972	44406	49700	50677	44409	47432.7	2926.54	6.16989
2494	4.525	476.14	[M-H]-	8.04	25664	26055	29208	29831	26290	27409.6	1951.6	7.12015
1135	4.531	309.118	[M-H]-	108.15	469042	471743	520704	506826	471636	487990	24059.5	4.93033
110	4.543	119.034	[M-H]-	3.28	53693	49310	58333	50078	46004	51483.7	4704.14	9.13715
52	4.565	101.024	[M-H]-	4.42	50288	55287	52503	52180	54090	52869.7	1911.01	3.61456
255	4.572	153.019	[M-H]-	8.85	58820	61530	56884	61780	59650	59733.1	2023.38	3.38738
1096	4.585	303.071	[M-H]-	40.75	108360	105802	112291	114310	98967	107946	6015.85	5.57302
1566	4.612	374.058	[M-H]-	128.11	478558	493707	495128	464091	467963	479889	14289.3	2.97762
990	4.619	287.079	[M-H]-	4.45	28222	26810	30333	34027	29848	29848	2719.15	9.11
261	4.633	154.998	[M-H]-	20.57	110390	112396	113070	99251	114157	109853	6083.49	5.53784
320	4.633	168.042	[M-H]-	33.47	69490	69713	72053	70801	67904	69992.1	1548.57	2.21249
1280	4.633	331.102	[M-H]-	89.01	365228	383907	377883	381033	372843	376179	7369.73	1.9591
1263	4.741	329.086	[M-H]-	5.33	58288	55112	64296	59840	56812	58869.7	3502.9	5.95026
712	4.788	234.116	[M-H]-	9.1	25512	26234	27090	27787	28908	27106.1	1323.73	4.8835
504	4.795	204.034	[M-H]-	7.62	49172	43639	48979	49649	43752	47038.4	3061.51	6.50853
1640	4.89	385.112	[M-H]-	8.96	92647	87098	92819	92120	85911	90119.3	3335.99	3.70175
2900	4.913	506.13	[M-H]-	10.71	21005	16855	23054	22560	19024	20499.9	2573.3	12.5527
2550	4.924	477.169	[M-H]-	15.72	53234	57540	56575	58754	51342	55489.2	3095.46	5.5785
1385	4.964	341.084	[M-H]-	12.15	252410	245162	264807	261822	235540	251948	12024.3	4.77251
1117	4.991	306.117	[M-H]-	25.26	53305	48915	60118	58364	55554	55251.1	4399.02	7.96188
132	5.025	122.024	[M-H]-	35.65	115769	111566	114116	108765	106654	111374	3740.21	3.35825
737	5.025	238.035	[M-H]-	63.2	152532	153858	156155	160325	160881	156750	3753.38	2.3945
1178	5.025	315.071	[M-H]-	55.55	470059	464847	496062	461202	445055	467445	18525.8	3.96321
249	5.032	152.01	[M-H]-	5.47	37932	34052	33587	35808	35710	35417.9	1715.73	4.84424
1404	5.059	343.094	[M-H]-	15.06	37060	36905	35258	37873	27228	34864.9	4373.63	12.5445
789	5.205	249.097	[M-H]-	3.87	45693	42812	47794	45268	32539	42821.2	6014.42	14.0454
2436	5.242	475.048	[M-C6H10O4-H]-	11.75	48788	52223	50365	50346	52945	50933.4	1657.06	3.25339
3311	5.242	621.116	[M-H]-	81.33	112267	120975	123142	117183	112067	117127	5005.37	4.27346
265	5.276	156.066	[M-H]-	85.59	298351	295344	318843	304932	302459	303986	9088.33	2.98972
1644	5.296	385.112	[M-H]-	9.84	104790	109366	109262	116982	99888	108058	6329.14	5.85719
2901	5.322	506.133	[M-H]-	14.23	27193	20224	30268	23367	19987	24207.8	4472.97	18.4774
218	5.359	146.025	[M-H]-	2.35	34856	35498	35607	37458	37024	36088.5	1101.03	3.05092
68	5.404	110.024	[M-H]-	23.44	46630	45185	38782	40146	47330	43614.5	3897.08	8.93529
888	5.438	271.014	[M-2H]-	11.49	47574	48697	47136	46238	45391	47007.2	1264.45	2.6899
893	5.438	272.022	[M-H]-	18.2	49261	51031	51472	48317	52410	50498.3	1671.33	3.30968
225	5.446	146.081	[M-H]-	2.65	47877	46069	44610	42311	44991	45171.7	2040.51	4.51722
2189	5.457	449.107	[M-H]-	3.68	32168	33067	41346	32652	36334	35113.7	3848.93	10.9613
585	5.465	218.103	[M-H]-	119.48	629860	566130	658012	577093	582874	602794	39316.5	6.52237
2816	5.472	494.082	[M-H]-	86.54	379655	345572	386617	374482	360731	369411	16358	4.42813
2361	5.482	467.12	[M-H]-	7.59	33631	29801	37077	36813	37029	34870.4	3183.39	9.1292
120	5.513	120.012	[M-H]-	5.49	117612	120672	112756	121130	121736	118781	3724.68	3.13575
2943	5.513	516.131	[M-H]-	5.81	30274	27740	31058	30648	28919	29728	1371.19	4.61245
175	5.522	136.04	[M-H]-	3.96	25423	27984	26315	32239	28646	28121.4	2635.92	9.37335
1704	5.526	393.175	[M-H]-	4.04	26506	27167	25261	25307	26131	26074.2	811.261	3.11136
200	5.533	143.035	[M-H]-	5.36	48693	45443	46646	46917	44677	46475.2	1536.18	3.30539
1891	5.533	427.116	[M-H]-	15.95	67280	65244	72878	71061	61159	67524.1	4662.09	6.90434
1983	5.533	436.041	[M-H]-	55.24	285274	295974	315223	293079	295326	296975	11054.4	3.72233
1546	5.54	369.121	[M-H]-	7.52	42952	37102	41860	41919	35090	39784.5	3468.95	8.71934
1925	5.547	432.1	[M-H]-	5.95	59564	51718	62447	59517	57457	58140.5	4005.55	6.88943
1167	5.558	314.086	[M-H]-	13.5	30309	28007	26442	29114	24402	27654.8	2310.58	8.35507
3388	5.56	677.182	[2M-H]-	99.28	126614	131286	139067	135694	125147	131561	5897.29	4.48253
3438	5.562	730.097	[M-H]-	26.36	20945	20805	21742	20580	16769	20168.3	1949.75	9.66743
156	5.567	132.045	[M-H]-	31.42	260058	263688	254781	244625	249174	254465	7766.36	3.05203
357	5.567	175.027	[M-2H]-	9.14	76426	81549	78962	84981	82994	80982.3	3361.52	4.15093
363	5.567	176.035	[M-H]-	429.34	2849392	2791611	2848205	2815462	2788869	2.81871e+06	29354.3	1.04141
1329	5.567	338.088	[M-H]-	1303.33	7694463	7623858	7765051	7725077	7750417	7.71177e+06	55985.8	0.725979
1573	5.567	376.061	[M+K-2H]-	15.8	30955	33796	33242	33566	32918	32895.3	1134.32	3.44827
2704	5.567	483.008	[M-H]-	12.66	53511	55885	49969	50876	53149	52678	2333.66	4.43005
1407	5.574	344.115	[M-H]-	11.2	27702	25221	28404	29467	23561	26871	2421.69	9.01228
1567	5.574	374.063	[M-H]-	29.79	97274	92093	93753	96695	93895	94742.2	2176.07	2.29683
1761	5.574	406.074	[M-H]-	21.11	56894	60429	59680	57147	59115	58652.9	1563.77	2.66614
2016	5.574	438.019	[M-H]-	33.7	79693	75580	82538	89318	82061	81838.1	5006.35	6.11738
540	5.61	208.061	[M-H]-	3.01	37253	36250	35677	35035	32346	35312.3	1847.44	5.23172
2801	5.611	493.055	[M-H]-	5	36361	34440	31998	35886	39305	35598.2	2679.06	7.52582
1279	5.614	331.102	[M-H]-	44.21	179454	180830	189238	178176	189491	183438	5491.95	2.9939
319	5.648	168.04	[M-H]-	50.51	123747	131295	124115	127326	124150	126127	3231.17	2.56185
946	5.675	279.107	[M-H]-	13.26	45172	40998	41998	45000	44088	43451.2	1863.95	4.28975
3349	5.689	643.159	[M-H]-	43.91	53707	49009	57596	55046	49269	52925.4	3729.37	7.04647
317	5.716	167.035	[M-C6H10O5-H]-	285.26	604759	611941	607962	603271	605292	606645	3411.43	0.562343
1265	5.716	329.087	[M-H]-	23.68	242972	239523	250717	255143	241847	246040	6599.11	2.68213
1427	5.727	349.105	[M-H]-	4.53	34219	31037	34957	32412	29806	32486	2144.64	6.60172
503	5.783	204.032	[M-H]-	9.07	58257	54641	59716	55333	51080	55805.1	3362.08	6.02468
917	5.817	275.149	[M-H]-	24.45	92534	75138	78173	80341	79255	81088.2	6686.54	8.24601
1521	5.834	366.082	[M-H]-	8.45	44766	44371	46421	47575	44976	45621.8	1338.57	2.93405
410	5.851	186.076	[M-H]-	12.96	40946	47303	47541	51114	45694	46519.5	3691.74	7.93589
390	5.871	180.016	[M-H]-	7.58	31671	28859	34293	26663	28193	29936	3037.39	10.1463
1214	5.885	322.092	[M-H]-	126.5	314790	335143	346322	347320	330718	334858	13291.5	3.96928
2149	5.995	447.147	[M-H]-	3.82	23905	20449	24286	26569	20939	23229.5	2534.64	10.9113
2712	6.02	484.144	[M-H]-	108.05	240871	229243	250409	246253	228475	239050	9902.52	4.14244
1780	6.027	409.159	[M-H]-	7.53	46702	54038	55916	55250	52007	52782.6	3709.86	7.02857
1149	6.054	311.078	[M-H]-	11.59	49083	45482	45258	45082	46003	46181.7	1658.5	3.59126
254	6.095	153.019	[M-C6H10O5-H]-	11.78	72105	71853	69795	69581	67737	70214.4	1801.23	2.56533
1177	6.095	315.071	[M-H]-	80.88	624711	612494	617575	650224	614229	623847	15469.6	2.47972
1527	6.135	367.028	[M-H]-	3.94	45761	41317	48060	31934	43670	42148.4	6231.53	14.7847
266	6.144	158.023	[M-H]-	6.18	22520	23016	23439	22463	20332	22353.9	1198.2	5.36013
362	6.156	176.035	[M-C6H10O5-H]-	14.47	114307	113069	113817	112759	114468	113684	750.513	0.660175
583	6.156	218.045	[M-H]-	7.55	36039	35425	37109	33814	36370	35751.5	1241.62	3.47292
937	6.156	278.067	[M-H]-	39.96	92197	91799	92332	93287	84830	90889.1	3430.86	3.77477
1324	6.156	338.087	[M-H]-	75.58	487672	466219	500652	513620	483698	490372	17898	3.64989
1070	6.203	299.074	[M-H]-	23.39	154760	144055	160129	152617	142580	150828	7400.43	4.90653
181	6.223	137.023	[M-C6H10O5-H]-	5.1	46911	51442	46462	46857	50633	48460.8	2375.6	4.90211
424	6.223	189.04	[M-H]-	12.44	80846	73402	69405	75541	72165	74271.8	4292.61	5.77959
212	6.237	145.051	[M-H]-	6.26	95207	100090	83099	98667	100990	95610.5	7332.26	7.66889
554	6.237	211.022	[M+Na-2H]-	6.47	36676	42125	39024	34057	32015	36779.4	3991.69	10.8531
315	6.243	167.032	[M+Na-2H]-	17.59	49019	54726	53850	52428	54260	52856.6	2311.21	4.37259
1094	6.243	303.016	[M-H]-	16.52	58806	52708	60641	53218	53469	55768.3	3678.8	6.59657
1412	6.257	345.999	[M-H]-	16.03	51454	47675	50180	50796	48497	49720.3	1585.42	3.18868
1599	6.257	380.155	[M-H]-	10.22	64480	67568	68257	69361	65259	66984.8	2053.11	3.06504
1922	6.257	431.998	[M-H]-	23.49	41420	37771	41380	38111	39262	39588.9	1743.53	4.40408
1745	6.262	403.04	[M-H]-	6.85	23428	24877	24437	24307	21876	23785.2	1189.65	5.00165
3361	6.3	649.158	[M-H]-	16.15	19131	19736	21157	25486	18960	20893.9	2708.68	12.964
1611	6.318	382.099	[M-H]-	50.64	93388	88535	88462	93796	82093	89254.9	4746.98	5.31846
801	6.325	252.098	[M-H]-	20.92	35060	31537	35741	39772	36265	35675	2942.6	8.24835
2912	6.325	508.098	[M-H]-	16.75	68767	65259	70384	71125	68684	68843.8	2261.58	3.2851
1923	6.358	432.099	[M-H]-	13.87	125335	126338	130724	134135	119451	127196	5585.29	4.39108
945	6.359	279.106	[M-H]-	9.01	24422	24006	23245	21322	22589	23116.8	1225.86	5.30289
995	6.365	287.123	[M-H]-	7.36	129200	133008	132525	124749	129259	129748	3311.58	2.55232
247	6.419	151.04	[M-C6H10O5-H]-	10.5	50470	44757	50717	40890	47158	46798.3	4124.38	8.81311
1161	6.426	313.091	[M-H]-	8.06	33522	33038	33155	33854	32311	33175.9	580.4	1.74946
2117	6.44	446.078	[M-H]-	4.4	28766	28881	29411	27990	28082	28626.2	591.684	2.06694
2688	6.448	482.127	[M-H]-	9.12	19898	25430	23941	22661	23067	22999.3	2032.89	8.83893
1509	6.46	364.102	[M-H]-	13.9	36509	34645	33537	36166	33784	34928.4	1356.07	3.88245
1770	6.467	408.041	[M-H]-	151.01	294188	290420	295139	283149	281586	288896	6240.18	2.16
974	6.494	285.018	[M-H]-	6.59	88628	85189	93337	88292	89370	88963.3	2919.68	3.28189
2319	6.562	463.047	[M-H]-	14.45	186949	185402	185843	185925	185379	185900	636.953	0.342633
1924	6.595	432.099	[M-H]-	27.33	287684	277869	279392	293925	276175	283009	7536.99	2.66316
2649	6.607	480.364	[M-H]-	12.34	11705	17413	16146	16160	21491	16583	3497.85	21.093
2614	6.623	479.374	[M-H]-	27.95	57434	46820	62301	59645	59455	57131.1	6017.69	10.5331
1019	6.629	290.984	[M-H]-	5.98	78905	76045	77095	76104	74764	76582.7	1539.37	2.01008
1795	6.629	414.088	[M-H]-	248.22	426068	413021	423700	412623	407416	416566	7953.27	1.90925
1821	6.629	418.083	[M-H]-	39.88	278904	270648	285564	284857	272442	278483	6870.88	2.46725
2585	6.629	478.088	[M-H]-	3204.53	31489212	30188722	31605267	29875841	29903447	3.06125e+07	863021	2.81918
3073	6.629	558.043	[M-H]-	82.07	129515	126465	135935	144399	121507	131564	8876.74	6.74709
3077	6.629	560.039	[M-H]-	9.57	29990	27138	33261	29863	25522	29154.9	2971.64	10.1926
3152	6.629	577.006	[M-H]-	20.89	33531	28369	31504	35013	28557	31394.6	2952.68	9.40505
3578	6.629	899.144	[M-H]-	134.22	64627	65570	70458	70601	60915	66434.1	4123.98	6.20762
3605	6.629	957.186	[2M-H]-	61.32	34242	30909	31677	36938	24845	31722.3	4514.21	14.2304
2489	6.63	476.079	[M-H]-	10.44	40587	34043	20852	30308	24032	29964.5	7870.96	26.2676
1864	6.655	421.318	[M-H]-	29.15	31820	36846	38901	29494	37384	34889.1	4021.24	11.5258
778	6.656	248.847	[M+Na-2H]-	3.69	32400	30559	34223	32755	30115	32010.4	1681.11	5.25175
1863	6.661	421.246	[M-H]-	17.35	53702	42185	57783	58319	45122	51422.3	7386.64	14.3647
17	6.663	95.9516	[M-2H]-	7.52	119656	116949	117771	107491	128370	118048	7447.65	6.30902
39	6.663	98.9572	[M-C6H8O6-H]-	3.27	42704	44370	48339	44674	40646	44146.7	2839.16	6.43118
374	6.663	178.036	[M-2H]2-	9.34	30908	36351	36820	38097	35653	35566.1	2752.12	7.73804
668	6.663	226.878	[M-H]-	4.63	53664	55747	53461	52811	52904	53717.4	1190.92	2.21701
671	6.663	227.02	[M-H]-	4.02	29171	29643	30410	32090	32597	30782.1	1503.19	4.88331
827	6.663	259.012	[M-H]-	6.98	88060	85853	97940	98545	91498	92379.1	5721.72	6.19374
915	6.663	274.991	[M-H]-	3.9	47056	51959	58702	57512	50059	53057.6	4947.89	9.32551
1849	6.663	420.046	[M-H]-	9381.43	25769653	26835217	27752195	27893888	26390803	2.69284e+07	901553	3.34797
2867	6.663	500.002	[M-H]-	75.11	129302	132476	139090	134170	129731	132954	3971.13	2.98685
2883	6.663	501.998	[M-H]-	16.71	26033	28490	33406	29095	27930	28990.9	2721.37	9.38695
3553	6.663	841.104	[2M-H]-	78.19	42558	42438	45518	45631	40310	43291	2268.67	5.2405
463	6.673	195.033	[M-C6H10O5-H]-	3.07	120616	118387	124076	119582	115642	119661	3089.91	2.58223
471	6.751	197.045	[M-C6H10O5-H]-	94.56	275337	265164	280907	278725	275424	275111	6036.14	2.19407
1484	6.765	359.096	[M-H]-	27.41	111813	108834	117199	110435	110302	111716	3241.03	2.90113
2823	6.765	495.074	[M-H]-	11.15	56634	55447	57152	62904	54227	57272.9	3344.57	5.8397
1456	6.778	354.082	[M-H]-	43.78	98324	105460	112621	110399	102977	105956	5734.17	5.41183
1639	6.778	385.077	[M-H]-	6.57	75468	76377	82390	88349	79591	80435.2	5203.22	6.46884
502	6.812	203.082	[M-H]-	26.78	184723	188086	214843	205431	198650	198347	12382.3	6.24275
3139	6.838	576.156	[M-H]-	11.08	21125	23085	22850	25278	19167	22300.9	2290.25	10.2698
411	6.878	186.077	[M-H]-	11.25	33775	31366	32152	30774	28318	31276.9	2001.47	6.39918
145	6.9	129.055	[M-H]-	7.74	38365	34092	34237	34620	32981	34859.1	2052.63	5.88837
1466	6.9	355.102	[M-H]-	3.23	44651	45458	48037	45374	42975	45299	1826.75	4.03265
1607	6.934	381.129	[M-H]-	6.5	28711	32465	31116	29246	26393	29586.1	2329.61	7.87398
2706	6.947	483.207	[M-H]-	48.98	92076	94522	103217	101384	98292	97898.4	4633.9	4.73338
918	6.954	275.15	[M-H]-	41.07	127641	123874	126132	122728	121399	124355	2528.13	2.03299
496	6.956	202.071	[M-H]-	8.04	31057	34472	31270	34143	32745	32737.6	1578.1	4.82046
270	6.961	158.081	[M-H]-	12.55	41607	42728	47143	46519	44302	44459.9	2377.16	5.34675
648	7.029	224.039	[M-H]-	3.47	84715	86091	86634	84682	81833	84790.9	1860.8	2.19457
447	7.035	191.082	[M-H]-	10.66	126349	115371	116733	126443	121413	121262	5195.17	4.28426
1148	7.04	311.067	[M-H]-	8.08	27829	30613	32567	31209	32415	30926.7	1915.58	6.19394
1328	7.083	338.087	[M-H]-	33.34	225865	213725	228711	230844	217903	223410	7306.03	3.27024
1319	7.097	337.149	[M-H]-	4.86	25775	24433	26925	20478	29666	25455.5	3384.5	13.2958
590	7.143	219.077	[M-H]-	5.63	27748	28708	30220	27444	27510	28326	1173.59	4.14315
1163	7.15	313.092	[M-H]-	21.34	109504	108387	109076	107707	100131	106961	3878.77	3.62634
1356	7.15	339.118	[M-H]-	9.06	86223	79124	71464	82788	71722	78264.3	6587.52	8.41702
1485	7.205	359.097	[M-H]-	14.18	61573	63633	62366	66021	58501	62418.8	2762.11	4.42512
48	7.245	101.023	[M-H2O-H]-	7.14	114674	117569	115579	110466	122287	116115	4315.2	3.71632
83	7.252	113.024	[M-H]-	3.69	90910	81756	83759	90237	85815	86495.7	3996.97	4.621
109	7.265	119.034	[M-H]-	10.98	187028	183770	199363	199575	195007	192949	7221.27	3.74258
1142	7.265	310.091	[M-2H]-	11.64	33787	34243	36181	33694	31906	33962.1	1527.31	4.49709
1229	7.272	323.135	[M-H]-	692.72	3440768	3465042	3584654	3570319	3428125	3.49778e+06	74133.4	2.11944
2216	7.279	451.014	[M-H]-	8.69	35032	35334	32449	34378	33736	34185.7	1150.23	3.36465
239	7.286	149.048	[M-C6H10O5-H]-	4.59	32655	35523	27691	27177	30469	30703	3485.59	11.3526
3374	7.293	662.113	[M-H]-	28.94	30929	28641	33926	33072	32390	31791.4	2075.06	6.52711
3329	7.299	625.098	[M-H]-	52.71	97169	81527	107552	105473	101144	98573.2	10336.3	10.486
3332	7.299	631.186	[M-H]-	11.97	27976	28633	32331	31053	26095	29217.6	2484.85	8.50463
1678	7.306	388.072	[M-H]-	68.41	128967	134004	130888	128903	125571	129667	3088.19	2.38164
2142	7.306	447.053	[M-C6H10O4-H]-	12.24	44848	44420	44014	47614	43053	44789.7	1712.79	3.82407
3099	7.313	571.128	[2M-H]-	22.9	42921	41549	46804	50464	40675	44482.4	4083.92	9.18098
309	7.32	165.019	[M-C6H10O5-H]-	6.24	48617	46818	46541	47472	45063	46902.2	1302.43	2.77691
3324	7.32	624.04	[M-H]-	36.16	47924	51910	52464	49489	47465	49850.3	2269.52	4.55267
978	7.326	285.062	[M-H]-	1575.4	9707980	9642674	9578489	9704133	9651200	9.6569e+06	52969.9	0.548519
2871	7.326	500.14	[M-H]-	7.55	34161	36074	34037	37806	33374	35090.5	1820.54	5.18813
3247	7.326	593.111	[M-H]-	11.63	82620	79110	92640	79980	79217	82713.5	5727.78	6.92484
1383	7.328	340.995	[M-H]-	6.04	29742	32641	26942	32283	27358	29793.2	2662.92	8.938
65	7.333	108.021	[M-H]-	146.45	314432	299875	326804	294252	317838	310640	13341.2	4.29474
250	7.333	152.011	[M-H]-	251.22	920479	928384	945027	967919	932388	938840	18520.1	1.97266
1638	7.333	384.986	[M-H]-	20.54	62950	61568	63468	63909	67336	63846.3	2140.11	3.35197
1906	7.333	429.982	[M-H]-	11.29	36755	42046	38349	38707	39279	39027.2	1930.29	4.94601
245	7.34	151.039	[M-C6H8O6-H]-	16.26	77612	80945	76070	76356	70362	76268.7	3827.83	5.01887
956	7.349	282.097	[M-H]-	10.59	51409	53833	60287	84069	61319	62183.5	12933.8	20.7995
275	7.353	160.04	[M-C6H10O5-H]-	8.97	47127	48546	52783	53208	48973	50127.2	2710.37	5.407
1217	7.367	322.093	[M-H]-	250.82	598648	575713	599775	588139	571371	586729	12956.5	2.20826
292	7.374	163.04	[M-H]-	8.35	67090	72277	68785	68193	65938	68456.4	2396.86	3.50129
531	7.374	207.029	[M-H2O-H]-	10.62	69636	66593	68583	73585	74440	70567.2	3343	4.73733
658	7.374	225.04	[M-H]-	8	51635	55313	57712	51926	48711	53059.5	3497.9	6.5924
1562	7.374	373.076	[M-H]-	83.2	223708	220654	212362	225104	218044	219974	5059.3	2.29995
942	7.383	279.089	[M-H]-	8.29	35741	24824	33102	32459	32138	31652.8	4072.39	12.8658
2813	7.401	494.08	[M-H]-	23	69021	66560	64938	66001	64451	66194	1787.23	2.69999
404	7.441	184.134	[M-H]-	17.23	30680	30540	29349	30440	31535	30508.5	779.904	2.55634
776	7.441	248.133	[M-H]-	29.18	54961	54659	52282	52028	48652	52516.3	2539.23	4.83513
1057	7.497	296.08	[M-H]-	9.31	24678	26364	25872	28496	25700	26222.1	1411.82	5.38408
164	7.516	134.049	[M-H]-	37.59	90363	85264	89591	81480	85420	86423.7	3617.16	4.18538
1499	7.543	361.112	[M-H]-	7.73	57004	58663	58774	64351	58922	59542.7	2798.03	4.69919
401	7.547	181.051	[M-H]-	6.67	46671	42432	49399	31892	34744	41027.5	7530.59	18.355
187	7.553	137.06	[M-H]-	3.3	22423	22514	25468	25871	24072	24069.6	1606.9	6.67605
1194	7.577	319.092	[M-H]-	119.92	302024	306639	298040	290927	291565	297839	6747.68	2.26554
1446	7.577	353.098	[M-H]-	19.35	113141	109579	117535	110025	104088	110874	4948.74	4.4634
1618	7.577	383.1	[M-H]-	5.35	30097	29343	30866	30959	26428	29538.5	1857.96	6.28996
1642	7.584	385.112	[M-H]-	11.24	163358	170650	169213	147004	161739	162393	9392.74	5.78396
3252	7.584	593.17	[M-H]-	13.81	51911	59901	61436	58501	54084	57166.8	4019.09	7.03046
3422	7.584	713.231	[M-H]-	29.6	77608	79110	91187	81030	72461	80279.1	6877.24	8.56665
2824	7.588	495.197	[M-H]-	4	21913	22101	22679	20292	18808	21158.6	1584.76	7.4899
683	7.59	229.107	[M-H]-	13.73	51637	53344	51224	51677	50854	51747.3	953.904	1.84339
191	7.61	138.056	[M-H]-	12.9	28657	29618	30583	30756	31903	30303.6	1226.99	4.04899
541	7.611	208.061	[M-H]-	4.59	52127	49987	51408	56488	45378	51077.6	4004.85	7.84071
3048	7.621	547.167	[M-H]-	5.49	20794	21959	27035	24524	20864	23035.2	2697.56	11.7106
1814	7.638	417.116	[M-H]-	55.09	139218	148362	141425	143424	141474	142781	3457.19	2.42133
3038	7.699	542.15	[M-H]-	60.13	82864	84021	84362	83356	80306	82981.8	1604.66	1.93375
1144	7.701	310.092	[M-H]-	10.4	29064	27493	31004	27976	27334	28574.2	1517.14	5.30948
380	7.733	179.056	[M-H]-	18.18	436243	426316	428580	423781	440069	430998	6885.4	1.59755
2889	7.739	503.175	[M-H]-	36.32	105580	107819	109643	112304	110979	109265	2644.79	2.42053
3054	7.739	549.181	[M-H]-	43.57	90657	90168	95039	95377	90156	92279.4	2683.43	2.90793
365	7.746	176.038	[M-H]-	31.49	205438	208769	206995	215903	204367	208294	4565.61	2.1919
1680	7.746	388.074	[M-H]-	1206.37	2155616	2107482	2226235	2122596	2106625	2.14371e+06	50213.6	2.34237
870	7.773	267.012	[M-H]-	15.67	48580	52890	50564	43366	50456	49171.1	3587.18	7.29529
1759	7.773	405.995	[M-H]-	18.54	25158	29226	23667	28673	26872	26719.5	2338.62	8.75248
3421	7.807	713.227	[M-H]-	40.39	90564	72602	85483	99533	74309	84498.3	11282.2	13.352
1438	7.814	351.128	[M-H]-	18.68	94325	91427	95800	100663	95673	95577.6	3343.27	3.49796
2713	7.841	484.145	[M-2H]-	26.9	77080	87254	84630	72690	81334	80597.6	5831.24	7.235
116	7.847	119.05	[M-H]-	7.61	115709	103216	106374	107004	104894	107440	4848.41	4.51269
707	7.847	233.129	[M-H]-	16.75	35385	30467	32141	34310	35876	33635.8	2280.82	6.78094
919	7.847	275.15	[M-H]-	96.38	235998	217582	216720	225044	226696	224408	7837.12	3.49235
1224	7.868	323.092	[M-C6H10O5-H]-	4.09	28246	35922	33543	42069	39065	35769	5294.66	14.8024
2053	7.868	444.1	[M-H]-	29.96	63189	63999	65847	62973	63102	63822.2	1201.23	1.88214
2913	7.868	508.099	[M-H]-	1382.36	6040079	5663180	5911117	5951167	5893565	5.89182e+06	139781	2.37245
2916	7.884	508.98	[M-H]-	23.71	29598	40771	38732	39175	18531	33361.4	9375.89	28.104
3204	7.888	588.056	[M-H]-	46.88	45549	47693	54061	49632	43360	48058.9	4093.09	8.51681
3625	7.891	1171.28	[M-H]-	93.72	17832	11058	25749	24159	23994	20558.4	6111.64	29.7282
2179	7.904	448.708	[M-H]-	14.2	10227	25273	7952	18079	20207	16347.6	7167.93	43.847
3604	7.915	956.17	[M-H]-	46.72	36454	29989	44862	41839	28671	36363.2	7106.69	19.5436
2091	7.926	445.446	[M-H]-	34.77	18831	18060	47433	44642	41297	34052.6	14414.8	42.331
2137	7.937	446.812	[M-2H]2-	95.46	137234	164674	65004	183058	84006	126795	50888.2	40.1342
2080	7.938	445.04	[M-H]-	25.48	52369	128195	136809	35385	96441	89839.7	44972.6	50.0587
1403	7.942	343.066	[M-H]-	29.39	100218	103324	99710	107340	104209	102960	3121.05	3.03132
972	7.945	285	[M-H]-	6.54	30713	30149	29181	27055	31598	29739.1	1738.55	5.846
29	7.949	96.9595	[M-H]-	8.01	2209087	2209705	2180488	2087415	2249778	2.18729e+06	61040.2	2.79067
37	7.949	98.9564	[M-C6H8O6-H]-	6.69	101052	106577	107497	98203	103989	103464	3864.31	3.73494
131	7.949	121.955	[M-H]-	25.25	58636	51529	53709	49711	53994	53515.8	3350.69	6.26113
510	7.949	205.044	[M-H]-	7.24	157563	150828	153766	146009	138875	149408	7246.07	4.84985
745	7.949	241.002	[M-H2O-H]-	43.84	142656	132031	129010	124605	129546	131570	6750.14	5.13047
831	7.949	259.012	[M-H]-	15.16	249424	232039	243983	252599	237562	243122	8426.23	3.46585
879	7.949	269.022	[M-C6H8O6-H]-	6.46	44801	44024	50655	45155	44635	45854.1	2714.86	5.92064
1018	7.949	290.984	[M-H]-	15.28	233123	225696	245912	233368	227335	233087	7941.43	3.40707
1080	7.949	299.985	[M-C6H10O4-H]-	26.38	55376	53065	53038	52551	54344	53674.7	1159.72	2.16064
2144	7.949	447.053	[M-H]-	21300.5	116898875	115346568	116579538	117588513	116909870	1.16665e+08	823575	0.705933
2170	7.949	448.31	[M-H]-	144.77	217785	230532	240130	248137	219564	231229	13061.4	5.64866
2983	7.949	527.009	[M-H]-	583.29	626129	587768	625244	637246	584462	612170	24278.3	3.96594
3533	7.949	815.157	[M-H]-	419.3	410894	407035	424894	429520	394474	413363	14115	3.41467
2121	7.952	446.21	[M-H]-	39.02	93544	69640	35157	45442	90797	66915.7	26251.3	39.2304
2099	7.953	445.617	[M-H]-	36.31	56256	49809	20235	28697	38726	38744.6	14769.9	38.1212
16	7.956	95.9515	[M-2H]-	20.16	409075	378440	380440	379396	400496	389569	14235.4	3.65415
464	7.956	195.033	[M-H]-	3.63	245912	237878	241485	249247	234386	241782	5974.97	2.47123
804	7.956	253.996	[M-H2O-H]-	19	50468	50982	52791	46785	46823	49569.9	2668.19	5.38268
913	7.956	274.99	[M-H]-	8.89	153719	142021	149006	147375	149189	148262	4210.7	2.84004
3043	7.956	545.021	[2M-H]-	16.48	88259	86451	94280	90334	87075	89279.8	3162.89	3.54267
3576	7.956	895.116	[2M-H]-	559.82	296293	298144	314414	309152	288719	301344	10331.2	3.42836
3598	7.958	948.025	[M-H]-	74.31	30771	26659	33054	30935	26934	29670.7	2775.71	9.35504
2105	7.96	445.706	[M-H]-	44.13	32306	41249	82829	51306	55930	52724	19151.8	36.3247
2148	7.962	447.141	[M-2H]2-	36.9	166815	156711	196684	157427	198808	175289	20898.2	11.9221
2209	7.963	450.784	[M-H]-	18.92	39653	24502	41397	35817	29631	34200	7054.63	20.6276
2154	7.966	447.464	[M-H]-	38.1	56529	73762	79267	64970	80726	71050.9	10202	14.3588
672	7.969	227.022	[M+Na-2H]-	6.15	75231	72683	78398	70335	79405	75210.6	3805.09	5.05926
3592	7.969	940.171	[M-H]-	200.39	161712	161744	162835	151431	156566	158858	4813.97	3.03037
3585	7.983	917.102	[M-H]-	223.15	118719	124743	130244	138222	113952	125176	9536.03	7.61809
158	7.99	132.046	[M-C6H10O5-H]-	4.17	35261	40315	36950	36744	33086	36471	2645.86	7.25468
779	7.99	248.847	[M-H]-	3.28	44312	44094	43216	44800	45703	44425	916.402	2.06281
3046	7.996	545.971	[M-H]-	54.06	76810	83124	80444	83193	78206	80355.4	2868.67	3.56998
1044	7.997	294.096	[M-H]-	7.3	30896	25281	29482	29501	26708	28373.6	2302.04	8.11333
468	8.065	196.885	[M-H]-	6.67	49031	47955	43917	44696	48123	46744.4	2279.52	4.87657
2814	8.071	494.081	[M-H]-	24.66	108214	100416	98904	101196	95586	100863	4637.68	4.59798
669	8.084	226.879	[M-H]-	3.79	69706	65916	74772	70799	69523	70143.3	3174.07	4.52513
2369	8.084	469.033	[M-H]-	10.13	166045	163874	164460	173975	166382	166947	4066.64	2.43588
1679	8.091	388.073	[M-H]-	214.53	500420	497324	525237	508862	501897	506748	11166	2.20346
3196	8.095	582.19	[M-H]-	11.57	22376	21031	23338	23152	20599	22099.3	1235.98	5.59283
2610	8.098	479.125	[M-H]-	7.22	25679	31723	28151	33232	33560	30469.2	3430.45	11.2588
1120	8.105	306.981	[M-C6H10O5-H]-	8.66	73524	75409	81019	77973	75206	76626.1	2925.17	3.81746
359	8.159	175.051	[M-C6H10O5-H]-	10.27	82754	82459	92227	88209	91634	87456.7	4686.97	5.35918
1075	8.159	299.124	[M-H]-	14.8	43644	44097	42334	40881	39848	42160.9	1800.47	4.27047
1316	8.159	337.103	[M-H]-	19.94	160135	157472	162257	159788	164478	160826	2654.66	1.65064
1392	8.197	341.123	[M-H]-	7.1	36039	33947	34405	40062	33235	35537.7	2731.3	7.68565
193	8.254	139.039	[M-H]-	26.58	57895	65217	65771	58692	69864	63488	5077.58	7.9977
1240	8.263	325.097	[M-H]-	6.06	24270	23391	26479	30836	23183	25631.8	3189.08	12.4419
3074	8.281	558.181	[M-H]-	11.09	33146	34588	40414	33509	31036	34538.5	3528.08	10.2149
174	8.299	136.039	[M-H]-	4.47	42450	35846	54257	36278	33693	40504.9	8349.64	20.6139
443	8.328	191.034	[M-H]-	10.53	111354	105948	102079	105545	102079	105401	3802.43	3.60758
1551	8.328	371.097	[M-H]-	69.62	160338	164525	165361	171454	161318	164599	4373.21	2.65688
544	8.338	209.044	[M-H]-	3.22	55759	58657	56865	57311	57173	57152.9	1038.29	1.81668
1230	8.366	324.072	[M-H]-	11.86	28678	27652	37461	35397	31108	32059.5	4245.17	13.2415
2379	8.369	471.149	[M-H]-	91.09	509333	510740	545245	521022	499540	517176	17440	3.37216
3312	8.403	621.139	[M-H]-	23.34	25232	27770	28051	24753	25669	26295.1	1513.11	5.75436
12	8.416	93.034	[M-C6H10O5-H]-	102.92	133033	143675	138018	138069	138322	138223	3766.08	2.72464
67	8.416	109.029	[M-C6H10O4-H]-	24.91	39180	38485	38180	44405	38465	39743.1	2631.78	6.622
186	8.423	137.024	[M-C6H10O5-H]-	343.94	2046271	2092092	2062207	2111551	2063786	2.07518e+06	26185.3	1.26183
253	8.423	153.019	[M-C6H10O4-H]-	83.89	355500	366123	358122	367692	362448	361977	5169.18	1.42804
977	8.423	285.061	[M-C6H8O6-H]-	229.56	1392932	1383541	1435581	1386847	1372404	1.39426e+06	24272.8	1.7409
1174	8.423	315.029	[M-C6H10O4-H]-	6.81	140832	146198	144823	142564	145350	143954	2203.13	1.53044
251	8.424	152.012	[M-H]-	9.06	33343	31097	27812	26888	29870	29801.8	2582.19	8.66456
1073	8.436	299.077	[M-H]-	361.02	2077967	1967453	2072395	2117053	1977744	2.04252e+06	66210.2	3.24159
2751	8.437	490.085	[M-H]-	18.33	48975	46482	52758	50316	48024	49311.1	2380.2	4.8269
849	8.47	263.113	[M-H]-	13.12	84676	90761	87940	83160	86806	86668.6	2943.89	3.39672
1227	8.477	323.129	[M-H2O-H]-	7.02	34143	36356	35219	32150	34470	34467.7	1549.96	4.49686
1325	8.477	338.087	[M-H]-	20.13	123194	134879	137314	136636	137251	133855	6040.37	4.51263
360	8.484	176.034	[M-C6H10O5-H]-	12.82	107698	108803	106866	106900	115826	109219	3776.48	3.45773
1026	8.484	291.106	[M-H]-	5.15	44057	43268	41683	43685	42099	42958.4	1024.15	2.38405
3366	8.496	654.154	[M-H]-	28.28	46566	47846	49817	39338	46752	46064	3975.7	8.63081
659	8.504	225.04	[M-H]-	5.64	42222	50914	40877	42338	43731	44016.3	3985.81	9.05531
814	8.504	255.232	[M-H]-	9.38	46920	51594	59570	48262	54381	52145.6	5069.9	9.72258
1393	8.504	341.123	[M-H]-	111.24	789659	783322	819904	804530	778673	795218	16898.6	2.12503
2888	8.504	503.175	[M-H2O-H]-	25.56	76644	73721	82051	75598	77045	77011.9	3096.64	4.02099
2968	8.504	521.2	[M-H]-	40.39	135337	135536	140961	135585	123839	134252	6285.58	4.68193
3395	8.504	683.253	[2M-H]-	80.34	114632	112057	121609	115577	113890	115553	3623.02	3.13538
304	8.511	164.048	[M-H]-	20.1	76875	72499	78250	77425	81108	77231.3	3107.55	4.0237
387	8.511	179.072	[M-C6H10O5-H]-	218.31	5264630	5056967	5111705	5059858	5073121	5.11326e+06	87388.8	1.70906
681	8.511	229.012	[M-H]-	42.14	105890	109189	107339	104805	111160	107677	2548.15	2.36649
1672	8.511	387.129	[M-H2O-H]-	84.68	618159	622083	649032	633887	631657	630964	12024.3	1.90571
3443	8.511	736.169	[M-H]-	141.12	152740	153727	163486	168209	152893	158211	7178.04	4.53701
148	8.518	130.087	[M-H]-	15.46	44175	38696	41909	41937	45984	42540.1	2741.75	6.44511
532	8.518	207.03	[M-C6H10O4-H]-	114.89	931335	888051	905061	899652	876362	900092	20670.8	2.29652
3416	8.518	707.215	[2M-H]-	18.86	24786	25942	24598	25915	22415	24731.2	1436.25	5.80745
61	8.524	103.039	[M-H]-	12.7	50794	50911	58233	62973	46476	53877.6	6610.33	12.2692
168	8.524	135.044	[M-H]-	20.22	146666	144989	145027	144209	141134	144405	2035.63	1.40967
219	8.524	146.037	[M-H2O-H]-	5.19	90650	88544	91080	87805	92886	90193	2041.35	2.26331
7	8.531	89.024	[M-H]-	15.95	149380	128830	151852	157285	150669	147603	10917.6	7.39656
684	8.531	229.108	[M-C6H8O6-H]-	17.65	66353	63817	63830	63669	62657	64065.2	1368.6	2.13626
748	8.531	241.072	[M-H]-	8.29	38422	31830	35175	33088	29673	33637.7	3336.74	9.91963
2039	8.531	441.047	[M-H]-	52.43	160461	153773	155411	158987	158188	157364	2721.02	1.72913
1305	8.545	336.071	[M-H2O-H]-	14.55	35381	36676	36787	36202	32686	35546.4	1692.31	4.76084
376	8.558	178.087	[M-H]-	749.03	2580038	2606332	2593327	2475504	2621931	2.57543e+06	57974.2	2.25105
1253	8.558	327.107	[M-H]-	68.02	348725	367019	377875	355957	357597	361435	11266.5	3.11716
1455	8.558	354.082	[M-H]-	98.69	239776	239861	262193	266755	252547	252226	12434.1	4.92973
2722	8.558	486.041	[M-H]-	15.43	83855	81558	83734	83021	75549	81543.6	3473.43	4.2596
136	8.565	125.024	[M-H]-	13.39	35481	36157	36542	39078	33755	36202.9	1929.67	5.33017
313	8.565	165.055	[M-C6H10O5-H]-	31.99	204152	194719	208846	194911	189479	198421	7866.13	3.96435
1266	8.565	329.087	[M-H]-	12.06	137659	144192	145386	122450	143433	138624	9518.05	6.86609
347	8.592	174.022	[M-H]-	14.64	59164	58962	55700	64688	59697	59642.2	3228.44	5.41301
750	8.603	241.107	[M-H]-	17.39	47877	48000	33952	48199	41597	43925.1	6232.24	14.1883
836	8.623	259.07	[M-H]-	4.45	44157	42867	45307	42701	41257	43257.6	1538.98	3.55772
1201	8.646	320.077	[M-H]-	21.96	47016	46283	47303	40587	43280	44893.8	2889.1	6.4354
1595	8.646	380.097	[M-H]-	57.95	141074	136780	149871	130702	134838	138653	7296.92	5.26271
3406	8.653	697.235	[M-H]-	27.78	28186	26305	28480	34366	28897	29247	3028.64	10.3554
1465	8.66	355.101	[M-H]-	43.74	496847	529043	527017	524703	525106	520543	13358.4	2.56624
459	8.666	193.05	[M-C6H10O5-H]-	38.41	692781	750574	747351	762138	721805	734930	27785.5	3.7807
1875	8.666	423.087	[M-H]-	3.95	23020	24292	27101	28566	26900	25975.8	2258.43	8.69436
241	8.694	149.06	[M-H]-	4.02	46955	43691	47457	44456	48063	46124.6	1932.02	4.18868
189	8.714	138.055	[M-H]-	29.37	54894	58862	59396	54988	61064	57841	2769.13	4.78749
2340	8.714	464.165	[M-H]-	5.28	30441	31066	34916	31523	31084	31805.9	1780.67	5.59854
1108	8.721	305.161	[M-H]-	18.1	100075	99282	115830	95834	109581	104121	8297.16	7.9688
1162	8.734	313.091	[M-H]-	42.87	137431	140052	150963	148223	137437	142821	6348	4.44472
1641	8.742	385.112	[M-C6H10O5-H]-	12.38	154166	137430	155082	148375	139724	146955	8109.82	5.51856
3049	8.748	547.167	[M-H]-	8.33	32008	27102	31620	30835	27010	29715	2464.01	8.29212
1091	8.766	302.114	[M-H]-	11.1	24111	27008	27262	30263	25728	26874.5	2269.3	8.44408
821	8.775	258.124	[M-H]-	15.91	41247	42216	36940	38647	40771	39964.2	2136.08	5.345
676	8.781	227.128	[M-H]-	15.93	43321	41685	44291	41086	41707	42418.1	1336.01	3.14963
931	8.795	277.123	[M-C6H10O5-H]-	4.96	32991	36488	42795	35861	38293	37285.4	3622.1	9.71451
1037	8.795	293.123	[M-C6H10O4-H]-	20.82	159773	173069	158637	162174	164464	163623	5738.17	3.50694
2919	8.834	510.058	[M-H]-	31.71	85071	88757	91637	86325	81630	86683.9	3778.48	4.35892
2928	8.839	512.058	[M-H]-	16.23	25646	22610	29717	20126	21214	23862.4	3872.94	16.2303
1813	8.872	417.102	[M-H]-	8.28	27446	24235	27261	28902	22521	26073	2612.09	10.0184
2747	8.915	489.886	[M-H]-	31.29	57989	53229	47102	43127	43366	48962.7	6490.4	13.2558
2769	8.919	490.96	[M-2H]2-	38.79	161195	152195	103003	69499	122502	121679	37299.4	30.6539
2759	8.935	490.514	[M-2H]2-	93.1	185141	132630	108787	74058	82526	116629	44684.3	38.3134
909	8.942	274.989	[M-H]-	2.76	35563	37326	38613	37924	34249	36734.9	1792.06	4.87837
2779	8.942	491.279	[M-2H]2-	52.08	112085	144350	175334	191071	251691	174906	52530.1	30.0333
2542	8.944	477.079	[M-H]-	18.47	111418	97836	106332	102524	102958	104213	5037.17	4.83352
2805	8.944	493.527	[M-H]-	112.47	220555	293667	290438	290920	233770	265870	35663.8	13.414
2817	8.944	494.173	[M-H]-	159.06	178597	190705	234600	179408	247674	206197	32582.5	15.8017
3103	8.944	572.059	[M-H]-	635.72	832957	817037	869413	909458	792085	844190	46028.3	5.45236
3580	8.944	905.258	[M-H]-	93.15	58709	58040	68760	72067	55909	62697.2	7215.12	11.5079
3611	8.944	985.213	[M-H]-	1257.66	612769	617682	693920	706418	576964	641550	55946	8.72044
2819	8.949	494.779	[M-H]-	21.69	99233	61303	40026	43875	61494	61186.3	23426.1	38.2865
2794	8.951	492.7	[M-H]-	182.95	546545	503658	432440	492306	488398	492670	40832.7	8.28806
2827	8.951	495.403	[M-H]-	75.59	207951	172268	173781	208242	187336	189916	17603.7	9.26923
3106	8.951	574.057	[M-2H]2-	98.81	192612	176604	197340	197910	175871	188068	10996.1	5.84689
710	8.957	234.08	[M-H]-	35.2	163210	149818	159960	163652	152391	157806	6347.36	4.02225
798	8.957	250.094	[M-H]-	3.89	37224	40626	41574	38386	37962	39154.7	1854.71	4.73689
833	8.957	259.014	[M-H]-	4.69	72652	70444	75609	75449	68918	72614.3	2974.02	4.09565
2790	8.957	492.392	[M-2H]-	124.78	260005	239388	273013	260344	250195	256589	12572.6	4.89988
2792	8.957	492.542	[M-2H]-	26.3	59824	59228	58427	83471	75599	67309.8	11512.2	17.1034
2795	8.957	492.771	[M-H]-	238.17	714261	666231	652164	697832	677501	681598	24747.3	3.63078
2798	8.957	492.935	[M-H]-	435	1188568	1053526	1067753	1126207	1140721	1.11536e+06	55249.7	4.95355
2803	8.957	493.172	[M-2H]-	74.46	199103	180839	193817	145603	205613	184995	23827.3	12.88
2804	8.957	493.403	[M-H]-	322.19	659215	661661	683742	666300	665307	667245	9649.51	1.44617
2768	8.959	490.923	[M-H]-	33.34	116059	42723	127493	123924	112656	104571	35080.1	33.5467
14	8.964	95.9511	[M-H]-	4.47	96369	94202	94056	87207	88367	92040.1	4009.95	4.35674
1022	8.964	290.985	[M-H]-	16.03	231930	220415	236815	231614	225551	229265	6358.93	2.77362
1898	8.964	428.105	[M-H]-	357.85	2240643	2114632	2176344	2193826	2113781	2.16785e+06	54317.1	2.50558
3619	8.964	1030.27	[M-H]-	171.01	86339	95565	93639	95312	91232	92417.6	3812.04	4.1248
701	8.965	233.072	[M-2H]-	11.57	39325	36182	36715	40143	44145	39301.9	3185.45	8.10507
2789	8.971	492.105	[M-2H]2-	29821.2	170317300	167220291	172649732	168044105	165053322	168656950	2.92082e+06	1.73181
3617	8.971	1007.2	[M+Na-2H]-	102.45	57451	53680	64556	64109	51499	58259.3	5941.37	10.1981
3231	8.973	592.026	[M-H]-	15.15	40073	35114	38177	40295	37223	38176.3	2143.11	5.61372
2848	8.991	497.974	[M-H]-	16.13	37275	48621	53167	25467	34039	39713.7	11196.6	28.1932
2840	8.997	496.73	[M-2H]2-	10.73	30637	48896	42368	25317	13954	32234.2	13828.2	42.8992
777	9.021	248.846	[M-H]-	3.54	42111	39936	40683	42178	42266	41434.8	1062.18	2.56349
2902	9.025	507.07	[M-H]-	7.49	30617	34607	32731	32947	34506	33081.5	1625.64	4.91405
2266	9.032	460.095	[M-H]-	13.04	27455	29413	32448	31187	29633	30027.1	1894.34	6.30876
202	9.039	144.044	[M-H]-	11.13	39272	35822	39744	45130	35992	39191.8	3780.36	9.64582
1290	9.039	333.109	[M-H]-	3.98	41045	39551	36798	39756	36298	38689.6	2045.1	5.28592
3214	9.052	591.018	[M-H]-	15.41	85623	86534	81493	86870	80945	84293.2	2849.73	3.38074
3079	9.093	560.09	[M-H]-	10.05	81640	80489	77763	85524	79090	80901.4	2967.07	3.66751
1452	9.098	353.17	[M-H]-	7.69	32281	33945	30368	33192	32437	32444.4	1336.7	4.11996
1762	9.133	406.099	[M-H]-	12.38	28651	28970	31422	28157	29763	29392.5	1275.78	4.34049
3367	9.133	654.159	[M-H]-	32.14	40145	39692	38945	41006	39424	39842.3	782.446	1.96386
1373	9.154	340.139	[M-H]-	14.35	523829	503477	519802	515904	491946	510991	13093.7	2.5624
2305	9.167	462.04	[M-2H]-	6.74	24186	25955	27839	22578	24549	25021.3	1981.34	7.91863
2320	9.167	463.048	[M-H]-	83.65	601661	612465	637994	620778	600141	614608	15544.1	2.5291
2309	9.179	462.104	[M-H]-	8.8	52178	48131	41704	51722	49601	48667.2	4221.91	8.67505
451	9.201	192.066	[M-C6H8O6-H]-	22.44	209674	207667	216473	219504	208170	212298	5355.69	2.52273
1036	9.201	293.122	[M-H]-	7.52	69389	68599	74600	74548	73063	72039.5	2861.82	3.97257
1537	9.201	368.098	[M-H]-	8.37	58874	60179	63985	56910	60485	60086.6	2594.62	4.31814
2052	9.201	444.099	[M-H]-	52.72	143860	129088	138836	139445	131466	136539	6094.35	4.46346
182	9.221	137.024	[M-H]-	15.45	120544	119927	120788	127148	124620	122605	3139.28	2.56048
1228	9.235	323.134	[M-H]-	6.7	51832	54834	54472	58588	51693	54283.8	2810.01	5.17653
928	9.265	277.073	[M-H2O-H]-	15.06	70634	70032	65758	59511	59277	65042.7	5488.77	8.43872
1051	9.269	295.081	[M-H]-	15.35	76580	66164	75472	74369	67785	72073.9	4755.01	6.59741
2119	9.289	446.115	[M-H]-	79.57	589615	543458	561055	602371	539723	567244	27820.3	4.90446
2168	9.296	448.113	[M-H]-	20.55	71337	62926	67179	66601	60613	65731.3	4133.38	6.2883
2141	9.314	447.052	[M-H]-	15.68	370753	325958	348245	334115	363479	348510	18938.9	5.43424
3522	9.33	796.187	[M-H]-	45.64	32744	30986	33854	39364	30340	33457.5	3584.29	10.713
534	9.336	207.051	[M+Na-2H]-	12.29	82248	83153	79108	84454	86976	83187.7	2893.16	3.47787
550	9.336	209.082	[M-H]-	42.16	569360	579300	569236	557475	564854	568045	7933.21	1.39658
1557	9.336	371.134	[2M-H]-	8.87	36789	36270	33418	32826	34355	34731.6	1739.12	5.00732
1815	9.336	417.14	[M-H]-	36.21	114883	111355	116289	118694	115407	115326	2657.15	2.30404
2378	9.336	471.058	[M-H]-	15.82	51544	49155	42387	48486	51034	48521.2	3656.7	7.5363
2942	9.336	516.053	[M-H]-	25.18	53376	48270	48142	53167	48886	50368.2	2666.12	5.29325
1757	9.343	405.129	[M-H]-	5.77	37764	38792	40790	40633	39650	39525.9	1272.83	3.22024
812	9.348	255.23	[M-H]-	12.07	37070	41017	35297	29977	40578	36787.6	4498.46	12.2282
8	9.35	89.0242	[M-H]-	13.7	92807	96554	92543	102418	90731	95010.6	4650.48	4.89469
1772	9.363	408.13	[M-H]-	14.17	24139	23660	27108	24378	25548	24966.5	1384.08	5.54378
929	9.367	277.12	[M-H]-	5.16	47087	40819	43377	36421	42541	42049	3891.5	9.25467
1397	9.377	342.119	[M-H]-	12.65	58333	54361	51872	57828	51034	54685.6	3336.86	6.1019
2040	9.415	441.049	[M-H]-	10.09	26868	35020	27393	28108	27966	29071.1	3361.66	11.5636
386	9.427	179.07	[M-H]-	8.88	269644	254414	247076	248316	247366	253363	9580.56	3.78135
769	9.445	247.06	[M-H2O-H]-	77.75	213213	216006	214938	210133	217426	214343	2812.03	1.31193
1593	9.449	379.161	[M-H]-	6.4	31085	32562	30552	36562	26070	31366.3	3781.88	12.0572
859	9.451	265.069	[M-H]-	7.47	97699	109868	114691	112067	100659	106997	7412.47	6.92774
1733	9.451	400.073	[M-H]-	21.13	46180	32422	34306	34082	33200	36037.9	5718.87	15.869
3326	9.451	624.144	[M-H]-	41.18	73242	75474	82073	86562	73795	78229.1	5838.26	7.46303
1870	9.506	422.058	[M-H]-	1576.07	2633470	2494659	2676794	2651374	2505566	2.59237e+06	85703.7	3.30599
3061	9.506	551.175	[M-H]-	27.07	118622	116525	131927	127946	112821	121568	8040.54	6.61401
1569	9.512	375.143	[M-C6H10O5-H]-	18.93	91564	100096	107456	92845	91127	96617.5	7061.71	7.30893
3020	9.512	537.196	[M-H]-	43.56	230365	231765	254060	247827	227178	238239	11921.6	5.00407
291	9.537	163.039	[M-H]-	3.82	44713	39710	42227	40660	36580	40778	3015.13	7.39401
1935	9.573	434.062	[M-H]-	1160.4	4160874	4339619	4453122	4450301	4394010	4.35959e+06	120466	2.76325
627	9.58	223.061	[M-C6H10O4-H]-	38.71	1055039	1076500	1094682	1116705	1075733	1.08373e+06	23166.3	2.13764
1645	9.58	385.113	[M-H]-	87.31	944095	944198	970592	965471	939703	952812	14128.3	1.48281
2238	9.58	453.099	[M-H]-	4.95	42545	45033	43334	43238	40643	42958.4	1585.41	3.69057
3461	9.594	739.207	[2M-H]-	55.24	50122	54657	59164	58081	51849	54774.6	3886.38	7.09522
446	9.614	191.035	[M-H]-	259.63	2563608	2623308	2605705	2536950	2599821	2.58588e+06	34923.1	1.35053
1726	9.614	399.092	[M-H]-	40.52	65280	66212	74511	66302	68071	68075.4	3736.68	5.48904
2234	9.614	453.012	[M-H]-	11.88	42679	41396	35302	40073	46586	41207.2	4101.65	9.95371
5	9.634	89.0237	[M-H]-	9.9	71505	73422	74255	76844	78861	74977.4	2897.03	3.86387
943	9.641	279.09	[M-H]-	21.96	55834	59259	59251	58848	58629	58364.5	1439.83	2.46696
211	9.648	145.029	[M-H]-	5.91	46859	45172	47198	46084	53889	47840.3	3470.19	7.25369
115	9.654	119.05	[M-H]-	26.16	353328	383397	366122	365088	380035	369594	12211.6	3.30406
706	9.654	233.128	[M-H]-	33.02	95072	112068	100991	99955	102184	102054	6216.34	6.09123
920	9.654	275.151	[M-H]-	324.32	947583	1065233	997074	986198	1018687	1.00296e+06	43322.7	4.31951
1473	9.654	357.085	[M-H]-	8.53	48049	45355	35138	47594	45681	44363.4	5287.96	11.9196
1239	9.655	325.094	[M-H]-	11.26	59364	58693	62374	60170	57787	59677.8	1743.45	2.92144
1038	9.675	293.123	[M-H]-	11.51	131585	137710	141312	133721	133036	135473	3975.76	2.93473
2374	9.695	469.138	[M-H]-	17.32	121368	122383	128156	123012	120410	123066	3012.91	2.44821
1437	9.709	351.118	[M-H]-	6.42	49052	30835	64983	37809	64588	49453.2	15432.1	31.2055
233	9.715	148.076	[M-H]-	14.91	58757	52579	55842	50926	53334	54287.6	3062.56	5.64136
724	9.715	236.055	[M-H]-	21.77	117446	114809	123962	124564	112638	118684	5374.21	4.52818
2717	9.742	485.128	[M-H]-	29.11	160546	168753	171453	175961	153607	166064	8942.33	5.38487
3555	9.742	849.183	[2M-H]-	115.93	52492	48933	52936	54303	46687	51070.2	3151.78	6.17147
157	9.749	132.045	[M-H]-	5.79	44923	47634	53454	41264	53006	48056.2	5238.49	10.9007
361	9.749	176.035	[M-H]-	74.53	461055	437906	458848	457772	451635	453443	9361.56	2.06455
1597	9.749	380.099	[M-H]-	1505.35	3353383	3329534	3343163	3403432	3232774	3.33246e+06	62320.1	1.87009
1883	9.749	424.088	[M-H]-	450.07	958338	911909	973702	954927	890590	937893	35011.2	3.73297
1740	9.756	402.079	[M+Na-2H]-	13.39	38670	37677	38293	39997	34802	37887.7	1922.86	5.07516
335	9.758	172.096	[M-H]-	6.61	24924	23781	24535	25797	21793	24166	1512.57	6.25906
2729	9.79	487.179	[M-H]-	25.44	86686	90412	82389	89673	83834	86598.9	3513.11	4.05676
1202	9.816	320.125	[M-H]-	12.45	24860	24306	26607	27764	21226	24952.6	2497.63	10.0095
1820	9.823	418.083	[M-H]-	9.09	72927	69637	73070	70273	68056	70793	2170.07	3.06538
876	9.83	267.087	[M-H]-	38.61	121094	111126	120185	120943	116819	118034	4232.23	3.58561
555	9.911	211.024	[M-H]-	19.74	103749	109008	105765	108125	108972	107124	2302.39	2.14928
2	9.918	87.0087	[M-H]-	40.26	61861	62632	61337	61971	62932	62146.8	636.621	1.02438
1747	9.918	403.123	[M-H]-	26.35	85499	82141	89165	97747	81023	87115.4	6739.96	7.73682
698	9.939	232.061	[M-H]-	14.77	55972	56239	59706	56908	53684	56501.9	2163.36	3.82883
848	9.94	263.104	[M-H]-	10.87	32522	30364	31192	34845	30778	31940.3	1814.7	5.68156
434	9.952	190.051	[M-C6H10O5-H]-	15.24	152978	161472	166916	170214	153272	160970	7813.12	4.85377
190	9.955	138.056	[M-C6H10O5-H]-	14.63	33107	33384	36760	36669	36104	35205	1808.74	5.13773
1081	9.959	300.108	[M-H]-	20.91	66549	65706	70188	68974	75601	69403.6	3905.76	5.62761
1441	9.959	352.102	[M-H]-	11.22	92987	87823	90650	84934	93765	90031.8	3671.33	4.07782
329	9.966	171.065	[M-H]-	17.61	60182	65395	64012	52906	61221	60743.2	4855.03	7.99272
663	9.99	225.112	[M-H]-	8.36	38626	38229	40124	40070	36001	38610	1686.41	4.36779
1317	9.993	337.104	[M-H]-	4.72	38401	47609	39307	45450	46900	43533.1	4353.78	10.0011
1035	10.007	293.108	[M-H]-	7.41	44098	45218	50260	48693	50278	47709.3	2886.19	6.04953
1318	10.067	337.148	[M-H]-	9.47	34443	29623	38384	35205	30707	33672.4	3547.26	10.5346
2245	10.074	455.109	[M-H]-	10.47	47094	58325	56153	74298	59755	59125.1	9808.77	16.5899
1700	10.087	392.146	[M-H]-	16.86	50671	47520	49793	48903	44786	48334.7	2300.19	4.75887
1175	10.094	315.07	[M-H]-	4.67	36544	36909	36471	35205	37881	36602	961.982	2.62822
1472	10.094	357.082	[M-H]-	40.3	135577	122737	136700	134853	132250	132423	5656.69	4.27167
1553	10.125	371.097	[2M-H]-	12.72	30869	30547	31525	28559	36886	31677.3	3114.99	9.83352
316	10.128	167.034	[M-H2O-H]-	57.33	122604	121083	120708	121802	117060	120651	2134.62	1.76925
2188	10.128	449.107	[M-C6H10O4-H]-	6.87	70298	72254	77611	79818	64714	72939	6004.93	8.23281
3271	10.128	595.168	[M-H]-	13.3	35889	36674	34891	37635	31163	35250.2	2497.99	7.08645
938	10.148	278.067	[M-H]-	19.35	46587	45254	55491	43025	46199	47311.4	4776.91	10.0967
1518	10.155	365.141	[M-H]-	10.77	76958	72908	78956	73863	72490	75035	2803.94	3.73685
1722	10.162	397.152	[M-H]-	15.65	90575	97989	98022	96386	91601	94914.7	3573.53	3.76499
2910	10.162	508.096	[M-H]-	232.39	953753	940666	972656	939438	921652	945633	18936.5	2.00252
1123	10.196	307.084	[M-H]-	12.01	112410	106866	122782	112208	111087	113070	5872.22	5.19342
121	10.202	120.012	[M-H]-	3.95	88056	90744	91345	90499	87885	89705.9	1614.68	1.79997
444	10.202	191.034	[M-H]-	11.17	141431	146393	133696	138927	147438	141577	5627.82	3.97509
603	10.265	221.081	[M-H]-	3.82	29075	28428	35312	35290	36946	33010	3951.91	11.9719
626	10.265	223.061	[M-C6H8O6-H]-	2.8	111872	118517	117261	118582	109861	115219	4070.03	3.53244
767	10.27	247.06	[M-H2O-H]-	111.41	367082	353351	372265	353374	354275	360069	8964.24	2.48959
861	10.27	265.071	[M-H]-	10.6	127441	127644	135615	135962	120746	129482	6392.61	4.93708
1725	10.283	399.091	[M-H]-	15.73	36551	40711	40880	32156	37025	37464.8	3585.11	9.56929
1764	10.295	407.135	[M-H]-	14.13	31090	29803	34192	38720	35349	33831	3538.25	10.4586
1676	10.297	387.165	[M-H]-	45.31	582582	573802	622790	595027	581283	591097	19286.1	3.26276
3325	10.297	624.144	[M-H]-	94.4	178379	176131	186838	200398	173949	183139	10814.4	5.90501
981	10.317	285.123	[M-H2O-H]-	9.34	129216	128199	135830	131560	129132	130787	3079.72	2.35476
1099	10.317	303.133	[M-H]-	19.3	68242	83293	75388	65241	70518	72536.4	7063.49	9.73786
1420	10.317	347.124	[M-H]-	32.2	89768	93918	92581	98796	92030	93418.6	3358.84	3.59547
877	10.338	267.119	[M-H]-	8.8	48940	51772	46786	48102	48670	48854.1	1830.24	3.74633
790	10.365	249.111	[M-H]-	6.54	34522	32972	34053	35282	34136	34193	837.544	2.44946
1237	10.365	325.092	[M-H]-	6.41	94204	94295	104900	98723	102111	98846.8	4732.37	4.78758
1930	10.365	433.169	[M-H]-	6.55	49566	48811	42880	47341	49799	47679.5	2849.77	5.97693
210	10.371	145.028	[M-H2O-H]-	5.12	48360	48147	53721	46209	48421	48971.7	2808.37	5.73467
293	10.371	163.041	[M-H]-	5.83	67118	65405	66093	71163	63206	66597.2	2928.2	4.39688
662	10.371	225.112	[M-H]-	67.9	534357	548599	541478	539120	524349	537580	9005.9	1.67527
152	10.396	132.03	[M-H]-	3.6	28547	29012	29044	26842	27095	28107.8	1062.43	3.77984
126	10.405	121.029	[M-H]-	37.65	156043	153329	155620	154443	155556	154998	1104.78	0.712771
2972	10.419	522.113	[M+K-2H]-	53.05	83623	78490	87706	85256	84723	83959.6	3403.29	4.05349
1330	10.426	338.094	[M-C6H10O4-H]-	5.38	31352	42320	33944	37879	44853	38069.5	5618.17	14.7577
1104	10.466	305.069	[M-H]-	82.39	512376	518706	490205	490484	511577	504670	13365.6	2.64839
1045	10.5	294.133	[M-H]-	6.09	34114	33156	38180	35954	32268	34734.4	2362.13	6.80057
1519	10.514	365.144	[M-H]-	108.76	721419	687475	708066	708401	671360	699344	19807.8	2.83234
924	10.516	277.07	[M-H]-	9.66	68058	44065	42350	41961	43360	47958.9	11266.3	23.4916
1779	10.52	409.134	[M-H]-	9.44	56007	60721	66833	61315	57737	60522.7	4142.49	6.84452
2357	10.52	466.084	[M-H]-	7.15	50810	50590	50491	54331	46980	50640.3	2601.77	5.13775
3004	10.561	533.165	[M-H]-	13.19	51354	48679	47369	46569	45311	47856.5	2306.53	4.81967
2890	10.568	504.126	[M-H]-	19	42233	39290	37697	42525	36663	39681.4	2636.35	6.64378
1106	10.588	305.16	[M-H]-	38.77	86157	100495	99152	100231	93344	95875.9	6162.42	6.4275
2368	10.588	468.15	[M-H]-	140.25	550239	542555	557294	561699	529888	548335	12611.5	2.29996
1413	10.602	346.044	[M-C6H10O5-H]-	12.73	44708	37654	41181	40552	41430	41105	2515.46	6.11959
3520	10.602	795.148	[M-H]-	162.62	120969	122113	130568	132909	121184	125549	5727.01	4.56159
2911	10.608	508.097	[M-H]-	58.56	283810	264978	254354	244524	282227	265979	17164	6.45313
2308	10.611	462.094	[M-H]-	6.33	21570	22885	24627	20367	19612	21812.4	2003.94	9.1872
3595	10.667	946.225	[M-H]-	40.5	22006	21098	25169	22465	18305	21808.4	2476.84	11.3573
673	10.687	227.023	[M-C6H8O6-H]-	5.11	53302	47194	47955	44476	47886	48162.4	3203.83	6.65214
2497	10.692	476.212	[M-H]-	12.3	29916	47765	58183	38240	26347	40090.1	13058.3	32.5723
2492	10.694	476.116	[M-2H]2-	19.13	128140	152878	162672	80778	145420	133978	32310.4	24.1162
744	10.696	241.002	[M-C6H10O5-H]-	12.55	43848	38865	42774	38640	40102	40845.7	2349.04	5.75101
1436	10.696	351.118	[M-H]-	11.29	59391	65125	62594	64350	64876	63267.3	2381.9	3.76482
2561	10.699	477.494	[M-2H]-	14.9	39647	33032	18115	55527	27203	34704.9	14073.7	40.5525
2445	10.7	475.197	[M-2H]-	4.57	11450	11857	17867	16053	23250	16095.3	4844.16	30.0968
2481	10.7	475.849	[M-2H]2-	15.82	32847	77522	57689	56635	50414	55021.4	16038.4	29.1493
3070	10.703	557.02	[M-H2O-H]-	83.88	352900	359149	386064	397561	340556	367246	23753.2	6.46793
3119	10.703	575.03	[M-H]-	44.42	99993	100557	103570	107500	98461	102016	3582.91	3.51209
3570	10.703	875.178	[M-H]-	196.86	143481	143086	165125	163552	137314	150512	12868.1	8.54957
3602	10.703	955.135	[2M-H]-	348.97	193750	193901	224176	210043	181352	200644	16637.5	8.29202
1171	10.71	315.009	[M-C6H10O5-H]-	4.36	36081	37447	38920	34430	33546	36084.8	2183.98	6.05236
1952	10.71	435.059	[M-H]-	11.79	38351	37385	32545	27518	35833	34326.4	4397.29	12.8102
2578	10.71	477.887	[M-H]-	55.17	218537	263374	189379	312730	229784	242761	47237.3	19.4584
2588	10.71	478.347	[M-H]-	64.25	191721	183186	206307	189522	176814	189510	11048	5.82975
2648	10.71	480.339	[M-H]-	16.7	26244	47008	46812	27452	51818	39866.9	12060.2	30.2512
2571	10.711	477.724	[M-H]-	62.83	131810	201363	194931	199380	110194	167536	43224.1	25.7999
3514	10.712	793.083	[M-C6H10O4-H]-	31.29	23462	23266	22168	21090	19421	21881.3	1671.52	7.63904
15	10.717	95.9511	[M-2H]-	9.91	165872	168642	163563	156789	162177	163409	4438.77	2.71636
38	10.717	98.9569	[M-C6H8O6-H]-	3.82	45601	47294	48107	49429	53199	48726	2859.32	5.86815
714	10.717	235.056	[M-H]-	5.8	41361	42272	44111	41405	40511	41932	1368.01	3.26245
832	10.717	259.013	[M-C6H8O6-H]-	7.7	102671	98991	110976	100617	100246	102700	4811.76	4.68524
2486	10.717	476.043	[M-2H]-	18.76	91798	38456	58972	68766	63559	64310.2	19189.3	29.8386
3614	10.717	1000.2	[2M-H]-	259.1	98654	98791	102912	104325	96120	100160	3368.23	3.36283
28	10.723	96.9595	[M-H]-	4.26	1031438	1061503	989855	940944	1040939	1.01294e+06	47960.6	4.73481
912	10.723	274.99	[M-H]-	4.2	56266	59060	59822	57712	60859	58743.8	1798.86	3.06221
1021	10.723	290.985	[M-H]-	10.15	146971	135997	140109	134128	131140	137669	6132.88	4.4548
2541	10.723	477.064	[M-H]-	5427.43	78889686	79920693	82336688	79863273	78401860	7.98824e+07	1.51681e+06	1.8988
2549	10.723	477.153	[M-H]-	52.11	142139	146138	188173	140794	181082	159665	23009	14.4108
2555	10.723	477.35	[M-2H]2-	36.56	109811	101249	111502	101996	96260	104164	6352.14	6.09824
3608	10.723	977.116	[M+K-2H]-	183.59	90224	86850	95502	96032	78994	89520.3	7010.93	7.83167
3134	10.73	575.986	[M-H]-	36.39	56043	56220	59491	58618	52564	56587.2	2700.49	4.77226
2624	10.736	479.625	[M-H]-	12.27	43077	48015	25462	39815	23498	35973.6	10912.5	30.3349
1467	10.737	355.102	[M-H]-	8.01	137812	138055	120483	132539	138289	133436	7625.91	5.71505
457	10.744	193.05	[M-C6H10O5-H]-	28.27	617488	606155	653617	649059	598820	625028	24973.5	3.99558
2437	10.746	475.051	[M-2H]2-	27.55	47227	79133	88304	83856	65160	72735.9	16695.8	22.954
2859	10.798	499.046	[M-H]-	23.57	213185	215967	202397	214754	203051	209871	6602.1	3.14579
2962	10.811	519.187	[M-C6H10O5-H]-	57.32	89233	84167	91339	96028	89037	89960.9	4291.61	4.77053
3392	10.811	681.237	[M-H]-	26.88	30555	32293	32076	32587	27191	30940.3	2238.25	7.23409
1457	10.825	354.154	[M-H]-	12.08	41909	40340	43502	39381	43412	41708.9	1833.69	4.39641
1196	10.856	319.114	[M-H]-	11.3	32914	30311	38798	34505	37890	34883.8	3510.4	10.0631
342	10.879	173.081	[M-H]-	34.16	104046	109000	117397	114303	105115	109972	5778.13	5.25418
1702	10.879	393.174	[M-H]-	15.58	122118	118110	120226	123185	119931	120714	1981.99	1.64189
1297	10.926	335.133	[M-H]-	34.04	125828	118936	129262	128540	117542	124022	5454.41	4.39794
3318	10.926	622.182	[M-H]-	25.37	34016	31443	35507	34718	30684	33273.6	2102.61	6.31914
571	10.937	215.092	[M-H]-	9.16	33912	30613	39199	36352	31124	34239.9	3606.39	10.5327
1143	10.94	310.091	[M-H]-	24.72	68728	66221	68022	70635	61996	67120.4	3271.58	4.8742
925	10.947	277.071	[M-H2O-H]-	6.52	99731	91947	95882	98566	97878	96800.7	3052.26	3.15314
1667	10.955	386.286	[M-H]-	27.85	31794	30916	17629	22593	16518	23890.1	7195.2	30.1179
520	10.96	205.575	[M-H]-	54.65	51350	55615	58505	44633	65412	55102.9	7775.43	14.1107
524	10.96	205.891	[M-H]-	29.4	57769	56187	61208	49946	39886	52999	8389.87	15.8302
989	10.96	287.057	[M+Na-2H]-	5.2	30794	31201	38707	34858	35215	34155	3254.13	9.52754
1660	10.96	385.709	[M-H]-	22.9	43763	39576	29236	47635	27293	37500.5	8926.39	23.8034
2187	10.964	449.107	[M-H]-	3.91	54553	54743	52861	54585	50579	53464.1	1786.13	3.3408
81	10.967	113.024	[M-H]-	8.38	192891	183826	196939	215074	220687	201883	15483.5	7.66952
236	10.967	149.027	[M-C6H10O4-H]-	5.97	59936	56582	62593	55123	60888	59024.1	3091.44	5.23759
384	10.967	179.068	[M-H]-	11.97	393095	398014	429366	380123	376512	395422	20952.2	5.2987
514	10.967	205.051	[M-H2O-H]-	1569.53	25261879	25232728	25553309	24961188	25753534	2.53525e+07	306934	1.21067
519	10.967	205.483	[M-H]-	61.95	44685	69120	77083	48372	52996	58451.4	13980.5	23.9181
525	10.967	206.054	[M-H]-	352.96	2689732	2636864	2728167	2708998	2703586	2.69347e+06	34516.4	1.28148
702	10.967	233.08	[M-C6H8O6-H]-	12.15	33787	33661	34033	32307	37577	34273	1965.55	5.73496
732	10.967	237.076	[M-C6H10O4-H]-	18.1	105180	110905	112625	112056	110664	110286	2966.26	2.68961
862	10.967	265.072	[M-H]-	134.04	1295818	1327379	1396577	1340428	1317797	1.3356e+06	37777.7	2.82852
1053	10.967	295.082	[M-H]-	135.59	461418	471127	477320	484972	465693	472106	9341.08	1.9786
1530	10.967	367.103	[M-H2O-H]-	6.36	97099	99761	99410	98852	98009	98626	1080.04	1.09509
1647	10.967	385.114	[M-H]-	2759.6	20624523	21463150	21233265	21428648	20668828	2.10837e+07	408749	1.9387
1859	10.967	421.092	[M-H]-	12.55	54566	54085	56900	56611	55712	55574.8	1233.68	2.21986
3498	10.967	771.237	[2M-H]-	42.57	30557	34091	38576	37939	34486	35129.9	3247.18	9.24336
3517	10.967	793.218	[M-H]-	115.95	119331	121195	138999	134101	121310	126987	8934.54	7.03579
1664	10.972	385.85	[M-H]-	41.33	47846	62629	65488	59089	38437	54698	11291.4	20.6432
1657	10.973	385.37	[M-2H]2-	27.5	33590	42928	42031	30027	31131	35941.4	6114.61	17.0127
53	10.974	101.024	[M-H2O-H]-	8.63	114586	115079	105356	111426	112727	111835	3906.18	3.49282
111	10.974	119.035	[M-H]-	11.25	219457	227627	217115	207283	204020	215100	9537.55	4.434
302	10.974	164.047	[M-C6H10O5-H]-	42.97	179727	180947	181472	178552	187403	181620	3424.62	1.88559
354	10.974	175.003	[M-C6H8O6-H]-	14.97	104201	112356	110863	108576	119201	111039	5504.98	4.95768
431	10.974	190.027	[M-H]-	86.81	641528	666927	630048	635144	658435	646416	15684.4	2.42636
517	10.974	205.244	[M-H]-	22.44	27462	39588	38518	47177	35607	37670.2	7128.04	18.9222
605	10.974	221.081	[M-C6H10O5-H]-	33.04	257103	268350	253047	259731	255009	258648	5964.9	2.30618
631	10.974	223.061	[M-H]-	228.69	6242244	6572128	6585995	6518660	6431246	6.47005e+06	141092	2.18068
696	10.974	232.037	[M-2H]2-	20.28	51218	54629	52687	50552	53850	52587	1716.72	3.26453
770	10.974	247.061	[M-C6H10O5-H]-	749.94	2040017	2047212	2030660	2069240	2064721	2.05037e+06	16337.7	0.796816
1005	10.974	289.073	[M-C6H8O6-H]-	6.92	56283	57531	52811	58092	57385	56420.6	2121.4	3.75998
1238	10.974	325.092	[M-2H]-	241.17	1042974	1072173	1056805	1089899	1078938	1.06816e+06	18494.2	1.73141
3540	10.974	824.148	[M-H]-	39.29	28233	34543	31245	37100	31781	32580.4	3376.23	10.3628
1659	10.989	385.639	[M-H]-	22.6	28848	33904	39201	35233	46830	36803.3	6716.22	18.249
2988	10.994	530.034	[M-H2O-H]-	13.28	56543	62345	63221	61141	64091	61468.3	2961.83	4.81846
336	11.001	172.097	[M-H]-	207.26	744442	735066	750517	698538	734817	732676	20201.8	2.75726
574	11.001	216.087	[M-C6H10O4-H]-	276	513482	529032	545019	508825	504679	520207	16653.7	3.20136
1625	11.004	384.112	[M+Na-2H]-	14.28	13240	20055	23581	20303	23080	20051.9	4126.07	20.5769
147	11.008	130.086	[M-H]-	15.29	34802	36924	34590	31742	32285	34068.8	2094.86	6.14892
3327	11.008	624.19	[M-H]-	16.28	35215	31289	36734	35732	33073	34408.6	2198.11	6.38825
1327	11.014	338.087	[M-2H]2-	57.04	342248	351477	376527	356680	355387	356464	12556.9	3.52264
2802	11.02	493.059	[M-H]-	8.03	52977	52383	58090	49975	58117	54308.5	3642.36	6.70679
546	11.028	209.046	[M-H]-	3.61	54202	53569	59434	53083	53954	54848.3	2598.01	4.73673
738	11.028	238.07	[M-H]-	31.02	68649	64823	70437	66740	65810	67291.7	2254.43	3.35024
2878	11.028	501.121	[M-C6H8O6-H]-	13.18	83678	85204	82395	84637	82115	83606	1352	1.6171
2304	11.035	462.037	[M-H]-	11.05	76188	72705	73268	76354	70595	73821.9	2448.19	3.31635
1355	11.062	339.109	[M-H]-	57.44	317965	317470	331717	325853	308612	320324	8821	2.75378
398	11.096	181.013	[M-H]-	19.21	91156	80281	88975	94472	85460	88068.7	5449.89	6.18823
1717	11.102	396.167	[M-H]-	43.3	215273	216662	223640	217723	203046	215269	7540.49	3.50282
3484	11.123	755.203	[M-H]-	680.9	754816	730900	853518	848541	710580	779671	67019.6	8.59588
3003	11.136	533.165	[M-H]-	15.75	49006	51188	52226	54914	48639	51194.8	2560.34	5.00116
2969	11.177	521.2	[M-C6H10O5-H]-	63.94	242547	235539	255247	257133	232610	244615	11186	4.57291
3396	11.177	683.254	[M-H]-	111.68	177051	173508	196177	198023	171645	183281	12780.5	6.97318
3437	11.177	729.263	[M-H]-	20.9	36271	32375	33525	37483	30856	34102.1	2737.88	8.02848
1536	11.19	368.097	[M-H]-	10.73	55250	72865	67876	69406	60052	65089.9	7229.2	11.1065
930	11.211	277.122	[M-C6H10O5-H]-	27.06	302389	303487	305329	290659	291247	298622	7082.28	2.37165
1215	11.217	322.092	[M-H]-	13.78	41034	37094	39513	35170	33761	37314.4	2997.42	8.03287
1861	11.217	421.165	[M-H2O-H]-	5.24	43323	44883	45799	44605	44067	44535.4	923.493	2.07362
1	11.224	87.0078	[M-H]-	56.73	88826	84598	89704	91679	92336	89428.7	3053.33	3.41426
1746	11.224	403.123	[M-H]-	56.38	184108	169626	182754	179972	172514	177795	6399.24	3.59923
171	11.236	135.046	[M-H]-	7.03	52718	48172	50806	47589	48141	49485.3	2197.82	4.44136
3	11.244	88.0402	[M-H]-	67.22	116069	116899	128871	121878	113923	119528	5981.58	5.00434
91	11.244	115.003	[M-H]-	8.92	78962	86144	84503	85746	89086	84888.1	3714.99	4.37634
153	11.244	132.03	[M-H]-	93.7	787214	765493	778096	785421	783438	779933	8765.08	1.12383
796	11.244	250.072	[M-H]-	121.9	1059589	1113715	1080257	1031899	1054576	1.06801e+06	30799.2	2.8838
1799	11.244	415.159	[M-H]-	21.37	82516	87388	81894	87899	85775	85094.4	2760.64	3.2442
1570	11.271	375.15	[M-H]-	32.95	204665	195017	200715	183777	207803	198395	9464.38	4.77047
180	11.275	137.023	[M-H]-	4.45	30923	29882	37481	34703	34201	33437.9	3061.88	9.15691
1439	11.278	351.128	[M-H]-	53.54	279391	266577	274366	266790	266340	270693	5921.87	2.18767
3199	11.278	583.201	[M-H]-	46.25	73625	76435	80464	107176	71353	81810.5	14581.4	17.8234
3291	11.278	609.143	[M-H]-	68.59	196215	207721	218049	212674	208232	208578	8064.85	3.86658
450	11.285	192.066	[M-H]-	9.88	86830	95763	93027	92359	86912	90978.3	3960.41	4.35314
1655	11.303	385.183	[M-H]-	18.42	78487	72673	75956	77047	72230	75278.4	2736.99	3.63583
1920	11.305	431.191	[M-H]-	7.53	77354	83919	91249	89628	83271	85084.2	5546.62	6.51899
1430	11.319	349.149	[M-H]-	12.7	29762	32305	33891	32893	29129	31596	2055.52	6.50564
677	11.346	227.128	[M-H]-	57.77	345446	342187	341673	339171	329964	339688	5876.96	1.7301
1124	11.346	307.086	[M-H]-	485.99	4770833	4649171	4758086	4759524	4662159	4.71995e+06	59074.1	1.25158
1261	11.346	329.066	[M+Na-2H]-	13.85	161406	168120	173488	162130	159494	164928	5771.16	3.4992
3164	11.38	578.103	[M-H]-	15.66	26785	35176	31670	30617	29038	30657.2	3125.1	10.1937
1541	11.387	369.081	[M-H]-	34.14	182565	204183	199735	205206	189451	196228	9858.74	5.02413
549	11.414	209.081	[M-H]-	4.17	70778	71015	67776	70400	71817	70357.2	1533.5	2.17959
2337	11.414	464.07	[M-H]-	7.12	46678	46839	50876	54726	47556	49335.2	3459.92	7.01309
2936	11.414	514.162	[M-H]-	23.16	86465	95647	97533	95396	89717	92951.5	4657.42	5.01059
337	11.447	172.098	[M-H]-	13.41	66196	63625	69006	66558	65755	66228.1	1925.36	2.90716
3019	11.448	537.195	[M-H]-	15.15	85856	77524	91784	91264	77760	84837.6	6967.15	8.21234
573	11.463	216.087	[M-H]-	16.5	47599	43432	51972	45472	41748	46044.8	3973.84	8.63039
1451	11.518	353.163	[M-H]-	10.59	30807	31579	36444	38576	34508	34382.8	3259.4	9.47975
1729	11.522	399.169	[M-H]-	29.64	61457	62314	66159	63092	57236	62051.5	3223.69	5.19519
625	11.549	223.061	[M-H]-	54.75	1878560	1616412	1782742	1726756	1728113	1.74652e+06	95399.3	5.46226
3516	11.549	793.212	[M-H]-	41.36	30726	24412	22953	29684	22303	26015.5	3917.34	15.0577
1010	11.556	289.101	[M-H]-	108.34	754548	676633	703866	682432	693314	702159	31090.7	4.42787
1286	11.556	333.091	[M-H]-	179.77	1193296	1097852	1077486	1097620	1117968	1.11684e+06	45070.8	4.03555
1463	11.556	355.072	[M+Na-2H]-	8.64	114468	104826	109473	115864	113155	111557	4450.4	3.98934
3432	11.556	719.213	[M-H]-	35.53	37068	39450	43262	41169	38234	39836.8	2443.92	6.13483
3066	11.558	552.18	[M-H]-	14.38	73779	73010	79279	79546	67400	74602.8	5034.79	6.74879
301	11.562	164.047	[M-C6H10O5-H]-	10.41	61005	52720	52684	49674	58639	54944.1	4696.04	8.54694
1054	11.562	295.082	[M-H]-	21.27	98124	97612	106843	95965	96068	98922.3	4527.46	4.57679
3499	11.564	773.129	[M-H]-	24.06	26954	20317	22443	25588	21038	23268	2886.55	12.4057
1646	11.569	385.114	[M-H]-	358.93	7040333	5818313	6628173	6187502	6309588	6.39678e+06	461987	7.22217
430	11.576	190.026	[M-H]-	18.39	149401	130698	131344	134729	140508	137336	7784.27	5.66804
513	11.576	205.051	[M-H]-	262.04	4883191	4130680	4554119	4196964	4568158	4.46662e+06	307029	6.87386
604	11.576	221.081	[M-H]-	7.08	70366	55724	59949	58655	62090	61356.7	5538.78	9.02717
768	11.576	247.06	[M-H2O-H]-	140.56	484890	415260	452336	423526	445580	444318	27334.3	6.15196
860	11.576	265.07	[M-H]-	24.63	308767	260873	282726	274921	279646	281386	17443.4	6.19908
1236	11.576	325.091	[M-2H]-	6.78	228963	197211	214980	205138	209782	211215	11877	5.6232
1742	11.589	402.09	[M-H]-	2487.11	6305581	6106894	6486012	6341807	6101209	6.2683e+06	164441	2.62337
1901	11.589	429.139	[M-H]-	4.36	58515	57110	62687	52427	53989	56945.8	4019.18	7.05791
2898	11.61	506.118	[M-H]-	553.04	1471781	1455123	1519121	1533297	1409997	1.47786e+06	49837.4	3.37226
220	11.616	146.045	[M-H]-	3.62	77491	62957	68895	59969	63459	66554.4	6909.76	10.3821
1440	11.623	352.102	[M-H]-	27	181708	151727	173596	165496	165812	167668	11119.2	6.6317
2879	11.644	501.126	[M-H]-	6.13	44401	41052	42713	41460	40091	41943.3	1665.23	3.97019
1831	11.65	419.134	[M-C6H10O5-H]-	15.55	84980	87716	87198	84257	85525	85935.3	1471.69	1.71256
3189	11.657	581.187	[M-H]-	20.38	53800	46899	51465	49106	47898	49833.8	2796.56	5.61177
2267	11.677	460.13	[M-H]-	46.53	204656	178833	203796	220630	212352	204053	15653.8	7.6714
1488	11.698	359.114	[M-H]-	5.85	43445	45850	48947	51194	47568	47401	2952	6.22773
787	11.745	249.061	[M-H2O-H]-	5.9	57883	63661	63665	58795	56699	60140.5	3300.3	5.48765
873	11.745	267.072	[M-H]-	267.55	819847	770504	829857	808564	755895	796934	32120.8	4.03055
2365	11.745	468.149	[M-H]-	41.16	242530	232987	248677	250645	230896	241147	8951.14	3.7119
2891	11.75	504.126	[M-H]-	8.25	24543	25628	26455	29710	22792	25825.6	2567.8	9.94283
940	11.759	279.051	[M-H]-	15.69	46498	44034	47444	46218	48629	46564.4	1700.03	3.65091
1200	11.779	320.077	[M-H]-	218	412310	405936	411422	402876	401078	406724	5014.88	1.23299
2834	11.784	496.077	[M-H]-	10.86	36545	43028	33542	38342	34932	37277.8	3680.87	9.87416
1248	11.798	326.069	[M-H]-	13.97	37895	35863	36370	36425	36949	36700.4	770.543	2.09955
470	11.806	197.026	[M-H]-	10.74	28610	30166	30412	33012	31069	30653.6	1597.48	5.2114
2852	11.813	498.16	[M-H]-	140.06	347978	353029	364313	355923	346669	353582	7073.27	2.00046
3006	11.818	534.136	[M-H]-	15.57	22209	24281	22589	24135	20664	22775.8	1494.01	6.55967
1308	11.84	336.107	[M-H]-	43.09	97158	88638	92660	93314	94529	93259.7	3103.45	3.32775
2973	11.887	522.125	[M-H]-	10.32	37883	35455	36763	36030	30421	35310.5	2880.11	8.15652
2327	11.893	463.167	[M-H]-	9.28	34853	35595	41261	37676	35227	36922.4	2660.23	7.20494
3464	11.894	739.209	[M-H]-	17065.8	16173530	15622444	17446650	17728769	15795791	1.65534e+07	970096	5.86039
3459	11.897	739.124	[M-H]-	41.28	21354	23533	44499	25929	23309	27725	9516.43	34.3244
3492	11.903	765.665	[M-H]-	60.95	20208	18507	22355	20862	18386	20063.5	1669.43	8.32073
3248	11.908	593.149	[M-C6H10O4-H]-	29.59	179792	169531	186686	185828	176512	179670	7069.78	3.93488
3501	11.908	775.184	[M-H]-	86.88	106795	100624	104463	115011	92123	103803	8389.53	8.08215
3504	11.908	777.18	[M+K-2H]-	53.96	42378	45540	46157	49215	42065	45071.1	2951.91	6.54946
3527	11.908	802.202	[M-H]-	81.77	73077	65733	77518	81632	63612	72314.4	7641.02	10.5664
3530	11.908	807.198	[M-H]-	113.32	111391	105149	113488	108774	104798	108720	3807.95	3.50253
3552	11.908	839.139	[M-H]-	42.18	30577	27695	32117	31112	27747	29849.6	2020.14	6.76773
3364	11.941	651.23	[M-H]-	42.6	59001	60124	58362	62672	55591	59150	2581.61	4.36451
1542	11.948	369.081	[M-H]-	25.61	161449	143481	159178	156946	148115	153834	7683.12	4.99444
2733	11.948	489.176	[M-C6H10O5-H]-	16.27	55152	56923	57305	56198	50948	55305.1	2570.13	4.64718
1691	11.955	389.123	[M-C6H10O5-H]-	172.9	758970	804079	792354	806255	821392	796610	23440.5	2.94254
3059	11.955	551.174	[M-H]-	58.5	285458	282434	291434	295722	290571	289124	5223.97	1.80683
2186	11.957	449.106	[M-H]-	10.87	124699	133112	120006	119637	126541	124799	5517.26	4.42092
310	12.001	165.019	[M-H]-	5.36	32517	36976	30601	31179	34996	33253.8	2682.28	8.06609
1012	12.016	289.127	[M-H]-	15.03	39473	35981	40305	39343	37265	38473.3	1787.73	4.64669
442	12.021	191.034	[M-H]-	4.17	41332	37770	39536	40538	38437	39522.4	1462.39	3.70015
112	12.022	119.035	[M-H]-	7.89	163723	142495	154631	153316	156430	154119	7641.98	4.9585
276	12.022	160.04	[M-C6H10O5-H]-	64.96	337979	309929	327404	314523	326098	323187	11134.4	3.44519
495	12.022	202.05	[M-H]-	31.53	127989	143763	135545	135475	134313	135417	5613.82	4.14558
697	12.022	232.06	[M-H]-	20.8	53720	55085	55703	49836	47499	52368.5	3551.63	6.782
844	12.022	262.071	[M-H]-	177.73	420081	415217	434636	418189	424796	422584	7583.07	1.79445
1216	12.022	322.092	[M-H]-	810.95	1813409	1783065	1839539	1800959	1837468	1.81489e+06	24116.5	1.32881
50	12.029	101.024	[M-H2O-H]-	6.22	86323	80066	90033	82899	87138	85292	3872.55	4.54035
1482	12.029	358.067	[M-H]-	15.57	29273	30487	27903	30906	28247	29363.2	1325.59	4.51447
2397	12.029	474.108	[M-H]-	43.43	90780	88241	93232	95484	88031	91153.4	3219.03	3.53144
100	12.032	116.05	[M-H]-	7.03	30377	30010	29455	28215	29650	29541.5	820.954	2.77898
79	12.043	113.023	[M-H]-	3.47	101529	102833	102697	100654	102835	102110	981.313	0.961038
1210	12.05	321.155	[M-H]-	10.24	38695	37762	42238	37020	40868	39316.6	2180.88	5.54696
366	12.063	176.038	[M-H]-	5.75	43119	43603	46830	43982	43225	44151.9	1535.39	3.47751
536	12.077	208.011	[M-H]-	4.75	52696	51910	50483	48787	55112	51797.5	2376.81	4.58865
932	12.077	277.129	[M-H]-	6.63	81313	86605	86718	79872	78400	82581.4	3864.32	4.67941
1508	12.077	363.163	[M-H2O-H]-	14.21	82099	103037	82770	93457	87945	89861.6	8670.88	9.64915
1832	12.077	419.134	[M+K-2H]-	7.6	48118	50893	50668	52549	50132	50472	1595.5	3.16116
420	12.086	188.07	[M-H]-	7.04	34439	34297	35388	37173	37042	35668	1380.2	3.86956
4	12.087	89.0233	[M-H]-	4.59	58109	45402	54616	61788	55962	55175.7	6098.88	11.0536
666	12.103	225.113	[M-H]-	8.64	87728	96963	97341	101671	95724	95885.4	5082.39	5.30049
1116	12.104	306.096	[M-H]-	3.59	35649	49868	44551	46991	47084	44828.6	5465.72	12.1925
169	12.11	135.044	[M-C6H10O5-H]-	29.38	176512	178693	172570	167189	168067	172606	5056.14	2.92929
274	12.11	159.045	[M-H]-	16.6	67620	70446	66570	62686	69531	67370.5	3032.23	4.50083
427	12.11	189.056	[M-H]-	5.26	28820	29759	33577	31211	28823	30438	2008.45	6.5985
1062	12.11	297.096	[M-H]-	11.82	44451	47599	49873	48149	44748	46963.8	2318.13	4.93598
1180	12.11	315.157	[M-H]-	13.24	59596	54823	61163	57126	60769	58695.4	2676.6	4.56016
1500	12.12	361.138	[M-H]-	3.71	35676	32366	34871	34932	33519	34272.8	1319.73	3.85067
675	12.129	227.128	[M-H]-	19.4	47843	43242	45048	45205	44908	45249.1	1651.96	3.65082
566	12.144	215.027	[M-H]-	51.33	100932	108322	106172	106271	106474	105634	2771.99	2.62414
1579	12.144	377.08	[M+Na-2H]-	31.72	200037	197345	205478	211938	195833	202126	6601.62	3.26609
1621	12.144	383.133	[M-H]-	17.81	62524	68139	61374	73156	58476	64733.9	5870.88	9.06925
385	12.151	179.068	[M-C6H8O6-H]-	6.88	169548	168798	180364	173298	160846	170571	7108.36	4.1674
2977	12.171	523.189	[M-H]-	16.67	75964	75536	81608	79864	77484	78091.2	2594.59	3.32251
927	12.176	277.072	[M-H2O-H]-	9.48	56572	52672	47751	52030	50362	51877.5	3241.33	6.24805
1741	12.178	402.089	[M-H]-	665.91	1702067	1611312	1704385	1695172	1658329	1.67425e+06	39794.2	2.37683
1985	12.178	436.073	[M-H]-	72.53	187189	180302	184995	181174	180110	182754	3170.09	1.73462
3083	12.185	563.099	[M-H]-	30.97	52557	54215	59759	58916	49033	54895.9	4475.45	8.15263
704	12.192	233.085	[M-H]-	13.68	35766	34573	39106	38164	39132	37348.2	2069.9	5.54215
1055	12.198	295.086	[M-H]-	20.01	122776	112180	114772	117446	130625	119560	7324.99	6.12664
2045	12.198	443.154	[M-H]-	16.8	85236	80274	90533	86017	86792	85770.6	3684.08	4.29528
951	12.212	281.067	[M-H]-	12.49	39174	37225	40992	38433	42990	39762.9	2262.82	5.69078
1544	12.222	369.117	[M-H]-	6.53	18277	23468	22885	27247	24822	23339.7	3290.86	14.0999
1034	12.225	293.105	[M-H]-	16.89	71311	65162	62711	64303	68643	66425.8	3488.72	5.25205
1486	12.234	359.111	[M-H]-	4.77	28520	29562	25727	28015	25153	27395.5	1880.98	6.86603
589	12.249	219.068	[M-H]-	5.1	30578	32485	31223	31597	26061	30388.9	2515.58	8.27797
2269	12.28	460.131	[M-H]-	311.79	1253089	1281487	1355216	1325946	1250876	1.29332e+06	45977.2	3.55497
456	12.3	193.05	[M-2H]-	8.48	231276	237850	239285	253672	224004	237217	11015	4.64344
715	12.302	235.06	[M-H]-	3.7	33068	35113	30778	27814	32791	31912.8	2758.25	8.64308
213	12.313	145.061	[M-H]-	3.31	45053	47558	47020	51399	46765	47558.9	2342.28	4.92502
1690	12.32	389.123	[2M-H]-	148.49	585984	611390	665452	607789	639333	621990	30823	4.95554
465	12.324	195.064	[M-H]-	3.72	113007	120667	117156	111205	115787	115565	3679.69	3.1841
3202	12.328	587.152	[M-H]-	12.18	26945	25818	23831	23783	24328	24940.9	1390.8	5.57637
2583	12.334	478.084	[M-H]-	7.39	70991	73976	77893	75764	79031	75531	3198.31	4.23444
2863	12.334	499.22	[M-H]-	7.71	35602	33191	37918	36502	32867	35215.9	2163.46	6.14341
2367	12.347	468.149	[M-H]-	13.37	70489	65469	72288	69492	64168	68381.2	3434.09	5.02198
1085	12.368	301.117	[M-H]-	7.23	66671	58602	64031	58224	48615	59228.4	6937.42	11.713
2833	12.442	496.077	[M-H]-	47.45	612873	608050	637833	636488	607414	620532	15333.4	2.47102
1459	12.455	354.192	[M-H]-	12.6	48512	59819	54609	50945	53283	53433.6	4260.12	7.97274
1552	12.462	371.097	[M-H]-	21.57	61616	55817	69088	66863	56813	62039.5	5898.45	9.50757
1716	12.469	396.151	[M-H]-	16.23	90147	91196	89995	94705	86477	90504.1	2946.44	3.25559
368	12.489	177.035	[M-H]-	7.43	54883	56615	53263	49504	50614	52975.7	2940.94	5.55149
159	12.496	133.013	[M-H]-	11.08	90649	63798	71055	83616	89669	79757.4	11855.3	14.8642
545	12.496	209.045	[M-H]-	3.36	47194	47803	50807	49114	52372	49458	2138.46	4.32379
3249	12.496	593.15	[M-H]-	241.35	1022632	988798	1087055	1050731	987515	1.02735e+06	42446	4.13161
1234	12.497	325.056	[M-H]-	9.36	33203	33043	36842	38902	36366	35671	2514.61	7.04944
1796	12.503	414.088	[M-H]-	42	77518	74797	81076	75614	79828	77766.5	2679.22	3.44521
2371	12.523	469.079	[M-H]-	51.43	243889	252834	257338	263175	238511	251149	9977.39	3.97269
664	12.557	225.112	[M-H]-	5.26	65949	64877	76276	67434	68291	68565.2	4507.15	6.57352
1479	12.557	357.134	[M-C6H10O5-H]-	10.18	126812	121209	123795	122898	128329	124608	2908.7	2.33428
2960	12.557	519.185	[M-H]-	202.29	345219	331519	373066	360465	330157	348085	18583.3	5.33872
3394	12.557	681.239	[M-H]-	176.62	229792	216944	231281	234761	208478	224251	11099.3	4.9495
1790	12.564	411.168	[M-H]-	29.71	83461	74682	84298	82041	86998	82296	4623.74	5.61842
991	12.598	287.083	[M-H]-	5.56	35736	35590	40103	38280	39844	37910.5	2167.69	5.7179
3414	12.598	706.197	[M-H]-	50.7	41124	48786	47419	42234	45208	44954.3	3274.63	7.28436
119	12.604	120.012	[M-H]-	5.18	193943	186977	182327	190411	199586	190649	6586.27	3.45466
1501	12.604	361.147	[M-H]-	6.42	74167	73465	81242	80782	76773	77285.9	3621.62	4.686
56	12.631	102.055	[M-H]-	83.25	186229	179312	184968	171073	188057	181928	6891.76	3.78818
593	12.631	220.098	[M-H]-	26.17	55517	54329	60236	53108	53853	55408.4	2836.84	5.11988
856	12.631	264.087	[M-H]-	525.75	1659839	1645419	1726615	1721150	1647620	1.68013e+06	40364	2.40244
875	12.631	267.085	[M-H]-	13.24	44102	47683	52249	43821	45718	46714.4	3455.33	7.3967
3058	12.632	551.173	[M-H]-	35.41	232696	215726	235184	226359	211894	224372	10254.2	4.57018
139	12.638	128.034	[M-H2O-H]-	84.4	358037	380808	373928	366283	372660	370343	8597.52	2.3215
167	12.638	135.044	[M-H]-	11.96	71689	70983	77123	72299	70748	72568.4	2618.08	3.60774
221	12.638	146.045	[M-H]-	99.37	1796510	1749739	1755686	1691216	1720161	1.74266e+06	39598.8	2.27232
764	12.638	246.076	[M-H2O-H]-	13.47	39279	34552	34575	33148	34459	35202.6	2356.29	6.69351
986	12.652	286.069	[M-H]-	24.75	77451	68204	74836	70426	73015	72786.1	3625.59	4.98115
2143	12.663	447.053	[M-H]-	7.94	46612	45531	51453	45197	43883	46535	2916.58	6.26749
1292	12.665	334.091	[M-H2O-H]-	12.13	30990	37593	36510	32977	36007	34815.4	2739.24	7.86789
1442	12.665	352.102	[M-H]-	71.97	359022	378857	369285	371980	366739	369177	7256.68	1.96564
3371	12.665	659.121	[M-H]-	178.67	248482	243122	268043	257449	247100	252839	9984.28	3.94887
1617	12.701	383.097	[M-H]-	3.18	38315	33611	37547	39127	37236	37167.2	2118.48	5.69986
1902	12.794	429.174	[M-H]-	4.99	48374	49622	52842	51666	50473	50595.6	1738.48	3.43604
3356	12.807	648.165	[M-H]-	25.87	40603	37870	45419	43563	39656	41422.3	3040.17	7.33945
3321	12.841	623.157	[M-H]-	6.63	24026	24480	26226	28388	25152	25654.4	1738.09	6.775
2246	12.902	455.114	[M-H]-	8.7	39144	37075	43860	45804	39208	41018.2	3650.84	8.90053
383	12.932	179.066	[M-H]-	3.93	116641	121149	126236	127292	110151	120294	7092.86	5.89628
3013	12.936	535.189	[M+Na-2H]-	36.12	63190	57127	56961	61510	60269	59811.3	2731.51	4.56688
2934	12.943	513.207	[M-H]-	12.27	49285	58116	54389	61235	54901	55585	4469.82	8.04142
2167	12.949	448.078	[M-H]-	1453.63	3842200	3879990	4127938	4056688	4070861	3.99554e+06	126300	3.16103
2201	12.949	450.074	[M-H]-	83.8	593018	607976	629268	631220	602503	612797	16815.9	2.74413
1808	12.956	416.119	[M-H]-	127.31	206693	203164	209351	211829	197998	205807	5421.48	2.63425
1685	12.968	389.122	[M-H]-	49.68	243023	217543	229858	223693	237343	230292	10223.4	4.43934
2956	12.97	519.183	[M-C6H10O5-H]-	39.33	73319	73591	80820	84986	78185	78180.2	4949.08	6.33035
3393	12.97	681.239	[M-H]-	43.48	67873	58685	61651	63906	65532	63529.2	3535.85	5.56572
1656	12.979	385.186	[M-H]-	31.38	129741	123860	124531	127864	127307	126661	2435.9	1.92317
3155	12.99	577.155	[M-H]-	50.41	115139	111814	114148	119137	113747	114797	2709.88	2.36058
3486	12.993	755.204	[M-H]-	39.52	50511	44839	50085	48809	50001	48849.1	2329.18	4.76811
1712	13.01	395.191	[M-H]-	42.06	191775	186936	191759	194129	189380	190796	2734.04	1.43296
2019	13.017	438.178	[M-H]-	37.24	124516	125338	124923	130081	123310	125634	2599.02	2.06872
1088	13.024	301.119	[M-H]-	25.82	129949	119541	112953	127396	120761	122120	6739.13	5.51846
890	13.031	271.107	[M-H]-	11.01	42146	41868	42467	40740	46359	42716	2137.91	5.00495
961	13.031	283.109	[M-H2O-H]-	35.04	126373	124302	109712	124600	116932	120384	6978.28	5.7967
688	13.051	229.134	[M-H]-	23.7	122370	130828	125122	128117	115028	124293	6073.67	4.88658
3293	13.051	609.147	[M-H]-	678.11	2110253	2118064	2061169	2243014	2188773	2.14425e+06	71555.1	3.33706
1507	13.071	363.129	[M-H]-	15.79	45908	45808	46103	52180	45726	47144.9	2818.19	5.97771
3622	13.085	1087.21	[M-H]-	1180.42	255109	254056	311056	298705	237694	271324	31703.1	11.6846
3399	13.098	689.102	[M-H]-	53.27	59674	59790	66453	56101	59107	60225.1	3792.78	6.29766
2524	13.139	476.803	[M-H]-	43.14	104945	188498	198963	106339	149151	149579	44203	29.5516
2531	13.154	476.891	[M-H]-	40.84	126840	116875	96924	136294	44539	104294	36454	34.9529
1203	13.159	320.96	[M-H]-	18.85	29192	29098	31181	28456	27881	29161.7	1247.16	4.27672
2151	13.159	447.309	[M-H]-	43.6	49634	77024	70372	74554	53390	64994.7	12605.9	19.3953
3513	13.162	793.082	[M-H]-	29.51	27745	28525	30167	31958	28317	29342.2	1716.87	5.85121
2261	13.166	459.051	[M-H2O-H]-	6.34	37473	36489	38011	38950	36014	37387.4	1175.97	3.14535
2554	13.166	477.348	[M-2H]-	42.92	191815	174255	184251	172523	161850	176939	11501.7	6.50035
3571	13.166	875.179	[M-H]-	303.03	282169	284611	327243	304073	268024	293224	22947.6	7.82595
3603	13.166	955.136	[2M-H]-	876.33	628679	631636	706683	676044	587653	646139	46086	7.13252
2109	13.169	445.832	[M-2H]2-	18.54	41189	21645	24303	67788	21142	35213.3	19987.2	56.7603
2113	13.169	445.972	[M-H]-	57.43	104403	71089	72680	91641	84609	84884.1	13838.1	16.3023
0	13.17	79.9557	[M-C6H10O5-H]-	15.51	38951	37871	41877	44566	40561	40765.1	2616.75	6.4191
2484	13.17	476.002	[M-2H]2-	18.3	61623	54597	51015	78444	66798	62495.5	10814.4	17.3042
2463	13.171	475.495	[M-H]-	28.99	25234	82651	57705	26797	30865	44650.5	25001.4	55.9936
36	13.173	98.9564	[M-C6H10O4-H]-	62.16	939014	945187	921818	912685	915820	926905	14420.7	1.55579
142	13.173	128.932	[M-C6H10O5-H]-	12.2	72044	72737	81174	69806	72717	73695.7	4349.14	5.90148
417	13.173	188.04	[M-H]-	14.8	84243	86346	90019	90249	82545	86680.2	3429.09	3.95603
647	13.173	224.001	[M-H2O-H]-	47.43	194663	188581	208464	196684	190502	195779	7788.34	3.97813
713	13.173	235.054	[M-C6H8O6-H]-	16.18	111045	119212	104827	103839	105207	108826	6456.57	5.93294
742	13.173	241.002	[M-H2O-H]-	61.14	222107	222839	213530	207832	212890	215840	6450.41	2.98852
829	13.173	259.012	[M-H]-	39.09	663753	675610	701203	719073	668946	685717	23549.3	3.43425
899	13.173	272.974	[M-H2O-H]-	25.45	80736	78025	79530	80276	79015	79516.7	1065.34	1.33977
958	13.173	282.983	[M+K-2H]-	27.27	74894	77376	79919	77347	73275	76562.2	2556.22	3.33875
964	13.173	283.992	[M-C6H10O5-H]-	206.33	617763	616448	658271	625075	623326	628177	17210.5	2.73976
1016	13.173	290.984	[M-H]-	8.51	142089	144362	153705	149062	141360	146115	5200.37	3.55908
1079	13.173	299.985	[M-C6H10O4-H]-	45.75	86342	84062	82565	73923	86124	82602.9	5095.28	6.1684
1172	13.173	315.009	[M-C6H10O5-H]-	18.47	95043	96037	90470	91739	88051	92267.9	3286.37	3.56177
1616	13.173	383.055	[M-H]-	21.05	248673	249328	254371	250734	241501	248922	4697.61	1.88718
1804	13.173	416.034	[M-H]-	35.69	113976	114465	115775	119025	114302	115508	2081.61	1.80213
2115	13.173	446.045	[M-H]-	4770.82	51560508	50181737	51233763	50363282	51515096	5.09709e+07	652852	1.28083
2185	13.173	449.049	[M+K-2H]-	100.31	1789621	1754628	1800507	1767113	1714875	1.76535e+06	33506.9	1.89804
2540	13.173	477.063	[M-H]-	3463.62	136725442	138030196	140427421	136954440	135334524	1.37494e+08	1.89984e+06	1.38176
2589	13.173	478.347	[M-H]-	94.09	339004	341140	343673	346308	332791	340583	5143.88	1.51031
3069	13.173	557.02	[M-H2O-H]-	711.04	1583899	1548775	1623363	1636086	1505767	1.57958e+06	53679.2	3.39833
3118	13.173	575.029	[M-H]-	35.3	79708	80285	80715	79748	73756	78842.3	2873.64	3.64479
2560	13.176	477.493	[M-H]-	23.25	30452	83997	50276	58368	74725	59563.7	20988.4	35.2368
33	13.178	97.3196	[M-H]-	6.45	52657	24510	38917	36407	39951	38488.3	10034.8	26.0722
18	13.179	95.9518	[M-C6H10O4-H]-	121.62	2914263	2784784	2788680	2772682	2832809	2.81864e+06	58095.8	2.06113
31	13.179	96.9597	[M-C6H10O5-H]-	70.67	21525305	20560241	20605395	20661993	21264657	2.09235e+07	441614	2.11061
259	13.179	154.053	[M-H]-	77.67	371354	354645	350738	345012	361813	356712	10213.4	2.86321
3615	13.179	1001.2	[M-H]-	81.99	68685	67560	74321	69260	69495	69864.4	2601.21	3.72322
2570	13.181	477.716	[M-C6H10O4-H]-	82.51	151517	364681	410510	230028	335151	298377	105548	35.3741
2479	13.182	475.808	[M-H]-	23.87	80339	76205	90450	92622	80235	83970.3	7146.37	8.5106
911	13.186	274.989	[M-H]-	3.92	74855	78344	84383	72889	76250	77344	4409.68	5.70138
2576	13.186	477.864	[M-H]-	76.85	480416	225142	473006	506868	484438	433974	117421	27.0573
3613	13.186	1000.19	[M-2H]-	291.59	142057	142965	152204	153911	143260	146879	5689.23	3.8734
2568	13.189	477.653	[M-H]-	64.18	238879	302292	159023	132143	237481	213964	68353.4	31.9463
2458	13.198	475.414	[M-H]-	10.48	70640	21428	28696	40858	25802	37484.8	19888.5	53.0574
3343	13.207	639.115	[M-H]-	27.48	71565	66819	72468	78684	71876	72282.4	4229.32	5.85111
2631	13.216	479.726	[M-H]-	12.65	65096	31930	19177	32226	52452	40176.3	18329.1	45.6218
3609	13.22	977.118	[M-H]-	248.09	180301	168669	197023	197160	162249	181080	15984.5	8.82732
2590	13.237	478.436	[M-H]-	27.64	52025	101215	78690	78913	83961	78960.9	17648.5	22.3509
2547	13.247	477.14	[M-H]-	70.1	371302	306345	228574	350601	306996	312764	54819.6	17.5275
3133	13.247	575.985	[M-H]-	23.09	61584	54522	58731	59007	57501	58268.9	2568.03	4.4072
3044	13.265	545.051	[M-H]-	6.98	59885	54793	51318	54789	23719	48900.7	14405	29.4577
3208	13.27	590.148	[M-H]-	16.74	22973	23112	23696	27248	23679	24141.5	1766.87	7.31877
2860	13.274	499.05	[M-H]-	6.58	61193	52458	93386	54311	101176	72504.9	23015.8	31.7438
223	13.308	146.046	[M-H]-	4.07	84672	82209	84097	78779	85367	83024.6	2647.87	3.18926
1313	13.308	336.992	[M-H]-	8.66	56030	50610	58081	51748	56759	54645.5	3273.86	5.99109
1006	13.328	289.082	[M-H]-	5.15	44352	44455	47623	39342	45155	44185.4	3013.23	6.81951
2350	13.328	465.069	[M-H]-	6.63	63508	59376	60186	50511	57938	58303.8	4812.42	8.25403
2599	13.338	478.707	[M-H]-	8.33	8171	20309	20333	33258	25182	21450.6	9113.87	42.4877
3173	13.343	579.169	[2M-H]-	18.71	43122	36769	41793	32902	34911	37899.4	4405.46	11.6241
1623	13.351	384.051	[M-H]-	6.92	60950	32676	64932	53337	63690	55117.1	13328.9	24.1829
526	13.362	206.081	[M-H]-	6.41	53415	51467	54052	53465	45852	51650.2	3384.71	6.55314
1758	13.372	405.154	[M-H]-	10.98	26687	29425	30947	28200	24948	28041.5	2333.44	8.32138
2716	13.385	485.037	[M-H]-	6.98	40830	43812	41978	39825	37421	40773.3	2388.85	5.85887
1528	13.388	367.101	[M-H]-	4.16	62151	41098	54712	50738	53311	52402.1	7611.97	14.5261
82	13.396	113.024	[M-H]-	6.05	142689	138993	139605	147133	147607	143205	4055.19	2.83173
170	13.396	135.045	[M-H]-	18.25	136060	141614	139466	140172	127416	136946	5704.43	4.16547
356	13.396	175.024	[M-H]-	6.31	50212	52407	52235	49704	50348	50981.3	1247.98	2.44792
788	13.396	249.061	[M-H2O-H]-	72.07	720912	703058	713797	707024	713781	711715	6894.47	0.968713
874	13.396	267.072	[M-H]-	657.07	2169053	2188503	2243321	2160781	2176217	2.18758e+06	32781.5	1.49853
1648	13.396	385.114	[M-H]-	617.3	6669352	6644249	6876196	6827599	6582968	6.72007e+06	125555	1.86835
3497	13.396	771.232	[2M-H]-	47.17	36925	37000	40204	37314	33838	37056.1	2255.82	6.08757
1173	13.403	315.028	[M-H]-	3.83	70352	72883	64980	70337	66799	69070.3	3149.35	4.55963
2850	13.403	498.159	[M-H]-	19.02	53771	52037	51479	53452	53528	52853.7	1026.14	1.94146
3572	13.409	885.17	[M-H]-	74.59	44156	41825	47169	48194	42603	44789.5	2793.8	6.23762
693	13.41	231.05	[M-H2O-H]-	14.7	35156	31087	30702	29825	29931	31340.1	2197.61	7.01215
2237	13.422	453.098	[M-H]-	4.13	52993	41135	48862	44412	48845	47249.1	4570.8	9.67383
3543	13.45	825.246	[M-H]-	62.92	50140	48783	55388	58013	46087	51682.2	4896.49	9.47422
2951	13.457	518.166	[M-H]-	45.91	122291	119736	124243	127742	116690	122140	4222.04	3.45671
3045	13.478	545.053	[M-H]-	6.08	47188	66028	51826	53493	50720	53850.7	7188.66	13.3492
1910	13.553	430.133	[M-H]-	12.44	40091	39962	42973	45501	38957	41497.1	2692.43	6.48823
1033	13.565	293.069	[M-H]-	17.76	102218	103368	119054	106929	109798	108273	6728.43	6.21431
1918	13.565	431.19	[M-H]-	24.02	257054	251132	268876	252530	270291	259977	9052.7	3.48212
3344	13.565	639.192	[M-H]-	22.46	38395	41115	42827	45227	43423	42197.3	2584.09	6.12384
2870	13.585	500.139	[M-H]-	5.59	86399	79135	87701	83120	78657	83002.5	4106.76	4.94775
2937	13.612	514.164	[M-H]-	26.61	137222	136152	139860	134181	134352	136353	2335.41	1.71276
3175	13.614	579.208	[M-H]-	32.32	29439	28821	31460	32935	25225	29575.9	2930.45	9.90824
128	13.619	121.029	[M-H]-	12.04	83794	74156	88864	76309	78450	80314.5	5971.9	7.43563
980	13.646	285.122	[M-H]-	4.25	58129	63953	64565	60081	62122	61769.9	2683.73	4.34472
1584	13.676	377.099	[M-H]-	3.97	24194	27340	25623	27712	24776	25929.2	1549.19	5.9747
2399	13.676	474.145	[M-H]-	27.32	86386	95375	97803	94916	88631	92622.2	4860.43	5.24759
1609	13.687	381.176	[M-H]-	6.87	33106	38210	44634	42559	42146	40130.9	4562.89	11.37
1878	13.687	423.186	[M-H]-	11.54	75507	72064	74204	82512	75269	75911.2	3932.83	5.18083
3417	13.687	709.198	[M-H]-	32.17	38265	28953	37136	32362	30799	33503	4036.93	12.0494
243	13.721	150.041	[M-C6H10O5-H]-	26.64	105437	100994	92387	100729	96885	99286.4	4904.1	4.93934
1043	13.721	294.084	[M-H2O-H]-	16.83	74227	69229	67796	70557	70367	70435.2	2388.59	3.39118
1256	13.721	327.155	[M-C6H8O6-H]-	7.05	86029	86389	90195	77219	73540	82674.3	6978.73	8.44123
1809	13.721	416.12	[M-H]-	556.04	929286	902674	954834	919573	869516	915177	31750.2	3.4693
3250	13.722	593.15	[M-C6H10O5-H]-	18.31	116615	120023	117828	120087	112386	117388	3164.13	2.69545
687	13.741	229.134	[M-H]-	92.59	461766	457551	463004	453989	469048	461071	5709.43	1.2383
3034	13.748	541.156	[M+K-2H]-	22.54	38154	37338	44491	40883	40272	40227.6	2795.71	6.94973
3485	13.748	755.204	[M-H]-	141.29	198044	180450	217879	224732	189395	202100	18760.2	9.28263
584	13.766	218.083	[M-H]-	6.76	31740	31481	31779	28893	28533	30485.1	1626.99	5.33702
1307	13.775	336.107	[M-H]-	53.68	113182	123140	115094	124161	116290	118373	4956.27	4.18699
1113	13.78	306.075	[M-H]-	3.72	99953	101345	105694	97777	98499	100654	3133.98	3.11363
1926	13.791	432.1	[M-H]-	5.69	67460	66698	72499	72757	64353	68753.4	3718.97	5.40915
2952	13.809	518.169	[M-H]-	33.56	76023	84621	87712	79227	81811	81878.7	4551.76	5.55915
2887	13.846	503.166	[M-H]-	7.8	27717	31023	37019	35837	33443	33007.9	3748.7	11.357
92	13.849	115.003	[M-H]-	3.41	32933	39027	35533	35128	34232	35370.7	2274.34	6.43003
3014	13.849	535.191	[M-H]-	141.98	242935	237382	264673	260862	250155	251202	11567.5	4.60488
355	13.856	175.024	[M-H]-	8.63	76256	78902	80734	84003	78391	79657.1	2906.54	3.64882
757	13.856	244.06	[M-H]-	59.77	138065	135193	136395	131187	135697	135307	2546.14	1.88175
99	13.859	116.05	[M-H]-	4.44	28853	27290	26918	25647	28022	27345.9	1204.17	4.40345
731	13.88	237.04	[M-H]-	4.52	24310	23549	25716	24139	25963	24735.4	1050.13	4.24544
994	13.89	287.084	[M-C6H10O5-H]-	4.71	34152	31852	34973	32860	32361	33239.6	1292.4	3.88812
432	13.903	190.033	[M-H]-	4.03	34779	33940	33987	32401	34250	33871.5	887.198	2.6193
2190	13.917	449.144	[M-H]-	7.78	49620	51616	57741	50980	53578	52707.2	3154.22	5.98443
414	13.951	187.097	[M-C6H10O5-H]-	57.51	220107	233809	234848	232665	235582	231402	6409.34	2.76978
1429	13.951	349.148	[M-H]-	7.58	84088	82554	94502	85480	84934	86311.6	4709.85	5.4568
1503	13.957	361.165	[M-H]-	14.7	56596	57002	53162	59715	53667	56028.5	2676.41	4.77686
287	13.991	162.091	[M-H]-	4.62	44554	47056	56466	53570	48065	49942.3	4914.73	9.84081
1183	14.002	316.14	[M-H]-	6.85	26356	25883	31406	27318	27056	27603.9	2199.96	7.96972
177	14.018	136.077	[M-H]-	3.62	33911	31836	30386	36142	29972	32449.4	2575.81	7.93793
192	14.018	138.056	[M-H]-	18.16	36801	39345	42493	39611	41182	39886.5	2142.61	5.37176
820	14.018	257.129	[M-H]-	7.01	34619	31224	35836	34895	36594	34633.4	2060.61	5.94978
1197	14.018	319.128	[M-H]-	11.3	38604	36335	39911	41338	36664	38570.4	2126.38	5.51298
1270	14.018	329.138	[2M-H]-	15.07	131068	125375	141763	135747	125091	131809	7100.74	5.38716
1489	14.018	359.148	[M-C6H10O5-H]-	26.86	231228	211509	235422	222695	211592	222489	10988.5	4.93889
2970	14.018	521.201	[M-H]-	90.62	333831	334257	352830	352942	334357	341644	10265	3.00459
3072	14.018	557.177	[M-H2O-H]-	6.2	41983	43026	43236	44154	40228	42525.5	1498.62	3.52404
3298	14.018	613.122	[M+K-2H]-	25.63	29289	32019	32069	30390	31162	30986	1173.39	3.78684
2352	14.03	465.152	[M-H]-	7.59	33395	36404	49817	42220	39034	40173.9	6297.41	15.6754
1905	14.032	429.176	[M-H]-	100.69	967665	982688	1018281	1004187	967904	988145	22497.1	2.2767
298	14.039	163.061	[M-2H]-	5.98	47504	49468	51670	47072	50347	49212.1	1929.35	3.92049
773	14.039	247.082	[M-H]-	19.48	59638	52516	61915	59243	59561	58574.5	3550.3	6.06117
2444	14.039	475.172	[M-H]-	87.9	427891	407695	431271	429956	408590	421080	11876.4	2.82047
2770	14.059	491.059	[M+Na-2H]-	9.59	28347	28052	30943	28064	30135	29108.1	1342.17	4.61099
2372	14.066	469.08	[M-H]-	88.2	334383	319112	324762	327895	318232	324877	6649.8	2.04687
3487	14.085	755.209	[M-H]-	35.03	34583	31274	42704	44786	27040	36077.3	7528.84	20.8687
1828	14.086	419.132	[M-C6H10O5-H]-	26.4	176438	173348	165827	176849	166349	171762	5356.79	3.11872
3188	14.086	581.185	[M-H]-	21.88	50971	52960	57249	58878	50815	54174.6	3694.56	6.81972
1736	14.14	401.109	[M-H]-	8.19	49097	44939	48519	50774	44605	47586.7	2702.21	5.6785
1765	14.14	407.191	[M-H]-	17.17	65795	66146	67241	68784	65138	66620.6	1429.05	2.14505
1105	14.16	305.116	[M-H]-	12.23	45679	46614	41857	42740	42678	43913.7	2094.15	4.76879
1596	14.228	380.097	[M-H]-	17.47	64172	59250	63161	61763	64355	62540.3	2108.09	3.37077
3460	14.228	739.207	[M-C6H8O6-H]-	218.45	237380	225467	260399	257417	232325	242598	15514	6.39494
1710	14.235	395.176	[M-H]-	8.71	37020	39315	43318	44350	35123	39825.5	3966.01	9.95847
3482	14.235	753.228	[M-C6H10O5-H]-	74.93	85423	92819	96574	100442	100387	95129.2	6275.13	6.59642
1151	14.248	311.114	[M-H]-	22	92830	90175	97303	91770	93379	93091.7	2652.27	2.84909
1675	14.256	387.164	[M-H]-	4.32	71377	69735	76308	78648	67308	72675.2	4690.7	6.45434
1394	14.282	341.123	[M-H]-	64.54	373790	366281	400176	389112	373146	380501	13807.4	3.62874
2328	14.296	463.172	[M-H]-	5.03	66570	61505	68572	67594	65278	65903.6	2745.67	4.1662
3544	14.296	825.25	[M-H]-	54.21	58329	43892	64370	59357	54668	56123.1	7665.87	13.659
3599	14.298	949.261	[M-C6H10O5-H]-	58.02	28731	28933	34512	32066	31538	31155.9	2400.93	7.70616
3221	14.302	591.182	[M-2H]2-	13.79	32021	54221	34101	44630	45531	42100.8	9091.73	21.5951
3260	14.309	594.59	[M-H]-	68.14	49807	66730	55850	41887	77352	58325.4	13978.2	23.966
3591	14.309	935.286	[M-C6H8O6-H]-	73.34	35571	34271	34907	36956	35986	35538	1026.72	2.88906
3626	14.309	1187.31	[2M-H]-	574.31	109112	116058	137937	141627	106363	122219	16468.9	13.4749
3254	14.315	593.242	[M-H]-	156.24	137752	157570	95142	103098	91765	117065	29087.8	24.8475
330	14.316	171.067	[M-H]-	69.46	190562	168153	171481	177861	155419	172695	12908	7.47446
3264	14.32	594.771	[M-H]-	30.09	21584	37105	44815	18940	29411	30370.9	10756.2	35.4161
3269	14.321	594.971	[M-H]-	17	16859	15182	10655	16225	29706	17725.6	7123.92	40.1901
1911	14.323	431.096	[M+Na-2H]-	23.25	146883	138782	147091	145602	142117	144095	3576.15	2.4818
3212	14.323	590.928	[M-H]-	28.6	28836	35391	27987	27946	25886	29209	3622.21	12.401
3275	14.326	597.16	[M-H]-	38.33	59432	62243	73889	75428	67053	67609.2	7009.8	10.3681
2145	14.33	447.091	[M+K-2H]-	58.65	188242	190644	192397	191988	193788	191412	2096.79	1.09543
3251	14.33	593.151	[M-H]-	4271.71	37088466	36775823	37371376	37676999	36289687	3.70405e+07	536350	1.44801
3256	14.336	593.466	[M-H]-	37.88	45110	42353	52547	43118	33288	43283.3	6891.35	15.9215
3310	14.336	619.604	[M-H]-	42.25	26957	30610	32239	30384	27542	29546.4	2225.3	7.53154
3353	14.336	646.063	[M-H]-	28.38	35695	37074	33705	36754	29121	34469.7	3267.22	9.47852
1450	14.343	353.127	[M-H]-	11.14	32644	37992	44660	39334	39653	38856.5	4297.96	11.0611
3085	14.343	563.143	[M-H]-	8.44	37521	40335	41347	40242	40893	40067.5	1492.01	3.72375
1294	14.354	334.132	[M-H]-	11.75	26798	23998	25043	25557	24370	25153.2	1099.03	4.36935
3370	14.357	657.169	[M-2H]2-	64.15	73722	76037	84301	77973	78670	78140.8	3943.48	5.04663
3357	14.363	648.167	[M-2H]2-	194.03	240820	239321	254275	245160	247938	245503	5981.97	2.43662
3404	14.363	692.075	[M-2H]-	39.45	42293	37954	41879	41742	38151	40403.8	2157.11	5.33887
1015	14.37	290.143	[M-H]-	7.95	30261	36503	32642	39036	33828	34454	3407.63	9.89038
3373	14.37	661.137	[M-H]-	75.01	142859	130570	134089	134657	127237	133882	5838.69	4.36106
3405	14.37	693.074	[M-H]-	43.99	56217	54189	61552	58459	55492	57182.2	2892.82	5.05896
3368	14.404	656.143	[M-H]-	31.61	56203	56758	57809	63850	53296	57583.2	3882.38	6.74221
3331	14.405	629.125	[M-H]-	17.99	38313	35203	44146	43887	37614	39832.6	3990.98	10.0194
343	14.417	173.082	[M-H]-	8.16	37082	32784	35053	34943	38522	35676.6	2200.21	6.1671
1219	14.424	322.13	[M-H]-	13.05	50123	50731	53222	52124	55878	52415.5	2281.08	4.35192
803	14.451	253.145	[M-H]-	15.09	73150	72293	72584	74604	76888	73903.6	1890.66	2.55828
2944	14.465	516.169	[M-H]-	9.32	39776	41125	45884	44643	43274	42940.6	2499.15	5.82003
685	14.499	229.133	[M-H]-	37.6	238757	237876	237274	219716	238411	234407	8231.51	3.51163
1651	14.506	385.148	[M-H]-	31.37	132856	133281	129917	142637	129470	133632	5313.7	3.97636
2359	14.519	466.196	[M-H]-	16.49	89802	93033	96455	97561	93397	94049.6	3066.94	3.26099
1893	14.523	427.195	[M-H]-	3.71	20579	22857	27330	22276	23575	23323.4	2498.33	10.7117
2922	14.523	510.186	[M-H]-	17.27	30928	29337	40267	33417	28833	32556.4	4665.44	14.3304
1278	14.526	331.092	[M-H]-	32.09	123606	127006	139978	146535	125297	132484	10174.7	7.67989
705	14.533	233.093	[M-H]-	11.58	32795	37129	31962	33331	34793	34002	2029.49	5.96873
1433	14.533	351.102	[M-H]-	11.67	69842	62033	73367	70049	64908	68039.6	4515.26	6.63623
1126	14.535	307.109	[M-H]-	9.98	160790	156376	169389	166555	173904	165403	6932.66	4.19138
1267	14.546	329.094	[M-H]-	3.59	40500	41534	37137	47057	39735	41192.5	3659.29	8.88339
1703	14.567	393.175	[M-H]-	26.42	189727	184081	197175	186873	186858	188943	5016.2	2.65488
1958	14.567	435.186	[M-H]-	100.41	383698	376951	389444	384570	370149	380962	7507.58	1.97069
295	14.569	163.06	[M-H]-	3.93	23468	28583	27046	27685	28761	27108.7	2150.24	7.93189
891	14.573	271.154	[M-H]-	11.7	48906	45134	46517	45232	44924	46142.7	1666.65	3.61194
515	14.591	205.071	[M-H]-	3.27	35396	40333	36556	35828	34509	36524.5	2254.42	6.17234
2401	14.6	474.146	[M-H]-	55.31	158121	171014	197707	267512	170949	193061	44046.6	22.8149
2920	14.634	510.073	[M-H]-	30.21	111958	111802	118745	113171	110560	113247	3209.57	2.83414
718	14.654	235.066	[M-H]-	4.5	24121	28908	31809	26243	26496	27515.3	2939.28	10.6823
3322	14.654	623.162	[M-H]-	351.01	1383831	1366854	1468654	1426336	1387674	1.40667e+06	40916.5	2.90875
1919	14.682	431.191	[M-H]-	30.72	164017	158498	166851	163564	164132	163412	3036.47	1.85816
3299	14.693	613.122	[M-H]-	28.17	30600	28446	32706	31565	29763	30616.1	1635.97	5.3435
2906	14.709	507.15	[M-H]-	38.2	296740	288289	311536	309334	281830	297546	12923	4.34318
1448	14.715	353.102	[M-C6H8O6-H]-	10.88	32571	24953	35890	33097	27345	30771.1	4484.32	14.5732
2986	14.715	529.138	[M-H]-	17.86	39850	38295	62659	38978	36343	43224.9	10940.4	25.3104
3413	14.726	706.195	[M-H]-	36.26	23504	23260	26101	24526	24289	24336	1118.44	4.59583
122	14.729	120.012	[M-H]-	3.74	82137	81095	81979	84884	84590	82937.3	1693.63	2.04206
3089	14.742	564.152	[M-H]-	18.25	36089	41160	37666	35886	39525	38065.4	2265.19	5.95079
381	14.76	179.056	[M-H]-	6.03	235447	238486	239276	236071	228650	235586	4195.03	1.78068
183	14.763	137.024	[M-H]-	3.93	38364	37186	44718	45016	43760	41808.8	3734.42	8.93214
2326	14.763	463.144	[M-H]-	34.66	162788	156565	155849	162949	149953	157621	5434.6	3.4479
3086	14.763	563.156	[M-H]-	27.57	160243	161275	156842	156362	131967	153338	12132.8	7.91249
660	14.766	225.07	[M-C6H8O6-H]-	4.85	35809	39691	35508	34655	41273	37387.1	2911.05	7.78622
1737	14.77	401.121	[M-H]-	24.13	63453	63930	70374	72648	67541	67589.2	3995.17	5.91097
1612	14.776	382.184	[M-H]-	9.1	33667	30864	34036	36106	34041	33742.8	1874.12	5.55414
2239	14.776	453.116	[M-H]-	4.83	25462	28246	26624	29433	25773	27107.6	1690.05	6.23459
1592	14.817	379.158	[M-H]-	7.47	42929	39449	40025	38740	38307	39889.7	1821.75	4.56697
933	14.83	277.129	[M-H]-	4.6	38184	34883	34725	33273	31944	34601.6	2332.16	6.74005
1198	14.833	319.137	[M-H]-	8.85	33775	35554	29019	37838	35832	34403.5	3337.13	9.69997
303	14.857	164.048	[M-H]-	12.34	53483	44797	51512	49065	46947	49160.9	3470.01	7.05846
537	14.857	208.037	[M-H]-	7.69	82129	88641	85312	89358	83662	85820.2	3123.06	3.63907
624	14.857	223.06	[M-2H]2-	12.03	379134	379592	377511	399739	376111	382418	9780.69	2.55759
2118	14.864	446.114	[M-2H]-	21.43	141463	140856	140202	140292	134239	139410	2934.68	2.10507
797	14.865	250.094	[M-H]-	4.28	34555	36645	34188	33742	36897	35205.5	1460.76	4.14925
1025	14.877	291.048	[M-H]-	3.9	27762	31446	27595	32267	30277	29869.4	2122.26	7.10511
1727	14.898	399.129	[M-H]-	43.83	95180	88683	99201	98973	91511	94709.6	4613.2	4.87089
1829	14.898	419.133	[M-H]-	10.02	41581	41835	41679	48278	45264	43727.4	2976.96	6.80801
3292	14.928	609.145	[M-H]-	10.47	42629	43541	43374	43922	46272	43947.5	1381.73	3.14404
3282	14.932	605.15	[M-H]-	36.56	55601	62249	64373	61058	59301	60516.5	3309.51	5.46877
965	14.939	284.031	[M-H]-	16.76	46223	45376	46071	47172	43081	45584.9	1539.06	3.37626
976	14.939	285.039	[M-C6H10O4-H]-	7.65	104789	100209	105394	104919	97521	102566	3517.18	3.42918
1543	14.939	369.099	[M-2H]2-	26.54	155698	156478	150279	157090	147979	153505	4106.26	2.67501
1912	14.939	431.096	[M-H]-	40.5	316400	308580	336551	317066	311300	317980	10968	3.44928
2730	14.939	488.125	[M-C6H10O5-H]-	20	43828	48638	49127	46437	46240	46854	2124.63	4.53456
3463	14.939	739.209	[M-H]-	371.36	387511	361956	411224	434157	372785	393527	29271.1	7.43816
959	14.945	283.023	[M-2H]-	8.83	32803	29301	30812	30394	29001	30462.4	1507.13	4.94753
2862	14.963	499.137	[M-H]-	8.7	41267	40260	46281	44247	43249	43060.7	2391.48	5.55374
3076	14.963	559.173	[M-H]-	10.63	30797	26153	29906	31874	25162	28778.5	2953.93	10.2644
1357	14.966	339.123	[M-C6H10O5-H]-	17.01	66644	62272	68540	60425	64000	64376.2	3265.96	5.07324
2400	14.966	474.145	[M-C6H8O6-H]-	58.02	290070	306970	317931	286478	274004	295091	17369.8	5.88627
3092	14.966	565.19	[M-H]-	259.86	427934	429010	459581	440838	433511	438175	12999.4	2.96672
1269	14.972	329.138	[M-C6H10O4-H]-	165.73	948345	899906	969495	965810	924765	941664	29289.7	3.11041
1298	14.972	335.17	[M-H]-	22.21	78802	80290	82716	77146	82115	80213.9	2306.64	2.87561
1490	14.972	359.148	[M-C6H10O5-H]-	148	1353641	1245429	1305551	1331537	1299107	1.30705e+06	40721	3.11548
2882	14.972	501.159	[M-H]-	6.67	45174	41965	44431	45669	45200	44487.9	1478.27	3.32285
2971	14.972	521.202	[M-H]-	264.43	1037094	1042530	1038226	1030501	1009192	1.03151e+06	13198.6	1.27954
3035	14.972	541.23	[M+Na-2H]-	15.75	27868	26393	28651	24478	26782	26834.4	1590.65	5.92765
3071	14.972	557.177	[M+K-2H]-	16.41	68657	74483	78434	77003	78186	75352.5	4056.81	5.38377
3207	14.972	589.187	[M-H]-	24.34	52946	49765	58522	53532	48671	52687.1	3856.64	7.31989
3354	14.972	647.161	[M-H]-	28.52	30050	27225	37018	36279	26853	31485	4880.04	15.4996
6	14.975	89.0237	[M-H]-	8.71	49954	91480	83307	47720	86979	71888	21255.5	29.5675
1800	14.986	415.159	[M-H]-	28.69	98475	103590	108111	96975	100654	101561	4427.05	4.35901
2257	14.986	457.17	[M-H2O-H]-	59.59	248134	238856	250722	249926	242534	246034	5130.92	2.08545
2584	14.993	478.086	[M-H]-	72.85	790577	800477	837108	817680	786075	806383	21028.3	2.60773
1520	15.013	365.144	[M-H]-	16.25	122905	121917	125270	111765	115538	119479	5618.32	4.70235
1598	15.033	380.101	[M-H]-	7.13	41631	42500	46730	45394	54501	46151.1	5108.51	11.0691
2905	15.033	507.148	[M-H]-	17.86	107027	104886	120706	115336	102692	110129	7605.99	6.90642
1306	15.054	336.107	[M-H]-	9.59	30972	32288	30373	31975	29489	31019.3	1149.46	3.70562
155	15.06	132.045	[M-H]-	9.93	76758	76450	74996	74049	78902	76231.2	1853.72	2.43171
703	15.065	233.085	[M-H]-	5.96	23668	24367	22176	21447	25252	23382	1561.02	6.67616
2933	15.087	513.154	[M-H]-	8.09	81652	77484	74990	84957	68364	77489.4	6375.8	8.22796
2166	15.103	448.075	[M-H]-	10.03	59395	54484	53908	49233	49456	53295.3	4190.26	7.86234
762	15.165	245.091	[M-H]-	6.61	26688	24273	27558	26743	26497	26351.7	1231.28	4.67246
1788	15.182	411.105	[M-H]-	28.65	80191	77583	95086	86495	78909	83652.7	7247.77	8.66412
312	15.189	165.055	[M-C6H8O6-H]-	10.75	69550	63990	71794	75002	66849	69436.9	4269.24	6.14838
467	15.189	195.065	[M-H]-	6.52	327722	358203	377285	368419	356332	357592	18702.8	5.2302
1063	15.189	297.112	[M-H]-	12.67	40565	40325	33504	39795	43734	39584.5	3733.21	9.43099
1181	15.195	315.178	[M-H]-	10.01	40236	40494	39791	35231	40768	39303.9	2304.98	5.86451
458	15.196	193.05	[M-H]-	13.93	456050	481878	476357	471345	474592	472045	9722.22	2.0596
1387	15.196	341.101	[M-H]-	13.71	327575	343952	358963	356479	345839	346561	12449.4	3.59225
1254	15.23	327.123	[M-H]-	62.2	326172	315147	321112	327871	324645	322989	5043	1.56135
1478	15.23	357.133	[M-C6H10O5-H]-	126.84	742211	728569	755439	739397	733971	739917	10131.5	1.36927
2959	15.23	519.184	[M-H]-	183.61	298530	298215	299125	297123	296094	297817	1206.95	0.405264
3203	15.23	587.174	[M+Na-2H]-	13.32	28215	30641	31749	30698	26254	29511.5	2234.85	7.57282
1827	15.243	419.131	[M-C6H10O4-H]-	17.3	73814	65142	69508	63959	66920	67868.4	3926.05	5.78481
3465	15.284	739.21	[M-H]-	190.93	202206	189770	212529	219461	182367	201267	15395.9	7.64952
2487	15.291	476.054	[M-H]-	24.08	82941	82879	85672	83535	81241	83253.5	1598.3	1.9198
3272	15.291	595.202	[M-H]-	16.25	35384	33622	38124	41870	40403	37880.8	3416.92	9.0202
2903	15.297	507.073	[M-H]-	20.98	112955	107045	110182	108965	104934	108816	3050.55	2.8034
1805	15.311	416.104	[M-H]-	88.58	162494	148632	170577	158106	143536	156669	10799.1	6.89295
1687	15.318	389.123	[M-H]-	54.26	389748	404435	419141	404914	390445	401737	12160.6	3.027
2861	15.324	499.121	[M+Na-2H]-	19.78	91700	86380	85719	92294	88511	88920.7	2998.94	3.37261
1606	15.331	381.111	[M-H]-	33.37	82954	86701	90156	85497	90386	87138.6	3164.16	3.63118
2546	15.331	477.139	[M-H]-	28.18	630788	632671	642637	656588	608570	634251	17630.1	2.77967
1713	15.345	395.191	[M-H]-	10.75	52198	55518	60700	50360	51113	53977.9	4243.5	7.86156
3337	15.345	635.159	[M-H]-	32.26	27890	29720	29569	30904	27728	29162.2	1340.17	4.59557
2236	15.358	453.083	[M-H]-	6.19	37225	32488	32202	30772	32306	32998.5	2459.47	7.45328
2258	15.381	457.17	[M-H]-	8.68	38429	35803	37382	38664	34096	36874.5	1919.98	5.20679
1133	15.405	309.101	[M-H]-	19.92	73340	75405	69948	73521	68909	72224.7	2702.53	3.74183
3064	15.425	551.21	[M-H]-	6.42	29220	29815	28961	32201	29033	29846	1358.63	4.55213
114	15.43	119.035	[M-H]-	3.12	58594	54555	54852	53000	53445	54889.2	2207.73	4.02216
49	15.436	101.024	[M-H2O-H]-	3.58	44089	38623	43425	38731	38558	40685.1	2814.82	6.91853
257	15.446	153.055	[M-H]-	9.69	45325	51096	52416	43849	46299	47796.9	3746.96	7.83932
2325	15.446	463.144	[M-H]-	10.93	73507	75225	77804	81464	69045	75408.9	4651.5	6.16837
2932	15.446	513.153	[M-H]-	29.38	129959	123170	143024	127959	122681	129359	8245.65	6.37425
382	15.46	179.064	[M-H]-	14.45	402190	425069	375252	394839	463769	412224	33881.2	8.21914
1434	15.466	351.103	[M-C6H10O5-H]-	9.14	52916	59428	59177	83195	59192	62781.6	11738.3	18.6971
619	15.469	222.945	[M-H]-	31.01	55081	72418	51184	63563	72488	62946.8	9764.28	15.512
639	15.476	223.504	[M-H]-	38.23	103481	60323	80937	80879	51311	75386.1	20352.2	26.9973
638	15.488	223.466	[M-H]-	46.3	88132	80240	102193	91119	106089	93554.7	10539.8	11.2659
634	15.49	223.11	[M-H]-	36.95	62662	54027	55424	67284	53256	58530.8	6152.97	10.5124
538	15.493	208.037	[M-H]-	37.59	436180	454806	428543	456319	424991	440167	14633	3.32442
646	15.493	223.939	[M-2H]2-	38.51	88932	91660	102277	85165	107716	95150.1	9476.71	9.95975
652	15.493	224.453	[M-H]-	20.03	22823	31740	32542	25941	45901	31789.4	8864.29	27.8844
1205	15.493	321.06	[M-H2O-H]-	12.83	55690	57973	52522	62524	57029	57147.5	3644.2	6.37684
1353	15.493	339.072	[M-H]-	5411.04	28408700	29971291	29939319	29973840	28782441	2.94151e+07	759843	2.58317
1362	15.493	339.315	[M-H]-	17.47	50728	51317	39955	51627	48827	48490.9	4893.82	10.0922
1368	15.493	340.076	[M-H]-	1011.5	3988957	4206603	4274827	4156627	3957688	4.11694e+06	138098	3.35438
1384	15.493	341.077	[M-H]-	34.51	654185	672790	697558	704202	664789	678705	21420.9	3.15615
3201	15.493	585.123	[M-H]-	40.7	87381	85643	93902	91230	91096	89850.4	3304.2	3.67745
3390	15.493	679.152	[2M-H]-	49.71	56763	55865	64079	55364	58627	58139.7	3545.76	6.09869
620	15.498	222.963	[M-H]-	35.13	52756	59598	69829	68919	91930	68606.6	14815.3	21.5946
636	15.499	223.26	[M-H]-	26.89	75418	70655	70599	66646	66864	70036.3	3578.33	5.10926
94	15.5	115.004	[M-H]-	259.61	2236001	2197191	2229711	2276184	2271783	2.24217e+06	32596.9	1.45381
229	15.5	147.044	[M-2H]2-	16.67	145777	154155	144335	150036	153697	149600	4473.79	2.9905
235	15.5	149.024	[M-C6H10O4-H]-	57.11	692346	644714	635353	632159	650900	651095	24231.8	3.72171
305	15.5	164.048	[M-C6H8O6-H]-	315.81	1849026	1753355	1842510	1787483	1798405	1.80616e+06	39862.9	2.20706
630	15.5	223.061	[M-H]-	1422.29	47211276	48431078	48162426	47101619	47964611	4.77742e+07	589006	1.2329
1322	15.5	338.064	[M-H]-	6.81	85539	82134	89264	89018	81563	85503.7	3652.8	4.2721
1363	15.5	339.636	[M-2H]2-	22.84	90234	55465	63987	81510	48621	67963.3	17504.4	25.7557
3411	15.5	701.132	[M+Na-2H]-	339.99	434037	426174	440033	452169	422266	434936	11843.7	2.72309
3427	15.5	717.108	[M+K-2H]-	33.08	39577	35038	34984	40014	32164	36355.5	3352.31	9.22092
3440	15.5	732.062	[M-H]-	251.01	173535	168878	179944	182214	161464	173207	8415.08	4.85839
644	15.503	223.828	[M-H]-	13.66	42810	17869	44909	35895	32911	34878.8	10697.5	30.6705
1380	15.503	340.754	[M-H]-	8	23530	20396	27411	27146	29475	25591.6	3607.2	14.0953
2351	15.503	465.14	[M-H]-	4.33	37830	34932	39433	37621	37817	37526.6	1624.15	4.328
3387	15.503	677.139	[2M-H]-	24.35	37156	36243	32647	38492	31245	35156.4	3078.29	8.75599
1365	15.505	339.762	[M-H]-	23.2	86931	34820	65773	65998	44707	59646.1	20382.9	34.1731
609	15.507	222.047	[M-2H]-	16.36	55415	46112	46525	49881	52489	50084.4	3958.65	7.90396
1334	15.507	338.414	[M-H]-	11.86	23689	9980	15163	18156	21892	17775.8	5469.32	30.7683
1359	15.507	339.136	[M-2H]2-	25.65	69235	58174	95820	99532	71316	78815.3	17975.1	22.8066
2026	15.507	438.996	[M-H]-	13.74	43190	44741	45616	48086	44243	45175.1	1848.11	4.09099
2710	15.514	483.994	[M-H2O-H]-	4.71	42417	39658	36785	40924	41332	40222.9	2160.64	5.37168
1890	15.52	427.1	[M-H]-	7.53	40156	39886	38322	39292	40644	39660	893.288	2.25237
637	15.538	223.358	[M-H]-	18.29	60988	53557	56498	35947	57379	52873.7	9826.57	18.585
2812	15.548	494.079	[M-H]-	529.65	2173702	2196299	2321720	2321654	2173793	2.23743e+06	77461.4	3.46206
127	15.554	121.029	[M+Na-2H]-	14.16	69093	71403	81354	66746	66986	71116.4	6023.82	8.47036
1577	15.554	377.079	[M-H]-	13.31	160179	152113	166527	165869	148380	158614	8134.66	5.1286
2324	15.559	463.088	[M-C6H10O4-H]-	4.94	27779	34011	27872	26178	34746	30117.2	3956.51	13.137
1289	15.561	333.092	[M-H]-	4.42	52615	49666	55079	54908	52107	52875	2232.88	4.22293
3294	15.562	609.17	[M-H]-	8.22	30095	27736	30035	27071	35357	30058.9	3255.45	10.8303
807	15.568	255.113	[M-H]-	15.05	112764	113256	115049	117620	114775	114693	1903.14	1.65934
2923	15.572	510.19	[M-H]-	15.9	58333	51154	62088	58411	51549	56307	4773.28	8.47724
730	15.573	237.039	[M-H]-	7.19	38742	36765	53203	33930	37313	39990.5	7590	18.9795
480	15.575	199.097	[2M-H]-	24	92222	90113	91661	95625	80258	89975.6	5793.46	6.43893
3429	15.588	717.276	[M-H]-	64.1	61440	63511	64083	62178	60345	62311.2	1518.36	2.43674
569	15.602	215.049	[M-H]-	20.93	87933	90185	95283	90874	88216	90498.1	2954.58	3.2648
2894	15.602	505.133	[M-H]-	30.72	82063	82017	90916	86962	81595	84710.6	4109.4	4.85111
466	15.604	195.065	[M-H]-	3.08	94772	93816	104024	104108	97850	98914.1	4933.83	4.98799
1689	15.606	389.123	[M-H]-	49	238054	235716	245370	250321	232212	240335	7375.46	3.06883
1696	15.618	390.126	[M-H]-	5.31	51362	60676	57936	51814	53586	55075	4067.92	7.38615
689	15.629	229.134	[M-H]-	81.52	404671	403432	402048	399883	392101	400427	4982.19	1.24422
3505	15.642	778.167	[M-H]-	48.25	38817	39713	40139	42931	37750	39870.2	1941	4.86829
1190	15.649	317.065	[M-H]-	13.07	48436	48220	49395	51054	50198	49460.5	1191.08	2.40815
1807	15.649	416.105	[M-H]-	3233.89	6209639	6281359	6424969	6338385	6114721	6.27381e+06	118852	1.89441
1498	15.669	361.054	[M-H]-	10.99	87171	79407	80678	81927	78470	81530.4	3412.34	4.18535
392	15.673	180.073	[M-H]-	10.13	54156	27333	34724	48031	35430	39934.8	10886.3	27.2601
162	15.676	133.014	[M-H]-	836.31	5306538	4678816	4883797	4753517	4995661	4.92367e+06	246103	4.99836
3273	15.703	595.203	[M-H]-	65.51	94833	101944	111182	108391	102371	103744	6353.12	6.12384
2921	15.714	510.161	[M-H]-	20.8	51198	57610	57755	51199	51953	53943	3427.93	6.35473
3462	15.73	739.208	[M-H]-	83.62	86559	84279	96570	91475	83641	88504.9	5458.33	6.16726
3172	15.742	579.018	[M-H]-	15.14	18770	14043	23040	18627	20302	18956.4	3270.02	17.2502
2787	15.751	492.1	[M-H]-	13.56	74947	79643	82219	79978	80189	79395.4	2682.89	3.37914
535	15.762	207.066	[M-H]-	6.36	31371	37325	33524	37987	44559	36953.1	5049.15	13.6636
3586	15.771	917.233	[M-H]-	382.62	258392	230702	278359	272281	240544	256055	20307.6	7.93092
3191	15.776	581.469	[M-H]-	38.02	10663	19209	25982	17118	22836	19161.7	5840.03	30.4776
3573	15.778	885.272	[M-H]-	111.88	74241	70386	86583	85958	65196	76472.8	9504.93	12.4292
3624	15.778	1158.33	[M-H]-	126.22	24382	24567	26696	21511	22533	23937.8	2004.07	8.37199
3163	15.784	578.049	[M-2H]2-	121.18	179193	170470	72348	171609	168712	152466	44966.2	29.4925
3623	15.784	1155.32	[M-H]-	1907.6	349115	349665	418341	399885	341288	371659	34965	9.40783
3127	15.787	575.454	[M-2H]2-	45.78	41490	33797	49788	42835	56385	44859.2	8587.17	19.1425
3149	15.787	576.849	[M-H]-	69.24	52769	46305	56447	81045	64024	60118	13336.9	22.1846
3564	15.791	866.234	[M-H]-	46.67	20029	18246	22095	20314	16151	19367.1	2257.07	11.6541
3160	15.792	577.879	[M-H]-	69.62	63614	77268	69831	61689	49812	64442.7	10196.1	15.822
3162	15.797	577.903	[M-H]-	63.58	28423	34208	47286	48696	45257	40773.9	8957.09	21.9677
3156	15.798	577.156	[M-H]-	23600.9	53553031	53661845	55234304	53263739	52837937	5.37102e+07	909685	1.69369
3158	15.798	577.467	[M-2H]2-	74.59	60551	71156	70266	70782	57651	66081.2	6461.47	9.77807
1908	15.805	430.09	[M-2H]-	12.69	44982	44088	47388	48546	46147	46230	1792.99	3.87842
1913	15.805	431.097	[M-C6H10O4-H]-	133.29	913144	911307	939499	953408	919153	927302	18391.6	1.98335
3281	15.818	603.611	[M-2H]2-	52.47	36511	45331	39572	40571	40774	40551.9	3169.2	7.81518
3597	15.832	947.282	[M-H]-	102.83	59378	60229	74138	70972	57280	64399.4	7604.76	11.8088
3352	15.839	645.142	[M-H]-	114.36	232846	237544	238771	245390	237002	238311	4541.36	1.90565
3384	15.839	676.075	[M-2H]-	40.85	39334	48721	43536	43967	41969	43505.3	3434.19	7.89373
2544	15.845	477.138	[M-H]-	4.85	222092	200692	226055	220544	208785	215634	10542.4	4.88905
3386	15.845	677.081	[M-H]-	43.51	57166	49118	67371	61160	53397	57642.6	7034.56	12.2037
3303	15.85	615.125	[M-H]-	23.86	35431	39129	31512	33312	27378	33352.5	4380.95	13.1353
1244	15.852	325.128	[M-H]-	12.37	163262	165296	180687	176002	162020	169453	8365.84	4.93696
2732	15.852	489.175	[M-H]-	13.07	38975	39215	39864	40011	38747	39362.4	553.014	1.40493
3300	15.852	613.129	[M-H]-	58.02	102729	96666	99009	102713	98149	99853.3	2748.77	2.75281
3346	15.852	640.153	[M-H]-	58.23	121053	132264	137102	130418	123723	128912	6505.05	5.04612
1255	15.872	327.123	[M-C6H10O5-H]-	14.88	100777	98033	96850	95131	98818	97921.8	2115.51	2.16041
1477	15.91	357.133	[M-H]-	21.34	125787	127209	131923	134798	127356	129414	3792.64	2.93062
3091	15.92	565.189	[M-H]-	35.51	56238	63186	61981	63679	61758	61368.5	2978.65	4.85371
3428	15.933	717.275	[M-H]-	87.72	101459	104669	113073	106781	98936	104984	5426.22	5.16863
602	15.937	221.067	[M-H]-	4.13	59388	53629	55696	53971	50726	54682	3179.66	5.81482
1686	15.945	389.123	[M-H]-	46.2	293645	275992	301180	293113	279575	288701	10540.9	3.65113
2893	15.947	505.132	[M-H]-	18.68	54622	63190	71930	65243	62072	63411.3	6225.35	9.81742
1125	15.977	307.109	[M-H]-	9.26	130222	130233	134322	139554	123344	131535	5970.27	4.53892
2851	16.008	498.16	[M-H]-	117.74	304125	311412	321045	318645	302366	311519	8366.39	2.68568
2202	16.015	450.088	[M-H]-	38.13	325763	320517	343904	332327	331426	330787	8739.82	2.64213
1027	16.021	291.144	[M-H]-	12.95	87271	80633	86276	80882	83123	83637	3043.36	3.63877
3253	16.028	593.182	[M-H]-	32.49	141579	126260	144341	140011	126410	135720	8706.83	6.41528
1110	16.042	306.075	[M-H]-	13.94	224420	227819	247076	233930	227474	232144	9032.24	3.8908
283	16.046	162.021	[M-H]-	3.03	33232	29889	28339	27267	32662	30277.7	2616.79	8.64262
999	16.048	287.149	[M-H]-	5.17	42393	37620	42414	38220	37007	39530.8	2657.35	6.72223
2980	16.055	525.167	[M-H]-	11.78	27562	27515	26277	23987	32105	27489.3	2959.84	10.7672
1998	16.069	437.184	[M-H]-	26.33	71616	63964	71658	68544	70904	69337.2	3260.77	4.70277
2262	16.069	459.178	[M+Na-2H]-	8.49	40832	41749	39768	46129	42707	42236.9	2432.9	5.76011
3047	16.069	547.147	[M+Na-2H]-	10.56	35683	32842	35368	31591	31020	33300.9	2137.97	6.42016
3288	16.109	607.166	[M-H]-	125.43	343979	338109	387363	354552	334774	351755	21276.5	6.04867
567	16.123	215.028	[M-C6H10O5-H]-	115.48	313192	312966	322155	320138	309919	315674	5209.12	1.65016
1581	16.123	377.08	[M-H]-	83.66	512599	522958	522211	553119	518375	525852	15785	3.00179
2545	16.134	477.138	[M-H]-	13.63	79321	69525	82406	83752	69777	76956.2	6860.13	8.91433
3362	16.184	649.177	[M-H]-	38.31	56733	56559	60160	65027	58768	59449.5	3457.34	5.81559
2373	16.224	469.131	[M-H]-	7.67	52605	48457	52730	58559	53330	53136.2	3598.35	6.77194
1903	16.238	429.174	[M-H]-	23.94	249576	218047	245127	240056	233541	237270	12291.6	5.18042
2380	16.238	471.184	[M-H]-	20.89	64867	63915	71549	67736	61847	65982.9	3764.4	5.70511
1897	16.245	428.103	[M-H]-	6.64	36795	35288	40394	35759	36779	37002.9	2004.9	5.41822
1806	16.292	416.104	[M-H]-	331.94	728459	716347	750873	717928	694785	721678	20396.1	2.82621
786	16.312	249.054	[M-H]-	7.95	110040	106546	114228	109523	100515	108170	5081.23	4.69744
1756	16.319	405.119	[M-H]-	2.94	24113	19456	21116	23485	23857	22405.3	2034.15	9.0789
3000	16.326	533.164	[M-H]-	43.34	183239	174797	190402	181514	172267	180444	7191.28	3.98533
1554	16.353	371.11	[M-H]-	11.87	28131	26728	25658	27264	33165	28189.2	2922.42	10.3672
1767	16.362	407.191	[M-H]-	6.4	21759	25432	22142	25982	26716	24406.2	2291.59	9.38936
364	16.394	176.038	[M-H]-	6.06	40124	41493	42633	44208	36703	41032.2	2847.28	6.93913
1783	16.407	409.207	[M-H]-	39.36	265042	269181	279634	280314	275173	273869	6640.21	2.42459
3588	16.461	925.196	[2M-H]-	174.34	82357	87703	94080	92962	75263	86473	7811.66	9.03364
3606	16.461	970.254	[M-H]-	91	38913	33642	42786	42268	38501	39222	3665.15	9.34463
1086	16.464	301.118	[M-H]-	9.61	47430	40243	43407	42915	41982	43195.2	2657.14	6.15146
135	16.468	122.062	[M-H]-	7.29	35549	30471	32035	30256	34943	32650.9	2475.71	7.58234
818	16.468	257.128	[M-H]-	48.35	216353	214203	213467	215708	215206	214987	1157.45	0.538381
3037	16.468	542.049	[M-H]-	149.41	179990	193722	208911	210213	185463	195660	13607.5	6.95467
2307	16.475	462.093	[M-H]-	7136	41666076	43887101	45504415	45780011	43595481	4.40866e+07	1.65965e+06	3.76452
2311	16.475	462.165	[M-2H]2-	37.91	172402	163971	113317	124154	120216	138812	27257.8	19.6365
2312	16.475	462.372	[M-2H]2-	34.21	55047	63045	66231	73180	68502	65201	6770.84	10.3846
3080	16.475	561.009	[M-H]-	21.95	37527	39249	37317	37766	39263	38224.2	954.944	2.49827
3596	16.475	947.175	[M-H]-	146.36	82328	75637	94736	95973	70627	83860	11292.6	13.466
2265	16.48	460.078	[M+K-2H]-	13.58	28810	36904	32249	30024	39673	33532	4618.87	13.7745
830	16.482	259.012	[M-H]-	3.21	40671	41100	44509	41136	42561	41995.4	1575.96	3.75269
1023	16.482	290.987	[M-H]-	3.7	44211	43770	48503	45567	42207	44851.7	2367.36	5.2782
2330	16.482	463.361	[M-H]-	43.36	91148	88783	92137	105294	72224	89917.2	11802.6	13.1261
19	16.484	95.9519	[M-H]-	3.12	47327	49403	48578	50204	54146	49931.6	2585.02	5.17713
2280	16.486	460.835	[M-2H]2-	7.5	38473	28896	23703	56316	23876	34252.8	13713.6	40.0366
3554	16.486	845.24	[2M-H]-	37.57	20146	12466	24176	22796	21131	20143.1	4561.4	22.645
2316	16.49	462.753	[M-H]-	29.3	80932	67481	98617	89538	77731	82859.8	11826.1	14.2725
2711	16.495	484.073	[M+Na-2H]-	12.54	89437	86092	92279	87931	87681	88683.8	2333.56	2.63133
2989	16.495	530.078	[M-H]-	40.17	93717	97333	86339	91613	91670	92134.4	3987.75	4.32819
1213	16.509	322.021	[M-H]-	23.01	134148	134438	126614	124565	133266	130606	4656.44	3.56526
2317	16.512	462.903	[M-H]-	35.95	112826	97642	120342	57352	103285	98289.4	24489.3	24.9155
1476	16.536	357.133	[M-C6H10O5-H]-	36.2	255089	258303	258069	265099	264571	260226	4397.85	1.69001
2375	16.549	469.207	[M-H]-	6.17	52506	59047	52786	55980	59797	56023.2	3400.02	6.06894
2957	16.549	519.184	[M-H]-	50.8	91221	84190	90534	93652	90894	90098.1	3521.92	3.90898
3433	16.579	723.402	[M-H]-	38.3	19528	22673	23698	23258	21855	22202.3	1646.75	7.417
1408	16.596	344.159	[M-H]-	12.31	45778	51671	50004	49704	45591	48549.8	2721.43	5.60545
960	16.637	283.108	[M-C6H10O5-H]-	58.72	157618	155759	156744	149308	149107	153707	4160.64	2.70687
1268	16.644	329.113	[M-H]-	10.29	39752	45463	44626	44622	48748	44642.4	3218.92	7.21046
1711	16.651	395.19	[M-H]-	53.15	242075	248298	246444	247783	234766	243873	5649.16	2.31643
1999	16.651	437.201	[M-H]-	214.35	540883	541981	561499	555647	524953	544993	14261	2.61673
792	16.657	249.133	[M-C6H10O4-H]-	8.48	41820	35658	38828	36820	41018	38828.7	2637.36	6.79229
1892	16.664	427.161	[M-H2O-H]-	7.27	51542	42396	44694	50999	45595	47045.4	4034.09	8.57489
3154	16.684	577.155	[M-H]-	54.28	435332	863872	465726	539190	804819	621788	198776	31.9685
719	16.725	235.096	[M-H]-	14.86	82040	80050	83514	85169	76631	81480.9	3302.15	4.05267
2028	16.725	439.16	[M-H]-	5.78	32064	29195	38404	31640	33021	32864.7	3402.59	10.3533
2895	16.725	505.136	[M-H]-	9.14	33771	32749	42747	34641	30203	34822.3	4731.93	13.5888
1692	16.734	389.123	[M-H]-	40.83	291908	255356	288642	277803	259083	274558	16718.8	6.08935
1209	16.745	321.154	[M-H]-	23.81	191991	193382	199332	200928	191083	195343	4481.41	2.29412
400	16.759	181.05	[M-H]-	8.01	39007	39299	40516	37426	51366	41522.9	5611.87	13.5151
1787	16.759	411.103	[M-H]-	7.85	27340	25238	22071	25183	22517	24469.9	2174.13	8.88494
1352	16.776	339.072	[M+K-2H]-	10.39	138482	136009	96954	107443	131163	122010	18648.3	15.2842
1817	16.779	417.154	[M-C6H10O5-H]-	197.22	685098	694258	730773	693178	683890	697439	19204.8	2.75362
296	16.786	163.061	[M-H]-	4.81	50117	43594	44340	43296	43054	44880.3	2967.25	6.61147
771	16.786	247.081	[M-H]-	36	91095	91053	95921	95953	88325	92469.2	3358.49	3.63201
3174	16.786	579.206	[M-H]-	64.79	101684	102570	109173	111220	100696	105068	4782.93	4.5522
1428	16.79	349.114	[M-H2O-H]-	12.3	26480	30067	32046	26705	31706	29400.8	2672.01	9.08824
3378	16.791	665.17	[M-H]-	24.83	20552	25628	21441	19909	23951	22296.3	2414.1	10.8273
125	16.793	120.997	[M-H]-	10.59	52681	60605	51702	62789	51774	55910.3	5352.75	9.57382
1225	16.793	323.113	[M+Na-2H]-	8.21	47662	48739	48077	47861	44676	47402.9	1577.38	3.32761
1533	16.793	367.123	[M-H]-	9.36	52591	55687	58362	47390	53581	53522.2	4079.84	7.6227
2719	16.793	485.162	[M-H]-	8.88	38857	40222	43344	37844	41198	40293.3	2132.62	5.29275
2987	16.799	529.155	[M-H]-	34.64	77720	71512	79218	76458	71516	75284.9	3578.35	4.75308
3087	16.805	563.176	[M-H]-	7.1	35724	33951	37950	35717	32555	35179.5	2040.55	5.80039
1615	16.823	383.043	[M-H]-	7.19	26925	24933	23420	28139	28682	26420	2210.06	8.36513
1701	16.824	393.115	[M-H]-	4.63	29228	30857	29378	26939	34851	30250.4	2928.42	9.6806
51	16.827	101.024	[M-H2O-H]-	6.98	79992	74938	75737	74041	71939	75329.4	2967.06	3.93878
1243	16.827	325.128	[2M-H]-	54.06	477528	491990	498871	501053	478320	489552	11133.3	2.27419
1545	16.827	369.117	[M-H]-	74.95	327463	315295	335580	327797	308907	323008	10714	3.31693
3466	16.827	739.244	[2M-H]-	60.71	54875	49409	59874	58782	48807	54349.3	5137.1	9.45201
237	16.833	149.044	[M-H]-	11.29	113207	106149	119251	113285	109309	112240	4921.05	4.38438
281	16.833	161.045	[M-2H]-	6.83	290296	290290	293157	279363	289382	288498	5300.36	1.83723
599	16.833	221.066	[M-H]-	214.36	1355664	1327077	1364024	1376797	1316095	1.34793e+06	25497.4	1.8916
1421	16.833	347.169	[M-H]-	11.3	34692	35803	37979	36881	32807	35632.5	1997.28	5.60521
1698	16.833	391.099	[M+Na-2H]-	37.1	124725	126829	138284	122466	116392	125739	8026.17	6.38318
1896	16.833	428.102	[M-H]-	7.49	41633	40314	44727	43071	42941	42537.2	1658.5	3.89894
3491	16.833	761.231	[M-H]-	25.73	29050	24958	29480	28423	23761	27134.5	2595.59	9.56567
2364	16.836	468.035	[M-H]-	13.26	30595	33325	28468	29941	29263	30318.5	1857.15	6.12547
113	16.84	119.035	[M-H]-	3.81	70267	78374	73374	75154	62864	72006.6	5893.33	8.18443
1435	16.84	351.107	[M-H2O-H]-	10.3	49439	50818	49655	46639	46330	48576.4	1983.21	4.08267
2961	16.847	519.186	[M-H]-	133.74	234079	236276	238176	227853	228736	233024	4565.23	1.95913
137	16.854	127.001	[M-H]-	21.75	82089	89308	82063	67768	89993	82244.4	8938.07	10.8677
1956	16.854	435.168	[M-H]-	10.86	63325	39861	63811	62063	57727	57357.6	10070.7	17.5577
1358	16.86	339.123	[M-H]-	17.11	313874	320570	333218	334438	322596	324939	8743.38	2.69078
379	16.867	179.055	[M-H]-	6.17	336935	333129	340063	329517	325712	333071	5714.21	1.71561
3558	16.867	857.252	[M-H]-	778.19	646940	633698	734332	719246	635680	673979	48765	7.23539
1414	16.894	346.048	[M-H]-	13.56	42645	40760	39669	40284	40425	40756.7	1127.34	2.76601
1674	16.904	387.146	[M-H]-	9.92	46845	46670	43481	44608	51023	46525.2	2885.24	6.20146
3493	16.908	767.43	[M-H]-	73.29	43333	38349	46915	42415	39355	42073.3	3406.1	8.09564
1285	16.921	333.09	[M-H]-	82.15	602391	612927	577683	604516	594773	598458	13292.1	2.22105
686	16.926	229.133	[M-H]-	8.91	39738	37814	36534	50882	42095	41412.6	5693.84	13.7491
328	16.928	171.06	[M-H]-	14.77	38470	41010	39823	39809	36836	39189.6	1593.24	4.06546
810	16.928	255.113	[M-C6H10O5-H]-	141.46	697803	707718	649775	668390	683138	681365	23098.2	3.39
1009	16.928	289.101	[M-H]-	17.46	144843	141361	136617	141183	148657	142532	4501.05	3.15791
1728	16.948	399.163	[M-H2O-H]-	14.71	30931	32998	31394	31085	30297	31341.2	1009.02	3.21946
1556	16.969	371.114	[M-H]-	12.23	83843	87615	73033	80180	74063	79746.7	6250.2	7.83756
185	16.975	137.024	[M-H]-	7.71	76422	76282	77901	79795	72941	76668.4	2519.95	3.28682
3002	16.975	533.164	[M-H]-	21.68	96319	93422	104160	101626	89942	97093.7	5824.77	5.99912
1449	16.982	353.102	[M-H2O-H]-	17.13	45568	46952	50437	53135	48058	48829.9	2995.03	6.13359
2146	16.996	447.091	[M-H]-	31.78	179443	188948	180127	177242	218128	188778	17004	9.00741
592	17.064	220.096	[M-H]-	15.42	30745	29057	28684	25886	27945	28463.4	1769.16	6.21555
855	17.073	264.087	[M-H]-	9.57	24252	28998	27044	23291	25110	25739.3	2287.26	8.88626
720	17.09	235.097	[M-H]-	11.36	65003	62263	65546	67533	67021	65473.3	2071.85	3.16441
2219	17.09	451.216	[M-H]-	12.41	64455	64991	63331	49803	63333	61182.4	6402.17	10.4641
409	17.097	186.055	[M-H]-	24.64	58009	62829	60722	58994	63719	60854.6	2433.25	3.99846
1323	17.097	338.081	[M-H]-	3.69	31440	24692	28155	24337	24636	26651.9	3100.54	11.6335
2027	17.097	439.151	[M-H]-	16.81	84126	83473	88616	88043	87192	86290.1	2340.71	2.71261
2366	17.097	468.149	[M-H]-	11.17	31025	29191	34085	27880	26482	29732.5	2954	9.93526
2853	17.097	498.161	[M-H]-	504.1	1271292	1281495	1332108	1240115	1238253	1.27265e+06	38265.4	3.00674
3005	17.097	534.135	[M-H]-	56.49	85449	89955	88863	84997	88531	87558.9	2202.1	2.51499
3016	17.097	536.139	[M+K-2H]-	26.51	33523	32076	35461	35625	37332	34803.4	2035.9	5.84971
3042	17.104	544.167	[M-H]-	24.57	42934	43779	40847	42618	40689	42173.6	1352.65	3.20734
3618	17.118	1014.35	[M-H]-	102.96	35302	34665	38302	37405	31692	35473	2583.95	7.28426
1801	17.124	415.196	[M-C6H8O6-H]-	11.85	56819	50128	54510	60072	51572	54620.3	4001.31	7.32569
54	17.131	101.024	[M-C6H10O4-H]-	4.87	79009	72324	71894	78710	111697	82726.9	16543.9	19.9983
198	17.131	143.034	[M-H]-	4.29	50626	55870	52173	52823	51866	52671.5	1957.88	3.71716
299	17.131	163.061	[M-H]-	25.55	189864	183997	198169	193044	187996	190614	5342.67	2.80287
516	17.131	205.072	[M-C6H8O6-H]-	15.23	232751	233204	234943	234933	223479	231862	4790.54	2.06612
772	17.131	247.082	[M-H]-	63.41	178695	167296	176241	161212	174654	171620	7205	4.19824
864	17.131	265.094	[M-H]-	5.33	50070	50400	48498	54491	45973	49886.4	3112.02	6.23821
1904	17.131	429.176	[M-C6H10O5-H]-	63.56	575064	591863	597541	592312	577734	586903	9890.09	1.68513
2381	17.131	471.187	[M-H]-	917.77	2591843	2502990	2619267	2512976	2558448	2.5571e+06	49870.9	1.95029
[truncated: 440 more rows]

## Sheet: Protocol B-ESI+-Intraday
Alignment ID	Average Rt(min)	Average Mz	Adduct type	S/N average	06-CT240125-EB-REP1 pos_RB6_01_44469_modified	07-CT240125-EB-REP2re pos_RB7_01_44464_modified	08-CT240125-EB-REP3 pos_RB8_01_44484_modified	09-CT240125-EB-REP4 pos_RC1_01_44477_modified	10-CT240125-EB-REP5re pos_RC2_01_44465_modified	avg	Stdev	RSD	median-RSD-Day1	N-Day 1	SEM
1911	0.918	348.939	[M+H]+	26.83	20353	20161	23139	20074	21689	21083.3	1322.41	6.27231	7.20847	2091	0.180444
3047	0.918	640.88	[2M+K]+	83.22	24513	21536	15888	17569	21996	20300.3	3502.71	17.2545
581	0.919	182.962	[M+Na]+	13.25	47965	40888	40877	43368	41796	42978.8	2966.49	6.90221
688	0.919	198.939	[M+K]+	30.86	30517	31878	26145	29695	36330	30913	3696.04	11.9563
699	0.919	200.973	[M+H]+	13.41	63669	52682	55845	49756	52977	54985.7	5311.08	9.65901
812	0.919	216.95	[M+Na]+	6.47	40765	44938	34300	39351	42747	40420.4	4016.92	9.93783
828	0.919	218.983	[M+Na]+	15.85	137164	108032	132919	137558	124238	127982	12373.4	9.66807
852	0.919	220.981	[M+H]+	6.79	44283	38493	44580	41108	37327	41158.1	3288.46	7.98981
939	0.919	232.924	[M+K]+	12.72	23744	24246	22448	21881	28901	24243.9	2772.3	11.4351
958	0.919	234.96	[M+K]+	21.23	48478	45821	45805	46062	48061	46845.5	1312.61	2.80199
1010	0.919	240.916	[M+K]+	12.13	30702	33000	32804	29817	31461	31556.8	1360.76	4.31212
1015	0.919	241.999	[M+NH4]+	31.39	94015	85557	84525	84352	85091	86707.9	4112.53	4.74296
1031	0.919	243.998	[M+H]+	26.2	31969	28347	30446	28431	30799	29998.2	1574.15	5.24747
1071	0.919	250.935	[M+NH4]+	17.19	36127	28485	27864	32460	33420	31670.9	3470.84	10.9591
1130	0.919	258.927	[M+K]+	35.94	38488	42668	41316	38790	33813	39015	3392.38	8.69507
1141	0.919	260.924	[M+K]+	9.98	31289	37806	31105	29758	25921	31175.8	4289.42	13.7588
1176	0.919	263.93	[M+H]+	11.14	27802	31193	29878	27150	26190	28442.7	2048.35	7.20169
1318	0.919	281.943	[M+K]+	10.88	29895	32236	31384	32423	25549	30297.3	2835.73	9.35968
1340	0.919	283.941	[M+H-H2O]+	10.1	21370	24155	22267	22051	20760	22120.7	1282.58	5.79808
1758	0.919	332.962	[M+H]+	14.42	36564	33409	35787	33681	31828	34253.8	1911.37	5.58001
2475	0.919	428.93	[M+H]+	22.78	21893	19979	18031	16534	18895	19066.4	2021.17	10.6007
1163	0.92	262.923	[M+K]+	13.11	19327	19600	20327	19914	15958	19025.2	1754.57	9.22238
1352	0.92	285.938	[M+H]+	10.72	16531	18645	19214	19956	15134	17896.1	2002.29	11.1884
2311	0.92	400.938	[2M+H]+	10.66	20210	18486	19154	18782	15474	18421.1	1771.7	9.61776
2386	0.92	413.872	[M+H]+	17.76	21467	16751	16215	18169	16621	17844.7	2154.73	12.075
2566	0.92	444.908	[2M+H]+	24.59	17181	20935	18891	14553	18020	17916	2341.25	13.0679
712	0.921	202.97	[M+H]+	4.59	17416	18067	19340	19196	18813	18566.3	810.443	4.36512
1679	0.921	323.162	[M+H]+	3.62	18975	23182	25909	18098	17086	20650.1	3744.71	18.1341
1186	0.926	265.927	[M+CH3OH+H]+	13.22	27280	30482	25665	23328	24987	26348.4	2710.84	10.2884
3046	0.94	638.89	[M+H]+	83.59	24199	30737	24222	24391	24488	25607.4	2870.29	11.2088
979	0.953	236.904	[M+H]+	44.69	90455	91520	94194	81933	91698	89960	4692.1	5.21576
994	0.953	238.902	[M-C6H10O5+H]+	19.05	28597	29837	30119	24845	26541	27987.7	2253.13	8.05044
1331	0.953	283.048	[M+H]+	8.46	20189	22911	25818	23565	22155	22927.4	2053.25	8.95544
1511	0.953	304.89	[M+Na]+	22.56	23339	31115	23686	18845	23920	24181.2	4403.97	18.2124
1643	0.953	320.865	[M+K]+	195.44	194033	203727	199894	152091	173612	184671	21600.1	11.6965
1644	0.953	320.993	[M+K]+	8.23	28415	24686	19657	21272	24122	23630.3	3376.6	14.2893
1669	0.953	322.863	[M-C6H8O6+H]+	56.43	71149	79393	75773	57791	67001	70221.5	8376.89	11.9292
1728	0.953	329.076	[M+H]+	5.79	25692	19187	21506	31330	31601	25863.3	5621.39	21.735
1808	0.953	336.843	[M-C6H10O5+H]+	44.92	37170	51266	35962	30959	42954	39662.3	7764.24	19.5759
1937	0.953	350.885	[M+H]+	21.75	19037	20949	17044	24219	23762	21002.3	3061.96	14.5792
2060	0.953	367.011	[M+H]+	26.66	26344	25260	27108	19792	21456	23991.9	3198.41	13.3312
2265	0.953	395.029	[M+H]+	4.1	27036	22293	21016	28577	30878	25960	4185.84	16.1242
2498	0.953	432.997	[M+CH3OH+H]+	35.18	32288	47340	36633	24923	34656	35168.2	8121.11	23.0922
2697	0.953	478.989	[M+H]+	36.08	20054	26257	17938	17361	27235	21769	4665.57	21.4322
2741	0.953	488.788	[M+H]+	55.91	20630	25613	24082	17304	19201	21366	3433.36	16.0693
2885	0.954	532.931	[M+H]+	20.53	15303	21602	19377	13686	15969	17187.6	3224.13	18.7584
2048	0.96	365.01	[M+H]+	73.23	69680	68296	69780	53087	59848	64137.9	7422.41	11.5726
2582	0.96	448.971	[M+H]+	20.78	85102	97403	99453	70750	86207	87782.7	11494.9	13.0947
2590	0.96	450.97	[M+CH3OH+H]+	42.48	32837	40347	39634	28273	29877	34193.7	5545.09	16.2167
2329	0.962	404.828	[M+H]+	36.63	21763	24358	26266	20425	18553	22272.9	3074.08	13.8019
285	0.964	140.011	[M+H]+	6.82	22421	22528	22056	19011	24062	22015.9	1846.88	8.38883
705	0.974	202.03	[M+H]+	17.12	42537	46699	41608	36227	43861	42186.2	3845.38	9.11526
2096	0.974	371.206	[M+H]+	3.6	34073	30802	24501	31669	33605	30930.1	3838.16	12.4091
2363	0.974	409.157	[M+K]+	5.6	36050	38553	29585	32989	32796	33994.8	3424.08	10.0724
2370	0.974	410.92	[M+H]+	35.09	35515	38844	34537	28810	39024	35346.1	4158.53	11.7652
2127	0.986	376.807	[M+H]+	29.53	13807	15588	17643	16548	17203	16157.9	1525.06	9.43849
2465	0.986	426.82	[M+Na]+	30.24	16642	24241	16112	18726	18962	18936.4	3218	16.9937
171	0.987	122.924	[M+K]+	311.27	512358	514074	535741	515960	487448	513116	17177.7	3.34773
186	0.987	124.922	[M+H-2H2O]+	44.8	73005	80594	80722	72858	68983	75232.5	5208.87	6.9237
230	0.987	131.129	[M+H]+	18.47	129901	117627	130214	120628	126834	125041	5657.74	4.52472
621	0.987	190.912	[2M+Na]+	12.47	25820	34209	30450	29349	31563	30278.3	3076.76	10.1616
743	0.987	206.885	[2M+K]+	341.41	347876	349244	359047	344635	356850	351530	6142.55	1.74737
766	0.987	208.884	[M+H-H2O]+	114.72	71561	73036	82829	71805	80425	75931.1	5298.08	6.97749
935	0.987	231.988	[M+CH3OH+H]+	19.63	84105	76663	90473	86078	82619	83987.6	5049.19	6.01183
959	0.987	235.056	[M+Na]+	40.02	220119	282627	226915	219266	206910	231168	29657.6	12.8295
1073	0.987	251.03	[M+K]+	368.43	1397996	1321963	1400851	1385148	1365594	1.37431e+06	32400.3	2.35757
1098	0.987	253.027	[M+H]+	26.88	219657	200580	204739	207369	180860	202641	14097.8	6.95701
1177	0.987	264.844	[M+K]+	19.4	25114	30475	26211	17685	24865	24870	4606.91	18.524
1252	0.987	274.872	[M+Na]+	170.79	150632	188724	147198	146245	146311	155822	18480.1	11.8597
1275	0.987	276.87	[M+Na]+	27.63	35021	41106	31498	33817	32977	34883.9	3707.14	10.6271
1303	0.987	280.817	[M+H]+	38.1	44241	43898	46500	34407	40525	41914.2	4708.31	11.2332
1327	0.987	282.814	[M+K]+	23.02	26909	29000	28766	19675	26702	26210.3	3799.74	14.4971
1406	0.987	290.847	[M+K]+	430.73	541957	530282	556491	559686	560871	549857	13299.7	2.41876
1431	0.987	292.844	[M+K]+	121.51	159436	146260	155191	171660	162336	158977	9332.96	5.87065
1433	0.987	292.933	[M-C6H10O4+H]+	26.41	52828	63214	53506	51535	52262	54668.9	4831.5	8.83774
1444	0.987	294.844	[M+Na]+	19.81	18780	19131	15610	20594	17801	18383.3	1846.14	10.0425
1555	0.987	308.946	[M+H]+	15.62	17988	20218	15555	16891	17876	17705.4	1711.02	9.66382
1613	0.987	315.949	[M+H]+	17.84	30522	30819	31444	30125	28966	30375.4	923.139	3.0391
1632	0.987	319.016	[M+Na]+	16.17	37669	43070	37360	43501	33866	39093.3	4111.16	10.5163
1777	0.987	334.991	[M+K]+	130.49	173618	163502	178824	178313	181537	175159	7111.83	4.06022
1809	0.987	336.99	[M+H]+	39.6	64557	56703	51182	61226	59299	58593.6	5037.35	8.5971
2012	0.987	358.834	[2M+K]+	38.04	38110	42221	36406	36976	34055	37553.7	2999.37	7.98688
2112	0.987	374.807	[M+H]+	82.72	41142	35161	40049	43251	42963	40513.2	3269.28	8.06965
2113	0.987	374.935	[M+K]+	26.8	42197	50604	45276	41684	37901	43532.4	4742.38	10.8939
2130	0.987	376.898	[M-C6H10O4+H]+	47.91	27726	31714	31122	24479	27142	28436.6	2991.5	10.5199
2214	0.987	387.004	[M-C6H10O5+H]+	18.16	25112	25579	19455	24045	21811	23200.3	2548.72	10.9857
2232	0.987	390.91	[M+CH3OH+H]+	94.54	86261	89320	93021	77930	71945	83695.2	8609.29	10.2865
2319	0.987	402.978	[M+H-2H2O]+	83.23	102477	115802	92459	105820	109919	105295	8728.65	8.28967
2330	0.987	404.976	[M+Na]+	25.87	20483	31075	20862	24828	23115	24072.6	4292.82	17.8328
2416	0.987	418.952	[M+H]+	130.17	206438	194341	195793	221065	214585	206444	11619	5.62815
2432	0.987	420.949	[M+K]+	36.8	64385	53545	54579	68124	66497	61426	6861.3	11.17
2558	0.987	442.795	[M+K]+	82.78	58199	65512	52688	57536	59649	58717	4611.29	7.85341
2565	0.987	444.793	[M+Na]+	46.37	28290	26193	23084	23496	26081	25429	2146.61	8.44161
2572	0.987	447.123	[2M+Na]+	17.54	31272	35652	29807	32627	29603	31792.3	2479.8	7.8
2581	0.987	448.739	[M+H]+	24.78	16838	16447	19457	10890	16603	16047	3135.28	19.5381
2614	0.987	458.768	[M+H]+	231.17	92357	79916	89262	110060	103348	94988.5	11873.6	12.5
2624	0.987	460.767	[M+K]+	84.81	40641	38288	40007	48876	48122	43186.7	4932.22	11.4207
2630	0.987	463.096	[2M+K]+	92.93	85430	80105	81324	94932	82625	84883.2	5955.64	7.01628
2734	0.987	486.938	[M+H-2H2O]+	32.2	34839	39239	31056	33287	36058	34895.8	3063.94	8.78026
2781	0.987	502.913	[M+H]+	62.63	43293	34689	39642	41749	44674	40809.5	3898.8	9.55367
2783	0.987	503.041	[M+K]+	22.34	17143	22920	18339	18337	18530	19053.6	2230.3	11.7054
2795	0.987	504.911	[M+H]+	36.38	16001	13724	14487	17273	20820	16461	2795.44	16.9822
2869	0.987	526.756	[2M+Na]+	108.65	43097	42982	37586	47059	44395	43023.8	3455.02	8.03048
2872	0.987	528.756	[M+H]+	49.07	20986	22167	15334	20050	20451	19797.7	2619.28	13.2302
2879	0.987	531.084	[M+Na]+	23.81	23042	26734	19848	24564	20851	23007.8	2781.45	12.0892
2884	0.987	532.7	[M+H]+	48.57	16675	17285	19262	9118	15030	15473.9	3862.11	24.9588
2905	0.987	542.73	[2M+K]+	170.59	60912	52617	59376	74632	65787	62664.8	8182.52	13.0576
2906	0.987	542.856	[M+H]+	42.34	17989	18370	17919	17426	19261	18193	684.784	3.76399
2911	0.987	544.729	[2M+H]+	86.74	35737	27953	30932	35505	35269	33079.2	3486.84	10.5409
2914	0.987	547.059	[M+K]+	39.31	34436	29347	32365	30608	35330	32417.4	2513.02	7.75207
2933	0.987	558.832	[M+H]+	53.59	18984	16520	21842	12292	17371	17401.9	3503.97	20.1355
2951	0.987	570.9	[M+Na]+	107.37	35344	39043	31230	33829	42632	36415.5	4479.75	12.3018
2975	0.987	586.875	[M+K]+	158.22	48251	40187	40629	55961	50998	47204.9	6794.06	14.3927
2977	0.987	588.871	[M+K]+	66.99	27591	19791	18844	24839	25203	23253.4	3760.51	16.1719
3057	0.987	654.863	[M+Na]+	120.71	31281	30793	25574	34125	35341	31423	3784.34	12.0432
3058	0.987	656.861	[M+Na]+	65.61	14361	19675	16252	19679	21203	18234.1	2824.29	15.4891
3066	0.987	670.837	[M+K]+	155.53	34571	31271	30912	36691	36617	34012.8	2801.61	8.23693
2638	0.988	465.094	[M+H]+	8.97	20079	20108	22886	20214	25416	21740.5	2375.91	10.9285
2679	0.988	474.87	[M+H]+	37.43	16544	18446	18416	14452	13845	16340.6	2154.81	13.1868
2818	0.988	510.782	[M+H]+	42.96	14678	20794	13802	17382	16632	16657.5	2725.18	16.3601
2952	0.988	572.902	[M+Na]+	59.12	18579	17611	13012	17241	15132	16315	2234.43	13.6956
3067	0.988	672.833	[M+K]+	99.75	18600	17335	20388	20444	21794	19712.1	1747.6	8.86559
2564	0.989	444.055	[M+H]+	21.41	16291	16689	16985	24301	20432	18939.6	3423.31	18.0749
2919	0.989	549.046	[M+H]+	20.43	15391	14300	17895	15367	13139	15218.2	1759.46	11.5616
1527	0.994	306.949	[M-C6H10O4+H]+	65.3	76950	69140	81545	81528	71635	76159.2	5661.04	7.43316
2844	0.994	519.018	[M+K]+	33.13	28237	28430	32199	27543	27652	28811.9	1930.31	6.69968
2332	1.001	405.065	[M+Na]+	8.28	19307	25549	22176	22543	21140	22143	2280.99	10.3011
437	1.005	164.073	[M+H]+	5.09	32683	47592	58945	26541	37290	40610.2	12813.1	31.5515
121	1.008	112.896	[M-C6H10O4+H]+	241.54	102090	105542	114969	99267	98405	104055	6709.16	6.44773
136	1.008	114.893	[M-C6H10O4+H]+	161.46	55456	49882	52635	46431	45167	49914.2	4265.4	8.54547
567	1.008	181.962	[M+H-H2O]+	5.33	49021	52459	45578	47857	48676	48718.3	2484.34	5.09939
2166	1.008	380.882	[M+Na]+	23.76	26104	23723	24301	34381	26576	27016.8	4286.16	15.8648
2433	1.008	421.041	[M+K]+	26.11	66709	65924	68227	86603	74088	72310.2	8606.18	11.9017
774	1.02	209.969	[M+H]+	9.27	30735	26212	27601	30438	26154	28227.9	2231.76	7.90622
2928	1.02	556.874	[M+H]+	50.95	17288	12980	14268	11861	19382	15155.5	3113.9	20.5463
443	1.021	165.968	[M-C6H10O4+H]+	11.78	34735	34801	32706	39733	37344	35863.9	2717.37	7.57691
767	1.021	208.972	[M+K]+	443.83	460809	454291	448208	451410	446240	452192	5713.38	1.26349
783	1.021	210.971	[M-C6H10O4+H]+	86.36	69697	66789	69850	69287	66910	68506.6	1527.29	2.2294
1192	1.021	266.157	[M+H]+	5.59	25605	34714	25517	32657	29683	29635.2	4127.16	13.9265
1455	1.021	296.919	[M+K]+	16.35	44302	40869	42563	39723	43437	42179.1	1869.96	4.43339
1472	1.021	298.917	[M+K]+	6.24	27007	21058	24565	23447	22186	23652.7	2291.98	9.69015
1693	1.021	324.96	[M+H]+	30.55	34737	36691	41512	34042	37286	36853.6	2928.49	7.94628
1918	1.021	349.229	[M+H]+	10.37	34314	34858	30379	28202	35139	32578.7	3112.52	9.55387
1922	1.021	349.995	[M+K]+	23.76	24683	17264	19437	32015	25216	23723	5744.22	24.2137
2054	1.021	365.986	[M+H-H2O]+	19.9	25368	17574	16618	28501	23884	22389	5122.36	22.8789
2134	1.021	377.023	[M+Na]+	14.4	59292	71053	59642	59110	58642	61547.8	5325.74	8.65302
2149	1.021	378.982	[2M+K]+	23.34	39418	30818	31458	35299	35050	34408.4	3460.36	10.0567
2217	1.021	387.185	[M+K]+	12	51448	52532	54058	54090	58273	54080	2593.61	4.79588
2233	1.021	391.038	[M+Na]+	49.71	139448	160940	125641	134033	140426	140098	13045.1	9.31144
2244	1.021	392.997	[M+K]+	197.61	237797	213091	216098	226142	231346	224895	10324	4.59059
2262	1.021	394.994	[M+K]+	17.86	58220	52405	53820	62106	55688	56448	3839.89	6.80253
2278	1.021	397.099	[M+NH4]+	31.3	63373	66596	64774	55659	64180	62916.3	4226.62	6.71785
2338	1.021	407.012	[M+K]+	512.43	430968	387936	384511	409839	427908	408232	21686.7	5.31234
2356	1.021	409.011	[M+H-H2O]+	102.92	97858	87925	90918	95931	107854	96097.1	7664.09	7.97536
2413	1.021	418.011	[M+H]+	25.29	30668	30423	28885	31756	29636	30273.5	1085.12	3.58439
2417	1.021	419.081	[M+Na]+	24.23	59980	72433	54528	66140	60312	62678.6	6827.37	10.8927
2456	1.021	425.141	[2M+H]+	4.28	44725	42115	43380	45152	44733	44021.1	1257.27	2.85607
2514	1.021	435.054	[M+K]+	93.15	173078	157407	159001	193690	180284	172692	15164	8.78098
2526	1.021	437.051	[M+H]+	32.29	45851	39989	38169	46216	45527	43150.3	3779.8	8.75961
2636	1.021	464.97	[M+K]+	20.35	40958	49058	37042	36383	42402	41168.7	5092.85	12.3707
2645	1.021	466.939	[2M+Na]+	32.85	44158	38756	42040	32794	45051	40559.9	4971.57	12.2573
2656	1.021	468.929	[2M+Na]+	41.14	29773	24261	21077	24107	28518	25547.1	3549.38	13.8935
2712	1.021	480.945	[M-C6H10O4+H]+	55.81	97999	96020	94772	78716	95565	92614.4	7860.26	8.48708
2722	1.021	482.942	[2M+K]+	44.33	64336	55117	55344	54490	59068	57671.1	4136.42	7.17242
2819	1.021	510.983	[M+Na]+	44.08	26899	25258	21633	26833	28556	25835.8	2623.31	10.1538
2894	1.021	536.005	[M+H]+	32.49	18374	18594	18091	18238	17976	18254.6	241.747	1.32431
2926	1.021	554.876	[M+H]+	48.58	19835	18837	11531	9933	21183	16263.8	5149.23	31.6607
2935	1.021	561.05	[M+K]+	34.14	26227	27051	21606	22457	23934	24254.9	2348.53	9.68271
2954	1.021	575.062	[M+Na]+	89.9	42694	52903	38930	37104	46220	43570.3	6289.51	14.4353
2960	1.021	577.024	[M+H-2H2O]+	63.17	42325	38654	32208	35743	38179	37421.7	3746.29	10.011
2979	1.021	591.037	[M+K]+	140.33	63659	56717	58961	56504	61600	59488.3	3111	5.22961
2987	1.021	593.036	[M+H-H2O]+	46.5	21714	16572	20431	18300	21814	19766.2	2279.51	11.5324
3034	1.021	619.076	[M+H]+	48.63	18898	18648	17572	27492	25713	21664.7	4578.46	21.1333
3052	1.021	648.994	[M+Na]+	46.29	20726	22701	18486	16617	19083	19522.7	2305.62	11.8099
3055	1.021	650.968	[M+K]+	53.57	25061	25077	19932	18801	22990	22372.3	2899.96	12.9622
3063	1.021	664.969	[M+K]+	126.9	29108	26830	27191	19975	26010	25822.8	3460.89	13.4024
3064	1.021	666.967	[M+H]+	61.19	19898	20079	19278	17815	21600	19734.1	1370.87	6.9467
1711	1.022	326.957	[M+H]+	4.47	17779	23710	23848	18392	21856	21117.2	2885.17	13.6627
2104	1.023	372.85	[M+H]+	20.58	14549	9902	13497	16933	14295	13835.1	2544.44	18.3912
2406	1.023	416.01	[M+CH3OH+H]+	20.91	17703	17511	17382	18025	16573	17438.6	541.287	3.10396
2680	1.023	474.999	[M+H]+	33.52	14373	15198	12509	19384	15286	15349.9	2516.08	16.3915
3000	1.023	603.108	[M+H]+	27.7	11872	11394	9261	17966	12428	12584.1	3238.48	25.7347
643	1.028	192.998	[M+Na]+	8.61	48132	57615	49054	53150	47030	50996.1	4363.29	8.55613
868	1.028	222.988	[M+H]+	1450.84	2725202	2626720	2688771	2736393	2675919	2.6906e+06	43571.1	1.61938
887	1.028	224.986	[M+H-2H2O]+	13.4	391337	362590	377540	396383	393771	384324	14162	3.68491
2850	1.028	521.019	[2M+H]+	21.64	23656	27590	22518	26783	25213	25152	2108.42	8.38273
2160	1.03	380.062	[M+H]+	8.02	44900	38375	37719	41240	42914	41029.4	3024.12	7.37061
2816	1.033	509.962	[M+H]+	45.46	17200	26840	29342	18677	17545	21920.9	5728.06	26.1306
1155	1.035	261.927	[M+K]+	17.97	36953	36767	40595	39200	36313	37965.7	1846.15	4.86267
678	1.049	197.1	[M+Na]+	24.26	69942	80783	74024	71836	71041	73525.3	4323.75	5.88064
2398	1.054	414.979	[M+H]+	19.05	16636	16951	14918	18180	21515	17640	2459.52	13.9429
89	1.055	104.107	[M+H]+	296.89	205390	208793	200158	190652	189323	198863	8679.41	4.36451
502	1.055	175.118	[M+H]+	40.99	951705	1063846	924634	882276	933427	951177	67936.4	7.14235
590	1.055	185.032	[M+K]+	49.14	163660	185418	153686	159150	154765	163336	12959.6	7.93435
744	1.055	207.014	[M+K]+	5.38	322727	376241	316662	333076	329463	335634	23558.9	7.01921
804	1.055	214.06	[M+H]+	82.03	193290	199478	180905	199980	206207	195972	9582.52	4.88974
865	1.055	222.028	[M-C6H8O6+H]+	5.73	29201	29947	34334	32399	30949	31366.1	2046.16	6.52349
1452	1.055	296.064	[M+H-H2O]+	59.44	166637	155924	169266	165198	169015	165208	5458.64	3.3041
1568	1.055	309.923	[M+H]+	9.62	31232	31338	30294	33854	31211	31586	1336.08	4.22997
1600	1.055	314.025	[M+H]+	24.02	57335	57650	55980	54964	55271	56239.9	1206.07	2.14451
1606	1.055	315.113	[2M+Na]+	6.21	65633	57146	64028	70480	63507	64158.8	4789.35	7.46485
1652	1.055	321.185	[M+NH4]+	6.14	25845	23847	19119	24475	22397	23136.6	2564.88	11.0858
1683	1.055	323.938	[M+K]+	98.73	359487	350375	364726	380981	361296	363373	11183.2	3.0776
1706	1.055	325.937	[M+H]+	67.02	81269	88115	77637	90607	85307	84587	5208.6	6.15768
1744	1.055	331.097	[2M+K]+	8.09	25995	26955	24050	27678	27120	26359.5	1426.37	5.4112
1867	1.055	342.106	[M+K]+	21.43	61004	59093	63055	60850	66268	62054	2742.36	4.41932
1948	1.055	351.979	[M+K]+	54.49	73107	70353	71290	77329	66906	71796.9	3826.91	5.33019
2114	1.055	375.064	[M+H]+	7.37	21734	31801	17409	24259	19393	22919.2	5587.58	24.3795
2426	1.055	420.064	[M+H]+	7.5	22469	26503	16534	16403	15892	19560.2	4723.53	24.1487
2449	1.055	424.889	[M+H]+	144.7	104174	93373	89783	102271	105399	99000	6982.74	7.05327
2466	1.055	426.888	[M+H]+	45.28	30493	49123	28747	37905	34479	36149.2	8077.35	22.3445
2603	1.055	453.916	[M+H]+	46.37	30962	29488	29654	25658	27491	28650.6	2082.92	7.27006
2749	1.055	491.988	[M+Na]+	84.02	48474	57925	46826	52375	50009	51121.7	4317.29	8.44512
2809	1.055	507.963	[M+K]+	107.12	60206	66674	69564	60224	60251	63383.8	4441.61	7.00749
2866	1.055	525.843	[M+H]+	46.35	25653	23728	20242	26896	28071	24918.2	3068.87	12.3158
3015	1.055	608.91	[2M+K]+	50.74	19054	17617	17509	25170	23738	20617.6	3590.94	17.4169
2355	1.056	408.914	[M+K]+	60.82	61868	66089	58770	46641	61310	58935.7	7358.4	12.4855
2986	1.056	592.942	[2M+Na]+	50.75	16342	20313	11189	23573	16521	17587.7	4660.56	26.4989
2598	1.057	452.933	[M+H]+	16.94	17692	14747	15965	24541	20693	18727.4	3943.54	21.0576
1082	1.062	252.014	[M+K]+	54.11	383046	369643	384430	358380	387511	376602	12270.7	3.25826
1956	1.062	352.966	[M+H-H2O]+	26.73	86616	88545	80076	90243	92960	87688	4851.78	5.533
2525	1.062	436.996	[M+H]+	26.69	23281	27607	24695	27101	27252	25987.2	1900.79	7.31435
1973	1.063	354.964	[M+H]+	11.92	22603	21489	19307	21226	21049	21134.8	1187.44	5.61843
459	1.069	169.057	[M+H]+	25.34	90738	98875	101064	84156	89990	92964.5	6927.14	7.45138
1106	1.069	254.013	[M+H]+	8.35	54062	58799	61735	58814	61086	58899.1	3009.99	5.11041
971	1.076	236.041	[M+Na]+	9.33	59378	69871	63767	56401	60855	62054.3	5113.54	8.24042
1541	1.076	307.963	[M+H]+	50.26	83294	89883	73277	86537	81673	82932.6	6249.96	7.53619
283	1.089	139.914	[M+K]+	89.05	365049	335373	357726	361308	363179	356527	12131.1	3.40259
294	1.089	141.913	[M+H]+	37.04	53023	57675	55960	54610	56766	55606.7	1831.26	3.29324
713	1.089	203.052	[M+H]+	2.3	31213	37175	27410	31072	31293	31632.6	3505.36	11.0815
1009	1.089	240.864	[2M+K]+	131.81	155361	145136	153125	150077	155009	151742	4245.51	2.79786
1022	1.089	242.865	[M+H]+	40.73	38979	34416	30039	38790	33990	35242.8	3737.4	10.6047
1096	1.089	252.972	[M+K]+	113.94	169737	162511	166628	173393	172048	168864	4381.29	2.59457
1113	1.089	254.972	[M+H]+	5.63	28597	27053	29757	29430	27412	28450	1195.83	4.20327
1195	1.089	267.013	[M+H]+	8.23	48615	43229	45640	42316	49636	45887.1	3216.07	7.00866
1817	1.089	337.17	[M+H]+	4.45	60618	31159	34905	40100	34078	40172.1	11876	29.5629
1865	1.089	341.815	[M+H]+	50.91	65633	58000	59678	60442	68894	62529.3	4559.19	7.29128
1883	1.089	343.816	[M+H]+	19.15	22320	18187	18144	19883	20812	19869.1	1781.94	8.96842
1958	1.089	353.078	[M+H]+	7.85	80612	72304	85157	81244	78864	79636.4	4700.32	5.90223
2607	1.089	455.115	[M+H]+	47.64	78992	83949	79823	86387	90480	83926.5	4748.62	5.65807
2940	1.089	565.101	[M+H]+	31.01	32442	33626	35184	41528	37805	36116.9	3629.91	10.0505
981	1.09	236.991	[M+Na]+	3.99	29716	36140	28693	31951	30171	31334.2	2933.34	9.36147
1967	1.09	353.926	[M+H]+	10.88	26710	23270	23973	24103	25093	24629.8	1332.36	5.40953
2637	1.09	465.048	[M+H]+	6.62	26579	25707	22921	25366	26424	25399.3	1473.09	5.79971
1464	1.091	298.057	[M+H]+	10.09	33355	30227	36282	37968	29238	33414.1	3760.22	11.2534
1128	1.103	258.111	[M+H]+	26.18	118804	162003	103278	119112	115159	123671	22372.6	18.0904
1671	1.116	323.073	[M+H]+	3.59	52909	45773	50736	55101	53860	51676	3665.56	7.09335
2049	1.12	365.106	[M+Na]+	83.69	371304	470292	374955	377634	379599	394757	42340	10.7256
1434	1.123	293.063	[M+H]+	3.32	44553	35077	45293	42428	45109	42492.1	4298.9	10.1169
1639	1.123	320.003	[M+H]+	33.18	84256	79807	81536	88760	95413	85954.6	6275.54	7.30099
2004	1.123	357.959	[M+K]+	21.19	30435	25846	26551	36699	31501	30206.2	4366.29	14.4549
2168	1.123	381.079	[M+K]+	627.24	3049914	2999227	3067115	3099664	3166745	3.07653e+06	62142.5	2.01989
2467	1.123	427.094	[M+H]+	14.61	55149	50902	48658	52601	48241	51110.2	2864.72	5.605
2495	1.123	432.17	[M+H]+	18.16	75620	82667	80327	78190	78167	78994.1	2645.23	3.34863
2716	1.123	482.028	[M+H]+	46.98	76229	67083	67975	69751	70202	70248	3577.99	5.09336
2907	1.123	543.129	[2M+K]+	21.37	56872	55784	50534	43957	43927	50215	6207.45	12.3617
1509	1.132	304.151	[M+H]+	6.11	113916	120344	115359	127315	120841	119555	5289.26	4.42413
1219	1.137	270.114	[M+NH4]+	15.22	37499	35141	35858	36137	37196	36366.3	972.701	2.67473
2629	1.156	462.176	[M+H]+	10.79	26833	24954	26244	25759	27187	26195.5	883.957	3.37446
83	1.157	104.071	[M+H-2H2O]+	24.33	258242	284174	279842	263512	259812	269116	12021.1	4.4669
94	1.157	106.05	[M+H]+	46.24	147247	148889	150877	140405	153881	148260	5039.09	3.39882
139	1.157	116.07	[M-C6H8O6+H]+	23.29	161809	167671	161473	142375	156037	157873	9591.99	6.07576
153	1.157	120.065	[M+H]+	37.12	160731	163245	159565	159433	163843	161364	2064.34	1.27931
241	1.157	133.06	[M+NH4]+	36.37	385910	394195	404571	388633	404608	395584	8746.76	2.2111
328	1.157	148.063	[M+CH3OH+H]+	28.8	203050	202058	215893	204831	216508	208468	7131.4	3.42086
388	1.157	159.076	[M+H]+	8.21	51978	42238	42669	37126	39306	42663.4	5676.1	13.3044
511	1.157	176.105	[M+NH4]+	17.66	182415	200406	171558	160750	166102	176246	15706.3	8.91155
723	1.157	204.085	[M+CH3OH+H]+	6.89	45666	52848	48281	45092	47996	47976.5	3061.03	6.38027
905	1.157	227.065	[M+H]+	8.49	46808	39600	44785	43494	44339	43805.2	2647.72	6.0443
1319	1.157	282.047	[M+H]+	6.57	41939	48030	45414	50125	46197	46341	3059.18	6.60144
1360	1.157	286.139	[M+H-H2O]+	14.09	72191	72094	73046	71647	66351	71065.6	2683.76	3.77646
1415	1.157	291.124	[M+H-H2O]+	4.14	52115	44198	39178	49769	39685	44989	5834.29	12.9683
1515	1.157	305.138	[M-C6H10O5+H]+	10.59	81486	59103	69930	84187	63850	71711.3	10898.7	15.1981
1878	1.157	343.119	[2M+H]+	4.26	42437	44506	42403	47949	46636	44786.1	2484.93	5.54844
1929	1.157	350.118	[M-C6H8O6+H]+	5.75	37658	28481	27403	30960	27552	30410.8	4294.22	14.1207
2681	1.157	475.178	[M+H]+	10.97	29136	31961	26392	28752	31270	29502.2	2210.49	7.49262
2682	1.157	476.009	[M+H]+	315.48	223981	229104	201864	219148	245383	223896	15786.1	7.05065
2796	1.157	505.166	[M+K]+	10.75	26167	24607	19112	21711	26174	23554.1	3079.25	13.0731
2882	1.157	532.2	[M+H]+	11.46	25424	20687	19242	21525	21334	21642.4	2296.01	10.6089
2948	1.157	570.108	[M+H]+	28.84	15333	21729	21521	17612	21453	19529.6	2906.27	14.8814
3039	1.157	622.079	[M+K]+	57.5	23899	27305	22126	25179	27579	25217.8	2304.02	9.13647
684	1.158	198.087	[M+H]+	37.63	90895	93327	91433	90742	88313	90942.1	1794.81	1.97357
1086	1.158	252.107	[M+H]+	8.17	34510	31591	31362	30798	34151	32482.7	1716.13	5.28322
323	1.164	147.077	[M-C6H10O5+H]+	26.09	1146336	1366457	1113424	1076654	1098826	1.16034e+06	117971	10.1669
1032	1.164	244.093	[M+NH4]+	100.66	251692	244273	254007	247296	254095	250272	4342.3	1.73503
2628	1.164	461.997	[M+H]+	36.39	40664	32005	31467	36070	33087	34658.9	3799.66	10.963
2688	1.164	478.007	[M+H]+	57.7	50288	54361	43552	47792	56083	50415.3	5042.36	10.0017
2764	1.164	497.993	[M+Na]+	38.69	39302	46528	41400	37751	44472	41890.4	3613.89	8.62701
2771	1.164	499.953	[M+K]+	30.48	39294	35250	48409	44156	49469	43315.7	6036.21	13.9354
2792	1.164	504.166	[M+H]+	34.76	100831	96094	85498	83558	102114	93619	8623.91	9.21171
2827	1.164	513.966	[M+K]+	236.52	252611	215947	237458	237301	271953	243054	20771	8.54582
2834	1.164	515.963	[M+K]+	43.14	77760	71435	69155	74665	80486	74700.3	4589.23	6.14351
2970	1.164	584.125	[M+H]+	74.72	89327	86426	75100	75927	91300	83616	7602.44	9.09208
3020	1.164	612.163	[M+H-2H2O]+	51.35	49444	60504	41688	43498	50215	49069.7	7377.86	15.0355
3054	1.164	650.118	[M+H]+	39.87	24588	29681	25437	23593	26852	26030.1	2364.97	9.0855
2161	1.168	380.08	[M-C6H10O4+H]+	6.64	40432	44635	35104	32993	38087	38250.2	4557.89	11.916
417	1.171	162.076	[M+Na]+	3.87	69269	63854	65739	63864	69005	66346.1	2662.4	4.0129
2007	1.171	358.097	[M+H]+	54.73	326411	320631	296652	283796	322042	309907	18655.4	6.0197
2273	1.171	396.054	[M+K]+	168.09	417370	401186	395055	372015	437917	404709	24685.7	6.09962
2536	1.171	438.055	[M+Na]+	23.43	50106	50929	46896	49445	55769	50629.1	3245.21	6.40977
682	1.174	198.042	[M+H]+	18.65	40678	38825	39369	38441	37240	38910.4	1260.35	3.23912
1906	1.174	348.066	[M+H]+	6.99	29652	26405	27367	27229	28269	27784.4	1236	4.44854
2777	1.174	502.112	[M-C6H10O4+H]+	11.73	21947	23127	24608	20934	23450	22813.2	1414.77	6.20154
1118	1.178	256.081	[M+H]+	10.24	43822	43798	44932	52785	47240	46515.4	3774.3	8.11409
2288	1.178	398.05	[M+H-H2O]+	12.76	81468	80610	80308	72259	88109	80550.8	5630.11	6.98951
2621	1.182	460.032	[M+K]+	20.14	26954	33589	22593	29092	32873	29020.4	4508.23	15.5347
2745	1.183	490.159	[M+H]+	16.16	25633	20679	25769	23265	27075	24483.9	2532.38	10.343
218	1.184	130.05	[M+H]+	9.19	214093	297669	217482	231197	244955	241079	33912.3	14.0669
674	1.184	196.046	[M+H]+	175.59	401527	390519	399379	395492	405237	398431	5658.13	1.42011
949	1.184	234	[M+K]+	5.82	39883	31789	32810	32968	35257	34541.3	3244.07	9.39188
1811	1.184	337.093	[M+Na]+	3.12	35226	31690	35866	39044	35566	35478.4	2611.67	7.3613
2623	1.184	460.2	[M+H]+	16.76	51658	52494	50761	50923	51652	51497.5	691.999	1.34375
148	1.191	118.086	[M-C6H10O5+H]+	47.66	389523	421407	438296	391531	425668	413285	21695.1	5.24943
180	1.191	124.039	[M+H]+	35.27	133697	156866	131818	122274	136810	136293	12716	9.32993
349	1.191	152.056	[M-C6H8O6+H]+	7.61	48790	48308	47196	39862	47402	46311.8	3663.7	7.91096
568	1.191	182.03	[M-C6H10O4+H]+	3.45	45898	45244	49954	52956	42474	47305.2	4138.68	8.74889
1491	1.191	302.134	[M+Na]+	23.15	161916	160960	167790	148125	163995	160557	7428.04	4.62641
1530	1.191	307.081	[M+H]+	2.6	37757	27304	31011	31997	34452	32504.3	3902.27	12.0054
1699	1.191	325.111	[M+H]+	7.63	174325	181883	169026	177986	176895	176023	4764.3	2.70664
1752	1.191	332.132	[M+NH4]+	10.16	30873	28087	28807	25447	27171	28077	2005.62	7.14329
1884	1.191	344.082	[M-C6H10O4+H]+	14.99	46330	56496	46568	40763	43036	46638.7	6016.14	12.8995
1268	1.198	276	[M-C6H10O4+H]+	9.21	66005	49747	60226	53125	56289	57078.2	6316.54	11.0665
1049	1.2	247.044	[M+Na]+	7.97	35439	58593	59177	55874	54090	52634.6	9830.86	18.6776
1391	1.205	289.093	[M+H-2H2O]+	3.76	49642	52996	58805	57839	52897	54435.8	3810.98	7.00088
1165	1.218	263.016	[M+K]+	5.54	55026	72947	85271	84144	83931	76264	12884.8	16.895
1131	1.224	259.084	[M+H]+	4.26	39327	37894	35968	32725	35633	36309.5	2501.95	6.89063
311	1.225	145.049	[M+H]+	6.02	276605	277859	285158	274993	276585	278240	3998.59	1.4371
421	1.225	163.06	[M-C6H10O5+H]+	19.09	487410	497487	497084	478580	502540	492620	9569.28	1.94253
542	1.225	179.047	[M-C6H10O4+H]+	6.16	46402	56365	64079	50784	60163	55558.8	7090.11	12.7615
1543	1.225	308.09	[M+H]+	4.76	92215	114882	105922	98834	107674	103905	8676.47	8.35035
1890	1.225	346.052	[M+K]+	7.26	31011	30486	34273	37021	30303	32618.6	2941.68	9.01842
19	1.232	85.0282	[M+H]+	3.62	70945	76880	76080	73227	74330	74292.4	2357.62	3.17343
200	1.234	127.039	[M+H]+	3.53	125135	96989	106684	102152	111312	108454	10732.2	9.89563
1897	1.242	347.063	[M+H]+	12.27	37923	32621	39342	42632	39278	38359.2	3646.26	9.50557
607	1.259	189.038	[M+H]+	5.94	32474	47375	49459	39018	47122	43089.7	7149.8	16.5928
2022	1.259	360.146	[M+H]+	5.42	45990	45014	36503	38500	47283	42657.7	4827.37	11.3165
589	1.42	185.031	[M+H]+	14.55	88434	23710	76011	73572	82797	68904.9	25928.9	37.63
145	1.531	118.086	[M+H]+	16.77	161791	200265	176985	172094	191482	180523	15364.6	8.51116
1514	1.531	305.133	[M+H]+	5.59	44703	31407	36855	33374	37205	36708.7	5084.15	13.85
569	1.579	182.03	[M+H]+	6.66	71981	69171	75855	77121	71957	73216.9	3228.14	4.40901
29	1.599	87.0269	[M+H]+	14.84	24218	27833	27360	26622	22915	25789.7	2125.32	8.24099
173	1.599	123.055	[M-C6H10O5+H]+	14.51	42292	42693	46559	46208	42093	43969	2217.88	5.04419
204	1.599	128.053	[M+H-H2O]+	9.99	36308	32565	38625	32881	35144	35104.4	2511.65	7.15479
233	1.599	132.048	[M+H-H2O]+	11.65	87254	89634	91862	99305	83488	90308.6	5908.56	6.54263
255	1.599	136.061	[M-C6H10O5+H]+	9.48	47354	52921	50795	52419	51568	51011.4	2200.06	4.31287
341	1.599	150.058	[M+H]+	23.7	96442	106991	104105	101847	108209	103519	4670.95	4.51218
351	1.599	152.056	[M-C6H10O4+H]+	34.51	192257	194282	194697	191040	176786	189812	7433.35	3.91616
410	1.599	162.021	[M+H]+	2.3	34444	42408	49345	38726	39921	40968.8	5498.37	13.4209
455	1.599	168.065	[M-C6H10O4+H]+	13.01	99387	102193	105651	99733	104255	102244	2744.13	2.68391
543	1.599	179.048	[M+NH4]+	30.91	224287	283583	289426	262323	283019	268528	26782.4	9.97379
675	1.599	196.046	[M+H]+	848.2	1588235	1691512	1699987	1722883	1661654	1.67285e+06	52136.8	3.11664
681	1.599	198.041	[M-C6H10O4+H]+	86.9	136893	161056	157707	154524	150549	152146	9369.67	6.15835
940	1.599	233.059	[M+H]+	15.83	52434	77593	80075	72635	81844	72916.2	11962.5	16.4058
941	1.599	233.112	[M+H]+	14.49	31514	32719	32473	31670	28885	31452	1523.76	4.84472
948	1.599	234	[M+K]+	3.73	40308	38527	40946	39979	39558	39863.6	903.098	2.26547
1160	1.599	262.128	[M+H]+	10.08	44333	27057	30270	35604	33325	34117.7	6554.52	19.2115
1269	1.599	276.001	[M-C6H10O5+H]+	20.34	98208	98419	107502	105434	101708	102254	4154.22	4.06263
1382	1.599	288.117	[M-C6H8O6+H]+	11.48	29207	32801	26735	30810	29019	29714.5	2255.2	7.58955
1416	1.599	291.125	[2M+H]+	4.23	30896	35935	31826	35476	35444	33915.6	2363.07	6.9675
1468	1.599	298.112	[M+H]+	15.9	33207	37024	34627	33570	30791	33843.9	2265.17	6.69299
1490	1.599	302.133	[M+NH4]+	19.15	134245	128462	137506	139264	138703	135636	4457.22	3.28616
1544	1.599	308.09	[M+H-2H2O]+	80.05	377786	460806	442780	424119	452339	431566	33015.3	7.65012
1907	1.599	348.07	[M+H]+	19.74	51821	60829	59728	54359	52834	55914.3	4103.71	7.33929
2008	1.599	358.098	[M+H]+	115.66	635507	673533	667076	675113	674185	665083	16834.1	2.53112
2162	1.599	380.081	[M+CH3OH+H]+	8.15	47960	58195	49848	47774	52600	51275.6	4328.12	8.44089
2272	1.599	396.053	[M+K]+	160.1	371680	395179	377135	386565	380310	382174	9047.08	2.36727
2289	1.599	398.051	[M+H]+	12.03	75487	78477	71793	83443	79148	77669.6	4343.6	5.5924
2371	1.599	411.009	[M+H]+	17.34	36930	35346	37508	41619	36816	37643.9	2360.61	6.27089
2399	1.599	415.097	[M+NH4]+	15	31099	54756	45043	57524	56027	48889.8	11081.3	22.666
2535	1.599	438.054	[M+H]+	46.46	78212	82716	85399	89665	84448	84087.9	4164.27	4.95228
2683	1.599	476.01	[M+K]+	82.96	71860	69891	64967	73326	71400	70288.6	3217.71	4.57786
2791	1.599	504.164	[M+H]+	19.87	52894	56420	47605	55018	60244	54436.2	4665.15	8.56994
2969	1.599	584.123	[M+H]+	23.29	22905	28410	26371	26530	29893	26821.9	2625.92	9.79019
3021	1.599	612.164	[M+H]+	25.82	24424	24357	21139	22558	26860	23867.4	2160.04	9.05019
1740	1.606	330.124	[M+H]+	8.77	27644	29396	27751	34202	28508	29500.1	2720.43	9.22175
2748	1.606	491.972	[M+H]+	52.82	57322	63760	58293	61844	64091	61061.9	3111.41	5.0955
2778	1.612	502.114	[M+K]+	52.14	102423	102101	100223	95630	100670	100210	2723.05	2.71736
1603	1.619	314.12	[M+H]+	18.02	49711	33226	43107	32155	52093	42058.2	9171.12	21.8058
1427	1.626	292.13	[M+H]+	3.78	40109	34705	39440	36503	44170	38985.6	3634.21	9.32195
178	1.633	124.039	[M+H]+	36.43	200354	228736	210441	208347	192030	207982	13689	6.58183
1120	1.633	256.129	[M+H]+	12.32	34962	42347	45244	38221	35068	39168.2	4539.14	11.5889
2826	1.633	513.964	[M+H]+	28.34	32116	31944	33063	36252	35691	33813.3	2025.34	5.98978
1218	1.656	270.097	[M+H]+	11.48	22912	26099	22364	21544	26535	23890.9	2273.12	9.51458
322	1.66	147.076	[M-C6H10O5+H]+	8.03	867801	967763	822033	1382068	787337	965401	242592	25.1287
475	1.667	173.139	[M+H]+	5.89	20359	14027	22996	23173	23899	20890.7	4064.41	19.4556
510	1.667	176.102	[M+H]+	3.34	68239	53414	49866	48633	60737	56177.9	8225.95	14.6427
1378	1.667	287.977	[M+H]+	9.42	22186	32828	34625	28991	31496	30025.4	4840.09	16.12
1753	1.667	332.133	[M+H]+	117.46	307425	307105	329879	319703	307244	314271	10255.6	3.2633
1889	1.667	345.14	[M+H]+	8.91	37807	31235	52945	51150	39739	42575.4	9225.59	21.6689
1745	1.683	331.123	[M+Na]+	9.43	38490	44776	49121	50963	39543	44578.6	5564.42	12.4823
1451	1.708	296.04	[M+H-H2O]+	8.77	32027	50473	42403	41630	46587	42624	6903.44	16.1961
2118	1.714	375.996	[M+H]+	10.07	29141	28740	31146	30156	29267	29690.1	964.241	3.24769
1398	1.718	290.085	[M+H]+	8.71	37335	53123	44084	39896	40304	42948.5	6177	14.3824
2556	1.718	442.052	[M+H]+	13.31	24292	17090	20964	23534	25266	22229.3	3285.9	14.7819
1750	1.721	332.06	[M+H]+	27.44	64638	90697	79649	80051	86566	80320.3	9913.87	12.3429
1589	1.728	313.011	[M+H]+	32.71	102005	73469	82021	91148	85159	86760.5	10646	12.2706
217	1.734	130.05	[M+H]+	39.78	1572197	1484507	1513205	1580704	1511041	1.53233e+06	41939	2.73694
1742	1.734	330.998	[M+H]+	23.4	23124	20514	24218	25906	19806	22713.8	2545.51	11.2068
920	1.735	229.974	[M+H]+	14.08	33061	33864	32211	33095	36757	33797.7	1754.59	5.19146
1640	1.735	320.088	[M+H]+	15.49	43616	48363	46015	46521	44040	45711.1	1934.33	4.23164
623	1.748	191.048	[M+H]+	15.95	58412	61915	64396	65883	70643	64249.9	4557.81	7.09388
1143	1.83	261.119	[M+H]+	5.95	34247	30550	28880	31961	34403	32008.3	2380.36	7.43668
1885	1.844	344.089	[M+H]+	22.42	61107	78525	58652	64680	61569	64906.4	7908.89	12.1851
1584	1.85	312.129	[M+H]+	51.93	204327	195674	205521	190129	205277	200186	6946.98	3.47027
14	1.857	84.0442	[M+H]+	19.41	171444	169735	151786	153663	141194	157565	12819.9	8.13627
1021	1.871	242.56	[M+H]+	50.73	48675	48804	45841	46898	49485	47940.4	1513.61	3.15727
1156	1.871	262.012	[M+H]+	10.94	22223	20729	20716	20777	23522	21593.4	1255.22	5.813
1217	1.871	269.567	[M+H]+	56.42	58821	48844	50475	55059	51895	53018.6	3968.3	7.48475
1978	1.871	355.072	[M+H]+	9.87	138825	136698	140510	136848	147961	140168	4629.22	3.30261
2357	1.871	409.083	[M+H]+	9.14	35557	31894	28443	39018	29970	32976.3	4298.76	13.0359
1023	1.872	243.041	[M+H]+	4.48	29302	14926	24745	14630	26018	21924.4	6732.82	30.7093
926	1.878	231.044	[M+H]+	6.94	45904	47177	43626	42788	44147	44728.6	1781.63	3.98321
1267	1.878	275.567	[M+H]+	163.87	162063	141432	148150	155487	158450	153116	8296.23	5.41825
1471	1.878	298.568	[M+H]+	106.3	99923	93116	97111	100952	96980	97616.5	3056.1	3.13073
1531	1.878	307.082	[M+H]+	67.08	509955	459575	477408	512494	503060	492499	23063.9	4.68303
2727	1.878	484.114	[2M+H]+	43.08	69341	67212	58262	63465	68730	65402.1	4598.87	7.03168
3023	1.878	613.158	[2M+H]+	58.47	81879	79986	77936	86311	80351	81292.7	3138.2	3.86037
616	1.891	190.07	[M+H]+	7.45	43225	45613	36015	39368	39216	40687.5	3756.46	9.23247
2204	1.912	385.129	[M+H]+	4.58	35737	34010	36055	35590	30249	34328.4	2413.51	7.03065
439	1.939	165.055	[M+H]+	10.34	40400	42955	43967	47107	50939	45073.8	4064.87	9.01827
577	1.939	182.081	[M+NH4]+	69.84	826093	918429	839069	805035	839542	845634	43039.2	5.08958
1355	1.946	286.09	[M+H]+	19.92	132316	138398	128356	131921	132883	132775	3608.77	2.71797
1746	1.946	331.123	[M+H]+	15.75	78103	111156	113643	103353	98917	101034	14116.5	13.972
707	1.952	202.125	[M+H]+	6.55	326047	242635	424264	345110	258049	319221	73072.4	22.8908
2095	1.989	371.109	[M+H]+	9.74	31713	41565	37964	50512	37030	39756.8	6969.5	17.5303
122	2.048	113.024	[M-C6H10O5+H]+	21.71	46624	54379	46676	50701	40373	47750.3	5231.88	10.9568
1259	2.048	275.075	[M+H]+	3.52	40632	49439	42110	41838	40488	42901.5	3723.81	8.6799
28	2.081	86.0962	[M+H]+	19.64	114933	114613	66638	70471	67047	86740.6	25633.4	29.5518
238	2.088	132.102	[M+H]+	102.04	1328876	1488106	1320599	898281	1330442	1.27326e+06	221005	17.3574
1482	2.115	300.14	[M+H]+	27.8	103213	99563	102560	97777	97122	100047	2751.27	2.74999
272	2.122	138.091	[M-C6H10O5+H]+	43.24	132072	117512	143591	137711	143387	134855	10791	8.00194
1456	2.122	297.057	[M+H]+	36.72	186414	175282	173595	182044	185008	180468	5757.43	3.19027
2830	2.122	515.107	[M+H]+	34.45	43246	40136	37120	35287	41682	39494	3264.08	8.26475
2103	2.129	372.112	[M+H]+	79.03	217635	248210	220491	241810	211145	227858	16178.5	7.10025
665	2.15	194.066	[M-C6H10O5+H]+	16.02	120800	111750	115163	115032	120668	116683	3943.21	3.37943
2367	2.15	410.07	[M+Na]+	8.01	47594	46396	41738	44372	41151	44250.2	2815.77	6.36329
296	2.156	142.067	[M+H]+	19.43	41127	52000	46168	47518	49924	47347.3	4135.12	8.7336
436	2.156	164.073	[M+H]+	4.79	37384	45254	32442	38247	33791	37423.7	5000.28	13.3613
775	2.156	210.06	[M-C6H10O4+H]+	118.31	522411	551696	570741	576441	543003	552858	21803	3.94369
790	2.156	212.057	[M-C6H8O6+H]+	20.63	66548	63112	68570	62769	57803	63760.5	4117.14	6.45719
800	2.156	213.085	[M+H]+	7.99	72032	85084	60379	78752	78165	74882.5	9331.17	12.4611
2801	2.163	505.991	[M+H]+	32.6	39642	40969	42727	46974	48571	43776.4	3849.79	8.7942
474	2.177	172.952	[M+K]+	8.02	21092	17964	18350	19754	24786	20389.1	2750.84	13.4917
1230	2.178	272.97	[M+H]+	4.52	24548	25682	24271	24863	27753	25423.4	1405.42	5.52805
1424	2.189	292.048	[M+H]+	5.03	47350	48125	46481	40623	48148	46145.4	3161.93	6.8521
444	2.19	166.071	[M-C6H10O5+H]+	47.9	235030	231841	240263	238925	248058	238823	6133.95	2.5684
622	2.19	190.962	[M+H]+	17.52	30070	32237	29720	27490	33461	30595.5	2323.68	7.59487
760	2.19	207.965	[M+H]+	20.56	33560	28511	36206	35257	33790	33464.8	2973.85	8.88649
1411	2.19	290.978	[2M+Na]+	24.77	114342	108142	112559	106699	122444	112837	6211.94	5.50523
1556	2.19	308.99	[M+H]+	12.15	34498	30304	34800	38325	41419	35869.4	4207.86	11.731
2342	2.19	407.998	[M+H]+	5.03	34717	33440	40733	41524	43258	38734.3	4370.53	11.2834
1542	2.193	307.982	[M+H]+	21.9	29058	24613	30079	31638	29710	29019.8	2639.8	9.09656
1724	2.193	328.124	[M+H]+	11.56	49036	49159	43171	48971	45231	47113.5	2757.54	5.85298
1274	2.211	276.143	[M+H]+	8.69	129789	81945	82927	102025	89920	97321.5	19841.3	20.3873
888	2.227	225.038	[M-C6H10O5+H]+	3.89	152428	84034	84579	111484	91187	104742	28889.7	27.5818
1211	2.227	269.028	[M+H]+	8.47	70883	38399	46065	53789	42963	50420	12739.4	25.2666
2616	2.243	459.109	[M+H]+	15.74	24973	22308	24632	27363	20929	24041	2496.72	10.3853
1602	2.258	314.09	[M+H]+	31.14	95692	90872	90171	86871	87699	90261.3	3461.54	3.83503
1278	2.319	277.137	[M+H]+	6.79	61436	55247	46026	58903	54845	55291.4	5849.23	10.5789
482	2.394	174.075	[M-C6H10O5+H]+	10.52	132351	153289	133344	138875	135423	138656	8552.65	6.16823
2109	2.397	374.081	[M+K]+	6.04	38597	24696	37075	36836	50294	37499.3	9075.4	24.2015
1429	2.431	292.2	[M+H]+	3.8	43134	27446	44915	45319	50768	42316.3	8789.27	20.7704
266	2.435	137.063	[M+H]+	8.02	86430	78728	83029	86868	83835	83778	3265.21	3.89745
1356	2.53	286.091	[M-C6H10O4+H]+	27.09	155913	149724	141422	159717	150895	151534	6929.68	4.57302
2389	2.537	414.161	[M+H-H2O]+	9.97	73430	73043	76341	81109	77040	76192.7	3258.12	4.27615
1625	2.601	318.116	[M+H]+	8.08	40082	42471	44334	31523	29918	37665.7	6541.34	17.3668
130	2.604	114.054	[M+H]+	3.35	66553	66601	45015	46230	43648	53609.6	11872.9	22.147
371	2.61	156.066	[M-C6H10O5+H]+	5.62	57651	59290	77463	98826	57028	70051.5	18180.2	25.9526
189	2.64	125.024	[M+H]+	9.88	36211	35818	36416	32647	32906	34799.6	1861.84	5.35017
1974	2.65	355.063	[M+H]+	3.5	55587	50505	46226	50696	49524	50507.6	3359.07	6.65061
2102	2.703	372.092	[M+H]+	20.73	33539	64576	61735	61336	62340	56705.3	13010.6	22.9442
256	2.707	136.061	[M+H]+	73.89	481388	475217	458964	479485	484228	475856	9995.14	2.10045
1204	2.707	268.103	[M+H]+	77.22	568718	559969	511660	531187	532905	540888	23187.9	4.28701
1604	2.795	314.182	[M+H]+	67.43	328193	343740	294607	313188	312818	318509	18455.4	5.7943
1125	2.893	257.11	[M+H]+	4.66	25772	31416	27038	24729	28994	27589.8	2664.79	9.65859
1341	2.91	284.097	[M+H]+	9.6	23074	28327	27539	27999	30277	27443.1	2656.2	9.67893
352	2.924	152.056	[M+H]+	17.26	128954	130473	125310	130150	135116	130001	3518.05	2.70618
1528	2.972	307.045	[M+H]+	6.71	78646	63753	64453	71223	81100	71834.9	7943.95	11.0586
1261	2.979	275.11	[M+Na]+	7.46	100711	73243	118487	112500	114340	103856	18342.2	17.6611
1102	3.008	253.127	[M+H]+	5.59	33501	31357	40343	41190	36973	36672.9	4251.21	11.5922
140	3.081	116.07	[M+H]+	5.85	77855	66128	64155	83346	72187	72734.3	8006.11	11.0073
2309	3.087	400.143	[M+H]+	13.02	61148	62438	57157	56200	64026	60193.9	3383.92	5.6217
1888	3.223	345.128	[M+H]+	9.71	43456	45800	41202	41379	47443	43855.8	2737.94	6.24304
1110	3.298	254.16	[M+H]+	63.01	330766	316141	331509	328031	320686	325427	6726.75	2.06706
540	3.379	178.125	[M+H]+	8.74	43274	45407	48752	44526	45250	45441.7	2032.99	4.47385
[truncated: 1,606 more rows]

## Sheet: Protocol B-ESI--Intraday
Alignment ID	Average Rt(min)	Average Mz	Adduct type	S/N average	06-CT240125-EB-REP1 neg_RB6_01_44534_modified	07-CT240125-EB-REP2 neg_RB7_01_44521_modified	08-CT240125-EB-REP3 neg_RB8_01_44530_modified	09-CT240125-EB-REP4 neg_RC1_01_44533_modified	10-CT240125-EB-REP5 neg_RC2_01_44524_modified	Avg	Stdev	RSD	median-RSD-Day1	N-Day 1	SEM
[truncated: 2,363 more rows]

[truncated: 16 more sheets: Protocol C-ESI+-Intraday, Protocol C-ESI--Intraday, Protocol D-ESI+-Intraday, Protocol D-ESI--Intraday, One-way-Anova-intraday-ESI+, One-way-Anova-intraday-ESI-, Protocol A-ESI+-Interday, Protocol A-ESI--Interday, Protocol B-ESI+-Interday, Protocol B-ESI--Interday, Protocol C-ESI+-Interday, Protocol C-ESI--Interday, Protocol D-ESI+-Interday, Protocol D-ESI--Interday, One-way-ANOVA-Interday-ESI+, One-way-ANOVA-Interday-ESI-]
