# Supplementary material for: Development of plant extracts as substrates for untargeted transporter substrate identification in Xenopus oocytes
Source: Front Plant Sci. 2025 Sep 17;16:1640426. doi: 10.3389/fpls.2025.1640426 (PMC12484206; doi:10.3389/fpls.2025.1640426)
Supplement: Supplementary file 2 [file DataSheet2.zip › Supplementary Material/Supplementary File 2-Plant-treatment-Volcano-plots.xlsx]

## Sheet: Pooled.vs.Untreated-ESI+
Alignment ID	FC	log2(FC)	p.ajusted	¨-log10p.val.			Up	Down
288	2.3072	1.2061	0.012818	1.8922			33	14
762	6.9908	2.8055	0.018001	1.7447
4323	6.8774	2.7819	0.018001	1.7447
947	4.7305	2.242	0.018001	1.7447
2131	4.4309	2.1476	0.018001	1.7447
2410	0.29751	-1.749	0.018001	1.7447
1532	3.266	1.7075	0.018001	1.7447
2154	0.35571	-1.4912	0.018001	1.7447
528	2.7768	1.4734	0.018001	1.7447
2785	2.6471	1.4044	0.018001	1.7447
542	2.6269	1.3933	0.018001	1.7447
2098	2.273	1.1846	0.018001	1.7447
491	2.5873	1.3715	0.018055	1.7434
1921	6.4462	2.6885	0.028634	1.5431
4488	6.3363	2.6636	0.028634	1.5431
609	5.3737	2.4259	0.028634	1.5431
2136	2.7363	1.4522	0.028634	1.5431
944	0.39788	-1.3296	0.028634	1.5431
2305	3.6862	1.8821	0.028672	1.5425
2133	3.4314	1.7788	0.028672	1.5425
4089	3.16	1.6599	0.028672	1.5425
2773	0.47498	-1.0741	0.028672	1.5425
109	0.42659	-1.2291	0.030098	1.5215
108	2.6365	1.3986	0.030355	1.5178
1829	0.24836	-2.0095	0.031633	1.4999
1795	0.35424	-1.4972	0.031946	1.4956
3146	2.3279	1.2191	0.032846	1.4835
1147	0.46746	-1.0971	0.033204	1.4788
880	3.7975	1.925	0.03712	1.4304
1111	2.6933	1.4294	0.03712	1.4304
3701	2.6241	1.3918	0.03712	1.4304
1417	0.38886	-1.3627	0.03712	1.4304
1983	3.8651	1.9505	0.039418	1.4043
2082	3.7031	1.8887	0.039418	1.4043
948	0.48132	-1.0549	0.039418	1.4043
599	4.0784	2.028	0.040695	1.3905
2428	0.14217	-2.8143	0.042815	1.3684
1107	4.9556	2.3091	0.042815	1.3684
603	3.0932	1.6291	0.042913	1.3674
2282	3.4138	1.7714	0.043692	1.3596
3772	2.1276	1.0892	0.045355	1.3434
931	0.47899	-1.0619	0.045355	1.3434
3352	7.0453	2.8167	0.045588	1.3411
1518	2.3342	1.2229	0.045662	1.3404
441	0.48818	-1.0345	0.048154	1.3174
851	0.4299	-1.2179	0.048608	1.3133
2333	7.6383	2.9332	0.049705	1.3036

## Sheet: Pooled.vs.Untreated-ESI-
Alignment ID	FC	log2(FC)	p.ajusted	¨-log10p.val.		UP	DOWN
2388	2.0986	1.0694	4.0579e-05	4.3917		165	5
87	6.995	2.8063	0.00033233	3.4784
1351	7.1317	2.8343	0.00059152	3.228
532	5.8705	2.5535	0.00059152	3.228
262	5.5593	2.4749	0.00059152	3.228
933	3.4198	1.7739	0.00059152	3.228
720	9.0585	3.1793	0.00071015	3.1486
1368	0.31176	-1.6815	0.00071015	3.1486
1829	2.4194	1.2746	0.00071015	3.1486
1594	4.641	2.2144	0.00077928	3.1083
604	4.3628	2.1252	0.00080435	3.0946
1567	2.3281	1.2191	0.00093088	3.0311
928	2.3455	1.2299	0.00099811	3.0008
1460	5.5789	2.48	0.0010217	2.9907
945	2.9061	1.5391	0.0010248	2.9893
340	12.12	3.5993	0.0014293	2.8449
1840	2.5824	1.3687	0.0017191	2.7647
730	27.416	4.777	0.0018001	2.7447
2311	8.8372	3.1436	0.0018065	2.7432
603	8.7964	3.1369	0.0018065	2.7432
2865	5.6467	2.4974	0.0018065	2.7432
359	5.5054	2.4608	0.0018065	2.7432
1241	3.1719	1.6653	0.0018065	2.7432
467	2.4453	1.29	0.0019819	2.7029
3385	5.7753	2.5299	0.0021355	2.6705
158	3.204	1.6799	0.0021355	2.6705
374	2.2864	1.1931	0.0021355	2.6705
3213	3.0806	1.6232	0.002255	2.6468
2503	2.1383	1.0964	0.002255	2.6468
639	8.1777	3.0317	0.002283	2.6415
493	2.6634	1.4133	0.0025721	2.5897
236	2.6277	1.3938	0.0026931	2.5697
2150	4.3097	2.1076	0.0026964	2.5692
752	3.3778	1.7561	0.0030325	2.5182
2522	6.0728	2.6024	0.0030496	2.5158
251	2.6802	1.4223	0.0030496	2.5158
1566	3.415	1.7719	0.0031048	2.508
2939	2.2178	1.1491	0.0031371	2.5035
1598	2.1171	1.0821	0.0032941	2.4823
2137	3.5461	1.8262	0.0033009	2.4814
1521	4.1454	2.0515	0.0033164	2.4793
599	2.2102	1.1441	0.0038408	2.4156
63	2.3818	1.2521	0.0038595	2.4135
439	8.603	3.1048	0.0041157	2.3856
1695	3.1766	1.6675	0.0041157	2.3856
1565	3.9629	1.9866	0.0043217	2.3643
2672	4.1319	2.0468	0.0048883	2.3108
796	2.7721	1.471	0.005067	2.2953
2184	3.0558	1.6115	0.0058386	2.2337
1134	2.2052	1.1409	0.0060272	2.2199
807	2.141	1.0983	0.0060272	2.2199
883	2.7415	1.455	0.0063298	2.1986
1796	14.365	3.8445	0.006377	2.1954
745	6.2337	2.6401	0.006377	2.1954
1947	2.7367	1.4524	0.006377	2.1954
548	2.0883	1.0623	0.006377	2.1954
3232	0.29751	-1.749	0.0067114	2.1732
1420	2.1948	1.1341	0.0067114	2.1732
738	2.9021	1.5371	0.0067936	2.1679
960	2.4361	1.2846	0.0067936	2.1679
1471	2.2152	1.1474	0.0067936	2.1679
174	3.275	1.7115	0.0069957	2.1552
2992	2.2062	1.1415	0.0069957	2.1552
2875	3.3904	1.7615	0.0072723	2.1383
2430	2.3514	1.2335	0.0072723	2.1383
1013	3.4625	1.7918	0.0073452	2.134
2775	2.5418	1.3459	0.0073898	2.1314
3333	5.3231	2.4123	0.0074158	2.1298
3192	4.7814	2.2574	0.007883	2.1033
1945	4.1971	2.0694	0.007883	2.1033
1568	3.6286	1.8594	0.007883	2.1033
2326	2.3846	1.2537	0.007883	2.1033
203	2.1964	1.1352	0.007883	2.1033
671	2.0226	1.0162	0.007883	2.1033
3624	5.5131	2.4629	0.0082125	2.0855
3360	3.2335	1.6931	0.0090294	2.0443
2864	0.41748	-1.2602	0.0090294	2.0443
2678	2.189	1.1303	0.010562	1.9763
1529	6.4135	2.6811	0.011471	1.9404
2705	5.9933	2.5833	0.011807	1.9279
2901	3.6148	1.8539	0.011807	1.9279
163	2.9335	1.5526	0.011807	1.9279
3788	2.2433	1.1656	0.011807	1.9279
476	2.1292	1.0903	0.011961	1.9222
3687	6.2917	2.6535	0.012155	1.9152
169	4.8437	2.2761	0.012155	1.9152
1442	4.8065	2.265	0.012155	1.9152
630	4.0806	2.0288	0.012155	1.9152
2304	3.9635	1.9868	0.012155	1.9152
2540	2.3706	1.2452	0.012155	1.9152
1268	2.2513	1.1707	0.012155	1.9152
937	2.1421	1.099	0.012155	1.9152
416	2.9173	1.5446	0.012357	1.9081
3689	3.679	1.8793	0.012602	1.8996
204	9.7328	3.2828	0.012798	1.8929
2935	5.2713	2.3982	0.012843	1.8913
888	2.772	1.4709	0.013847	1.8587
3666	6.0224	2.5903	0.013915	1.8565
2818	2.183	1.1263	0.013915	1.8565
3403	3.6338	1.8615	0.01426	1.8459
4002	15.409	3.9457	0.01436	1.8428
2696	4.3153	2.1094	0.01436	1.8428
622	14.271	3.8351	0.014556	1.837
2514	2.4411	1.2875	0.014556	1.837
378	9.4965	3.2474	0.015529	1.8089
787	7.5538	2.9172	0.015529	1.8089
2433	0.46043	-1.1189	0.015529	1.8089
3037	7.5666	2.9196	0.015537	1.8086
3588	2.509	1.3271	0.015537	1.8086
3579	2.2337	1.1594	0.016788	1.775
54	3.2357	1.6941	0.017339	1.761
2233	7.6796	2.941	0.017804	1.7495
1232	2.0787	1.0557	0.019585	1.7081
2178	4.4609	2.1573	0.020537	1.6875
3128	3.4596	1.7906	0.02087	1.6805
1007	3.4263	1.7766	0.02087	1.6805
171	2.4952	1.3192	0.02087	1.6805
1135	4.5433	2.1838	0.021309	1.6714
94	3.7027	1.8886	0.021309	1.6714
3	3.0581	1.6127	0.021309	1.6714
31	2.1639	1.1136	0.021309	1.6714
1183	2.8493	1.5106	0.02131	1.6714
3041	3.2356	1.694	0.021324	1.6711
651	2.1788	1.1235	0.021544	1.6667
955	3.0867	1.6261	0.02165	1.6645
1288	3.4926	1.8043	0.021937	1.6588
1621	5.595	2.4841	0.022957	1.6391
295	2.2658	1.18	0.022957	1.6391
2068	3.6727	1.8769	0.023081	1.6368
880	3.5641	1.8335	0.025232	1.5981
376	3.1543	1.6573	0.025232	1.5981
3028	3.5986	1.8474	0.025384	1.5954
273	3.1045	1.6343	0.025647	1.591
2017	3.0598	1.6134	0.025755	1.5891
96	2.3916	1.258	0.025993	1.5851
1209	6.6885	2.7417	0.0261	1.5834
2075	2.6893	1.4272	0.026149	1.5825
2981	2.2464	1.1676	0.027069	1.5675
623	3.3829	1.7583	0.027467	1.5612
2570	4.614	2.206	0.028305	1.5481
3290	3.3654	1.7508	0.028628	1.5432
1444	3.0557	1.6115	0.02922	1.5343
2978	3.9214	1.9714	0.030327	1.5182
978	3.7129	1.8926	0.031094	1.5073
3708	3.0293	1.599	0.032034	1.4944
629	2.9263	1.5491	0.032399	1.4895
1264	4.552	2.1865	0.03244	1.4889
2186	2.7278	1.4477	0.033079	1.4804
3621	2.4213	1.2758	0.034177	1.4663
1349	3.9782	1.9921	0.034431	1.4631
899	2.9065	1.5393	0.035621	1.4483
2158	2.0686	1.0486	0.035621	1.4483
731	3.7503	1.907	0.036311	1.44
444	2.1701	1.1177	0.037999	1.4202
3437	0.48122	-1.0552	0.03818	1.4182
1818	2.3533	1.2347	0.038254	1.4173
3713	2.699	1.4325	0.040544	1.3921
2480	2.2763	1.1867	0.040544	1.3921
836	2.5443	1.3473	0.042661	1.37
3831	3.2221	1.688	0.042938	1.3672
1808	2.3569	1.2369	0.044253	1.3541
1083	2.2405	1.1638	0.044498	1.3517
1188	2.2387	1.1626	0.044846	1.3483
3549	2.9526	1.562	0.047325	1.3249
1429	2.266	1.1802	0.048775	1.3118
1118	2.6692	1.4164	0.048796	1.3116
475	3.0755	1.6208	0.048886	1.3108
1378	2.5382	1.3438	0.049477	1.3056
516	2.5028	1.3235	0.04969	1.3037
2997	2.0224	1.016	0.04969	1.3037

## Sheet: Chitin.vs.Untreated-ESI+
Alignment ID	FC	log2(FC)	p.ajusted	¨-log10p.val.		Up	Down
1107	7.2818	2.8643	0.0022366	2.6504		21	43
603	4.1257	2.0446	0.0022366	2.6504
332	3.4458	1.7849	0.0022366	2.6504
1147	0.33623	-1.5725	0.0022366	2.6504
630	6.6138	2.7255	0.006106	2.2142
1065	0.30972	-1.691	0.006106	2.2142
947	8.2566	3.0455	0.0069126	2.1604
775	6.4304	2.6849	0.0069126	2.1604
3368	0.26668	-1.9068	0.0069126	2.1604
1948	0.46253	-1.1124	0.0069126	2.1604
192	3.5469	1.8266	0.0083909	2.0762
431	5.4983	2.459	0.011428	1.942
174	0.21525	-2.2159	0.011428	1.942
762	11.079	3.4698	0.011648	1.9338
491	4.4271	2.1464	0.011743	1.9302
465	3.6101	1.8521	0.011743	1.9302
393	0.49411	-1.0171	0.011893	1.9247
2489	3.7645	1.9125	0.012314	1.9096
711	0.48169	-1.0538	0.012438	1.9053
599	5.7892	2.5334	0.013017	1.8855
2559	0.31316	-1.675	0.014849	1.8283
1387	0.35997	-1.4741	0.01496	1.8251
356	11.4	3.511	0.016567	1.7807
3774	0.29158	-1.778	0.016567	1.7807
1275	0.49814	-1.0054	0.016567	1.7807
3194	0.3846	-1.3786	0.016815	1.7743
2306	0.24738	-2.0152	0.019009	1.721
2111	0.45718	-1.1292	0.019009	1.721
227	5.1222	2.3568	0.019105	1.7189
2875	0.22836	-2.1306	0.019105	1.7189
392	0.32173	-1.6361	0.019105	1.7189
1362	0.48254	-1.0513	0.019105	1.7189
2952	0.34396	-1.5397	0.01935	1.7133
4072	0.37058	-1.4321	0.022944	1.6393
713	0.41345	-1.2742	0.025113	1.6001
1343	0.4779	-1.0652	0.026185	1.582
3295	0.32345	-1.6284	0.027646	1.5584
1794	0.48193	-1.0531	0.032558	1.4873
3724	0.27056	-1.886	0.032584	1.487
1556	0.38074	-1.3931	0.032584	1.487
1867	2.2553	1.1733	0.032584	1.487
2018	5.873	2.5541	0.033474	1.4753
2461	0.19406	-2.3654	0.033474	1.4753
2969	0.25455	-1.974	0.033474	1.4753
2131	3.8242	1.9352	0.033474	1.4753
1416	0.46328	-1.11	0.033474	1.4753
3836	0.49051	-1.0276	0.033474	1.4753
2246	0.49062	-1.0273	0.033474	1.4753
596	0.31714	-1.6568	0.03383	1.4707
1806	0.38802	-1.3658	0.033937	1.4693
929	0.49201	-1.0232	0.033996	1.4686
2664	0.47015	-1.0888	0.036517	1.4375
166	0.45496	-1.1362	0.037753	1.4231
2890	0.31011	-1.6892	0.03791	1.4212
2108	0.45568	-1.1339	0.03791	1.4212
3537	0.37138	-1.429	0.037988	1.4203
1509	0.18765	-2.4139	0.039019	1.4087
977	2.5844	1.3698	0.039019	1.4087
108	2.464	1.301	0.041387	1.3831
1222	0.41696	-1.262	0.042101	1.3757
1411	0.47918	-1.0614	0.042428	1.3723
2769	0.22531	-2.15	0.043522	1.3613
820	3.7575	1.9098	0.048066	1.3182
3167	0.41763	-1.2597	0.04933	1.3069

## Sheet: Chitin.vs.Untreated-ESI-
Alignment ID	FC	log2(FC)	p.ajusted	¨-log10p.val.		UP	DOWN
439	11.394	3.5103	0.0019594	2.7079		18	13
532	6.5924	2.7208	0.0019594	2.7079
1968	0.35703	-1.4859	0.0019594	2.7079
2620	0.28827	-1.7945	0.0040559	2.3919
1670	0.36723	-1.4453	0.0040559	2.3919
575	0.40379	-1.3083	0.008215	2.0854
169	6.3804	2.6736	0.014863	1.8279
945	2.2266	1.1548	0.014863	1.8279
730	30.136	4.9134	0.015175	1.8189
720	12.819	3.6802	0.016894	1.7723
299	0.42111	-1.2477	0.018147	1.7412
796	2.5978	1.3773	0.019913	1.7009
2364	0.45717	-1.1292	0.020183	1.695
3902	0.38814	-1.3653	0.021117	1.6754
2054	2.2778	1.1876	0.021117	1.6754
3437	0.22664	-2.1415	0.025036	1.6014
711	0.35504	-1.4939	0.025036	1.6014
1692	0.41218	-1.2787	0.025036	1.6014
745	5.0789	2.3445	0.026153	1.5825
1529	4.6249	2.2094	0.026153	1.5825
807	2.1109	1.0779	0.026153	1.5825
1617	3.0291	1.5989	0.028733	1.5416
1349	2.8925	1.5323	0.030596	1.5143
2381	0.43972	-1.1853	0.030596	1.5143
1013	2.5409	1.3454	0.031228	1.5055
474	0.37468	-1.4163	0.03849	1.4147
2746	0.42981	-1.2182	0.039409	1.4044
340	20.173	4.3344	0.041875	1.378
363	2.0043	1.0031	0.045711	1.34
1620	2.252	1.1712	0.047118	1.3268
203	2.0074	1.0053	0.047689	1.3216

## Sheet: Flagellin.vs.Untreated-ESI+
Alignment ID	FC	log2(FC)	p.ajusted	¨-log10p.val.		Up	down
2785	14.374	3.8454	0.0019265	2.7152		140	124
3603	0.11801	-3.083	0.0019265	2.7152
1948	0.19103	-2.3881	0.0019265	2.7152
4089	12.379	3.6299	0.0021692	2.6637
423	5.2804	2.4006	0.0031609	2.5002
4205	6.7152	2.7474	0.0033167	2.4793
753	5.4613	2.4492	0.0033167	2.4793
2762	0.20228	-2.3056	0.0033167	2.4793
376	0.30779	-1.7	0.0033167	2.4793
3439	3.1802	1.6691	0.0033167	2.4793
2465	0.48095	-1.056	0.0033167	2.4793
1147	0.17948	-2.4781	0.0033431	2.4758
2154	0.18933	-2.401	0.0033431	2.4758
528	9.2515	3.2097	0.0039042	2.4085
1329	0.21917	-2.1899	0.0039042	2.4085
948	0.29439	-1.7642	0.0039042	2.4085
682	0.38177	-1.3892	0.0039042	2.4085
1801	15.141	3.9204	0.0045006	2.3467
263	0.46284	-1.1114	0.0047421	2.324
1065	0.38179	-1.3891	0.0050959	2.2928
1951	0.20399	-2.2934	0.0055088	2.2589
2305	14.557	3.8637	0.0055195	2.2581
616	4.9407	2.3047	0.005822	2.2349
4451	4.0332	2.0119	0.005822	2.2349
1223	0.33145	-1.5931	0.005822	2.2349
633	0.3418	-1.5488	0.005822	2.2349
697	2.8554	1.5137	0.005822	2.2349
869	6.5218	2.7053	0.0060032	2.2216
2664	0.21514	-2.2167	0.0060032	2.2216
931	0.25019	-1.9989	0.0060032	2.2216
2108	0.26564	-1.9124	0.0060032	2.2216
1555	0.27641	-1.8551	0.0060032	2.2216
1034	0.29907	-1.7414	0.0060032	2.2216
2528	2.6847	1.4248	0.0060032	2.2216
1790	0.41226	-1.2784	0.0060294	2.2197
3836	0.26853	-1.8968	0.006105	2.2143
3017	3.8421	1.9419	0.0061148	2.2136
3414	2.8658	1.519	0.0061148	2.2136
1222	0.12132	-3.0431	0.0063943	2.1942
689	0.29871	-1.7432	0.0063943	2.1942
421	2.8799	1.526	0.0063943	2.1942
1718	2.2498	1.1698	0.0063943	2.1942
1269	0.27975	-1.8378	0.00664	2.1778
2136	8.922	3.1574	0.0068569	2.1639
1849	0.44864	-1.1564	0.0072233	2.1413
1206	12.721	3.6691	0.0076148	2.1183
3774	0.20792	-2.2659	0.0076148	2.1183
696	4.6712	2.2238	0.0076148	2.1183
1593	2.7804	1.4753	0.0076148	2.1183
2261	3.9315	1.9751	0.0078189	2.1069
2410	0.26086	-1.9386	0.0078189	2.1069
3379	6.8828	2.783	0.0080612	2.0936
2724	3.5406	1.824	0.0080612	2.0936
868	3.534	1.8213	0.0080612	2.0936
1432	0.35224	-1.5054	0.0080612	2.0936
1450	2.2602	1.1765	0.0080612	2.0936
2489	6.3791	2.6734	0.0081555	2.0885
3252	2.989	1.5797	0.0081555	2.0885
2559	0.35967	-1.4753	0.0090393	2.0439
1111	10.059	3.3303	0.0090749	2.0422
288	6.4671	2.6931	0.0093882	2.0274
2132	5.3019	2.4065	0.0093882	2.0274
2874	5.2623	2.3957	0.0093882	2.0274
630	4.3223	2.1118	0.0093882	2.0274
3813	4.0033	2.0012	0.0093882	2.0274
3644	3.8322	1.9382	0.0093882	2.0274
2246	0.3518	-1.5072	0.0093882	2.0274
1424	0.44017	-1.1839	0.0093882	2.0274
2010	6.1695	2.6251	0.01007	1.997
1139	5.2654	2.3965	0.01007	1.997
660	4.6751	2.225	0.010334	1.9857
1671	0.46763	-1.0966	0.010334	1.9857
762	7.8531	2.9733	0.010496	1.979
346	2.4133	1.271	0.010549	1.9768
461	2.4211	1.2757	0.010848	1.9647
276	7.0171	2.8109	0.011089	1.9551
1878	3.0077	1.5887	0.011235	1.9494
1336	0.44476	-1.1689	0.011312	1.9465
825	0.45823	-1.1259	0.011312	1.9465
947	7.2918	2.8663	0.011349	1.945
2436	0.14017	-2.8348	0.011349	1.945
3162	5.2067	2.3804	0.011349	1.945
1417	0.23196	-2.108	0.011349	1.945
2306	0.32116	-1.6386	0.011349	1.945
3400	0.47675	-1.0687	0.011349	1.945
1107	4.484	2.1648	0.011742	1.9302
1616	4.3176	2.1102	0.011923	1.9236
378	0.27532	-1.8608	0.011923	1.9236
1055	0.27958	-1.8387	0.011923	1.9236
1358	0.34659	-1.5287	0.011923	1.9236
3533	0.35972	-1.475	0.011923	1.9236
704	0.39357	-1.3453	0.011923	1.9236
1224	0.3739	-1.4193	0.012201	1.9136
2428	0.042497	-4.5565	0.012542	1.9016
3643	5.9451	2.5717	0.013397	1.873
2763	0.21929	-2.1891	0.013397	1.873
1285	2.7978	1.4843	0.013414	1.8724
2417	5.4613	2.4492	0.013595	1.8666
409	0.36463	-1.4555	0.013595	1.8666
919	0.4138	-1.273	0.013595	1.8666
1419	0.42041	-1.2501	0.013595	1.8666
393	0.47051	-1.0877	0.013819	1.8595
615	8.6652	3.1152	0.014193	1.8479
851	0.32772	-1.6095	0.014193	1.8479
1428	0.48411	-1.0466	0.014193	1.8479
1481	2.8788	1.5255	0.014234	1.8467
2875	0.31685	-1.6581	0.014783	1.8302
2082	11.99	3.5838	0.014883	1.8273
3067	5.8334	2.5443	0.014883	1.8273
2675	0.27173	-1.8798	0.014883	1.8273
2735	3.1682	1.6637	0.014883	1.8273
1227	0.45619	-1.1323	0.014883	1.8273
3146	9.9408	3.3134	0.015687	1.8045
929	0.32664	-1.6142	0.016075	1.7939
1220	0.39982	-1.3226	0.01706	1.768
2861	0.16055	-2.6389	0.017531	1.7562
1765	0.31856	-1.6503	0.017531	1.7562
974	3.818	1.9328	0.017845	1.7485
811	0.26299	-1.9269	0.01823	1.7392
768	3.4995	1.8071	0.01823	1.7392
701	0.4837	-1.0478	0.01823	1.7392
1040	0.41423	-1.2715	0.018499	1.7328
284	2.4172	1.2733	0.019069	1.7197
3832	0.26705	-1.9048	0.019938	1.7003
3010	0.27605	-1.857	0.019938	1.7003
4323	8.5442	3.0949	0.020048	1.6979
3325	8.3642	3.0642	0.020048	1.6979
1890	3.9978	1.9992	0.020048	1.6979
463	2.3009	1.2022	0.020048	1.6979
2380	0.45097	-1.1489	0.020048	1.6979
2131	3.3279	1.7346	0.020586	1.6864
1136	2.2661	1.1802	0.020785	1.6823
3052	0.24673	-2.019	0.020901	1.6798
174	0.37767	-1.4048	0.020901	1.6798
3320	2.3152	1.2111	0.020901	1.6798
268	0.38846	-1.3642	0.021094	1.6758
2548	2.4079	1.2678	0.02119	1.6739
1867	3.9649	1.9873	0.021201	1.6736
1543	0.43031	-1.2166	0.021201	1.6736
993	0.33614	-1.5728	0.021265	1.6723
1211	2.63	1.395	0.021265	1.6723
599	4.5343	2.1809	0.021577	1.666
4303	3.73	1.8992	0.021631	1.6649
2463	0.26719	-1.9041	0.021969	1.6582
4108	3.9583	1.9849	0.022107	1.6555
712	0.4985	-1.0043	0.022676	1.6444
708	3.2026	1.6793	0.023027	1.6378
2162	2.2173	1.1488	0.023027	1.6378
3265	0.45865	-1.1245	0.023027	1.6378
1834	0.28811	-1.7953	0.023479	1.6293
880	3.1761	1.6672	0.02349	1.6291
1843	5.3014	2.4064	0.023575	1.6275
465	3.3905	1.7615	0.023575	1.6275
1595	3.8732	1.9535	0.02358	1.6274
2432	0.46198	-1.1141	0.02449	1.611
2334	0.45165	-1.1467	0.024738	1.6066
1825	0.4903	-1.0283	0.024738	1.6066
1656	2.544	1.3471	0.024952	1.6029
1149	0.45491	-1.1364	0.025364	1.5958
1509	0.223	-2.1649	0.025715	1.5898
3194	0.45605	-1.1327	0.025951	1.5858
2660	0.27595	-1.8575	0.026108	1.5832
356	8.8197	3.1407	0.02629	1.5802
1547	0.1586	-2.6565	0.02629	1.5802
843	3.5262	1.8181	0.02629	1.5802
3148	0.34403	-1.5394	0.02629	1.5802
529	3.717	1.8941	0.026599	1.5751
2242	0.34105	-1.5519	0.026599	1.5751
14	0.40644	-1.2989	0.026599	1.5751
783	2.4796	1.3101	0.026669	1.574
1618	2.3372	1.2248	0.026669	1.574
165	2.3006	1.202	0.026669	1.574
506	2.0362	1.0258	0.026825	1.5715
485	4.2928	2.1019	0.026889	1.5704
775	4.1148	2.0408	0.026932	1.5697
1503	2.8128	1.492	0.027052	1.5678
693	2.7616	1.4655	0.027052	1.5678
3621	8.1417	3.0253	0.027162	1.566
491	2.8194	1.4954	0.027179	1.5658
1969	2.3734	1.247	0.027179	1.5658
1031	2.1714	1.1186	0.027179	1.5658
2418	0.49275	-1.0211	0.027179	1.5658
2435	10.714	3.4214	0.027543	1.56
2057	0.34247	-1.546	0.027569	1.5596
1030	0.43385	-1.2047	0.028116	1.551
671	2.125	1.0874	0.028116	1.551
61	0.49495	-1.0146	0.028116	1.551
2688	6.3724	2.6718	0.028517	1.5449
1508	0.43621	-1.1969	0.028517	1.5449
1144	0.27118	-1.8827	0.028608	1.5435
2690	0.33299	-1.5864	0.028729	1.5417
501	2.4566	1.2967	0.028729	1.5417
1166	0.47999	-1.0589	0.028729	1.5417
2737	0.38591	-1.3737	0.028812	1.5404
581	0.39919	-1.3249	0.029229	1.5342
4317	0.13914	-2.8454	0.029501	1.5302
3490	2.8319	1.5018	0.029501	1.5302
1810	0.43474	-1.2018	0.030208	1.5199
1773	0.46312	-1.1105	0.031535	1.5012
3131	3.3393	1.7396	0.031589	1.5005
1631	3.1695	1.6643	0.031589	1.5005
1910	4.1559	2.0552	0.031712	1.4988
3755	0.28793	-1.7962	0.031712	1.4988
2133	3.1468	1.6539	0.031712	1.4988
3232	2.0676	1.0479	0.031712	1.4988
2075	2.2074	1.1424	0.031766	1.498
655	0.3151	-1.6661	0.031783	1.4978
2135	2.6874	1.4262	0.03183	1.4972
1837	2.1597	1.1108	0.031936	1.4957
1941	3.3653	1.7507	0.032383	1.4897
1154	0.36964	-1.4358	0.032488	1.4883
175	0.3938	-1.3445	0.03318	1.4791
694	2.9251	1.5485	0.033782	1.4713
1570	0.42018	-1.2509	0.034026	1.4682
208	0.48783	-1.0355	0.034272	1.4651
55	2.0518	1.0369	0.034767	1.4588
2969	0.4167	-1.2629	0.034797	1.4585
2098	2.1106	1.0777	0.034797	1.4585
1917	0.24794	-2.0119	0.035019	1.4557
3802	5.0721	2.3426	0.035379	1.4512
3580	5.2146	2.3825	0.035415	1.4508
65	2.6859	1.4254	0.036151	1.4419
977	5.5304	2.4674	0.03662	1.4363
422	5.3844	2.4288	0.037181	1.4297
4231	0.29057	-1.7831	0.037181	1.4297
166	0.47915	-1.0615	0.037181	1.4297
2186	3.6988	1.8871	0.037432	1.4268
2641	0.40009	-1.3216	0.037432	1.4268
192	2.6032	1.3803	0.037443	1.4266
3048	0.48136	-1.0548	0.037443	1.4266
669	0.49112	-1.0259	0.037773	1.4228
72	2.261	1.177	0.037796	1.4226
1127	0.33751	-1.567	0.039304	1.4056
1532	2.0915	1.0646	0.039672	1.4015
233	0.47842	-1.0637	0.039699	1.4012
2425	0.37173	-1.4277	0.040158	1.3962
95	0.36288	-1.4624	0.040581	1.3917
3830	0.39469	-1.3412	0.040722	1.3902
2281	0.42342	-1.2398	0.041172	1.3854
343	2.1663	1.1152	0.041477	1.3822
1956	5.8255	2.5424	0.042877	1.3678
6	0.4917	-1.0241	0.042877	1.3678
429	0.38582	-1.374	0.042937	1.3672
732	2.1967	1.1353	0.04376	1.3589
664	12.629	3.6587	0.043776	1.3588
1983	12.55	3.6496	0.043883	1.3577
2433	6.7835	2.762	0.043883	1.3577
1796	3.4264	1.7767	0.043883	1.3577
2310	0.42098	-1.2482	0.043883	1.3577
1562	2.2588	1.1756	0.043883	1.3577
1812	0.30855	-1.6964	0.044418	1.3524
301	2.7039	1.435	0.044418	1.3524
2223	2.4616	1.2996	0.044636	1.3503
2487	7.9447	2.99	0.045459	1.3424
2461	0.34088	-1.5527	0.045459	1.3424
332	2.9179	1.5449	0.047562	1.3227
1546	2.482	1.3115	0.047584	1.3225
1929	2.4354	1.2841	0.047584	1.3225
2258	2.9677	1.5693	0.047644	1.322
980	0.47969	-1.0598	0.047896	1.3197
1442	4.4076	2.14	0.047914	1.3195
1911	3.8155	1.9319	0.048196	1.317
609	3.0452	1.6065	0.049252	1.3076
2024	2.4361	1.2846	0.049252	1.3076

## Sheet: Flagellin.vs.Untreated-ESI-
Alignment ID	FC	log2(FC)	p.ajusted	¨-log10p.val.		UP	DOWN
1351	28.113	4.8132	1.4933e-05	4.8258		285	51
1594	23.975	4.5835	4.3321e-05	4.3633
1526	3.98	1.9928	4.3321e-05	4.3633
2672	10.242	3.3565	0.0001372	3.8626
3128	7.6366	2.9329	0.0001372	3.8626
2430	6.9229	2.7914	0.0001372	3.8626
1442	30.831	4.9463	0.00022765	3.6427
1460	23.762	4.5706	0.00022765	3.6427
251	10.6	3.406	0.00022765	3.6427
2388	8.4557	3.0799	0.00022765	3.6427
374	7.1653	2.841	0.00022765	3.6427
236	6.2487	2.6436	0.00022765	3.6427
1134	5.5385	2.4695	0.00022765	3.6427
2690	4.8256	2.2707	0.00022765	3.6427
2405	4.5873	2.1976	0.00022765	3.6427
1168	2.3619	1.24	0.00022765	3.6427
262	23.22	4.5373	0.00023033	3.6377
945	4.935	2.303	0.00023033	3.6377
72	3.0548	1.6111	0.00023033	3.6377
1002	2.9823	1.5764	0.00023033	3.6377
1566	13.33	3.7366	0.00024569	3.6096
63	8.8286	3.1422	0.00025398	3.5952
2678	9.445	3.2396	0.00030608	3.5142
476	5.1309	2.3592	0.00033245	3.4783
367	2.8833	1.5277	0.0003402	3.4683
1013	9.2014	3.2018	0.0003637	3.4393
667	6.5243	2.7058	0.00041188	3.3852
358	2.4056	1.2664	0.00044069	3.3559
467	3.7868	1.921	0.00047405	3.3242
1415	6.0164	2.5889	0.00051652	3.2869
357	3.0804	1.6231	0.00051652	3.2869
1326	3.0575	1.6124	0.00051652	3.2869
2233	23.195	4.5357	0.00052026	3.2838
1567	6.3149	2.6587	0.00052026	3.2838
671	5.4436	2.4446	0.00052026	3.2838
1667	2.631	1.3956	0.00052026	3.2838
395	2.4334	1.283	0.00052026	3.2838
769	2.4249	1.2779	0.00052026	3.2838
1565	12.379	3.6298	0.00054796	3.2613
745	6.4915	2.6986	0.00054796	3.2613
245	3.2424	1.697	0.00054796	3.2613
537	2.885	1.5286	0.00057522	3.2402
486	2.6607	1.4118	0.00057576	3.2398
3385	61.49	5.9423	0.00059593	3.2248
1264	27.309	4.7713	0.00059851	3.2229
1568	12.538	3.6483	0.00059851	3.2229
1868	5.6132	2.4888	0.00059851	3.2229
1429	3.9694	1.9889	0.00059851	3.2229
1811	3.0961	1.6305	0.00059851	3.2229
373	2.5139	1.3299	0.00059851	3.2229
144	2.5009	1.3224	0.00059851	3.2229
1180	2.524	1.3357	0.0006419	3.1925
202	2.1865	1.1286	0.00064925	3.1876
386	0.36894	-1.4385	0.00066691	3.1759
2032	2.699	1.4324	0.00070255	3.1533
960	2.4183	1.274	0.00071679	3.1446
204	50.053	5.6454	0.00072518	3.1396
3333	6.9241	2.7916	0.00072518	3.1396
59	2.715	1.441	0.00073681	3.1326
1681	11.898	3.5727	0.00074847	3.1258
1644	5.2281	2.3863	0.00074847	3.1258
2273	0.33038	-1.5978	0.00074847	3.1258
939	0.30851	-1.6966	0.00079945	3.0972
3518	0.32567	-1.6185	0.00079945	3.0972
501	2.6024	1.3798	0.00079945	3.0972
777	3.6886	1.8831	0.00081967	3.0864
990	2.1722	1.1192	0.00082589	3.0831
743	3.598	1.8472	0.00082866	3.0816
340	21.814	4.4472	0.00087986	3.0556
2875	6.9551	2.7981	0.00098187	3.0079
2705	22.685	4.5037	0.00098387	3.0071
559	3.0643	1.6156	0.0010035	2.9985
396	0.45384	-1.1397	0.0010035	2.9985
203	3.5865	1.8426	0.0010726	2.9695
1235	2.2031	1.1395	0.0010726	2.9695
532	6.6405	2.7313	0.0011847	2.9264
355	5.28	2.4005	0.0011847	2.9264
796	4.4789	2.1632	0.0011847	2.9264
1547	3.1461	1.6535	0.0012227	2.9127
1020	2.0003	1.0002	0.0012227	2.9127
928	5.3559	2.4211	0.0012649	2.898
3786	0.032134	-4.9598	0.0013031	2.885
1280	2.335	1.2234	0.001324	2.8781
158	5.4621	2.4495	0.0013866	2.858
493	6.6368	2.7305	0.0014442	2.8404
2290	0.34218	-1.5472	0.0015262	2.8164
956	4.1061	2.0378	0.0015757	2.8025
2796	3.4181	1.7732	0.0015757	2.8025
2308	0.12506	-2.9993	0.0015792	2.8016
1454	4.5601	2.1891	0.0015792	2.8016
2763	7.3739	2.8824	0.001607	2.794
1683	3.0723	1.6193	0.0016125	2.7925
1637	2.8834	1.5278	0.0016854	2.7733
1848	10.348	3.3713	0.0017441	2.7584
1241	2.2465	1.1677	0.0017441	2.7584
686	2.0982	1.0692	0.0017441	2.7584
1463	2.2557	1.1736	0.0017534	2.7561
1845	10.334	3.3693	0.001788	2.7476
220	2.0213	1.0153	0.0018238	2.739
1019	3.6123	1.8529	0.0018649	2.7293
1911	0.30995	-1.6899	0.0018649	2.7293
1947	8.997	3.1694	0.0018721	2.7277
933	7.3994	2.8874	0.0019117	2.7186
934	2.0476	1.0339	0.0019541	2.7091
2068	16.821	4.0722	0.0021268	2.6723
655	0.39901	-1.3255	0.0021456	2.6685
1230	5.3826	2.4283	0.002179	2.6617
317	2.009	1.0065	0.002198	2.658
49	0.46926	-1.0915	0.0024884	2.6041
215	3.1937	1.6752	0.0025209	2.5985
1948	2.2641	1.1789	0.0025331	2.5963
3232	0.19393	-2.3664	0.0025384	2.5954
1444	4.393	2.1352	0.0025711	2.5899
3708	2.8346	1.5031	0.0026091	2.5835
439	10.703	3.4199	0.0026556	2.5758
366	2.1194	1.0837	0.0027244	2.5647
2313	3.7412	1.9035	0.0027898	2.5544
239	3.5615	1.8325	0.0027898	2.5544
807	6.16	2.6229	0.0027967	2.5534
1194	2.5335	1.3411	0.00281	2.5513
1508	2.5787	1.3666	0.0028378	2.547
1847	4.2622	2.0916	0.0029603	2.5287
1368	12.402	3.6325	0.0032015	2.4947
1834	2.5989	1.3779	0.0034207	2.4659
399	5.8772	2.5551	0.0034928	2.4568
1740	2.7658	1.4677	0.0034928	2.4568
687	2.277	1.1871	0.0034928	2.4568
31	2.4772	1.3087	0.0037885	2.4215
2137	9.4453	3.2396	0.0039253	2.4061
2828	2.3578	1.2375	0.0039253	2.4061
234	2.0256	1.0183	0.0039362	2.4049
1510	3.529	1.8192	0.0040016	2.3978
711	0.29886	-1.7424	0.0040016	2.3978
1835	2.7621	1.4657	0.0040016	2.3978
81	2.7092	1.4379	0.0040016	2.3978
2803	2.5022	1.3232	0.0040016	2.3978
1516	5.3568	2.4214	0.0041034	2.3869
94	3.2664	1.7077	0.0041335	2.3837
2184	5.7006	2.5111	0.0043499	2.3615
305	2.3242	1.2168	0.0043499	2.3615
1846	6.9243	2.7917	0.0043753	2.359
1919	0.41205	-1.2791	0.0043753	2.359
538	2.4334	1.283	0.0044562	2.351
1818	5.1399	2.3617	0.0045159	2.3453
806	2.2359	1.1609	0.0045251	2.3444
948	6.0028	2.5856	0.0048186	2.3171
1378	5.9671	2.577	0.0048186	2.3171
3607	4.1646	2.0582	0.0048186	2.3171
1471	3.1297	1.646	0.0048186	2.3171
2503	2.2611	1.1771	0.0048186	2.3171
154	2.1031	1.0725	0.0048186	2.3171
376	13.811	3.7877	0.0048337	2.3157
1296	4.1557	2.0551	0.0048968	2.3101
2548	3.1371	1.6494	0.0052346	2.2811
1381	2.6502	1.4061	0.0052346	2.2811
1945	15.862	3.9875	0.005238	2.2808
1162	3.4027	1.7667	0.0056206	2.2502
404	2.2303	1.1573	0.0056206	2.2502
1695	10.417	3.3809	0.0057132	2.2431
3329	3.1103	1.6371	0.0057328	2.2416
1137	4.4452	2.1522	0.0058045	2.2362
2433	0.25102	-1.9941	0.0058045	2.2362
353	4.7486	2.2475	0.0058576	2.2323
549	2.5963	1.3765	0.0059068	2.2286
363	3.0828	1.6242	0.0061732	2.2095
1185	2.4285	1.2801	0.0061732	2.2095
622	24.073	4.5893	0.0061922	2.2082
935	5.0592	2.3389	0.0061922	2.2082
1521	4.1252	2.0445	0.0061922	2.2082
1701	4.4518	2.1544	0.0062546	2.2038
1232	2.6831	1.4239	0.0063087	2.2001
475	8.4218	3.0741	0.0063545	2.1969
2577	2.731	1.4494	0.0064531	2.1902
2492	0.36436	-1.4566	0.0065248	2.1854
2696	23.071	4.528	0.0067658	2.1697
1455	4.0443	2.0159	0.0067658	2.1697
3074	2.1526	1.1061	0.0067658	2.1697
782	2.1032	1.0726	0.0067658	2.1697
492	0.49907	-1.0027	0.0069502	2.158
720	9.4522	3.2406	0.0069834	2.1559
1186	3.6294	1.8597	0.0069834	2.1559
1297	2.1313	1.0917	0.0070437	2.1522
752	3.281	1.7141	0.0073488	2.1338
1325	2.0564	1.0401	0.0073488	2.1338
738	2.7611	1.4652	0.0074104	2.1302
1200	3.5733	1.8373	0.0074671	2.1268
836	3.0969	1.6308	0.0074671	2.1268
133	2.0954	1.0672	0.0074671	2.1268
955	5.6435	2.4966	0.007874	2.1038
599	3.2081	1.6817	0.007874	2.1038
1630	2.3719	1.246	0.007874	2.1038
730	25.998	4.7003	0.0079975	2.097
1027	2.6992	1.4325	0.0083236	2.0797
1502	2.173	1.1197	0.0084294	2.0742
1832	4.096	2.0342	0.0090714	2.0423
2549	3.461	1.7912	0.0092375	2.0344
2535	2.0931	1.0656	0.0092488	2.0339
2536	2.2587	1.1755	0.0093632	2.0286
1068	2.3555	1.236	0.0095352	2.0207
2259	0.2762	-1.8562	0.0096721	2.0145
1209	7.5971	2.9255	0.0098295	2.0075
1515	4.4275	2.1465	0.010186	1.992
1196	2.8702	1.5211	0.010858	1.9642
1295	2.619	1.389	0.010858	1.9642
2570	17.536	4.1322	0.010926	1.9615
412	2.229	1.1564	0.011037	1.9572
1469	2.9367	1.5542	0.011206	1.9506
3323	2.6581	1.4104	0.011206	1.9506
1133	2.4367	1.285	0.011206	1.9506
1102	0.26126	-1.9364	0.011349	1.945
29	3.0071	1.5884	0.011349	1.945
3037	22.773	4.5093	0.011697	1.9319
169	6.7396	2.7527	0.011697	1.9319
978	5.6238	2.4916	0.011697	1.9319
3383	0.42437	-1.2366	0.011697	1.9319
1349	2.8893	1.5307	0.011753	1.9298
1617	3.5247	1.8175	0.01198	1.9215
238	3.5035	1.8088	0.01198	1.9215
1882	0.46598	-1.1017	0.01198	1.9215
523	2.321	1.2148	0.012085	1.9177
2635	2.7746	1.4723	0.012154	1.9153
1437	2.1155	1.081	0.012154	1.9153
654	2.0884	1.0624	0.012154	1.9153
43	3.186	1.6717	0.012284	1.9107
2086	8.9094	3.1553	0.012391	1.9069
3044	0.33765	-1.5664	0.012553	1.9013
2178	14.458	3.8538	0.012958	1.8875
548	3.6413	1.8644	0.012958	1.8875
289	2.1067	1.075	0.012958	1.8875
1436	2.7508	1.4599	0.012988	1.8865
1569	4.142	2.0503	0.013037	1.8848
1359	2.6961	1.4309	0.013346	1.8746
604	4.8821	2.2875	0.0134	1.8729
2490	0.466	-1.1016	0.013602	1.8664
1509	4.6096	2.2046	0.01382	1.8595
1315	2.1336	1.0933	0.013975	1.8547
2152	2.2742	1.1854	0.014097	1.8509
2286	0.33687	-1.5697	0.014131	1.8498
35	3.0126	1.591	0.014259	1.8459
778	2.266	1.1802	0.015416	1.812
109	3.8099	1.9297	0.015608	1.8066
1972	2.4595	1.2984	0.015614	1.8065
33	2.3812	1.2517	0.016021	1.7953
1010	2.2506	1.1703	0.016021	1.7953
160	2.164	1.1137	0.016062	1.7942
3189	3.9361	1.9768	0.016348	1.7865
2427	2.4376	1.2855	0.016348	1.7865
3828	2.8631	1.5176	0.016663	1.7782
2380	0.41065	-1.284	0.016783	1.7751
651	2.2136	1.1464	0.016783	1.7751
1183	6.5168	2.7042	0.017214	1.7641
1053	2.2829	1.1908	0.017739	1.7511
2527	0.49122	-1.0256	0.018136	1.7414
174	3.375	1.7549	0.018912	1.7233
3687	6.8934	2.7852	0.018939	1.7226
1759	2.6109	1.3845	0.019109	1.7188
2204	2.0026	1.0019	0.019109	1.7188
1621	4.0473	2.017	0.019703	1.7055
54	2.2861	1.1929	0.020019	1.6986
1118	4.7864	2.259	0.020619	1.6857
1977	0.47172	-1.084	0.020696	1.6841
1871	3.7064	1.89	0.020715	1.6837
2572	2.1936	1.1333	0.02082	1.6815
1083	3.9791	1.9925	0.020869	1.6805
611	2.2738	1.1851	0.021371	1.6702
3592	0.27287	-1.8737	0.021435	1.6689
3975	0.48872	-1.0329	0.021454	1.6685
1876	2.6412	1.4012	0.022289	1.6519
1375	2.1514	1.1053	0.0226	1.6459
1958	2.4899	1.3161	0.022686	1.6442
799	0.47257	-1.0814	0.022686	1.6442
3201	0.26612	-1.9098	0.02294	1.6394
3689	3.9981	1.9993	0.023804	1.6233
410	2.9717	1.5713	0.023804	1.6233
1591	0.41896	-1.2551	0.023931	1.621
2439	2.6896	1.4274	0.024486	1.6111
2986	0.3672	-1.4454	0.024489	1.611
885	0.47184	-1.0836	0.025738	1.5894
2356	4.8672	2.2831	0.025848	1.5876
2292	0.21815	-2.1966	0.026073	1.5838
1778	2.5582	1.3552	0.026321	1.5797
1529	5.9378	2.5699	0.026613	1.5749
3384	0.402	-1.3147	0.026613	1.5749
244	2.6328	1.3966	0.027136	1.5665
986	2.4111	1.2697	0.027621	1.5588
2590	2.4181	1.2739	0.027644	1.5584
403	2.2462	1.1675	0.028596	1.5437
1853	3.6212	1.8565	0.03005	1.5222
754	2.1978	1.136	0.030539	1.5151
658	2.492	1.3173	0.030679	1.5132
2797	3.7419	1.9038	0.030811	1.5113
1623	3.5745	1.8377	0.030811	1.5113
684	2.316	1.2116	0.031002	1.5086
2281	0.0279	-5.1636	0.031323	1.5041
1490	2.2277	1.1556	0.031323	1.5041
2934	0.47394	-1.0772	0.031421	1.5028
3157	0.41425	-1.2714	0.032002	1.4948
704	2.1846	1.1274	0.032483	1.4883
1933	3.5854	1.8421	0.032915	1.4826
1525	2.1537	1.1068	0.032915	1.4826
2291	2.4705	1.3048	0.033748	1.4718
3521	0.35316	-1.5016	0.034408	1.4633
198	2.3498	1.2325	0.034554	1.4615
2206	0.47603	-1.0709	0.034621	1.4607
1725	2.5239	1.3357	0.034828	1.4581
2253	0.44299	-1.1746	0.035039	1.4554
3803	2.4377	1.2855	0.035637	1.4481
2469	0.30983	-1.6905	0.035782	1.4463
1237	2.5393	1.3444	0.035782	1.4463
691	3.2082	1.6818	0.037089	1.4308
1604	2.5548	1.3532	0.037679	1.4239
2283	0.059456	-4.072	0.038103	1.419
1656	2.7683	1.469	0.038103	1.419
507	2.4529	1.2945	0.038986	1.4091
2811	0.37695	-1.4076	0.039227	1.4064
2814	0.44902	-1.1552	0.039227	1.4064
413	2.3785	1.2501	0.039228	1.4064
2061	0.39548	-1.3383	0.039478	1.4036
2864	0.43975	-1.1853	0.040923	1.388
2775	3.9263	1.9732	0.041157	1.3856
1420	3.2678	1.7083	0.041157	1.3856
1824	2.0294	1.0211	0.043073	1.3658
96	3.1275	1.645	0.043318	1.3633
2017	3.1876	1.6725	0.044592	1.3507
1452	2.5315	1.34	0.04485	1.3482
1699	4.6273	2.2102	0.045649	1.3406
2521	2.9413	1.5564	0.045649	1.3406
389	2.1316	1.0919	0.045649	1.3406
2158	2.5546	1.3531	0.04598	1.3374
1728	0.4091	-1.2895	0.046658	1.3311
1584	3.2614	1.7055	0.046797	1.3298
3673	2.9121	1.5421	0.047039	1.3275
3231	2.0517	1.0368	0.047039	1.3275
2369	0.36331	-1.4607	0.047124	1.3268
2434	2.1298	1.0907	0.047124	1.3268
42	0.30156	-1.7295	0.047232	1.3258

## Sheet: N.starv.vs.Untreated-ESI+
Alignment ID	FC	log2(FC)	p.ajusted	¨-log10p.val.		Up	Down
4463	8.4308	3.0757	0.00087891	3.0561		64	276
818	0.13186	-2.9229	0.00087891	3.0561
263	0.14781	-2.7582	0.00087891	3.0561
948	0.051901	-4.2681	0.00098103	3.0083
671	0.09462	-3.4017	0.00098103	3.0083
398	0.097934	-3.352	0.00098103	3.0083
490	0.11811	-3.0818	0.00098103	3.0083
831	0.21987	-2.1853	0.00098103	3.0083
246	0.25486	-1.9722	0.00098103	3.0083
266	0.30739	-1.7019	0.0011394	2.9433
2087	0.18538	-2.4315	0.0012387	2.907
61	0.12928	-2.9514	0.0014971	2.8248
1532	7.2492	2.8578	0.0014971	2.8248
1424	0.16257	-2.6208	0.0014971	2.8248
2410	0.048202	-4.3747	0.0015795	2.8015
931	0.04509	-4.4711	0.0017746	2.7509
604	0.095756	-3.3845	0.0017746	2.7509
245	0.10312	-3.2776	0.0017746	2.7509
2837	0.10674	-3.2278	0.0017746	2.7509
321	0.10699	-3.2244	0.0017746	2.7509
354	0.14478	-2.7881	0.0017746	2.7509
1790	0.15407	-2.6983	0.0017746	2.7509
1440	0.17146	-2.544	0.0017746	2.7509
846	0.17301	-2.5311	0.0017746	2.7509
643	0.24171	-2.0486	0.0017746	2.7509
1336	0.25112	-1.9935	0.0017746	2.7509
373	0.26642	-1.9082	0.0017746	2.7509
640	0.27939	-1.8396	0.0017746	2.7509
318	0.37758	-1.4051	0.0017746	2.7509
701	0.38759	-1.3674	0.0017746	2.7509
474	0.17872	-2.4842	0.0018523	2.7323
259	0.074443	-3.7477	0.0019253	2.7155
833	0.17834	-2.4873	0.0019253	2.7155
1417	0.014709	-6.0872	0.0019768	2.704
1300	0.079879	-3.646	0.0019768	2.704
866	0.20988	-2.2524	0.0019768	2.704
652	0.26444	-1.919	0.0019768	2.704
817	0.35756	-1.4837	0.0019768	2.704
711	0.49698	-1.0087	0.0019768	2.704
2716	0.099861	-3.3239	0.0020883	2.6802
1518	4.9995	2.3218	0.0020999	2.6778
14	0.14048	-2.8316	0.0023163	2.6352
546	0.29623	-1.7552	0.0023163	2.6352
168	0.18982	-2.3973	0.0023413	2.6305
1959	0.1382	-2.8552	0.0024005	2.6197
542	5.1212	2.3565	0.0025107	2.6002
1805	0.086987	-3.5231	0.002541	2.595
540	0.15162	-2.7214	0.0029537	2.5296
268	0.12742	-2.9724	0.003017	2.5204
349	0.23056	-2.1168	0.003017	2.5204
233	0.11911	-3.0696	0.0030522	2.5154
987	0.25291	-1.9833	0.0030522	2.5154
1093	0.26778	-1.9009	0.0030522	2.5154
2737	0.37338	-1.4213	0.0030522	2.5154
281	0.46492	-1.105	0.0030522	2.5154
173	0.48843	-1.0338	0.0030522	2.5154
1795	0.12642	-2.9837	0.0031511	2.5015
3843	7.9274	2.9868	0.0032144	2.4929
2679	0.16674	-2.5843	0.0032144	2.4929
383	0.25478	-1.9727	0.0032144	2.4929
379	0.37646	-1.4094	0.0032144	2.4929
2165	0.10013	-3.3201	0.0033077	2.4805
1804	0.1121	-3.1572	0.0033077	2.4805
2527	0.20349	-2.297	0.0033077	2.4805
1619	0.26412	-1.9207	0.0033077	2.4805
626	0.285	-1.811	0.0033077	2.4805
1418	0.45157	-1.147	0.0033077	2.4805
1226	0.31031	-1.6882	0.0034577	2.4612
847	0.22234	-2.1691	0.0038348	2.4163
6	0.11549	-3.1141	0.0038555	2.4139
1055	0.18939	-2.4005	0.0038555	2.4139
3527	0.25088	-1.9949	0.0038555	2.4139
516	0.44488	-1.1685	0.0038555	2.4139
551	0.40174	-1.3157	0.0038973	2.4092
674	0.23144	-2.1113	0.0039858	2.3995
353	3.2063	1.6809	0.0039875	2.3993
775	2.6737	1.4188	0.0039875	2.3993
375	0.40572	-1.3014	0.0039875	2.3993
103	14.428	3.8508	0.0039948	2.3985
789	0.27876	-1.8429	0.0039948	2.3985
1515	0.2704	-1.8868	0.0043093	2.3656
208	0.13488	-2.8903	0.004395	2.357
851	0.18527	-2.4323	0.004395	2.357
2108	0.41153	-1.2809	0.004395	2.357
1127	0.023724	-5.3975	0.0044448	2.3521
1773	0.15256	-2.7125	0.0044448	2.3521
1291	0.23445	-2.0927	0.0046638	2.3313
1297	0.29897	-1.7419	0.0046638	2.3313
1179	0.2	-2.3219	0.004699	2.328
47	0.34937	-1.5172	0.004699	2.328
261	0.35468	-1.4954	0.004699	2.328
736	0.40383	-1.3082	0.004699	2.328
603	2.4084	1.2681	0.004699	2.328
1219	0.43657	-1.1957	0.004699	2.328
22	0.098007	-3.351	0.0047425	2.324
2475	0.21844	-2.1947	0.0047425	2.324
2499	0.34711	-1.5265	0.0047425	2.324
51	0.35892	-1.4783	0.0047425	2.324
878	0.39824	-1.3283	0.0047425	2.324
1162	0.4551	-1.1358	0.0047425	2.324
160	0.48639	-1.0398	0.0047425	2.324
1419	0.34524	-1.5343	0.0048552	2.3138
492	0.46898	-1.0924	0.0048552	2.3138
2133	15.091	3.9156	0.004968	2.3038
1829	0.11487	-3.122	0.004968	2.3038
2408	0.11792	-3.0841	0.004968	2.3038
3638	0.26884	-1.8952	0.004968	2.3038
2013	3.5599	1.8318	0.0051477	2.2884
1681	3.4448	1.7844	0.0051477	2.2884
2696	0.064579	-3.9528	0.0053079	2.2751
1570	0.15081	-2.7292	0.0053381	2.2726
1498	5.735	2.5198	0.0053381	2.2726
3060	0.34663	-1.5285	0.0053751	2.2696
1789	3.4418	1.7832	0.0053775	2.2694
362	0.19901	-2.3291	0.0054031	2.2674
1688	0.38898	-1.3622	0.0054031	2.2674
1533	0.16948	-2.5608	0.0057535	2.2401
630	2.9714	1.5711	0.005827	2.2346
1358	0.25415	-1.9763	0.005848	2.233
384	0.084549	-3.5641	0.005999	2.2219
1144	0.042895	-4.5431	0.0060837	2.2158
2242	0.12073	-3.0501	0.0062023	2.2074
185	4.2799	2.0976	0.0064203	2.1924
880	13.188	3.7211	0.0065678	2.1826
1298	0.28308	-1.8207	0.0065678	2.1826
1877	0.44642	-1.1635	0.0065678	2.1826
2127	0.47223	-1.0824	0.0065678	2.1826
1996	0.48732	-1.0371	0.006609	2.1799
1428	0.35577	-1.491	0.0066543	2.1769
174	0.19347	-2.3698	0.0068195	2.1662
1809	0.44058	-1.1825	0.0068195	2.1662
1615	5.9175	2.565	0.0069754	2.1564
1432	0.40968	-1.2874	0.0069754	2.1564
629	0.44334	-1.1735	0.0069754	2.1564
1168	0.092117	-3.4404	0.0071318	2.1468
41	0.13087	-2.9338	0.0071318	2.1468
3533	0.3525	-1.5043	0.0071318	2.1468
1966	2.5456	1.348	0.0071318	2.1468
582	0.41672	-1.2628	0.0072711	2.1384
2237	0.32416	-1.6252	0.0073633	2.1329
4024	0.24787	-2.0123	0.0073699	2.1325
2682	0.21719	-2.2029	0.0074666	2.1269
144	2.0507	1.0361	0.0074666	2.1269
1249	0.27923	-1.8405	0.0075429	2.1225
2131	11.681	3.5461	0.0075666	2.1211
1992	2.7256	1.4466	0.0076939	2.1139
2139	0.1196	-3.0637	0.0078946	2.1027
2495	0.17356	-2.5265	0.0079577	2.0992
4095	0.26076	-1.9392	0.0081526	2.0887
1874	0.3584	-1.4804	0.0081526	2.0887
997	0.20774	-2.2672	0.0082791	2.082
1224	0.41423	-1.2715	0.0083527	2.0782
342	2.0953	1.0672	0.0087838	2.0563
845	0.48865	-1.0331	0.0087838	2.0563
13	0.14639	-2.7721	0.0090215	2.0447
581	0.15532	-2.6866	0.0090215	2.0447
961	0.33872	-1.5619	0.0090215	2.0447
2162	0.45879	-1.1241	0.0090215	2.0447
2828	0.4718	-1.0837	0.0090215	2.0447
1048	0.48154	-1.0543	0.0090215	2.0447
121	0.075774	-3.7222	0.0090906	2.0414
3516	0.12205	-3.0344	0.0090906	2.0414
1665	0.21595	-2.2112	0.0091348	2.0393
3169	2.9259	1.5489	0.0092044	2.036
1408	0.14085	-2.8278	0.0092886	2.0321
2506	0.37233	-1.4253	0.0092886	2.0321
1342	0.24268	-2.0429	0.0093654	2.0285
1812	0.018247	-5.7762	0.0095377	2.0206
553	0.30118	-1.7313	0.009539	2.0205
1489	0.38057	-1.3938	0.009677	2.0143
3370	3.8531	1.946	0.0097545	2.0108
355	0.30203	-1.7272	0.0097545	2.0108
1473	0.3365	-1.5713	0.010529	1.9776
119	2.4063	1.2668	0.010651	1.9726
382	2.8305	1.501	0.010732	1.9693
3	0.10357	-3.2714	0.010865	1.964
608	0.35731	-1.4848	0.011267	1.9482
1951	0.44042	-1.1831	0.011267	1.9482
5	0.114	-3.1329	0.011365	1.9444
3379	4.5846	2.1968	0.011365	1.9444
224	0.37084	-1.4311	0.011365	1.9444
679	0.40541	-1.3025	0.011365	1.9444
849	0.44683	-1.1622	0.011365	1.9444
1678	0.27938	-1.8397	0.011441	1.9415
1138	0.3042	-1.7169	0.011573	1.9365
2281	0.15726	-2.6688	0.011646	1.9338
386	0.10561	-3.2432	0.01185	1.9263
2428	0.12973	-2.9464	0.011975	1.9217
3467	0.38669	-1.3708	0.012046	1.9191
2763	0.30697	-1.7038	0.01212	1.9165
238	0.18936	-2.4008	0.012192	1.9139
2010	0.36908	-1.438	0.012192	1.9139
2259	2.298	1.2004	0.012192	1.9139
356	4.5259	2.1782	0.012565	1.9008
374	0.18924	-2.4017	0.012713	1.8958
865	0.21633	-2.2087	0.012713	1.8958
1961	0.23912	-2.0642	0.012713	1.8958
4443	0.42444	-1.2364	0.012713	1.8958
2250	0.087711	-3.5111	0.013006	1.8859
655	0.14603	-2.7757	0.013111	1.8824
2126	0.32117	-1.6386	0.013111	1.8824
1819	2.0322	1.0231	0.013111	1.8824
1304	0.23405	-2.0951	0.01313	1.8817
704	0.31071	-1.6863	0.01313	1.8817
1422	0.43873	-1.1886	0.01313	1.8817
3091	0.18655	-2.4224	0.013166	1.8805
1589	0.32127	-1.6382	0.013725	1.8625
1830	0.14573	-2.7786	0.014086	1.8512
1166	0.37075	-1.4315	0.014086	1.8512
2463	0.39631	-1.3353	0.014086	1.8512
557	2.2591	1.1757	0.014086	1.8512
1430	0.19458	-2.3616	0.014313	1.8443
316	0.20585	-2.2803	0.014354	1.843
599	2.7991	1.485	0.014805	1.8296
633	0.39163	-1.3524	0.015169	1.819
46	0.47119	-1.0856	0.015755	1.8026
766	0.43559	-1.199	0.015933	1.7977
3070	0.29396	-1.7663	0.016317	1.7874
359	0.31773	-1.6541	0.016317	1.7874
3194	0.39136	-1.3534	0.016317	1.7874
1653	0.32224	-1.6338	0.016401	1.7851
1329	0.44126	-1.1803	0.016401	1.7851
2328	0.44336	-1.1734	0.016784	1.7751
255	0.4239	-1.2382	0.016917	1.7717
2926	0.25062	-1.9964	0.016989	1.7698
710	2.7936	1.4821	0.016989	1.7698
776	2.6002	1.3786	0.017382	1.7599
3490	3.9667	1.9879	0.019072	1.7196
515	2.2199	1.1505	0.019093	1.7191
275	0.24927	-2.0042	0.019476	1.7105
3994	0.15926	-2.6506	0.019686	1.7058
1890	0.31363	-1.6729	0.019878	1.7016
2986	0.27107	-1.8833	0.019905	1.701
571	0.43145	-1.2127	0.020135	1.6961
378	0.46514	-1.1043	0.020335	1.6918
419	0.49662	-1.0098	0.020692	1.6842
1563	0.43782	-1.1916	0.020702	1.684
3340	0.49721	-1.0081	0.020702	1.684
1176	0.49794	-1.006	0.020702	1.684
3320	0.20193	-2.3081	0.020974	1.6783
1644	0.47057	-1.0875	0.021639	1.6648
2683	0.058249	-4.1016	0.022461	1.6486
1305	0.15428	-2.6964	0.022461	1.6486
2826	0.25106	-1.9939	0.022474	1.6483
363	0.4512	-1.1482	0.022613	1.6456
751	0.49409	-1.0172	0.022613	1.6456
2024	0.41751	-1.2601	0.023019	1.6379
762	4.8153	2.2676	0.023044	1.6374
1191	2.3226	1.2157	0.023581	1.6274
1222	0.37908	-1.3994	0.02409	1.6182
2266	0.11508	-3.1193	0.024749	1.6065
3901	0.26747	-1.9026	0.024749	1.6065
195	2.1279	1.0894	0.024749	1.6065
3585	2.9232	1.5476	0.025022	1.6017
1968	0.22251	-2.1681	0.025525	1.593
713	0.3831	-1.3842	0.025525	1.593
272	0.26428	-1.9199	0.025944	1.586
3095	0.49703	-1.0086	0.026698	1.5735
3712	0.20628	-2.2773	0.026985	1.5689
1547	0.27071	-1.8852	0.027012	1.5684
1220	0.37403	-1.4188	0.027012	1.5684
527	0.47608	-1.0707	0.027012	1.5684
2483	3.5288	1.8192	0.027478	1.561
3882	0.27576	-1.8585	0.029054	1.5368
288	2.4258	1.2785	0.029172	1.535
1301	0.27261	-1.8751	0.029715	1.527
3278	0.40053	-1.32	0.029715	1.527
1841	0.4306	-1.2156	0.029715	1.527
401	2.8085	1.4898	0.029779	1.5261
3447	6.2929	2.6537	0.030768	1.5119
2580	0.2014	-2.3119	0.03083	1.511
594	0.41559	-1.2668	0.030954	1.5093
621	3.1684	1.6638	0.031151	1.5065
1002	2.0725	1.0514	0.031151	1.5065
2639	0.48809	-1.0348	0.031151	1.5065
1593	0.28566	-1.8076	0.031409	1.5029
4153	0.31424	-1.6701	0.031409	1.5029
3010	0.48685	-1.0385	0.031459	1.5023
2111	0.42564	-1.2323	0.031583	1.5005
177	0.45572	-1.1338	0.031851	1.4969
3167	0.46975	-1.09	0.032655	1.486
291	0.26287	-1.9276	0.033016	1.4813
2071	0.18825	-2.4093	0.033608	1.4736
73	0.25688	-1.9608	0.033608	1.4736
2752	0.45161	-1.1468	0.033608	1.4736
465	2.1798	1.1242	0.033608	1.4736
2113	2.1144	1.0802	0.033608	1.4736
2724	2.4384	1.2859	0.034389	1.4636
2714	0.055136	-4.1809	0.034502	1.4622
2176	0.24719	-2.0163	0.035122	1.4544
4072	0.38736	-1.3683	0.035122	1.4544
2421	0.46093	-1.1174	0.035122	1.4544
2021	4.7255	2.2405	0.035148	1.4541
2460	2.4943	1.3186	0.035506	1.4497
1180	0.42354	-1.2394	0.036011	1.4436
4231	0.34494	-1.5356	0.036013	1.4435
2365	0.2211	-2.1772	0.036062	1.443
1704	13.238	3.7266	0.036796	1.4342
2394	0.31722	-1.6564	0.036825	1.4339
2548	0.43406	-1.204	0.037177	1.4297
4491	3.9683	1.9885	0.038216	1.4178
724	2.803	1.487	0.038216	1.4178
57	0.097568	-3.3575	0.039363	1.4049
2094	0.22313	-2.164	0.040195	1.3958
834	0.48625	-1.0402	0.04097	1.3875
2343	0.32389	-1.6264	0.041025	1.3869
1031	0.48423	-1.0462	0.041025	1.3869
1641	0.49439	-1.0163	0.041025	1.3869
4087	0.37306	-1.4225	0.041358	1.3834
2930	0.22885	-2.1275	0.041421	1.3828
979	0.49518	-1.014	0.041495	1.382
1762	5.6344	2.4943	0.042179	1.3749
4124	0.12974	-2.9463	0.042507	1.3715
1531	0.48213	-1.0525	0.042591	1.3707
3616	0.17852	-2.4858	0.042612	1.3705
1397	0.46736	-1.0974	0.042642	1.3702
71	0.45703	-1.1296	0.04274	1.3692
192	2.0435	1.031	0.042875	1.3678
2429	0.18209	-2.4573	0.043579	1.3607
1892	0.39698	-1.3329	0.043662	1.3599
684	2.1125	1.0789	0.043727	1.3593
1322	0.31529	-1.6652	0.043854	1.358
1352	0.4194	-1.2536	0.043854	1.358
4205	6.0732	2.6025	0.04397	1.3568
2277	0.072739	-3.7811	0.045433	1.3426
2308	0.067721	-3.8843	0.04581	1.339
1573	2.8481	1.51	0.04581	1.339
1677	0.47467	-1.075	0.046548	1.3321
292	0.25265	-1.9848	0.046775	1.33
1562	2.5329	1.3408	0.046808	1.3297
2317	0.092243	-3.4384	0.046938	1.3285
2616	0.27671	-1.8535	0.046938	1.3285
3832	0.407	-1.2969	0.046938	1.3285
1960	0.2652	-1.9148	0.047534	1.323
1821	0.022748	-5.4581	0.047637	1.3221
2614	5.9764	2.5793	0.047966	1.3191
3619	3.9672	1.9881	0.048348	1.3156
2088	0.27463	-1.8644	0.049013	1.3097
431	2.4149	1.272	0.049013	1.3097
158	0.42207	-1.2444	0.049891	1.302

## Sheet: N.starv.vs.Untreated-ESI-
Alignment ID	FC	log2(FC)	p.ajusted	¨-log10p.val.		UP	DOWN
1112	0.028111	-5.1527	7.1947e-05	4.143		130	135
880	10.165	3.3456	7.1947e-05	4.143
1829	9.5242	3.2516	7.1947e-05	4.143
1367	0.22375	-2.16	7.1947e-05	4.143
603	141.08	7.1404	7.7675e-05	4.1097
383	0.021288	-5.5538	7.7675e-05	4.1097
2503	5.7593	2.5259	7.7675e-05	4.1097
1127	0.013507	-6.2101	8.7629e-05	4.0574
1598	6.9499	2.797	9.7122e-05	4.0127
3403	13.396	3.7438	0.00010296	3.9873
3147	0.3217	-1.6362	0.00010296	3.9873
1840	10.222	3.3536	0.00020925	3.6793
599	4.049	2.0176	0.00020925	3.6793
4	0.25919	-1.9479	0.00020925	3.6793
1898	5.0898	2.3476	0.00021487	3.6678
3213	5.1003	2.3506	0.00023611	3.6269
87	34.187	5.0954	0.00028713	3.5419
378	60.54	5.9198	0.00029495	3.5302
738	10.235	3.3555	0.00029495	3.5302
496	2.6572	1.4099	0.0002977	3.5262
752	12.126	3.6	0.00033379	3.4765
945	8.646	3.112	0.00033379	3.4765
345	0.10434	-3.2606	0.00034286	3.4649
1349	9.1422	3.1925	0.00034286	3.4649
290	5.4741	2.4526	0.00034286	3.4649
630	81.649	6.3514	0.00039574	3.4026
532	2.8552	1.5136	0.00039574	3.4026
465	37.294	5.2209	0.00040789	3.3895
362	0.090069	-3.4728	0.000468	3.3298
1705	3.4391	1.782	0.00046834	3.3294
296	3.895	1.9616	0.00047214	3.3259
359	69.05	6.1096	0.00053632	3.2706
94	8.8635	3.1479	0.00053632	3.2706
1986	0.39544	-1.3385	0.00053632	3.2706
1968	2.0216	1.0155	0.00061044	3.2144
406	0.031059	-5.0088	0.00070798	3.15
145	2.9905	1.5804	0.00071237	3.1473
3329	0.16686	-2.5833	0.00078455	3.1054
1415	2.0321	1.0229	0.00089744	3.047
2304	32.693	5.0309	0.00092485	3.0339
3041	13.613	3.7669	0.00092485	3.0339
1529	9.9526	3.3151	0.00092485	3.0339
2343	0.20498	-2.2865	0.00092485	3.0339
779	14.835	3.891	0.00099735	3.0012
1694	0.47862	-1.063	0.0010282	2.9879
122	0.12606	-2.9878	0.0010901	2.9625
299	0.25372	-1.9787	0.001178	2.9289
295	8.3923	3.0691	0.0013866	2.858
1368	0.23259	-2.1041	0.0014299	2.8447
96	7.5113	2.9091	0.0015152	2.8195
607	0.029835	-5.0669	0.0015866	2.7995
501	2.5234	1.3353	0.0015922	2.798
787	32.396	5.0177	0.0016233	2.7896
925	0.041187	-4.6017	0.0017065	2.7679
1796	41.855	5.3873	0.0018422	2.7347
1919	0.010703	-6.5458	0.0020135	2.6961
2311	27.147	4.7627	0.0020535	2.6875
588	3.1543	1.6573	0.0020535	2.6875
26	3.0655	1.6161	0.0020535	2.6875
1024	0.078519	-3.6708	0.0020752	2.6829
486	0.20988	-2.2524	0.0021994	2.6577
171	22.644	4.501	0.0023802	2.6234
1911	0.0031595	-8.3061	0.0024104	2.6179
404	2.1732	1.1198	0.0024854	2.6046
902	2.1383	1.0965	0.0024854	2.6046
3	4.7275	2.2411	0.0025092	2.6005
1470	0.11058	-3.1768	0.0025386	2.5954
1394	0.2542	-1.9759	0.0025937	2.5861
2124	0.0178	-5.812	0.0026408	2.5783
1379	0.12665	-2.9811	0.0026408	2.5783
100	0.18033	-2.4713	0.0026408	2.5783
340	7.6395	2.9335	0.0027853	2.5551
2934	0.0073706	-7.084	0.0028189	2.5499
986	3.4193	1.7737	0.0028189	2.5499
220	0.38191	-1.3887	0.0028189	2.5499
547	0.15164	-2.7213	0.0028561	2.5442
33	3.3485	1.7435	0.0028561	2.5442
2474	2.4454	1.2901	0.0028561	2.5442
2381	2.4902	1.3163	0.0030393	2.5172
2433	0.02921	-5.0974	0.0031482	2.5019
1229	0.1035	-3.2723	0.0031482	2.5019
1973	0.42529	-1.2335	0.003246	2.4886
2056	0.45914	-1.123	0.0032632	2.4864
3383	2.3864	1.2549	0.003481	2.4583
416	8.0998	3.0179	0.0034915	2.457
1381	0.1725	-2.5353	0.0035913	2.4447
3121	0.34568	-1.5325	0.0036419	2.4387
3232	0.026936	-5.2143	0.003716	2.4299
326	0.40102	-1.3182	0.003716	2.4299
1143	0.019877	-5.6528	0.0037601	2.4248
493	2.1676	1.1161	0.0037601	2.4248
1577	0.41495	-1.269	0.0041109	2.3861
931	0.13672	-2.8707	0.0043419	2.3623
236	2.2853	1.1924	0.0043419	2.3623
1884	0.37398	-1.419	0.0045006	2.3467
960	3.2253	1.6894	0.0046025	2.337
1717	2.4239	1.2773	0.0046025	2.337
1007	11.028	3.4631	0.0046765	2.3301
955	8.7098	3.1226	0.004994	2.3016
852	0.26666	-1.9069	0.0050461	2.297
158	4.1496	2.053	0.0053271	2.2735
274	3.321	1.7316	0.0053502	2.2716
1565	2.4712	1.3052	0.0053502	2.2716
3352	0.15111	-2.7263	0.0055876	2.2528
923	4.3238	2.1123	0.0056111	2.251
139	0.079411	-3.6545	0.0056403	2.2487
3638	6.4089	2.6801	0.0056621	2.247
1428	0.24743	-2.0149	0.0056621	2.247
939	0.44249	-1.1763	0.0057157	2.2429
1651	0.15058	-2.7314	0.0057486	2.2404
1018	0.22277	-2.1664	0.0057823	2.2379
273	3.8845	1.9577	0.0058496	2.2329
2837	2.6959	1.4307	0.0058496	2.2329
1728	2.2773	1.1874	0.0058496	2.2329
3596	0.10275	-3.2828	0.0059766	2.2235
2936	0.26766	-1.9015	0.0059766	2.2235
896	0.0065044	-7.2644	0.0060856	2.2157
1237	0.27327	-1.8716	0.0062067	2.2071
163	5.9012	2.561	0.0062741	2.2024
2804	2.3434	1.2286	0.0064723	2.1889
724	0.0364	-4.7799	0.0065539	2.1835
448	0.31871	-1.6497	0.0065539	2.1835
1918	0.060636	-4.0437	0.0065666	2.1827
537	0.082861	-3.5932	0.0065666	2.1827
98	5.4371	2.4428	0.0066997	2.1739
2997	2.2999	1.2016	0.0066997	2.1739
1690	4.6511	2.2176	0.006801	2.1674
159	0.42872	-1.2219	0.0069393	2.1587
2184	5.6614	2.5012	0.0072811	2.1378
2452	2.0627	1.0445	0.0072811	2.1378
392	0.49677	-1.0093	0.0078144	2.1071
1017	0.23655	-2.0798	0.0078328	2.1061
1582	2.4898	1.3161	0.0079624	2.099
2400	2.3059	1.2053	0.0080017	2.0968
2150	7.4009	2.8877	0.0082637	2.0828
633	0.37877	-1.4006	0.0082798	2.082
85	2.2331	1.1591	0.0082969	2.0811
2935	18.94	4.2433	0.0083444	2.0786
1401	2.8671	1.5196	0.0090974	2.0411
433	0.14587	-2.7772	0.0091243	2.0398
402	0.044026	-4.5055	0.0094109	2.0264
3340	0.41438	-1.271	0.0094109	2.0264
1576	0.27807	-1.8465	0.0096184	2.0169
655	0.42127	-1.2472	0.0096625	2.0149
1597	7.1495	2.8378	0.010399	1.983
1868	3.5687	1.8354	0.010399	1.983
390	0.28497	-1.8111	0.010859	1.9642
2811	0.020306	-5.622	0.011387	1.9436
1981	4.1449	2.0513	0.011387	1.9436
718	0.010651	-6.5529	0.011523	1.9384
2125	0.20675	-2.274	0.011523	1.9384
937	5.5671	2.4769	0.011613	1.935
2134	0.14269	-2.8091	0.011696	1.932
954	0.12707	-2.9763	0.012126	1.9163
1242	0.06983	-3.84	0.012254	1.9117
1590	0.14374	-2.7985	0.012254	1.9117
1982	0.42179	-1.2454	0.012254	1.9117
2910	0.082766	-3.5948	0.01318	1.8801
166	0.08201	-3.6081	0.013519	1.869
826	0.1042	-3.2626	0.014119	1.8502
1254	0.47638	-1.0698	0.014631	1.8347
3708	3.2944	1.72	0.014817	1.8293
174	2.6781	1.4212	0.014817	1.8293
3393	3.1888	1.673	0.015342	1.8141
140	4.5543	2.1872	0.015375	1.8132
445	4.3196	2.1109	0.01541	1.8122
1438	0.2695	-1.8917	0.01545	1.8111
178	2.694	1.4298	0.015771	1.8021
919	0.47224	-1.0824	0.015929	1.7978
439	3.3521	1.7451	0.016019	1.7954
1035	0.10758	-3.2166	0.016067	1.7941
3689	6.2977	2.6548	0.016354	1.7864
31	2.5661	1.3596	0.016769	1.7755
2734	0.40265	-1.3124	0.017507	1.7568
926	0.18022	-2.4722	0.018037	1.7438
245	0.41144	-1.2812	0.018098	1.7424
2028	0.207	-2.2723	0.018275	1.7381
2112	0.37686	-1.4079	0.018275	1.7381
2607	3.6027	1.8491	0.019023	1.7207
969	2.5675	1.3604	0.019023	1.7207
3607	3.5194	1.8153	0.019164	1.7175
601	2.647	1.4044	0.019164	1.7175
1618	0.35341	-1.5006	0.019173	1.7173
2579	2.0334	1.0239	0.019343	1.7135
1188	2.2845	1.1919	0.019518	1.7096
2939	2.2103	1.1443	0.019518	1.7096
2570	5.7179	2.5155	0.019596	1.7078
1217	0.1978	-2.3379	0.019662	1.7064
1013	3.2178	1.6861	0.019757	1.7043
2361	2.4181	1.2739	0.019757	1.7043
2843	0.12212	-3.0336	0.020542	1.6874
1622	4.4869	2.1657	0.020542	1.6874
3385	2.6236	1.3915	0.020542	1.6874
1915	0.4484	-1.1572	0.02059	1.6863
328	0.19668	-2.3461	0.02116	1.6745
1280	0.496	-1.0116	0.022041	1.6568
4002	27.135	4.7621	0.022085	1.6559
219	2.9298	1.5508	0.022133	1.655
1521	2.4249	1.278	0.022257	1.6525
922	0.26336	-1.9249	0.02228	1.6521
1774	0.10527	-3.2478	0.022474	1.6483
1553	0.10286	-3.2812	0.023721	1.6249
279	0.29273	-1.7724	0.024336	1.6137
2219	0.43142	-1.2128	0.025322	1.5965
802	0.49231	-1.0224	0.025734	1.5895
1800	0.027412	-5.1891	0.027146	1.5663
553	4.3702	2.1277	0.028617	1.5434
181	0.31022	-1.6886	0.028617	1.5434
1547	0.4215	-1.2464	0.029193	1.5347
2267	0.23949	-2.062	0.029286	1.5333
3369	0.41338	-1.2744	0.029727	1.5269
2251	0.15205	-2.7174	0.029795	1.5259
956	0.18108	-2.4653	0.029795	1.5259
1211	0.28986	-1.7866	0.030349	1.5179
253	14.211	3.8289	0.030394	1.5172
1957	0.1185	-3.0771	0.030394	1.5172
2186	3.8394	1.9409	0.030394	1.5172
904	0.35365	-1.4996	0.030394	1.5172
559	0.40691	-1.2972	0.032244	1.4915
1410	0.23085	-2.1149	0.032835	1.4837
1100	0.20032	-2.3196	0.033078	1.4805
3128	2.6109	1.3846	0.033257	1.4781
1834	0.43329	-1.2066	0.033887	1.47
409	2.2728	1.1845	0.033887	1.47
2621	4.7767	2.256	0.035174	1.4538
1886	0.10837	-3.2059	0.035529	1.4494
469	0.48906	-1.0319	0.035529	1.4494
3592	3.5317	1.8204	0.036082	1.4427
462	0.30137	-1.7304	0.036263	1.4405
1273	0.078333	-3.6742	0.036481	1.4379
217	2.0418	1.0299	0.038837	1.4108
3136	0.31446	-1.6691	0.039175	1.407
538	0.39165	-1.3523	0.040305	1.3946
3666	14.456	3.8536	0.040591	1.3916
2981	2.8982	1.5352	0.040591	1.3916
1088	0.232	-2.1078	0.040772	1.3896
1326	0.42219	-1.244	0.04089	1.3884
2864	0.43067	-1.2153	0.041389	1.3831
2901	3.7491	1.9065	0.041666	1.3802
1901	2.1976	1.1359	0.04176	1.3792
2836	2.9434	1.5575	0.042342	1.3732
3579	2.2699	1.1826	0.042382	1.3728
2865	80.828	6.3368	0.042496	1.3716
1144	4.8311	2.2724	0.042496	1.3716
622	7.6066	2.9273	0.04389	1.3576
1621	19.989	4.3211	0.043986	1.3567
625	0.39852	-1.3273	0.043986	1.3567
1712	2.2078	1.1426	0.044328	1.3533
2958	0.041167	-4.6024	0.044381	1.3528
225	2.9642	1.5676	0.044391	1.3527
2286	0.37016	-1.4338	0.045336	1.3436
1375	0.2837	-1.8176	0.045606	1.341
953	0.0082342	-6.9242	0.04611	1.3362
720	4.4672	2.1594	0.048001	1.3188
2619	0.41865	-1.2562	0.048001	1.3188
1268	2.2147	1.1471	0.048001	1.3188
1095	0.4796	-1.0601	0.048138	1.3175
3851	0.11151	-3.1647	0.048263	1.3164
2326	14.172	3.825	0.048364	1.3155
3379	0.18557	-2.43	0.048707	1.3124
719	0.23295	-2.1019	0.049081	1.3091
1720	0.32563	-1.6187	0.049081	1.3091
333	0.25624	-1.9644	0.049651	1.3041
3157	0.34775	-1.5239	0.049651	1.3041
1563	2.6143	1.3864	0.049651	1.3041

## Sheet: P.starv.vs.Untreated-ESI+
Alignment ID	FC	log2(FC)	p.ajusted	¨-log10p.val.		Up	Down
415	0.075615	-3.7252	0.0014128	2.8499		63	101
1504	0.26857	-1.8966	0.0014128	2.8499
4463	7.8399	2.9708	0.0023218	2.6342
490	0.17067	-2.5507	0.0023218	2.6342
2024	0.13467	-2.8925	0.0037909	2.4213
940	0.18909	-2.4028	0.0037909	2.4213
1715	0.21741	-2.2015	0.0037909	2.4213
671	0.24081	-2.054	0.0037909	2.4213
3458	0.49668	-1.0096	0.0037909	2.4213
1147	0.17685	-2.4994	0.0048375	2.3154
2768	0.28666	-1.8026	0.0048375	2.3154
245	0.14204	-2.8156	0.0051003	2.2924
2108	0.36068	-1.4712	0.0070443	2.1522
3881	5.6497	2.4982	0.007296	2.1369
793	3.9757	1.9912	0.0075217	2.1237
978	3.4655	1.7931	0.0075217	2.1237
808	0.32277	-1.6314	0.0075217	2.1237
321	0.21076	-2.2463	0.0083574	2.0779
2837	2.1488	1.1036	0.0083574	2.0779
1204	0.087368	-3.5167	0.0092975	2.0316
867	0.08852	-3.4979	0.0092975	2.0316
1970	0.1837	-2.4446	0.0092975	2.0316
463	0.21121	-2.2433	0.0092975	2.0316
631	0.26936	-1.8924	0.0092975	2.0316
1197	3.2327	1.6928	0.0092975	2.0316
1213	3.2306	1.6918	0.0092975	2.0316
530	2.9633	1.5672	0.0092975	2.0316
474	0.36872	-1.4394	0.0092975	2.0316
2410	0.14565	-2.7794	0.010558	1.9764
818	0.42255	-1.2428	0.0117	1.9318
1836	0.48754	-1.0364	0.0117	1.9318
762	10.554	3.3997	0.013003	1.886
1959	0.22415	-2.1574	0.013003	1.886
1416	0.31975	-1.645	0.013003	1.886
3095	0.3431	-1.5433	0.013003	1.886
987	0.44621	-1.1642	0.013003	1.886
3639	4.3308	2.1146	0.013021	1.8854
318	2.8434	1.5076	0.013021	1.8854
1222	2.7012	1.4336	0.013021	1.8854
2087	0.37867	-1.401	0.013021	1.8854
1825	2.1788	1.1236	0.013021	1.8854
273	2.3455	1.2299	0.013883	1.8575
3015	0.074055	-3.7553	0.013931	1.856
2036	0.21982	-2.1856	0.013931	1.856
608	0.24945	-2.0032	0.013931	1.856
1329	0.38437	-1.3794	0.013931	1.856
1849	0.38592	-1.3736	0.013931	1.856
206	2.7825	1.4764	0.014152	1.8492
951	0.43434	-1.2031	0.014307	1.8445
1400	0.22662	-2.1417	0.015254	1.8166
3993	3.4326	1.7793	0.015254	1.8166
2397	0.46651	-1.1	0.015254	1.8166
1787	0.46826	-1.0946	0.015254	1.8166
192	3.9632	1.9866	0.015621	1.8063
775	6.6033	2.7232	0.015916	1.7982
183	0.30526	-1.7119	0.015916	1.7982
1619	0.33341	-1.5846	0.015916	1.7982
1518	2.5374	1.3434	0.015916	1.7982
724	2.528	1.338	0.015916	1.7982
1343	0.42459	-1.2359	0.015916	1.7982
1874	2.4483	1.2918	0.016261	1.7888
379	0.47531	-1.073	0.016275	1.7885
2716	0.32187	-1.6354	0.016414	1.7848
65	0.24377	-2.0364	0.016672	1.778
454	3.6433	1.8653	0.016672	1.778
1055	0.33776	-1.5659	0.016672	1.778
1132	0.34967	-1.5159	0.016672	1.778
171	0.40239	-1.3133	0.016743	1.7762
621	5.823	2.5418	0.01675	1.776
1180	0.15259	-2.7122	0.016779	1.7752
431	5.2868	2.4024	0.017028	1.7688
2237	0.39177	-1.3519	0.017806	1.7494
317	2.2793	1.1886	0.017806	1.7494
3774	0.3976	-1.3306	0.017885	1.7475
650	0.43068	-1.2153	0.017885	1.7475
3005	0.47144	-1.0849	0.017885	1.7475
3356	3.8865	1.9585	0.018859	1.7245
1138	0.26866	-1.8961	0.018859	1.7245
1473	0.49746	-1.0073	0.018859	1.7245
1991	0.096401	-3.3748	0.019044	1.7202
1107	7.8074	2.9648	0.019044	1.7202
1012	0.23701	-2.077	0.019044	1.7202
2782	0.28656	-1.8031	0.019044	1.7202
1940	2.9742	1.5725	0.019044	1.7202
2803	0.34629	-1.5299	0.019044	1.7202
2965	2.555	1.3533	0.019044	1.7202
3021	0.42641	-1.2297	0.019044	1.7202
2548	0.14185	-2.8176	0.019163	1.7175
1593	0.078099	-3.6785	0.019256	1.7154
511	0.31796	-1.6531	0.01948	1.7104
629	2.6444	1.4029	0.019824	1.7028
2428	0.1083	-3.2069	0.020097	1.6969
2664	0.38318	-1.3839	0.020097	1.6969
3385	2.0192	1.0138	0.020097	1.6969
4180	6.9911	2.8055	0.020153	1.6957
3832	3.2836	1.7153	0.021137	1.675
1532	3.8042	1.9276	0.022589	1.6461
1286	3.9091	1.9669	0.02383	1.6229
3522	6.4544	2.6903	0.024657	1.6081
609	5.8382	2.5455	0.024657	1.6081
603	4.9114	2.2961	0.024657	1.6081
3516	0.21502	-2.2175	0.024657	1.6081
1948	3.9878	1.9956	0.024657	1.6081
1351	0.29509	-1.7608	0.024657	1.6081
542	3.1082	1.6361	0.024657	1.6081
1900	2.7591	1.4642	0.024657	1.6081
4095	2.611	1.3846	0.024657	1.6081
2875	0.42512	-1.2341	0.024657	1.6081
1650	0.42874	-1.2218	0.024657	1.6081
1030	0.46352	-1.1093	0.024657	1.6081
1320	0.46538	-1.1035	0.024657	1.6081
524	0.48259	-1.0511	0.024657	1.6081
599	7.1104	2.8299	0.025101	1.6003
851	0.35518	-1.4934	0.025101	1.6003
2069	2.1121	1.0787	0.025101	1.6003
2281	0.30265	-1.7243	0.026474	1.5772
66	0.35301	-1.5022	0.02702	1.5683
56	0.45426	-1.1384	0.027048	1.5679
1267	2.1945	1.1339	0.027048	1.5679
243	0.30329	-1.7212	0.027974	1.5532
1425	0.47974	-1.0597	0.027974	1.5532
630	7.0268	2.8129	0.029271	1.5336
354	0.48496	-1.0441	0.029959	1.5235
1547	2.0482	1.0344	0.030546	1.5151
768	0.47303	-1.08	0.030843	1.5108
674	0.49355	-1.0187	0.030843	1.5108
615	5.901	2.5609	0.031047	1.508
2719	0.39055	-1.3564	0.031047	1.508
157	0.33534	-1.5763	0.031962	1.4954
3359	0.49803	-1.0057	0.03241	1.4893
3527	2.9504	1.5609	0.033416	1.476
23	0.38242	-1.3868	0.033416	1.476
1387	0.48351	-1.0484	0.0337	1.4724
491	4.951	2.3077	0.034092	1.4673
2499	0.34837	-1.5213	0.034092	1.4673
1336	0.32771	-1.6095	0.034713	1.4595
1890	0.31965	-1.6455	0.035945	1.4444
1589	0.41421	-1.2716	0.035945	1.4444
4185	2.5221	1.3346	0.036216	1.4411
3712	0.17519	-2.513	0.036318	1.4399
3148	0.47845	-1.0636	0.036609	1.4364
947	8.0128	3.0023	0.037455	1.4265
1332	0.37107	-1.4302	0.038014	1.4201
1166	0.48224	-1.0522	0.038014	1.4201
4488	31.441	4.9746	0.038928	1.4097
4491	4.2132	2.0749	0.038928	1.4097
1078	3.7257	1.8975	0.039078	1.4081
2477	0.27163	-1.8803	0.039078	1.4081
1796	2.473	1.3063	0.039078	1.4081
4093	2.0947	1.0668	0.039078	1.4081
509	2.0507	1.0361	0.039078	1.4081
165	0.49251	-1.0218	0.039078	1.4081
1548	2.1116	1.0784	0.039106	1.4078
1726	0.19435	-2.3633	0.04027	1.395
4391	2.6916	1.4285	0.04077	1.3897
1665	0.43718	-1.1937	0.041368	1.3833
3846	2.4223	1.2764	0.041678	1.3801
3371	0.43835	-1.1898	0.042831	1.3682
1817	2.0468	1.0334	0.042831	1.3682
3439	0.44835	-1.1573	0.043489	1.3616
1656	2.1035	1.0728	0.044155	1.355
2969	0.40344	-1.3096	0.044557	1.3511
1487	0.45165	-1.1467	0.044557	1.3511
355	0.48976	-1.0298	0.045075	1.3461

## Sheet: P.starv.vs.Untreated-ESI-
Alignment ID	FC	log2(FC)	p.ajusted	¨-log10p.val.		UP	DOWN
297	2.5848	1.3701	0.00026471	3.5772		105	38
720	14.2	3.8278	0.00039747	3.4007
1367	0.37556	-1.4129	0.00050814	3.294
532	7.1447	2.8369	0.00055544	3.2554
158	4.8759	2.2857	0.00055992	3.2519
1209	7.0687	2.8214	0.00066501	3.1772
358	0.14181	-2.818	0.00066501	3.1772
238	0.17414	-2.5217	0.00066501	3.1772
1415	0.18793	-2.4117	0.00066501	3.1772
2461	3.5135	1.8129	0.00066501	3.1772
1670	2.2633	1.1785	0.00066501	3.1772
2517	2.2083	1.143	0.00066501	3.1772
867	0.1395	-2.8416	0.0008349	3.0784
2223	2.1639	1.1137	0.0008349	3.0784
100	0.24165	-2.049	0.00085489	3.0681
2388	0.28444	-1.8138	0.00085489	3.0681
2522	17.905	4.1623	0.00088919	3.051
2503	2.9053	1.5387	0.001084	2.965
1417	0.31821	-1.652	0.0011511	2.9389
467	2.5028	1.3236	0.0011511	2.9389
486	0.27359	-1.8699	0.0013483	2.8702
398	2.6382	1.3995	0.0014207	2.8475
1022	2.0883	1.0623	0.0014207	2.8475
81	0.10797	-3.2113	0.0014427	2.8408
3329	0.26218	-1.9314	0.0015136	2.82
1296	0.14497	-2.7862	0.0015185	2.8186
2038	0.21667	-2.2064	0.0016522	2.7819
159	3.4647	1.7927	0.0016797	2.7748
340	19.679	4.2986	0.0018277	2.7381
493	2.4363	1.2847	0.0018277	2.7381
2311	15.495	3.9537	0.0019735	2.7048
295	4.464	2.1583	0.0020088	2.6971
3518	2.0331	1.0237	0.0020088	2.6971
3383	2.4135	1.2711	0.0022071	2.6562
2275	2.7038	1.435	0.0022675	2.6445
1530	3.2606	1.7051	0.0025505	2.5934
1105	2.4541	1.2952	0.0026561	2.5757
945	0.14317	-2.8042	0.0027285	2.5641
730	26.231	4.7132	0.0028712	2.5419
2395	2.5589	1.3555	0.0028712	2.5419
1997	2.3368	1.2245	0.0032108	2.4934
1471	4.9541	2.3086	0.0034862	2.4576
169	5.6512	2.4986	0.0039232	2.4064
654	3.5362	1.8222	0.0039232	2.4064
34	0.29179	-1.777	0.0039232	2.4064
2414	3.3224	1.7322	0.0039232	2.4064
574	2.1667	1.1155	0.0039232	2.4064
1021	2.1213	1.085	0.0039977	2.3982
2026	0.28735	-1.7991	0.004446	2.352
439	11.03	3.4634	0.0044615	2.3505
3074	2.2624	1.1779	0.0044615	2.3505
2296	2.2697	1.1825	0.0046755	2.3302
1537	2.1559	1.1083	0.0046755	2.3302
548	2.7236	1.4455	0.004841	2.3151
724	3.0549	1.6111	0.0051677	2.2867
1020	2.0465	1.0332	0.005237	2.2809
1162	2.5446	1.3475	0.0056375	2.2489
1196	0.17925	-2.4799	0.0058742	2.231
591	2.2577	1.1748	0.0058742	2.231
1134	2.2887	1.1945	0.0064468	2.1907
3666	25.503	4.6726	0.0065144	2.1861
880	3.2301	1.6916	0.0065144	2.1861
707	0.32951	-1.6016	0.0065144	2.1861
1489	0.37734	-1.4061	0.0065144	2.1861
2474	2.4558	1.2962	0.0065144	2.1861
478	2.5307	1.3395	0.0074008	2.1307
1313	2.3179	1.2128	0.0074927	2.1254
2136	3.0933	1.6291	0.0077775	2.1092
589	2.3575	1.2373	0.0077862	2.1087
1645	2.1289	1.0901	0.0077862	2.1087
219	2.7665	1.4681	0.0091561	2.0383
2464	2.7188	1.443	0.0091561	2.0383
1687	0.4963	-1.0107	0.0091561	2.0383
912	0.34215	-1.5473	0.009682	2.014
2687	2.5859	1.3706	0.010151	1.9935
836	5.7632	2.5269	0.010777	1.9675
3153	2.9003	1.5362	0.010777	1.9675
1521	5.4506	2.4464	0.011594	1.9358
622	16.246	4.022	0.011761	1.9295
3213	5.3465	2.4186	0.011972	1.9218
3211	3.6248	1.8579	0.011972	1.9218
1728	2.4338	1.2832	0.011972	1.9218
203	2.3415	1.2274	0.011972	1.9218
409	2.1369	1.0956	0.011972	1.9218
2545	2.1153	1.0809	0.011972	1.9218
2748	2.2824	1.1906	0.012346	1.9085
1669	0.40573	-1.3014	0.012706	1.896
872	0.15942	-2.6491	0.012829	1.8918
1082	3.2515	1.7011	0.01384	1.8589
3437	0.31908	-1.648	0.014336	1.8436
2276	2.6043	1.3809	0.014336	1.8436
187	2.2059	1.1414	0.015432	1.8116
1024	0.38378	-1.3816	0.016364	1.7861
956	0.13702	-2.8675	0.016846	1.7735
1198	3.1386	1.6501	0.017065	1.7679
3621	2.6597	1.4113	0.017605	1.7544
1315	2.0019	1.0014	0.018713	1.7279
3097	2.549	1.3499	0.019569	1.7084
3902	2.7382	1.4532	0.019676	1.7061
3376	2.4465	1.2907	0.019676	1.7061
925	0.48531	-1.043	0.021093	1.6759
363	2.0386	1.0276	0.021093	1.6759
2384	4.9156	2.2974	0.021607	1.6654
1222	0.35219	-1.5056	0.022197	1.6537
1472	2.48	1.3103	0.022554	1.6468
2965	2.9412	1.5564	0.022989	1.6385
745	5.9604	2.5754	0.023481	1.6293
299	0.45313	-1.142	0.023481	1.6293
1880	5.8192	2.5408	0.02509	1.6005
3624	3.5845	1.8418	0.02509	1.6005
1232	3.0859	1.6257	0.02509	1.6005
1273	0.10371	-3.2694	0.025547	1.5927
3607	4.7787	2.2566	0.025793	1.5885
2387	2.1584	1.11	0.025793	1.5885
3435	3.6239	1.8576	0.025862	1.5873
1516	2.4019	1.2642	0.028116	1.5511
2316	2.5026	1.3234	0.02851	1.545
1716	3.6935	1.885	0.028829	1.5402
1424	2.3034	1.2038	0.02928	1.5334
2621	10.957	3.4538	0.031841	1.497
2728	2.1405	1.0979	0.033147	1.4796
2037	0.18871	-2.4057	0.033291	1.4777
1113	0.38874	-1.3631	0.033291	1.4777
1965	0.34105	-1.5519	0.033964	1.469
1438	0.3665	-1.4481	0.034338	1.4642
134	3.3002	1.7225	0.034847	1.4578
549	2.1053	1.074	0.034987	1.4561
1027	2.7575	1.4634	0.036086	1.4427
3687	21.171	4.404	0.036358	1.4394
3588	3.3252	1.7335	0.036358	1.4394
2864	0.41932	-1.2539	0.036358	1.4394
444	2.1121	1.0787	0.036601	1.4365
1229	2.4051	1.2661	0.040521	1.3923
1083	3.7361	1.9015	0.04094	1.3878
1644	2.3877	1.2557	0.041071	1.3865
796	2.1896	1.1306	0.041071	1.3865
3077	2.6159	1.3873	0.041342	1.3836
3044	2.8077	1.4894	0.042796	1.3686
980	3.6454	1.8661	0.043083	1.3657
2064	0.39305	-1.3472	0.043215	1.3644
1264	0.25017	-1.999	0.045322	1.3437
1010	2.3928	1.2587	0.045817	1.339
2441	0.49271	-1.0212	0.04931	1.3071
