# Supplementary material for: Development of plant extracts as substrates for untargeted transporter substrate identification in Xenopus oocytes
Source: Front Plant Sci. 2025 Sep 17;16:1640426. doi: 10.3389/fpls.2025.1640426 (PMC12484206; doi:10.3389/fpls.2025.1640426)
Supplement: Supplementary file 2 [file DataSheet2.zip › Supplementary Material/Supplementary Table 2-Treatment-Comparison-ESI-.csv]

Alignment ID	Average Rt(min)	Average Mz	Metabolite name	Adduct type	Fill %	Comment	Simple dot product	Weighted dot product	Reverse dot product	S/N average	Spectrum reference file name	MS1 isotopic spectrum	MS/MS spectrum	01_FDDAn	02_FDDAn	03_FDDAn	04_FDDAn	05_FDDAn	06_FDDAn	07_FDDAn	08_FDDAn	10_FDDAn	11_FDDAn	12_FDDAn	13_FDDAn	14_FDDAn	15_FDDAn	16_FDDAn	17_FDDAn	18_FDDAn	19_FDDAn	20_FDDAn	QC1_FDDAn	QC2_FDDAn	QC3_FDDAn	QC4_FDDAn
0	2.125	57.03809	Unknown	[M-H]-	0.13	Normalized unit: Intensity	null	null	null	27.51	16_FDDAn	57.02952:55 57.03259:155 58.03795:33 58.18207:16	null	267	168	230	177	91	110	166	76	104	135	155	324	258	256	448	244	209	247	240	259	280	125	131
1	2.611	57.97525	w/o MS2: Thiocyanic acid	[M-H]-	0.71	Normalized unit: Intensity; Annotation method: VS17_NEG_predict_3	-1	-1	-1	36.45	07_FDDAn	57.97219:67 57.97570:128 57.98118:54 59.01175:25	null	650	578	388	387	458	775	839	585	208	391	247	699	965	293	1073	494	380	230	616	528	343	611	349
2	5.262	59.01504	Unknown	[M-H]-	0.08	Normalized unit: Intensity	null	null	null	11.48	QC3_FDDAn	59.01039:138 59.01504:195 59.82832:19	null	212	489	505	620	628	530	788	663	582	704	475	361	410	530	576	530	204	324	545	511	334	854	469
3	0.965	59.01516	Unknown	[M-H]-	0.13	Normalized unit: Intensity	null	null	null	15.34	10_FDDAn	59.01015:189 59.01516:309 60.07958:90 60.83599:21	null	409	473	144	352	651	277	792	961	1698	1669	1431	933	527	442	186	183	352	679	423	918	570	1148	747
4	0.983	61.98813	w/o MS2: Nitric acid	[M-H]-	0.96	Normalized unit: Intensity; Annotation method: VS17_NEG_predict_3; Tag: Misannotation	-1	-1	-1	127.52	04_FDDAn	61.98841:1440 62.00189:28 62.29077:30 63.19909:16 63.77128:18	null	11641	12795	11096	10468	10209	12612	13948	10838	2984	2663	3322	9444	8982	10296	10217	5605	11126	10589	6369	9421	9071	10340	9714
5	0.777	70.99811	w/o MS2: Acrylate	[M-H]-	0.42	Normalized unit: Intensity; Annotation method: VS17_NEG_predict_3	-1	-1	-1	22.95	18_FDDAn	70.99122:75 70.99843:276 71.00340:142 72.99240:17	null	1221	1253	1079	1247	982	1343	1530	1057	120	143	117	687	653	793	815	1116	1155	1248	927	531	574	1083	753
6	2.617	71.01009	Unknown	[M-H]-	0.04	Normalized unit: Intensity	null	null	null	11.2	10_FDDAn	71.01009:121 71.01664:59 73.03050:24	null	62	140	106	132	127	97	137	56	604	430	78	145	257	233	85	130	102	41	125	251	116	210	147
7	4.409	71.01296	Unknown	[M-H]-	0.83	Normalized unit: Intensity	null	null	null	16.87	07_FDDAn	71.01359:503 72.01466:29 72.96814:16 72.99096:33 73.02770:97	null	1299	1515	1485	1636	2561	2818	2964	2236	1705	2364	2183	901	1121	1272	1256	1531	1076	981	1651	1559	1453	1531	1785
8	0.973	71.01316	Unknown	[M-H]-	0.13	Normalized unit: Intensity	null	null	null	41.81	12_FDDAn	71.00346:61 71.01122:525 71.01525:254 71.02392:22 72.00311:44 72.00838:67 72.01958:61 73.02612:18	null	1651	780	1390	1664	1839	1971	716	2541	5849	6161	5414	1345	1529	2175	1372	422	454	841	1874	2330	1081	1545	1335
9	1.014	73.02337	w/o MS2: Propionic acid	[M-H]-	0.08	Normalized unit: Intensity; Annotation method: VS17_NEG_predict_3	-1	-1	-1	12.59	QC3_FDDAn	73.02022:42 73.02917:175 73.03825:46 74.99939:68 75.01240:59 75.07828:23	null	477	456	344	547	711	823	637	638	457	454	574	430	691	272	507	390	738	453	450	557	242	788	580
10	5.281	73.02802	w/o MS2: Propionic acid	[M-H]-	0.21	Normalized unit: Intensity; Annotation method: VS17_NEG_predict_3	-1	-1	-1	15.04	04_FDDAn	73.02068:27 73.02807:159 73.99979:21 74.00568:24 74.01285:99	null	506	527	654	855	734	1053	913	743	805	513	409	748	537	566	1030	496	694	402	789	578	598	507	874
11	4.763	73.02891	w/o MS2: Propionic acid	[M-H]-	0.63	Normalized unit: Intensity; Annotation method: VS17_NEG_predict_3	-1	-1	-1	13.83	18_FDDAn	73.02828:144	null	659	704	586	456	641	744	618	746	567	508	611	503	973	794	644	369	520	575	785	533	544	696	792
12	2.003	73.02907	w/o MS2: Propionic acid	[M-H]-	0.96	Normalized unit: Intensity; Annotation method: VS17_NEG_predict_3; Tag: Misannotation	-1	-1	-1	112.1	15_FDDAn	73.02945:1228 73.04053:132 74.00520:39 74.03140:38 74.47087:17	null	4317	4176	4448	4106	2375	2463	2783	2376	8054	7320	8385	5405	5526	5550	5689	6072	5418	4751	5572	4156	4390	5499	4958
13	6.066	74.00546	w/o MS2: Gly	[M-H]-	0.96	Normalized unit: Intensity; Annotation method: VS17_NEG_predict_3	-1	-1	-1	39.93	QC2_FDDAn	74.00472:352 74.01175:130 74.01558:38 75.00520:17 75.01110:21	null	1503	1644	1215	1188	1660	1823	2181	1605	2102	1756	1999	639	973	846	968	1141	1035	1079	1239	1095	1233	1403	1507
14	5.22	74.00706	w/o MS2: Gly	[M-H]-	0.96	Normalized unit: Intensity; Annotation method: VS17_NEG_predict_3	-1	-1	-1	21.96	QC1_FDDAn	74.00266:157 74.00679:133 74.38186:25 74.49498:18	null	1811	1750	1638	1553	1167	2124	2068	1208	1246	1632	1600	1314	952	1292	1349	1396	1280	1337	1486	1358	1380	1975	1308
15	0.907	74.02482	w/o MS2: acetohydroxamic acid	[M-H]-	0.25	Normalized unit: Intensity; Annotation method: VS17_NEG_predict_3	-1	-1	-1	18.92	QC1_FDDAn	74.02482:156 74.03291:56	null	579	349	331	535	631	457	379	455	758	1125	767	424	358	289	382	443	365	284	310	697	743	466	453
16	3.571	74.02648	w/o MS2: GLYCINE	[M-H]-	0.46	Normalized unit: Intensity; Annotation method: VS17_NEG_predict_3	-1	-1	-1	16.42	QC4_FDDAn	74.02408:177 74.95234:17	null	775	697	553	667	478	812	633	350	445	370	826	733	1178	844	1049	674	396	358	426	651	618	756	707
17	0.991	75.01231	w/o MS2: Glycolic acid	[M-H]-	0.21	Normalized unit: Intensity; Annotation method: VS17_NEG_predict_3	-1	-1	-1	16.41	12_FDDAn	75.00724:211 75.01441:41 75.01990:104	null	199	74	270	650	377	935	673	724	1283	1714	1207	517	317	351	506	540	321	471	254	470	171	772	186
18	2.222	78.03248	Unknown	[M-H]-	0.08	Normalized unit: Intensity	null	null	null	29.62	07_FDDAn	78.03248:66 78.03769:55	null	89	65	55	63	275	172	332	285	23	15	33	45	83	92	34	26	77	42	54	58	57	54	121
19	2.928	83.05461	Unknown	[M-H]-	0.04	Normalized unit: Intensity	null	null	null	12.14	07_FDDAn	83.04800:78 83.05461:111 83.92782:20 84.05470:24	null	105	101	91	56	120	205	206	118	242	212	208	37	179	105	160	139	90	89	156	53	134	201	132
20	1.95	84.00827	w/o MS2: 4-Amino-5-(2-phenylethyl)-4H-1,2,4-triazole-3-thiol	[M-H]-	0.04	Normalized unit: Intensity; Annotation method: VS17_NEG_predict_3	-1	-1	-1	13.19	QC1_FDDAn	84.00827:141 84.01535:38 84.03219:32 85.02547:103 85.03123:24	null	225	86	118	298	163	106	132	255	29	56	42	310	121	91	339	280	170	112	303	434	477	350	233
21	5.243	84.01071	w/o MS2: 5-Fluoro-2-methoxy-4(1H)-pyrimidinone	[M-H]-	0.96	Normalized unit: Intensity; Annotation method: VS17_NEG_predict_3	-1	-1	-1	16.24	02_FDDAn	84.00457:84 84.00941:81 84.04535:24 85.03140:20	null	1402	1411	1988	1528	1046	2059	1913	1802	1352	1616	1584	729	1496	1498	1696	1535	902	1094	1317	969	944	1405	1741
22	0.915	84.04634	Unknown	[M-H]-	0.5	Normalized unit: Intensity	null	null	null	14.54	16_FDDAn	84.04472:229 84.05296:142 86.02340:45 86.04294:28	null	545	515	624	561	462	516	490	412	390	579	282	640	527	423	843	345	603	607	429	546	597	523	512
23	0.995	85.0304	w/o MS2: Propan-2-yl 6-O-(4-carboxy-3-hydroxy-3-methylbutanoyl)-.beta.-D-glucopyranoside	[M-H]-	0.13	Normalized unit: Intensity; Annotation method: VS17_NEG_predict_3	-1	-1	-1	13.1	06_FDDAn	85.02951:178 86.02844:16 87.00391:50 87.01164:48	null	1089	766	440	265	896	1139	1737	718	1187	932	1281	490	942	1227	519	770	396	166	561	190	506	614	843
24	12.828	85.94707	Unknown	[M-H]-	0.21	Normalized unit: Intensity	null	null	null	11.28	08_FDDAn	85.93934:42 85.94695:307 86.96350:19 87.68478:26 87.92134:18 87.93227:17 87.94376:20	null	414	439	740	836	900	446	565	653	331	562	1003	767	360	872	785	441	836	816	740	890	620	329	646
25	3.44	86.01698	w/o MS2: 2,2'-((2,6-Dihydroxybenzyl)azanediyl)diacetic acid	[M-H]-	0.92	Normalized unit: Intensity; Annotation method: VS17_NEG_predict_3	-1	-1	-1	15.22	QC1_FDDAn	86.02452:258 86.02922:59 87.00717:22 88.01057:16	null	849	1094	447	624	710	1026	1607	814	1279	632	468	891	1116	1193	1038	572	276	575	812	675	778	919	686
26	1.014	87.00749	w/o MS2: PYRUVATE	[M-H]-	0.13	Normalized unit: Intensity; Annotation method: VS17_NEG_predict_3	-1	-1	-1	23.34	12_FDDAn	87.00201:102 87.00749:250 87.62716:16 87.78242:19 88.13256:29 88.95272:17 88.98946:17 89.02344:595 89.03122:126 89.04352:32	null	1009	814	742	993	779	650	1216	888	2686	3022	2563	794	671	1210	1280	676	792	1136	1373	584	749	672	754
27	2.438	87.01292	w/o MS2: Pyruvate	[M-H]-	0.33	Normalized unit: Intensity; Annotation method: VS17_NEG_predict_3	-1	-1	-1	10.5	11_FDDAn	87.00396:25 87.01006:83 89.00870:16 89.02216:19	null	170	165	142	136	328	429	591	382	619	473	436	613	927	716	955	211	204	128	204	319	279	562	356
28	5.265	87.02396	Unknown	[M-H]-	0.04	Normalized unit: Intensity	null	null	null	7.08	01_FDDAn	87.02396:154 88.98389:20 89.09810:65	null	833	490	495	406	301	447	416	623	382	148	603	208	346	57	123	608	418	123	314	345	251	439	374
29	1.996	88.03831	w/o MS2: L-ALANINE	[M-H]-	0.46	Normalized unit: Intensity; Annotation method: VS17_NEG_predict_3	-1	-1	-1	21.58	16_FDDAn	88.03899:283 88.99178:17 89.02415:43 89.03217:16	null	495	131	858	386	594	588	592	662	570	641	851	921	1137	1184	1122	644	242	267	861	405	529	740	423
30	2.64	88.04014	w/o MS2: L-Alanine	[M-H]-	0.92	Normalized unit: Intensity; Annotation method: VS17_NEG_predict_3	-1	-1	-1	39.76	04_FDDAn	88.03606:317 88.04539:130 89.01854:51	null	941	708	799	1109	1323	1379	1807	1333	761	798	897	669	1001	848	718	980	951	618	863	676	715	799	744
31	0.911	88.04143	w/o MS2: Sarcosine	[M-H]-	0.33	Normalized unit: Intensity; Annotation method: VS17_NEG_predict_3	-1	-1	-1	18.16	11_FDDAn	88.03912:180 89.02229:204 89.03477:24 89.24785:38 89.92278:17 89.98933:21 90.02374:16 90.03309:21	null	347	660	276	356	454	939	447	693	834	1230	1025	712	696	659	862	511	228	510	400	691	698	885	535
32	3.934	88.04295	w/o MS2: L-ALANINE	[M-H]-	0.67	Normalized unit: Intensity; Annotation method: VS17_NEG_predict_3	-1	-1	-1	18.57	12_FDDAn	88.03239:45 88.03898:145 88.04958:46 88.93523:16 89.02415:21	null	475	793	674	416	891	737	692	994	165	559	609	608	818	705	614	671	547	770	740	610	199	426	560
33	0.968	89.02376	w/o MS2: 3-Hydroxypropanoic acid	[M-H]-	0.96	Normalized unit: Intensity; Annotation method: VS17_NEG_predict_3; Tag: Misannotation	0.83	0.88	0.68	44.72	05_FDDAn	89.02335:359 89.03400:1244 89.04305:144 90.92383:16	59.00955:17	4202	3613	1793	3426	5604	4095	4070	7394	11585	10375	10635	5723	4986	6535	5347	4599	4795	3726	3227	4620	6008	3979	4251
34	1.499	89.02416	w/o MS2: DL-Lactic acid	[M-H]-	0.88	Normalized unit: Intensity; Annotation method: VS17_NEG_predict_3; Tag: Misannotation	1	0.75	0.75	41.09	15_FDDAn	89.02350:1172 89.59675:16 90.02345:43 90.03146:16 90.12996:18 91.02686:19	89.03144:78	4336	4784	4609	4209	903	1076	3092	971	8093	6273	6838	6614	7252	5695	2849	4630	3051	2939	3983	3797	4220	4297	3925
35	3.702	89.02537	w/o MS2: Lactic acid	[M-H]-	0.04	Normalized unit: Intensity; Annotation method: VS17_NEG_predict_3	-1	-1	-1	11.33	13_FDDAn	89.02036:152 89.02537:182 89.94050:46	null	672	616	615	295	193	825	914	236	264	277	209	1206	1518	894	1230	673	620	312	447	612	509	560	466
36	2.622	89.02586	w/o MS2: Lactic acid	[M-H]-	0.08	Normalized unit: Intensity; Annotation method: VS17_NEG_predict_3	-1	-1	-1	12.38	10_FDDAn	89.02443:378 90.02805:24	null	123	89	53	151	167	102	52	152	1092	1079	875	336	433	463	369	341	220	27	116	417	562	477	202
37	4.436	89.02608	w/o MS2: Lactic acid	[M-H]-	0.46	Normalized unit: Intensity; Annotation method: VS17_NEG_predict_3	-1	-1	-1	11.28	01_FDDAn	89.02436:378 89.03354:58 90.02411:16	null	1983	1456	1354	1504	1191	1705	997	2176	1077	1122	1853	1320	839	942	1794	1087	1066	870	1366	1296	1131	1503	896
38	12.811	89.02641	w/o MS2: (5Z)-3-(.beta.-D-Glucopyranosyloxy)oct-5-enoic acid	[M-H]-	0.13	Normalized unit: Intensity; Annotation method: VS17_NEG_predict_3	-1	-1	-1	11.14	10_FDDAn	89.02339:385 89.03332:91 89.92682:34 90.30305:16 90.92886:19 91.00344:29	null	490	549	1107	1014	908	747	1189	993	929	714	310	1028	519	290	1269	893	882	806	883	1356	948	749	573
39	4.031	91.05795	Unknown	[M-H]-	0.67	Normalized unit: Intensity	null	null	null	16.66	17_FDDAn	91.04978:67 91.05642:134 91.06093:106	null	675	627	261	473	526	219	811	421	295	204	222	1112	1177	1121	852	879	315	645	511	256	407	405	558
40	12.911	92.92276	Unknown	[M-H]-	0.08	Normalized unit: Intensity	null	null	null	18.62	15_FDDAn	92.92035:329 92.92985:42 93.91517:34 94.91395:16 94.92334:103	null	555	304	482	401	352	382	290	412	214	355	267	389	379	646	171	362	542	340	347	511	226	231	434
41	3.199	93.03439	w/o MS2: 4-Methylphenol	[M-H]-	0.13	Normalized unit: Intensity; Annotation method: VS17_NEG_predict_3	-1	-1	-1	13.62	16_FDDAn	93.02734:37 93.03439:180 93.04047:37	null	347	192	125	174	54	11	61	6	144	99	190	699	760	179	592	460	390	206	213	295	394	204	242
42	3.063	93.03579	w/o MS2: 2,6-Dimethylphenol	[M-H]-	0.42	Normalized unit: Intensity; Annotation method: VS17_NEG_predict_3	-1	-1	-1	14.85	11_FDDAn	93.03391:220 94.03273:28 94.47269:31 95.01496:20	null	883	607	609	368	616	736	860	439	725	724	596	139	21	259	124	422	439	427	494	441	550	401	714
43	5.329	93.03713	w/o MS2: o-Hydroxyacetophenone	[M-H]-	0.17	Normalized unit: Intensity; Annotation method: VS17_NEG_predict_3	-1	-1	-1	17.61	16_FDDAn	93.02493:30 93.03450:233	null	293	249	307	80	0	107	98	238	148	302	264	411	719	537	527	191	249	272	299	194	219	204	343
44	0.908	95.02178	w/o MS2: N-(2,6-Dimethylphenyl)-4-fluorobenzenesulfonamide	[M-H]-	0.96	Normalized unit: Intensity; Annotation method: VS17_NEG_predict_3	-1	-1	-1	25.93	QC2_FDDAn	95.02365:524 95.02959:186 96.01044:83 96.04785:18 96.66537:16 96.83459:16 96.85075:25 97.01384:34	null	1851	1438	1192	1050	1147	2074	1282	1469	1249	994	988	1354	1387	1447	1396	1244	1479	1865	1386	1500	1812	1143	1413
45	4.116	95.95168	Unknown	[M-H]-	0.67	Normalized unit: Intensity	null	null	null	22.2	07_FDDAn	95.95147:365 95.96249:16 96.43904:18 96.88329:16 96.93371:21 96.95917:6152 96.96961:224 97.05872:19 97.57855:26 97.94518:41 97.95944:93 97.96663:19	null	575	695	926	344	957	1158	1375	903	906	752	675	712	849	680	1036	710	432	782	311	505	818	826	658
46	1.036	96.00508	w/o MS2: .beta.-Cyano-L-alanine	[M-H]-	0.21	Normalized unit: Intensity; Annotation method: VS17_NEG_predict_3	-1	-1	-1	27.13	16_FDDAn	96.00276:65 96.00892:142 96.01865:53 96.95835:63 96.97134:128 98.01089:23	null	411	152	179	316	299	476	176	170	273	332	306	1192	1407	874	820	325	634	264	285	365	224	420	531
47	3.643	96.95668	w/o MS2: Phosphoric acid	[M-H]-	0.08	Normalized unit: Intensity; Annotation method: VS17_NEG_predict_3	-1	-1	-1	16.08	16_FDDAn	96.95668:226 96.96481:184 97.93467:22 97.97331:18 98.95224:17 99.04241:18	null	2806	1646	2533	1711	1791	3691	4012	3143	2622	2709	1687	710	853	1509	1930	2197	1570	2090	3557	1640	1314	1636	1135
48	2.995	96.95766	w/o MS2: Phosphoric acid	[M-H]-	0.04	Normalized unit: Intensity; Annotation method: VS17_NEG_predict_3	-1	-1	-1	9.55	17_FDDAn	96.95766:482 96.96616:71	null	1592	1238	1240	658	1235	1371	1709	1236	1045	1248	948	699	731	905	1175	1288	895	1129	1154	855	829	1683	1202
49	3.214	96.95869	w/o MS2: Phosphoric acid	[M-H]-	0.88	Normalized unit: Intensity; Annotation method: VS17_NEG_predict_3; Tag: Misannotation	-1	-1	-1	27.37	07_FDDAn	96.95889:1076 96.97004:56 98.05978:16 98.62571:24 98.96211:55	null	4956	5943	4375	5256	5942	7216	8392	7090	5456	5227	5561	1963	1781	1443	1846	3878	4050	3701	2982	3437	3993	5132	3817
50	4.12	96.95869	w/o MS2: Phosphoric acid	[M-H]-	0.96	Normalized unit: Intensity; Annotation method: VS17_NEG_predict_3; Tag: Misannotation	0.82	0.88	0.74	116.41	01_FDDAn	96.95957:3440 96.97246:31 97.27041:23 97.95657:27 97.96178:32 98.55738:17 98.95244:134 98.95704:127 98.97057:16	96.95991:24	14412	15087	12783	13725	18553	21630	29216	18574	14843	15771	12425	16546	14347	13827	14940	12893	11137	11000	12167	13104	13184	12999	15188
51	5.384	96.96037	w/o MS2: Phosphoric acid	[M-H]-	0.96	Normalized unit: Intensity; Annotation method: VS17_NEG_predict_3	-1	-1	-1	18.52	QC4_FDDAn	96.95895:544 98.95922:18 99.04324:25	null	3823	3158	3548	3853	3029	3458	4083	2175	2932	2809	2738	1691	2020	2018	1765	2828	1752	2240	2029	2551	2113	2537	2346
52	3.342	98.05947	Unknown	[M-H]-	0.5	Normalized unit: Intensity	null	null	null	20.74	07_FDDAn	98.05185:45 98.05878:225 98.06511:177 99.66692:21 99.94761:20 100.07258:24	null	492	299	461	280	914	1152	1369	785	297	323	352	403	361	323	320	529	273	342	468	194	450	412	457
53	11.115	98.93678	Unknown	[M-H]-	0.08	Normalized unit: Intensity	null	null	null	13.55	QC3_FDDAn	98.93741:503 98.94451:160 99.00558:52 99.92359:924 99.94606:17 100.93301:9254 101.01744:16	null	772	1360	544	1848	1798	1267	3249	3277	1155	3500	1270	2733	1432	1349	1734	3392	1820	4298	2687	2589	1427	3290	1550
54	12.638	98.93889	Unknown	[M-H]-	0.04	Normalized unit: Intensity	null	null	null	10.08	QC2_FDDAn	98.93889:438 98.94682:304 99.29613:26 99.47780:22 99.92510:558 99.93363:84 100.16937:17 100.76855:21 100.91749:62 100.93311:8467 100.94424:391 100.95834:55 101.02618:52	null	746	853	505	1379	1188	1998	2479	2659	1061	2926	1016	1196	1476	1771	1519	1313	1076	2276	837	2727	1967	2658	1851
55	4.121	98.96538	w/o MS2: Perchloric acid	[M-H]-	0.58	Normalized unit: Intensity; Annotation method: VS17_NEG_predict_3	-1	-1	-1	8.41	01_FDDAn	98.95244:134 98.95704:127 98.97057:16 100.66833:16 100.68493:16 100.75270:19 100.92735:16 100.93353:48	null	929	847	921	895	910	925	1973	999	399	835	732	764	727	533	805	531	606	793	710	910	606	835	1037
56	2.004	99.00884	w/o MS2: 2,4(3H,5H)-Furandione	[M-H]-	0.96	Normalized unit: Intensity; Annotation method: VS17_NEG_predict_3	-1	-1	-1	34.72	15_FDDAn	99.00652:484 99.01270:110 100.00069:18 100.00850:24 100.01550:25 100.03604:501 100.04200:167 101.01163:29	null	2164	2170	2179	2474	1445	1696	1900	1319	3696	3384	3378	2736	2576	2717	2361	2558	2710	1989	2936	1715	2358	2671	1890
57	1.33	99.00967	w/o MS2: 3-Dehydroshikimic acid	[M-H]-	0.13	Normalized unit: Intensity; Annotation method: VS17_NEG_actual_2	-1	-1	-1	23.66	11_FDDAn	99.00873:739 99.05360:21 99.95840:16 100.01055:78 100.94958:19 101.02209:152 101.02984:27	null	146	81	151	79	172	907	855	931	2657	2559	3949	438	330	283	401	260	265	142	222	145	297	577	705
58	1.12	99.01003	w/o MS2: 3-Dehydroshikimic acid	[M-H]-	0.13	Normalized unit: Intensity; Annotation method: VS17_NEG_actual_2	-1	-1	-1	29.63	11_FDDAn	99.00793:581 100.00983:20 101.02187:222 101.03072:132	null	1805	1862	391	677	2560	1440	3199	1872	4589	6455	4310	910	965	974	926	1028	1844	1216	960	993	1304	2371	1231
59	2.127	99.04537	w/o MS2: 3,3-Dimethylacrylic acid	[M-H]-	0.96	Normalized unit: Intensity; Annotation method: VS17_NEG_predict_3; Tag: Misannotation	-1	-1	-1	95.41	11_FDDAn	99.03947:186 99.04511:746 99.05792:76 100.46248:17 100.93093:16 101.02250:398 101.04820:17	null	4479	4760	4282	4244	2921	3298	4222	2554	2735	2679	2616	6872	9866	9708	9556	5596	5029	5069	5061	4139	4302	5297	4453
60	0.915	99.05705	w/o MS2: Gyromitrin	[M-H]-	0.04	Normalized unit: Intensity; Annotation method: VS17_NEG_predict_3	-1	-1	-1	19.17	20_FDDAn	99.05705:423 101.02039:80 101.02658:62 101.07090:245 101.07907:77	null	256	303	132	368	335	258	212	234	231	200	404	570	225	183	120	242	277	409	513	339	326	294	206
61	12.739	99.92379	Unknown	[M-H]-	0.42	Normalized unit: Intensity	null	null	null	23.73	19_FDDAn	99.92753:927 100.93299:6992 100.96201:17 101.02158:23 101.09566:16 101.93345:1034	null	5160	3623	3476	3765	3641	5440	6588	5290	3611	4074	2568	4073	1793	4312	3562	3048	3949	6501	3982	2125	2682	5572	3372
62	11.089	99.92693	Unknown	[M-H]-	0.75	Normalized unit: Intensity	null	null	null	22.91	QC1_FDDAn	99.92635:1498 99.93926:27 100.91024:16 100.93313:9010 100.94844:137 101.02480:62 101.07638:18 101.68261:18 101.93066:940 101.94041:234	null	3842	8315	6013	14272	10085	5252	11097	9963	6983	5655	3745	5110	9460	4466	8094	6700	15110	7719	6064	11721	6005	11584	11485
63	2.04	100.04602	w/o MS2: 1-AMINOCYCLOPROPANE-1-CARBOXYLATE	[M-H]-	0.88	Normalized unit: Intensity; Annotation method: VS17_NEG_predict_3; Tag: Misannotation	-1	-1	-1	27.19	15_FDDAn	100.03905:1087 101.01958:20 101.04247:22 101.93970:56	null	808	885	840	556	968	1058	1210	1411	885	1151	887	4383	5394	5275	5056	1331	896	901	1310	1331	1253	1652	1739
64	12.756	100.93275	Unknown	[M-H]-	0.75	Normalized unit: Intensity; Tag: Misannotation	null	null	null	102.18	15_FDDAn	100.93262:6298 100.93809:2534 101.30924:29 101.93324:967 102.19125:18 102.91965:16 102.93286:265 102.95525:76 103.04225:56	55.82365:20 99.92432:64 100.93401:101 100.94411:93 101.07343:18 101.91988:29	41782	19466	30275	24854	34113	56321	19910	31204	29311	43864	30775	31998	30578	77022	26279	23756	42769	41494	32202	46123	32535	46858	39927
65	11.106	100.93285	Unknown	[M-H]-	0.96	Normalized unit: Intensity; Tag: Misannotation	null	null	null	88.21	QC1_FDDAn	100.93291:9556 100.94703:281 101.02099:31 101.70358:20 101.93326:958 102.01781:27 102.41743:16 102.93037:206 102.93785:75 102.94965:114 102.96387:22	83.93066:33 100.93176:335 100.94190:185 101.91909:18 101.93716:40 102.92554:17 103.93564:16	74311	45539	77070	75032	79439	28668	119358	73682	66751	99341	82188	111490	64952	142519	102315	85716	104974	53856	30361	122073	106416	73520	48062
66	12.608	100.93324	Unknown	[M-H]-	0.04	Normalized unit: Intensity; Tag: Misannotation	null	null	null	113.4	07_FDDAn	100.93344:7205 100.94979:64 101.00135:36 101.02106:28 101.03002:50 101.42179:16 101.55991:17 101.91492:20 101.93164:1030 101.93796:332 102.93221:243 102.93695:83	99.92319:35 99.92905:28 100.92461:25 100.93671:163 100.94122:59 101.92916:23	42765	27690	39502	38557	39752	63059	92304	70079	46145	51451	26756	45468	16785	50467	63668	55567	37723	65338	17668	57331	31711	38914	69879
67	12.089	100.93954	Unknown	[M-H]-	0.04	Normalized unit: Intensity; Tag: Misannotation	null	null	null	24.35	14_FDDAn	100.93293:6330 100.93999:1110 100.95199:20 100.98711:48 101.02293:66 101.05973:26 101.92766:152 101.93391:444 102.93188:171 102.94186:103 102.94894:41	99.91641:21 99.92303:42 100.92879:77	30256	19435	38833	25437	26816	27648	20002	40290	22571	34158	18144	20709	35564	37234	39127	40089	25751	45010	53750	121062	35235	61372	85041
68	5.274	101.02176	w/o MS2: SUCCINATE SEMIALDEHYDE	[M-H]-	0.83	Normalized unit: Intensity; Annotation method: VS17_NEG_predict_3	-1	-1	-1	7.4	QC3_FDDAn	101.02309:442 101.02814:144 101.92897:17 101.93441:18 101.94122:65 101.95086:42 101.97652:19 102.02663:72 102.93179:16 102.94833:69	null	1895	1360	1845	2356	2455	2199	2861	1737	1804	2662	1583	1431	1655	1689	2442	1482	910	1599	2068	1717	1428	2296	1325
69	4.764	101.02277	w/o MS2: SUCCINATE SEMIALDEHYDE	[M-H]-	0.5	Normalized unit: Intensity; Annotation method: VS17_NEG_predict_3	-1	-1	-1	6.66	03_FDDAn	101.02291:423 101.93840:37 101.94688:60 102.94854:36 102.95231:16 103.04279:26	null	1804	1092	1161	965	1253	2444	2031	1201	1022	1053	1514	1657	2191	1691	1823	1345	1245	1582	1006	1191	613	1515	1685
70	1.598	101.02328	w/o MS2: SUCCINATE SEMIALDEHYDE	[M-H]-	0.04	Normalized unit: Intensity; Annotation method: VS17_NEG_predict_3	-1	-1	-1	4.54	16_FDDAn	101.02328:325 101.02779:101 101.93947:111 102.94326:23 102.94858:92 103.00333:37	null	958	1103	1335	511	1208	798	1150	387	1739	1809	1831	734	1450	898	1165	1266	1121	853	1126	786	750	2132	1116
71	1.007	101.02337	w/o MS2: Dulcitol	[M-H]-	0.96	Normalized unit: Intensity; Annotation method: VS17_NEG_actual_2	-1	-1	-1	15.64	01_FDDAn	101.02390:511 101.03058:248 101.03520:187 102.30713:20 103.00262:86 103.07186:17	null	3820	3314	4780	4248	5917	5317	6016	5914	5656	6523	5624	4331	4292	3767	3259	3254	3246	3749	4116	3023	2703	4622	3547
72	2.125	101.02495	w/o MS2: SUCCINATE SEMIALDEHYDE	[M-H]-	0.96	Normalized unit: Intensity; Annotation method: VS17_NEG_predict_3	-1	-1	-1	13.97	05_FDDAn	101.02280:594 101.03425:31 101.93782:51 101.94213:45 102.05806:40 102.94102:23 103.00845:20 103.03075:18 103.04162:25	null	1449	1828	1472	1706	1364	1320	2094	1221	971	1151	1342	2791	4002	3591	4396	1926	1783	1696	1968	1437	1618	1622	1793
73	0.911	101.07471	Unknown	[M-H]-	0.29	Normalized unit: Intensity	null	null	null	16.25	QC4_FDDAn	101.06881:91 101.07471:257 102.03137:32 102.05616:58 102.06261:49 102.89876:16	null	599	276	278	530	508	460	180	444	404	455	398	189	342	312	493	518	669	475	390	542	542	444	665
74	12.596	101.93314	Unknown	[M-H]-	0.04	Normalized unit: Intensity	null	null	null	5.3	15_FDDAn	101.93314:1526 102.49635:16 102.92255:40 102.93272:358 102.94051:37 102.94864:16 102.99885:55 103.03439:18 103.04439:26	null	3192	2981	3442	3081	2711	6436	8067	5257	4275	7309	5682	4387	5394	6478	2211	3525	4182	4250	2779	6199	10942	5285	4272
75	2.908	101.93867	Unknown	[M-H]-	0.04	Normalized unit: Intensity	null	null	null	3.48	19_FDDAn	101.92923:16 101.93867:328 101.94561:235 102.06193:21 102.94254:73 102.94791:255 103.03388:17 103.04021:21 103.95399:18 104.03187:29	null	116	215	225	505	153	527	344	1020	237	396	218	209	344	324	193	91	571	682	311	156	112	137	284
76	0.942	102.05367	w/o MS2: 2-Aminoisobutyric acid	[M-H]-	0.58	Normalized unit: Intensity; Annotation method: VS17_NEG_actual_2; Tag: Misannotation	-1	-1	-1	19.86	12_FDDAn	102.05557:1167 102.99978:22 103.00484:20 103.06308:69 104.03407:96 104.04029:25	null	700	582	385	467	832	857	819	661	3036	3355	4035	519	283	208	697	435	632	709	381	1092	816	1385	533
77	12.825	102.9376	Unknown	[M-H]-	0.58	Normalized unit: Intensity; Tag: Misannotation	null	null	null	21.81	QC4_FDDAn	102.93351:1927 102.94934:283 102.96392:22 103.01254:55 103.93999:53 103.94804:20 104.92876:690 104.93971:107	null	3744	4241	3678	2893	4302	4369	4150	4923	4649	3772	3490	4221	2933	3355	3832	3693	3429	4227	4612	6749	3185	3497	4574
78	0.731	102.94576	Unknown	[M-H]-	0.04	Normalized unit: Intensity	null	null	null	3.01	13_FDDAn	102.93871:107 102.94809:130 102.95519:223 103.94230:45 103.94654:40 104.92574:17	null	1051	933	1400	394	366	342	678	445	773	323	797	512	495	469	374	432	406	349	454	302	481	1083	522
79	13.027	102.94579	Unknown	[M-H]-	0.29	Normalized unit: Intensity; Tag: Misannotation	null	null	null	14.81	13_FDDAn	102.94604:916 102.95196:1031 103.95086:113 104.92616:48	null	9648	8588	8013	9361	10296	6986	3967	8805	5617	12453	4083	11966	7395	12692	6622	6790	15981	11316	14660	12153	2612	6540	13348
80	12.876	102.94811	Unknown	[M-H]-	0.96	Normalized unit: Intensity; Tag: Misannotation	null	null	null	27.59	10_FDDAn	102.94789:1823 102.95665:246 103.10175:16 103.91257:15 103.91881:62 103.93782:57 103.94364:68 103.94908:19 103.95812:25 104.92764:217 104.93530:70	null	9355	9476	9519	9639	7679	8818	9877	9749	9876	9518	8946	8205	10017	10397	8523	9688	8920	9251	8427	11375	11472	10902	9499
81	1.937	103.03771	4-hydroxybutanoic acid	[M-H]-	0.75	Normalized unit: Intensity; Annotation method: VS17_NEG_predict_3; Tag: Misannotation	0.88	0.95	0.85	8.98	15_FDDAn	103.03245:179 103.04057:1042 103.05039:136 103.48540:27 104.04245:79	57.03308:23 85.02650:17 103.03802:21	2096	1725	1711	1627	247	155	184	228	844	1036	895	3664	3453	3661	3511	2015	1768	1111	1651	1108	1421	2051	1916
82	2.51	103.05976	w/o MS2: N-Nitroso(2-hydroxyethyl)glycine	[M-H-CO2]-	0.13	Normalized unit: Intensity; Annotation method: VS17_NEG_predict_3	-1	-1	-1	21.56	06_FDDAn	103.05302:151 103.06241:33 104.92262:20	null	122	383	217	169	499	495	550	269	288	291	329	141	47	278	167	96	185	117	239	217	288	281	106
83	1.074	103.91988	Unknown	[M-H]-	0.04	Normalized unit: Intensity	null	null	null	8.93	03_FDDAn	103.91119:84 103.91988:89 104.03936:29 104.91103:54 104.92922:40 104.94194:39 105.01920:24	null	492	269	627	290	236	355	236	271	33	13	0	364	266	256	448	433	191	432	114	141	265	149	93
84	12.931	103.9202	Unknown	[M-H]-	0.38	Normalized unit: Intensity	null	null	null	9.58	15_FDDAn	103.92036:120 103.92564:184 104.22190:21 104.92727:60 104.93374:35 105.24091:21	null	633	768	628	424	822	618	514	715	434	495	540	622	826	907	744	345	797	894	985	469	782	904	745
85	0.89	104.03422	L-Serine	[M-H]-	0.92	Normalized unit: Intensity; Annotation method: VS17_NEG_actual_2; Tag: Confirmed	0.93	0.94	0.89	51.6	11_FDDAn	104.03592:3272 104.04740:151 105.03610:197 105.62933:16 105.76003:71 106.03534:46 106.04179:50	74.02515:21 104.03709:28	3131	2926	2814	2819	3462	3370	3130	2766	7430	5819	6439	3020	2382	3033	2338	3808	2583	2991	3995	3640	3979	3336	3268
86	12.837	104.9325	Unknown	[M-H]-	0.79	Normalized unit: Intensity	null	null	null	16.47	QC1_FDDAn	104.92952:652 105.43603:21 106.92365:40 106.92922:34	null	852	2448	2064	1836	1990	1901	1318	2172	2097	1557	2103	1147	1824	2128	935	1341	1258	1193	2260	2187	1497	1118	2042
87	1.044	105.01947	w/o MS2: 6-Nitro-1,2,3-benzotriazin-4(3H)-one	[M-H-CN3O2]-	0.33	Normalized unit: Intensity; Annotation method: VS17_NEG_predict_3; Tag: Misannotation	0.9	0.88	0.82	85.02	10_FDDAn	105.01907:5811 105.03257:105 105.04451:16 105.32586:24 105.36370:48 105.99586:45 106.01897:243 107.01630:39 107.02549:24	105.01297:17 105.02005:92	816	662	694	464	639	731	954	777	23838	20893	23131	554	757	855	557	752	300	826	689	3619	3460	4483	3465
88	11.911	106.03991	Unknown	[M-H]-	0.04	Normalized unit: Intensity	null	null	null	20.22	04_FDDAn	106.03991:444 107.02287:18 107.03397:18	null	858	453	724	453	98	40	18	67	326	147	255	69	251	409	161	615	112	332	102	43	19	66	445
89	12.349	106.04111	w/o MS2: 4H-Furo[3,2-b]pyrrole-5-carboxylic acid	[M-H]-	0.08	Normalized unit: Intensity; Annotation method: VS17_NEG_predict_3; Tag: Misannotation	-1	-1	-1	77.94	01_FDDAn	106.03948:1251 107.01241:19 107.03605:141 107.04308:40 107.07117:18 108.03789:28 108.04973:20	null	1061	18	319	653	575	843	351	72	289	36	199	158	480	59	19	202	33	1219	712	69	20	32	336
90	12.49	106.04232	Unknown	[M-H]-	0.13	Normalized unit: Intensity	null	null	null	37.48	16_FDDAn	106.04060:783 107.03237:52 107.03770:70 107.04545:43 107.31432:22	null	198	32	571	240	385	231	385	254	368	467	176	172	28	402	1022	58	32	213	702	149	185	190	169
91	12.647	106.04256	w/o MS2: 4H-Furo[3,2-b]pyrrole-5-carboxylic acid	[M-H]-	0.08	Normalized unit: Intensity; Annotation method: VS17_NEG_predict_3	-1	-1	-1	60.81	05_FDDAn	106.02933:36 106.03925:748 106.04736:508 106.62320:20 107.02578:24 108.01937:54 108.05478:38	null	153	68	762	174	1208	67	1167	167	236	301	236	329	382	135	16	300	595	257	590	88	149	47	196
92	11.276	106.04259	Unknown	[M-H]-	0.04	Normalized unit: Intensity	null	null	null	23.79	14_FDDAn	106.04259:371 107.02853:20 107.03704:58 107.62981:16 108.00050:31 108.04012:17 108.05089:16 108.05901:23	null	109	206	51	244	43	8	304	47	31	343	13	23	289	32	15	256	21	170	409	76	123	536	8
93	12.72	106.04356	w/o MS2: 4H-Furo[3,2-b]pyrrole-5-carboxylic acid	[M-H]-	0.08	Normalized unit: Intensity; Annotation method: VS17_NEG_predict_3	-1	-1	-1	26.76	18_FDDAn	106.03940:422 106.05183:35 107.01964:58 107.03194:76 107.03941:185 107.04767:24 107.99929:16	null	439	273	19	70	275	654	44	48	13	47	233	555	346	234	431	300	595	76	41	78	185	229	155
94	0.921	108.90253	Unknown	[M-H]-	0.67	Normalized unit: Intensity; Tag: Misannotation	null	null	null	41.07	12_FDDAn	108.90086:1196 108.92708:17 109.04402:780 110.89802:869 110.91253:82 111.00486:52	null	378	331	480	988	530	712	982	963	5141	5017	4828	1213	1335	1304	1615	569	1036	728	802	2023	1567	1388	1691
95	0.913	109.04042	3-Methyl-1H-pyrazole-4-carbaldehyde	[M-H]-	0.96	Normalized unit: Intensity; Annotation method: VS17_NEG_predict_3; Tag: Misannotation	0.88	0.88	0.81	93.31	12_FDDAn	109.04042:1278 109.05137:87 109.10564:22 110.03883:25 110.04317:23 110.87891:26 110.89797:1403 110.91404:47 110.93585:18 111.00172:21 111.00852:46 111.05294:23	109.03387:19	7246	5267	3766	5897	5465	6906	5359	5112	5232	5027	5126	5910	5053	6092	6523	5217	6297	7141	4683	7174	6632	6350	6262
96	0.925	110.89942	w/o MS2: Methylphosphonothioic acid O-ethyl ester	[M-H]-	0.42	Normalized unit: Intensity; Annotation method: VS17_NEG_predict_3	-1	-1	-1	38.13	14_FDDAn	110.89995:1117 110.92580:16 111.02852:53 111.12584:18 111.91575:16 112.89268:62 112.90013:101	null	620	447	262	870	551	362	873	511	3565	4642	4413	1291	1681	1267	799	314	676	586	477	1132	1065	1075	1026
97	0.782	110.9415	Unknown	[M-H]-	0.33	Normalized unit: Intensity	null	null	null	24.13	10_FDDAn	110.93885:181 110.94487:346 112.94172:212 112.94651:81	null	1063	442	997	520	769	916	852	670	538	542	622	802	853	1041	1000	399	428	462	849	899	691	407	216
98	1.073	111.00703	w/o MS2: (-)-Quinic acid	[M-H]-	0.04	Normalized unit: Intensity; Annotation method: VS17_NEG_actual_2	-1	-1	-1	15.86	11_FDDAn	111.01146:192 112.03103:18 112.21885:16 112.89875:20 112.97068:16 112.98476:135 112.99718:91 113.02148:18 113.03374:329 113.06428:17	null	655	289	282	448	644	755	975	709	2504	2588	1826	563	634	777	550	366	208	437	235	663	445	876	822
99	2.558	111.0071	w/o MS2: 2-Furoic acid	[M-H]-	0.29	Normalized unit: Intensity; Annotation method: VS17_NEG_predict_3	-1	-1	-1	10.38	QC4_FDDAn	111.00784:90 111.01328:33 111.05001:33 111.98250:19 112.98078:28 112.98806:32 113.01615:30 113.02717:17 113.04202:40	null	353	735	433	494	324	486	463	430	121	164	209	246	399	515	476	641	263	550	560	212	247	279	506
100	1.469	111.01867	w/o MS2: URACIL	[M-H]-	0.63	Normalized unit: Intensity; Annotation method: VS17_NEG_predict_3	-1	-1	-1	24.79	QC3_FDDAn	111.01867:269 111.02727:88 112.98619:18 113.01458:70 113.03051:51	null	1274	1545	1261	1439	456	318	355	281	385	284	71	1373	1399	1200	1440	1600	1587	1705	1489	870	658	914	468
101	3.335	111.08047	w/o MS2: Suberohydroxamic acid	[M-H]-	0.04	Normalized unit: Intensity; Annotation method: VS17_NEG_predict_3	-1	-1	-1	8.61	19_FDDAn	111.08047:113 112.03676:16	null	31	63	6	55	375	402	389	329	68	114	37	148	143	145	146	225	333	440	366	177	134	288	204
102	0.937	112.90047	w/o MS2: 5-Nitro-2H-1,2,3-triazole-4-carboxylic acid	[M-H]-	0.04	Normalized unit: Intensity; Annotation method: VS17_NEG_predict_3	-1	-1	-1	34.37	10_FDDAn	112.90047:116 112.91116:41 113.02026:398 113.02953:487 113.03831:468 113.04719:146 114.01985:168 114.02533:66 114.03603:18	null	133	31	82	104	125	66	214	104	756	755	573	174	364	422	262	168	82	51	118	104	151	128	225
103	0.782	112.93769	w/o MS2: Thiosulfuric acid	[M-H]-	0.13	Normalized unit: Intensity; Annotation method: VS17_NEG_predict_3	-1	-1	-1	26.82	13_FDDAn	112.93723:80 112.98414:16 113.94151:24 114.93075:83 114.94580:28 114.96290:18 114.98769:1443 114.99446:309	null	341	385	593	302	548	623	130	556	256	299	438	438	247	641	503	405	542	119	471	435	375	515	305
104	12.731	112.98122	w/o MS2: Trifluoroacetic acid	[M-H]-	0.92	Normalized unit: Intensity; Annotation method: VS17_NEG_predict_3; Tag: Misannotation	0.51	0.54	0.78	33.58	13_FDDAn	112.98035:200 112.98727:1111 113.01029:17 113.92854:25 113.94306:43 114.02459:17 114.93519:215 114.94450:43 114.95596:25 114.99090:16 115.00372:41 115.04161:20	112.98106:45 115.91644:28	8084	4445	7940	7223	7145	6102	12667	6779	11092	7557	14129	8880	5021	5965	8970	8627	4552	4589	7061	6649	13172	6610	5292
105	0.844	112.98392	w/o MS2: Trifluoroacetic acid	[M-H]-	0.96	Normalized unit: Intensity; Annotation method: VS17_NEG_predict_3; Tag: Misannotation	0.99	0.75	0.74	88.11	06_FDDAn	112.98542:6397 113.24093:17 113.43694:16 113.72285:17 113.98881:112 113.99384:49 114.02002:17 114.55190:16 114.98497:54	112.97786:73	11403	11541	11291	11512	15441	16925	16542	15226	9242	9222	10882	13633	13625	13455	14417	12188	12690	11839	12326	14103	11567	12919	11536
106	4.756	113.02403	w/o MS2: 2-(4-Hydroxyphenyl)ethyl (1S,4aR,7aR)-1-(.beta.-D-glucopyranosyloxy)-4a-hydroxy-7-methyl-5-oxo-1,4a,5,6,7,7a-hexahydrocyclopenta[c]pyran-4-carboxylate	[M-H]-	0.25	Normalized unit: Intensity; Annotation method: VS17_NEG_predict_3	-1	-1	-1	7.52	12_FDDAn	113.02410:193 113.03136:119 115.00082:110 115.00721:86	null	1494	1258	1152	875	1008	902	1887	1364	860	853	1016	1222	1794	1530	1216	771	896	907	841	1301	455	1373	829
107	4.04	113.02538	w/o MS2: Ethyl 6-O-(4-carboxy-3-hydroxy-3-methylbutanoyl)-.beta.-D-glucopyranoside	[M-H]-	0.04	Normalized unit: Intensity; Annotation method: VS17_NEG_predict_3	-1	-1	-1	5.6	20_FDDAn	113.02136:36 113.02538:92 113.93936:38 113.99792:18	null	608	360	301	236	415	595	638	799	63	100	161	315	546	747	651	155	155	408	520	254	490	173	287
108	0.912	113.04218	.beta.-Cyano-L-alanine	[M-H]-	0.13	Normalized unit: Intensity; Annotation method: VS17_NEG_predict_3; Tag: Misannotation	0.71	0.7	0.88	121.5	14_FDDAn	113.03498:3660 113.07319:17 114.00706:43 114.01784:1086 114.02739:360 114.03748:211 114.04635:62 114.32855:17 114.53238:31 114.63527:22 114.97543:21 115.00499:52 115.02267:70	96.00916:51 113.03461:18 114.00694:20	8235	6460	6656	8536	1144	10462	8726	10266	7557	9093	9192	8739	8989	9016	8932	7642	9644	9932	7242	11052	10473	7954	8654
109	1.024	113.0429	w/o MS2: .beta.-Cyano-L-alanine	[M-H]-	0.08	Normalized unit: Intensity; Annotation method: VS17_NEG_predict_3; Tag: Misannotation	0.99	0.75	0.75	20.79	06_FDDAn	113.03374:252 113.04290:466 113.70773:28 114.03387:185 114.05704:192 115.00470:412 115.03667:20	96.00256:16	1585	1119	1512	951	526	1789	2809	1412	2039	1865	2416	3526	3599	4699	2635	1083	1647	1239	2055	2250	1388	1997	2064
110	12.852	113.94063	Unknown	[M-H]-	0.71	Normalized unit: Intensity	null	null	null	14.71	05_FDDAn	113.93060:89 113.93974:352 113.94863:42 113.96785:20 114.02822:18 114.03562:24 114.92059:29 114.93375:52 114.94683:71 114.96296:81 115.91705:19 115.92514:49 115.94527:23	null	514	1414	1340	1744	1856	1787	925	1681	941	1610	1539	1268	924	1046	1049	1231	1571	2254	1025	1756	817	668	1749
111	0.91	114.02148	w/o MS2: L-Asparagine	[M-H]-	0.96	Normalized unit: Intensity; Annotation method: VS17_NEG_predict_3	-1	-1	-1	40.84	06_FDDAn	114.01998:2061 114.04220:191 114.04885:69 114.25044:25 114.99739:20 115.00679:153 115.02544:33 115.03480:67 115.13769:17 116.01759:21	null	4136	3196	2477	3102	4062	4122	4409	3690	3287	3458	4052	3817	4274	4671	4295	3993	3942	3945	4059	3939	4259	4575	3922
112	3.931	114.0218	w/o MS2: L-Asparagine	[M-H]-	0.13	Normalized unit: Intensity; Annotation method: VS17_NEG_predict_3	-1	-1	-1	6.58	QC3_FDDAn	114.02110:290 114.94130:87 115.00152:23 116.05384:54	null	199	499	240	314	304	578	362	481	163	200	152	497	416	656	459	428	422	374	216	438	73	549	280
113	5.534	114.03472	Unknown	[M-H]-	0.04	Normalized unit: Intensity	null	null	null	10.61	11_FDDAn	114.03320:110 114.04010:256 114.94118:118 115.00259:35 115.04060:18 115.91463:20	null	1128	1084	405	712	965	448	1500	1041	1141	1006	1296	215	181	635	270	987	198	566	485	805	125	334	147
114	5.235	114.03826	Unknown	[M-H]-	0.96	Normalized unit: Intensity; Tag: Misannotation	null	null	null	401.33	07_FDDAn	114.03744:9056 114.05726:20 114.06828:23 114.66183:16 114.99740:73 115.04433:522 115.87080:16 115.91467:111 115.92490:24 116.03116:367 116.04185:29	87.02084:17 116.92400:41	55246	61651	57780	57361	58537	68652	76220	55226	58989	63748	60310	41512	46305	50532	52324	57106	47282	50781	58974	46375	46938	59920	54428
115	2.691	114.05555	w/o MS2: L-Proline	[M-H]-	0.04	Normalized unit: Intensity; Annotation method: VS17_NEG_predict_3	-1	-1	-1	8.64	12_FDDAn	114.04786:106 114.05555:113 114.06137:61 114.93674:24 115.07843:16 116.00509:40 116.03140:19	null	113	44	16	112	84	170	90	155	94	256	374	53	48	71	22	83	46	95	68	58	80	20	108
116	2.554	114.0584	w/o MS2: (.alpha.S,1S,2R)-.alpha.-Amino-2-carboxycyclopropaneacetic acid	[M-H]-	0.04	Normalized unit: Intensity; Annotation method: VS17_NEG_predict_3	-1	-1	-1	11.85	06_FDDAn	114.05840:192 115.00622:35 115.02804:34 115.03509:97 115.04137:79 115.92946:44 115.98969:23	null	352	279	322	423	501	479	572	317	541	544	289	295	309	478	682	476	283	184	424	482	299	315	474
117	2.094	114.05879	w/o MS2: (.alpha.S,1S,2R)-.alpha.-Amino-2-carboxycyclopropaneacetic acid	[M-H]-	0.04	Normalized unit: Intensity; Annotation method: VS17_NEG_predict_3	-1	-1	-1	20.6	08_FDDAn	114.05879:264 114.06400:72 115.00397:92 115.01484:19 115.03943:71 115.07859:27 115.58869:20 116.04738:112	null	175	93	21	117	229	160	228	298	39	67	30	168	161	183	51	153	112	85	146	63	67	209	83
118	12.944	114.9333	Unknown	[M-H]-	0.71	Normalized unit: Intensity	null	null	null	11.1	QC2_FDDAn	114.93147:465 114.93770:175 114.94965:29 114.96008:21 115.00044:25 115.80843:16 115.90286:35 115.91288:139 115.91971:278 116.03328:19 116.92782:11242	null	1637	1189	1674	1252	1570	1750	1389	1732	1725	2037	1663	1532	1184	1836	1219	1606	1891	1736	1691	1892	2001	1692	2236
119	10.969	114.93488	Unknown	[M-H]-	0.04	Normalized unit: Intensity	null	null	null	4.8	13_FDDAn	114.93488:470 115.00660:17 115.07236:17 115.90627:39 115.91344:93 115.92202:475 115.92760:228 116.92840:5634	null	1107	1160	623	1766	1563	1190	1898	1324	1246	1139	721	1051	1506	1470	1211	1571	1083	1678	1144	1628	1737	3065	1365
120	0.779	114.93552	Unknown	[M-H]-	0.08	Normalized unit: Intensity	null	null	null	8.54	12_FDDAn	114.93404:72 114.94038:195 114.97509:70 114.98891:422 115.98338:45 115.99371:28 116.92178:37 116.92999:55 116.96843:17 116.98708:36	null	185	337	273	308	273	413	93	269	220	363	456	337	370	421	413	402	190	263	226	294	252	304	355
121	12.622	114.93667	Unknown	[M-H]-	0.33	Normalized unit: Intensity	null	null	null	9.39	10_FDDAn	114.93745:485 114.94346:146 115.00514:17 115.04321:39 115.90907:36 115.91756:250 115.92249:228 115.92907:84 116.91281:25 116.92507:713 116.93188:686 116.93742:255 117.01622:19	null	1089	2136	2607	1975	2517	2552	3837	958	1979	1972	1302	1614	2424	2419	2322	2576	1524	1092	2082	965	933	1432	881
122	0.779	114.98732	w/o MS2: Guanidinosuccinic acid	[M-H]-	0.83	Normalized unit: Intensity; Annotation method: VS17_NEG_actual_2; Tag: Misannotation	0.88	0.75	0.67	63.61	17_FDDAn	114.98531:889 114.99238:1386 115.76299:28 115.97639:16 115.98345:75 115.99065:161 115.99860:38 116.92816:58 116.93531:16 116.97972:102 116.98827:211 116.99638:90 117.00398:100	71.00059:34	11541	10972	9995	9597	10729	11855	11901	12204	976	2157	875	6342	6940	7619	6836	9997	8821	8722	7523	6681	8251	8243	8029
123	1.599	115.00084	w/o MS2: Maleate	[M-H]-	0.04	Normalized unit: Intensity; Annotation method: VS17_NEG_actual_2	-1	-1	-1	28.15	QC3_FDDAn	115.00084:710 115.01284:167 116.07067:19 116.35987:57 116.92761:112 116.97962:21 117.00860:18	null	1117	883	1420	514	1299	931	2344	989	4244	4210	4077	1045	1332	1792	384	539	1175	543	2511	1905	1020	3692	1852
124	1.866	115.00255	w/o MS2: Maleate	[M-H]-	0.13	Normalized unit: Intensity; Annotation method: VS17_NEG_actual_2; Tag: Misannotation	-1	-1	-1	29.68	12_FDDAn	115.00013:774 115.01061:104 115.03661:17 115.92120:30 116.00055:17 116.02852:27 116.03355:21 116.06756:35 116.92260:42 116.92892:45 117.00152:71 117.01766:27	null	499	876	317	370	1001	632	357	429	8488	8695	7855	522	581	571	329	1096	514	202	316	1116	1349	2171	921
125	4.456	115.00384	w/o MS2: DL-Malic acid	[M-H]-	0.92	Normalized unit: Intensity; Annotation method: VS17_NEG_predict_3; Tag: Misannotation	0.42	0.44	0.79	18.83	07_FDDAn	115.00397:1243 115.02105:43 116.00522:20 116.02012:47 116.22453:29 116.92467:49 116.93218:40 116.99769:16 117.07489:81	115.00970:20 116.92479:20	4171	5130	4126	3914	6996	7378	8147	6746	6803	6597	6880	1142	3154	2724	2931	2460	3324	3628	3835	3093	3435	5586	4925
126	4.296	115.00391	w/o MS2: Vitamin C	[M-H-C2H4O2]-	0.25	Normalized unit: Intensity; Annotation method: VS17_NEG_predict_3	-1	-1	-1	11.54	12_FDDAn	115.00391:265 115.01663:189 115.04941:37 116.00162:33 116.04942:75 116.05559:31 116.91309:16 116.92218:33 116.93164:36 117.01488:16 117.05663:63	null	1286	803	1488	963	1015	806	1220	538	859	854	1161	355	265	332	475	734	929	940	843	1041	661	817	502
127	1.197	115.00671	w/o MS2: Maleic acid	[M-H]-	0.46	Normalized unit: Intensity; Annotation method: VS17_NEG_actual_2; Tag: Confirmed	1	0.88	0.88	41.66	QC3_FDDAn	115.00188:1225 115.99139:20 116.00239:17 116.07359:37 116.92507:51 116.93084:48	71.01380:18 114.99348:24	2274	1624	3274	921	8504	11372	6809	7390	46229	49685	44697	1113	1161	2559	949	2193	3399	966	1744	3321	6697	9119	8052
128	2.571	115.0424	w/o MS2: 2-Oxohexanedioic acid	[M-H]-	0.71	Normalized unit: Intensity; Annotation method: VS17_NEG_predict_3	-1	-1	-1	16.06	20_FDDAn	115.04015:340 115.04861:108 115.96093:73 116.04138:42 116.92116:25 116.93015:121 116.93557:34 116.97781:27	null	1387	1514	1669	1191	777	825	851	756	939	1007	1071	1138	1138	953	1078	1656	1352	1484	1526	1138	902	1416	1090
129	12.762	115.91755	Unknown	[M-H]-	0.5	Normalized unit: Intensity; Tag: Misannotation	null	null	null	35.5	QC4_FDDAn	115.91772:672 115.92455:616 116.04146:31 116.92625:1200 116.93578:189 116.97035:16 117.01334:53 117.02010:33 117.28936:42 117.92253:148	71.01629:25 116.92329:18 116.93324:18	6971	3955	3110	5230	2735	6812	3921	6984	2490	6030	5487	2558	3889	6404	3759	3813	6926	6134	3244	6409	14978	4644	4733
130	11.074	115.92049	Unknown	[M-H]-	0.58	Normalized unit: Intensity; Tag: Misannotation	null	null	null	32.02	QC1_FDDAn	115.92036:1578 115.93993:27 116.92699:2807 116.93861:419 117.01612:24 117.04768:45 117.90778:44 117.92315:355 117.93232:162	99.92323:49 99.92924:16 116.93576:45 117.01818:29	4701	6801	9491	11057	9589	7696	5358	4563	10062	7583	14765	8204	9955	3884	8700	14432	9784	8415	7487	12471	11481	14354	14212
131	12.626	115.92098	Unknown	[M-H]-	0.08	Normalized unit: Intensity; Tag: Misannotation	null	null	null	11.08	QC2_FDDAn	115.92098:1369 115.93876:35 116.03154:39 116.91222:56 116.92661:979 116.93398:305 116.94184:126 117.02132:37 117.08129:16 117.91154:31 117.91781:82 117.92731:185	99.92264:24 115.92432:141 115.93214:57 116.92807:34 116.93496:49	2777	1360	3419	2411	2316	4543	6541	5999	6407	8196	7045	5561	6150	10841	6509	5008	11104	4825	3273	6469	10655	7314	5453
132	5.236	116.03463	w/o MS2: Acetyl-L-threonine	[M-H]-	0.96	Normalized unit: Intensity; Annotation method: VS17_NEG_predict_3	-1	-1	-1	22.46	11_FDDAn	116.03213:220 116.03838:66 116.05238:33 116.92198:103 116.92972:385 117.02457:26 117.03262:61 117.15242:16 117.92729:22	null	2664	2305	2469	3073	2285	2932	3371	2774	2927	3204	2832	1869	2012	2591	3093	3116	1593	2532	2951	1608	2740	3606	1690
133	4.837	116.05698	w/o MS2: Glycocyamine	[M-H]-	0.67	Normalized unit: Intensity; Annotation method: VS17_NEG_predict_3	-1	-1	-1	15.98	13_FDDAn	116.04601:112 116.92612:428 117.92953:19 118.01414:20	null	786	641	603	910	1161	640	828	882	576	613	762	1142	1029	1100	1339	768	391	689	933	634	744	606	521
134	1.401	116.06936	w/o MS2: L-NORVALINE	[M-H]-	0.46	Normalized unit: Intensity; Annotation method: VS17_NEG_predict_3	-1	-1	-1	25.63	16_FDDAn	116.07105:381 116.91484:22 116.92868:116 117.05139:35 118.04709:18	null	665	286	259	256	1277	1298	2035	741	996	329	475	339	1076	927	900	439	649	452	361	972	654	757	589
135	3.105	116.07211	w/o MS2: L-NORVALINE	[M-H]-	0.38	Normalized unit: Intensity; Annotation method: VS17_NEG_predict_3	-1	-1	-1	12.06	15_FDDAn	116.07021:153 116.07846:72 116.92649:206 116.93218:141 117.01820:35 117.05614:52	null	273	558	326	384	306	479	821	492	295	237	351	486	336	396	569	377	260	371	389	189	317	465	318
136	12.944	116.92788	Unknown	[M-H]-	0.96	Normalized unit: Intensity; Tag: Misannotation	null	null	null	70	11_FDDAn	116.92744:10517 117.49460:33 117.92898:1389 117.93675:276 118.92739:406 118.94208:59	77.19366:16 99.92481:58 99.93169:59 116.92487:469 116.93240:119 117.92039:59 117.93575:19 118.92792:22	36196	35717	34749	33262	39379	32746	34722	36997	38975	37964	39466	35734	30069	35379	37553	33442	32342	36969	31576	37300	40393	34996	35847
137	10.961	116.92828	Unknown	[M-H]-	0.96	Normalized unit: Intensity; Tag: Misannotation	null	null	null	36.23	QC1_FDDAn	116.92807:6831 117.02821:61 117.92513:380 117.93005:551 118.92058:27 118.92456:64 118.93112:138 118.95554:18 119.01037:18	99.92453:114 100.92365:20 100.93025:23 116.92522:71 116.93130:94 116.94055:79 117.92432:39 117.93198:37 117.93987:56	55508	60790	51360	59583	29718	60685	59268	59215	30796	33466	51398	62165	62624	73920	36197	61292	60764	65479	50822	70207	65315	69120	74735
138	12.746	116.92832	Unknown	[M-H]-	0.21	Normalized unit: Intensity; Tag: Misannotation	null	null	null	10.53	QC1_FDDAn	116.92700:1612 116.93987:138 116.98154:31 117.01704:81 117.05304:22 117.15620:16 117.91525:33 117.92531:185 118.92708:25 118.93573:25 118.95236:25	99.91983:18 115.91798:21 115.92519:23 116.92339:43 117.92659:17	11776	8599	3695	11336	7549	12410	10818	12331	6641	9446	10947	7254	4642	11763	3670	6119	10132	10665	3624	15750	8088	10074	9484
139	0.778	116.98807	w/o MS2: MESOXALATE	[M-H]-	0.83	Normalized unit: Intensity; Annotation method: VS17_NEG_predict_3	-1	-1	-1	4.6	QC4_FDDAn	116.98394:278 116.99451:27 117.92519:22 117.93352:16 117.98856:18 118.92527:17	null	1524	1355	1421	1714	1577	1921	1913	1877	180	99	81	978	912	714	1025	1721	1196	1498	1229	976	1102	1422	1045
140	1.056	117.01681	w/o MS2: Erythronolactone	[M-H]-	0.13	Normalized unit: Intensity; Annotation method: VS17_NEG_predict_3	-1	-1	-1	5.9	10_FDDAn	117.01992:609 117.04369:78 117.82172:33 117.92844:35 118.00863:16 118.02151:42 118.05413:36 118.92010:22 118.93616:27 118.97802:17 119.03213:293 119.04281:230	null	546	925	859	535	811	1192	1648	1322	2526	2927	4356	715	846	917	790	905	321	664	642	974	938	1400	1110
141	2.003	117.01908	Succinic acid	[M-H]-	0.96	Normalized unit: Intensity; Annotation method: VS17_NEG_predict_3; Tag: Confirmed	1	0.94	0.94	92.32	02_FDDAn	117.01934:8320 117.02627:1835 117.03682:27 117.04626:21 117.10031:18 117.93640:35 118.01086:66 118.02404:324 118.03357:102 119.02665:52 119.03417:24	73.01868:57 73.03037:202 99.00942:26 117.01932:266	34049	34667	32781	32212	15731	20424	22738	18349	58950	54785	59545	39321	43402	43281	41403	41157	41941	40061	41419	32704	33074	35582	36471
142	1.518	117.01911	w/o MS2: 2-Propynyl 1H-purin-6-yl sulfide	[M-H]-	0.08	Normalized unit: Intensity; Annotation method: VS17_NEG_predict_3	-1	-1	-1	14.64	11_FDDAn	117.02080:420 118.04973:61 119.02565:16 119.03106:28 119.03950:120	null	317	195	340	127	408	370	924	690	1841	1984	1907	80	288	55	79	96	149	249	112	384	145	180	303
143	3.106	117.05249	w/o MS2: beta-Hydroxyisovaleric acid	[M-H]-	0.04	Normalized unit: Intensity; Annotation method: VS17_NEG_predict_3	-1	-1	-1	4.23	07_FDDAn	117.05249:146 117.06012:119 118.04060:16 118.05408:19 119.04140:27	null	230	134	106	144	214	181	363	295	462	110	153	46	357	106	127	104	297	101	222	37	193	73	400
144	2.608	117.97928	Unknown	[M-H]-	0.63	Normalized unit: Intensity	null	null	null	7.19	20_FDDAn	117.97846:282	null	458	435	458	438	465	597	702	592	266	270	277	680	937	817	921	542	312	369	787	480	388	439	620
145	0.921	118.04984	w/o MS2: L-THREONINE	[M-H]-	0.71	Normalized unit: Intensity; Annotation method: VS17_NEG_actual_2	-1	-1	-1	17.39	03_FDDAn	118.04156:65 118.04962:406 118.05879:114 118.27702:22 119.03556:90 120.05882:29	null	700	754	849	572	1174	1457	1097	837	2137	2093	2267	729	543	676	602	238	327	347	604	1153	721	736	994
146	10.979	118.92514	Unknown	[M-H]-	0.08	Normalized unit: Intensity	null	null	null	7.99	07_FDDAn	118.92030:144 118.92931:115 118.93588:55	null	704	1691	836	857	1204	1099	1764	975	897	1751	1767	1246	556	1275	486	1338	1227	522	961	1902	690	2201	2027
147	4.428	119.0314	w/o MS2: Acetic acid, 2,2'-[oxybis(2,1-ethanediyloxy)]bis-	[M-H]-	0.13	Normalized unit: Intensity; Annotation method: VS17_NEG_predict_3	-1	-1	-1	5.65	08_FDDAn	119.03409:278 120.90688:18 120.99870:20	null	987	487	707	694	1260	1314	616	938	602	280	761	376	328	389	477	475	440	345	444	612	589	574	382
148	5.268	119.03171	w/o MS2: N-Acetylcysteinamide	[M-H]-	0.04	Normalized unit: Intensity; Annotation method: VS17_NEG_predict_3	-1	-1	-1	7.82	16_FDDAn	119.03171:262 119.03674:133	null	312	249	348	289	456	159	381	354	153	368	206	214	50	159	720	173	128	158	230	158	178	232	495
149	1.017	119.03394	w/o MS2: Erythrose	[M-H]-	0.83	Normalized unit: Intensity; Annotation method: VS17_NEG_predict_3	-1	-1	-1	15.16	03_FDDAn	119.03513:415 119.09380:18 119.97773:24 120.01794:36 120.89745:20	null	1537	1631	2300	2646	1823	2764	3161	2738	3806	3733	3281	1674	1396	1828	1691	1317	1257	1336	2176	1568	1318	1938	1935
150	3.062	119.05144	w/o MS2: cis-Melilotoside	[M-H]-	0.42	Normalized unit: Intensity; Annotation method: VS17_NEG_predict_3	-1	-1	-1	13.22	05_FDDAn	119.05035:291 120.01274:18 121.02887:29 121.04400:72	null	527	817	661	467	694	770	647	568	972	824	653	375	308	341	316	716	670	381	651	504	367	393	1151
151	2.546	120.01273	w/o MS2: Pyridine, 2-hydrazinyl-5-nitro-	[M-H]-	0.08	Normalized unit: Intensity; Annotation method: VS17_NEG_predict_3	-1	-1	-1	8.97	14_FDDAn	120.00441:95 120.01273:286 121.02560:81 122.00650:30 122.01754:73 122.02334:70 122.03365:19	null	199	216	135	115	135	326	203	217	174	315	146	766	929	681	749	257	350	219	274	264	192	429	511
152	3.706	120.01302	w/o MS2: Pyridine, 2-hydrazinyl-5-nitro-	[M-H]-	0.08	Normalized unit: Intensity; Annotation method: VS17_NEG_predict_3	-1	-1	-1	15.54	15_FDDAn	120.00805:135 120.01400:82 121.01283:17 121.02873:325 121.03955:112 121.93301:33 122.00436:24	null	243	354	321	241	393	589	371	513	429	267	404	651	893	1241	829	699	108	374	522	497	211	459	582
153	4.927	120.04233	w/o MS2: 4-Formylbenzenesulfonamide	[M-H]-	0.04	Normalized unit: Intensity; Annotation method: VS17_NEG_predict_3	-1	-1	-1	21.24	07_FDDAn	120.04233:67 120.04987:39 121.04954:16 121.91106:23 122.06040:400 122.07462:25	null	20	142	34	75	39	293	447	180	88	35	67	122	35	110	75	92	20	31	110	68	84	96	120
154	1.961	120.99627	w/o MS2: 3,4-Dihydroxymandelic acid	[M-H]-	0.96	Normalized unit: Intensity; Annotation method: VS17_NEG_actual_2	-1	-1	-1	23.51	14_FDDAn	120.99326:174 120.99961:269 121.99606:18 122.00218:16 122.02466:16	null	1436	1601	1200	1269	1478	1673	2456	2008	1453	1131	1696	1724	2004	2607	2231	1655	1682	1480	1671	1435	1355	1452	1944
155	2.697	121.0248	w/o MS2: BENZOATE	[M-H]-	0.17	Normalized unit: Intensity; Annotation method: VS17_NEG_predict_3	-1	-1	-1	8.75	15_FDDAn	121.03072:280 122.00430:21 122.03306:18 122.88966:16	null	341	245	210	176	226	238	449	526	111	304	211	384	585	448	383	359	460	179	627	112	114	277	45
156	4.728	121.03017	w/o MS2: 2-Hydroxybenzaldehyde	[M-H]-	0.96	Normalized unit: Intensity; Annotation method: VS17_NEG_predict_3; Tag: Misannotation	-1	-1	-1	44.06	14_FDDAn	121.02985:1020 121.05607:20 122.30072:16	null	1866	2107	2207	1707	2285	2373	3565	2463	3214	3364	3154	2085	2947	3019	2775	2256	1907	1610	1737	2248	2070	2505	2467
157	3.694	121.03576	w/o MS2: Benzoic acid	[M-H]-	0.96	Normalized unit: Intensity; Annotation method: VS17_NEG_predict_3; Tag: Misannotation	1	0.75	0.75	39.3	15_FDDAn	121.02818:1204 121.04125:194 121.05582:20 122.03475:94 123.02433:25 123.03482:16 123.08927:40	121.02873:17	3372	2751	1717	2210	3078	2923	3238	2336	1493	1336	880	2479	2340	3094	3037	2827	2034	2037	2350	2048	2272	3218	2078
158	2.533	122.02124	w/o MS2: Picolinic acid	[M-H]-	0.58	Normalized unit: Intensity; Annotation method: VS17_NEG_predict_3	-1	-1	-1	29.35	15_FDDAn	122.02474:416 123.00776:29 123.02125:86 123.04353:49 124.08194:45	null	153	465	245	327	1300	1471	1969	1421	1063	1443	1149	1025	1126	1408	1158	356	216	186	516	724	698	912	715
159	2.22	122.02239	w/o MS2: 2-Hydroxyimino-4-methylnitrosamino-1-(3-pyridyl)-1-butanone	[M-H]-	0.92	Normalized unit: Intensity; Annotation method: VS17_NEG_predict_3; Tag: Misannotation	1	0.88	0.88	48.31	06_FDDAn	122.02459:1008 122.06393:33 123.02627:16	78.03448:16 122.02248:35	1022	964	917	857	3128	3721	3805	3267	292	421	510	659	859	1045	792	1049	820	636	885	1299	1072	1259	1541
160	4.613	122.06059	w/o MS2: N-(4-Methoxyphenyl)-N'-methylthiourea	[M-H]-	0.63	Normalized unit: Intensity; Annotation method: VS17_NEG_predict_3	-1	-1	-1	24.35	14_FDDAn	122.06134:242 123.05824:16	null	214	448	318	373	666	682	1093	511	642	816	501	492	576	606	460	350	370	439	684	351	580	587	657
161	4.934	122.0639	w/o MS2: N-(4-Methoxyphenyl)-N'-methylthiourea	[M-H]-	0.96	Normalized unit: Intensity; Annotation method: VS17_NEG_predict_3	-1	-1	-1	33.49	02_FDDAn	122.06102:262 123.06652:38	null	741	856	572	548	1152	1355	1408	1230	908	788	745	745	581	737	704	849	658	616	743	896	896	838	899
162	12.914	122.88998	w/o MS2: 2-[(4-Fluorobenzyl)oxy]benzoic acid	[M-H]-	0.58	Normalized unit: Intensity; Annotation method: VS17_NEG_predict_3	-1	-1	-1	12.5	19_FDDAn	122.89010:43 122.89851:267 123.89947:38 123.90880:17 124.11621:19 124.86999:20 124.88256:25	null	341	603	677	738	611	691	445	449	302	568	419	474	592	585	548	486	634	546	807	459	365	377	531
163	2.543	123.04311	w/o MS2: 4-Methylcatechol	[M-H]-	0.13	Normalized unit: Intensity; Annotation method: VS17_NEG_predict_3	-1	-1	-1	15.88	12_FDDAn	123.03664:119 123.04702:67 123.88383:17 124.00063:21 125.05556:16	null	77	173	55	36	156	173	334	231	558	409	466	84	174	176	144	146	73	87	210	174	174	241	186
164	12.914	123.90855	w/o MS2: 3-O-Methylgallic acid	[M-H]-	0.08	Normalized unit: Intensity; Annotation method: VS17_NEG_predict_3	-1	-1	-1	9.94	QC1_FDDAn	123.90855:162 124.88542:56 125.03392:89 125.87209:272 125.88437:24 125.89696:19 125.93223:25	null	341	305	28	269	315	325	365	231	296	189	277	536	531	372	388	570	436	339	384	456	60	163	464
165	12.917	124.88889	Unknown	[M-H]-	0.04	Normalized unit: Intensity	null	null	null	12.97	15_FDDAn	124.88889:209 125.56891:16 125.87164:472 125.87852:248 125.88658:36 126.72080:17 126.87785:286 126.88516:76 126.92612:75	null	224	146	271	217	156	99	152	186	130	285	303	160	300	462	210	108	215	228	207	196	116	215	153
166	0.948	124.98325	w/o MS2: 2,4-Dichlorophenol	[M-H]-	0.08	Normalized unit: Intensity; Annotation method: VS17_NEG_predict_3	-1	-1	-1	9.23	17_FDDAn	124.98046:139 124.99030:111 125.03832:37 127.02991:18 127.03981:63 127.05236:955	null	345	533	221	316	506	424	186	443	17	29	40	321	536	465	367	513	349	150	710	221	286	337	364
167	5.267	125.02451	w/o MS2: 6'-O--D-Apiofuranosylsweroside	[M-H]-	0.13	Normalized unit: Intensity; Annotation method: VS17_NEG_predict_3	-1	-1	-1	8.9	15_FDDAn	125.02451:193 125.03490:22 125.88737:64 126.01265:21 126.02824:16 127.04842:20	null	712	591	590	576	697	344	811	605	427	586	302	761	728	725	690	437	141	525	542	315	332	560	473
168	4.923	125.09204	w/o MS2: 5-Hexyl-2,4-dihydroxybenzaldehyde	[M-H]-	0.25	Normalized unit: Intensity; Annotation method: VS17_NEG_predict_3	-1	-1	-1	11.84	15_FDDAn	125.09192:44 125.10184:134 125.97881:25 127.05000:35 127.05552:29	null	174	148	306	257	119	166	498	534	220	240	314	275	209	482	233	246	146	249	161	107	395	338	263
169	3.969	125.0957	w/o MS2: 3-Cyclohexyl-2-hydroxypropanoic acid	[M-H]-	0.71	Normalized unit: Intensity; Annotation method: VS17_NEG_predict_3	-1	-1	-1	17.32	16_FDDAn	125.09686:194 125.63715:37 127.05382:17	null	153	204	44	273	1086	753	1287	956	581	352	356	893	1006	771	597	1160	685	889	936	690	697	803	440
170	12.918	125.87282	Unknown	[M-H]-	0.13	Normalized unit: Intensity	null	null	null	10.25	QC2_FDDAn	125.87321:744 125.88251:103 125.89478:19 125.90634:19 126.87901:158 127.86890:244 127.88037:20 127.89252:22 127.95002:31	null	602	663	754	529	387	566	659	704	537	1016	410	617	849	673	737	763	723	632	779	563	806	484	619
171	1.028	125.87467	Unknown	[M-H]-	0.08	Normalized unit: Intensity	null	null	null	4.73	10_FDDAn	125.86965:68 125.87467:167 125.88419:45 126.01570:41 126.85627:32 126.87150:33 126.90601:64 127.00735:20 127.04833:158 127.06178:40 127.08693:17 127.63464:17 127.85215:17 127.87035:190	null	37	101	28	82	73	3	25	44	1596	1223	1295	52	45	95	22	15	44	21	29	102	107	159	127
172	12.73	125.92905	Unknown	[M-H]-	0.46	Normalized unit: Intensity	null	null	null	13.64	07_FDDAn	125.91970:94 125.92701:350 125.93811:99 125.96902:16 126.92566:59 126.93182:44 126.94092:49 127.00159:28 127.03750:31 127.05143:16 127.07899:23 127.92751:22 127.93848:23	null	3087	2357	1296	1089	2460	2119	5541	1845	2012	2162	2601	3166	2453	3561	2033	2614	1964	3167	2067	1957	4302	3746	3059
173	1.107	126.02576	w/o MS2: 5-Methyl-4-isoxazolecarboxylic acid	[M-H]-	0.08	Normalized unit: Intensity; Annotation method: VS17_NEG_predict_3	-1	-1	-1	16.1	06_FDDAn	126.01698:174 126.02416:179 126.04939:19 126.05975:24 126.09119:18 126.99815:31 127.04696:207 127.09846:20 127.86711:17 128.02087:38 128.03871:216	null	736	777	903	498	899	1312	1015	1513	332	488	442	867	456	242	259	770	601	910	759	734	448	674	636
174	2.888	126.05605	w/o MS2: 1,2,3,6-Tetrahydropyridine-4-carboxylic acid	[M-H]-	0.04	Normalized unit: Intensity; Annotation method: VS17_NEG_predict_3	-1	-1	-1	19.97	07_FDDAn	126.04848:35 126.05605:213 127.00267:30 127.01040:20 127.04049:17 127.05016:160 127.06207:76 128.00610:21 128.03487:38 128.04086:23	null	60	44	28	30	43	95	220	102	86	117	122	75	64	125	147	42	78	98	51	86	121	108	111
175	2.62	127.005	w/o MS2: FT-PFCA; C3H3F3O2	[M-H]-	0.83	Normalized unit: Intensity; Annotation method: VS17_NEG_predict_3	-1	-1	-1	13.48	QC2_FDDAn	127.00117:231 127.01244:93 127.05070:16 127.98864:26 128.00327:28 128.03493:72 128.04729:21 128.06953:51 129.07806:22	null	1231	1635	1777	1641	1128	1315	1477	1432	1789	1467	1175	770	896	1252	1282	1131	1434	1031	1862	1797	1224	1302	1541
176	12.823	127.04942	w/o MS2: 3,3'-Methylenebis(5,5-dimethylimidazolidine-2,4-dione)	[M-H]-	0.54	Normalized unit: Intensity; Annotation method: VS17_NEG_predict_3	-1	-1	-1	7.56	19_FDDAn	127.04578:89 127.05170:323 127.06065:61 127.92396:121 127.94523:234 128.02992:178 128.04083:54 128.06042:20 128.93640:17 128.94472:28 128.96181:44 128.98988:20	null	932	817	672	546	1008	1012	931	782	348	405	579	623	542	823	630	475	533	682	1455	544	500	277	498
177	0.913	127.0502	w/o MS2: L-GLUTAMINE	[M-H]-	0.96	Normalized unit: Intensity; Annotation method: VS17_NEG_actual_2; Tag: Misannotation	0.12	0.57	0.35	243.44	15_FDDAn	127.05042:14016 127.16484:37 127.47111:48 127.66500:23 127.86903:20 128.01721:39 128.03496:3716 128.05447:812 128.09142:17 128.10762:19 128.19196:29 128.41963:28 128.88530:16 129.01636:122 129.03857:146 129.04652:221 129.05669:143 129.07596:34	84.04579:25 109.04191:50 127.05048:30 127.06020:49	29209	25407	22522	32003	32329	33395	29614	26928	24751	26577	25922	31370	31145	32756	29563	29055	30662	31658	26417	36154	36298	31845	30466
178	4.015	127.07683	w/o MS2: 2,2-Dimethyl-4-pentenoic acid	[M-H]-	0.04	Normalized unit: Intensity; Annotation method: VS17_NEG_predict_3	-1	-1	-1	4.77	10_FDDAn	127.07683:122 128.02841:109 128.03717:105 129.04904:18	null	141	257	78	231	213	394	216	223	512	442	452	57	84	31	45	162	170	111	210	184	226	217	158
179	12.914	127.86813	Unknown	[M-H]-	0.38	Normalized unit: Intensity	null	null	null	7.32	11_FDDAn	127.87013:424 127.94559:21 127.95963:64 128.87221:137 128.88811:63 129.86530:49 129.87755:35 129.88934:17 129.93738:424 129.94348:142	null	328	270	300	320	224	486	227	174	399	771	213	344	327	506	436	355	466	413	433	423	296	153	438
180	4.126	128.03181	w/o MS2: N-L-.gamma.-Glutamyl-L-leucine	[M-H]-	0.5	Normalized unit: Intensity; Annotation method: VS17_NEG_predict_3	-1	-1	-1	6.99	QC1_FDDAn	128.02713:58 128.03674:257 128.04402:59 128.93092:23 129.04762:31 129.05739:22 130.08704:26	null	1396	1003	1172	1522	1474	1301	1815	1470	954	413	777	1095	1823	1993	2259	1170	1365	1610	1846	1549	1411	1356	1048
181	1.916	128.03444	w/o MS2: D-Pyroglutamic acid	[M-H]-	0.96	Normalized unit: Intensity; Annotation method: VS17_NEG_actual_2; Tag: Confirmed	1	0.88	0.88	465.86	19_FDDAn	128.03485:17249 128.06642:16 128.07338:70 129.01508:43 129.02698:103 129.03809:612 129.05733:16 129.09216:17 129.32042:20 130.03456:63 130.04166:71 130.12943:28	82.02304:25 128.03630:309	71157	129744	119668	110202	119549	104531	70108	63927	39572	23847	36963	139056	166341	170787	137909	115196	97606	113272	135556	85896	76312	128477	96989
182	1.701	128.03537	Pyroglutamic acid (Not validated); PlaSMA ID-39	[M-H]-	0.46	Normalized unit: Intensity; Annotation method: VS17_NEG_actual_2; Tag: Confirmed	0.76	0.62	0.75	145.9	18_FDDAn	128.03476:5511 128.79242:16 128.95392:24 129.02602:46 129.03879:274 129.05209:69 129.17419:23 130.04527:31	84.04195:16 128.02921:51	17237	20353	19893	18729	14881	29671	17962	7866	8040	15521	10512	23331	15185	37746	61195	36561	18022	20972	20282	25442	19969	10801	4838
183	0.918	128.03552	w/o MS2: N-L-.gamma.-Glutamyl-L-leucine	[M-H]-	0.96	Normalized unit: Intensity; Annotation method: VS17_NEG_predict_3; Tag: Misannotation	0.47	0.52	0.77	75.67	12_FDDAn	128.03540:3667 128.05479:196 128.87848:40 129.01648:197 129.02463:36 129.03474:156 129.04353:71 129.05424:45 129.06924:64 130.02896:128 130.04364:51 130.05498:32	113.03590:33 114.01391:28 128.03506:114 128.04456:46 131.04053:18 131.07681:21 131.09377:16	9165	7401	7924	8664	9368	9357	10409	7550	16963	16887	16061	8444	8434	9636	10054	6855	8928	9895	7019	12960	11408	9712	10784
184	12.854	128.9315	Unknown	[M-H]-	0.04	Normalized unit: Intensity	null	null	null	11.32	05_FDDAn	128.92450:86 128.93150:190 128.93907:67 128.95078:16 129.02924:28 129.91975:69 129.93739:745 130.92638:125 130.93799:189	null	583	227	221	202	379	303	202	232	299	149	141	171	173	126	200	164	160	156	239	438	250	39	312
185	0.862	128.95863	w/o MS2: PFCA-Cl; C2HClF2O2	[M-H]-	0.96	Normalized unit: Intensity; Annotation method: VS17_NEG_predict_3; Tag: Misannotation	0.2	0.81	0.36	357.87	11_FDDAn	128.95941:9730 129.04907:45 129.41606:17 129.95781:133 129.96576:207 130.95058:119 130.95688:538 130.96971:61	112.98168:28 128.95526:37 128.96364:34 128.96941:51	32952	29490	28656	31589	28866	28233	26137	29473	29272	30875	30136	30103	32604	33908	33159	32725	32220	33388	34716	34404	27553	30861	25895
186	12.698	128.96049	w/o MS2: PFCA-Cl; C2HClF2O2	[M-H]-	0.29	Normalized unit: Intensity; Annotation method: VS17_NEG_predict_3	-1	-1	-1	13.25	04_FDDAn	128.96002:288 129.02348:18 129.92596:55 129.93381:16 129.97418:104 130.10889:19 130.92105:22 131.02669:18 131.03787:16	null	1072	1174	664	1807	705	766	2829	820	1718	2232	1391	1994	2241	1422	1454	1696	947	2099	1660	822	927	1273	845
187	1.022	129.0213	w/o MS2: L-Gulono-1,4-lactone	[M-H]-	0.46	Normalized unit: Intensity; Annotation method: VS17_NEG_actual_2; Tag: Misannotation	null	null	null	38.16	07_FDDAn	129.01984:1399 129.91061:23 130.00772:95 130.01617:159 130.02306:44 130.04388:24 130.05138:65 130.05959:33 131.02061:39 131.04121:205 131.08202:147	89.03692:41 115.00330:39	4204	2971	3630	3284	7299	8344	8623	9065	6129	5746	4197	2995	3237	3954	3342	2815	2711	3450	4244	3021	2421	3290	3114
188	3.605	129.05443	w/o MS2: 4-Methyl-2-oxovaleric Acid	[M-H]-	0.75	Normalized unit: Intensity; Annotation method: VS17_NEG_predict_3	-1	-1	-1	14.43	18_FDDAn	129.05469:254 130.05710:46 130.96510:33	null	1412	1698	1874	1398	645	879	1170	1026	1535	1405	1923	1546	1680	1719	2031	2063	1328	1305	2506	1432	1256	875	1455
189	3.889	129.05707	w/o MS2: 2-Ketohexanoic acid	[M-H]-	0.96	Normalized unit: Intensity; Annotation method: VS17_NEG_predict_3	-1	-1	-1	24.48	04_FDDAn	129.05167:428 129.06038:185 129.93614:20 130.06015:34 130.08568:245 131.07422:35 131.08099:23 131.10262:25	null	2472	3057	2150	2791	1354	1594	1734	1693	2961	1865	2291	3439	2305	2295	2885	3184	2448	3284	3498	2257	2868	2368	1776
190	2.721	129.06068	w/o MS2: Mevalonic Acid Lactone	[M-H]-	0.04	Normalized unit: Intensity; Annotation method: VS17_NEG_actual_2	-1	-1	-1	10.61	19_FDDAn	129.05161:52 129.06068:161 130.95763:25 131.03387:54 131.04218:16 131.07039:17 131.08435:28	null	78	15	32	25	40	26	35	16	19	12	31	47	47	78	30	30	53	261	46	51	14	16	18
191	12.846	129.9341	Unknown	[M-H]-	0.96	Normalized unit: Intensity; Tag: Misannotation	null	null	null	29.4	20_FDDAn	129.93488:1022 130.34685:28 130.92340:97 130.93700:268 130.94691:20 130.96442:24 130.98421:22 131.03427:40 131.05032:35 131.07571:25 131.08321:139 131.93466:24 131.93980:16	null	5961	5281	3149	5923	5202	5300	3810	5255	5708	5792	3521	5272	4961	6098	6566	6805	3458	5174	9073	6296	6850	2305	6517
192	1.989	130.05042	w/o MS2: N-ACETYL-L-ALANINE	[M-H]-	0.04	Normalized unit: Intensity; Annotation method: VS17_NEG_actual_2	-1	-1	-1	36.96	13_FDDAn	130.05042:647 130.05984:118 130.08646:21 130.09970:17 131.02855:18 131.03502:18 131.05444:17	null	2863	2506	2360	2709	2170	1912	2359	2257	2560	2303	3337	3040	3174	3468	4095	2479	2156	2559	3232	1634	2184	1733	2003
193	3.874	130.08505	w/o MS2: 6-(Acetylamino)hexanoic acid	[M-H]-	0.96	Normalized unit: Intensity; Annotation method: VS17_NEG_predict_3	-1	-1	-1	21.06	16_FDDAn	130.08743:635 131.04033:19 131.09363:50 132.04669:32 132.05908:67	null	3139	2454	2909	2848	1681	2347	4006	2510	1398	1840	2249	2454	2578	1614	2207	2659	1114	1367	1894	2301	2028	2354	2254
194	2.124	130.08572	w/o MS2: L-Isoleucine	[M-H]-	0.96	Normalized unit: Intensity; Annotation method: VS17_NEG_actual_2; Tag: Misannotation	1	0.75	0.75	117.14	QC4_FDDAn	130.08745:2286 130.72104:19 130.96201:24 131.03011:20 131.03737:29 131.08276:42 131.09003:136 131.10207:50 132.08943:45	130.08931:113	7353	6113	7294	7459	8271	9811	16010	10386	6814	5840	7572	4538	9515	8442	8476	6061	3905	3744	5765	6743	8437	7607	6624
195	2.062	130.08694	w/o MS2: L-Isoleucine	[M-H]-	0.96	Normalized unit: Intensity; Annotation method: VS17_NEG_actual_2; Tag: Misannotation	1	0.75	0.75	75.21	06_FDDAn	130.08804:2201 130.99080:17 131.03773:16 131.05421:19 131.08638:182	130.08888:100	3924	3574	3099	3602	4048	4472	6145	5834	3229	2934	3575	3313	4550	4437	5303	2969	1800	1561	2852	4029	3681	3567	2989
196	0.858	130.95299	w/o MS2: Oxalacetic acid	[M-H]-	0.67	Normalized unit: Intensity; Annotation method: VS17_NEG_predict_3	-1	-1	-1	20.01	01_FDDAn	130.95271:301 130.96126:396 130.97606:28 131.04231:79 131.05081:44 131.07442:145 131.08089:561 131.08992:191 131.30061:31 132.07430:18 132.08426:43 132.09056:62 132.96249:36	null	2424	2695	1761	2517	3074	2427	2175	2723	2351	2214	2189	3213	2874	2285	3152	2818	2356	2835	2789	2873	2208	2547	2074
197	12.797	131.03488	w/o MS2: 2-Methylbutyl 6-O-pentofuranosylhexopyranoside	[M-H]-	0.04	Normalized unit: Intensity; Annotation method: VS17_NEG_predict_3	-1	-1	-1	4.48	02_FDDAn	131.03522:283 131.06984:20 131.07745:18 131.93858:16 132.02437:20 132.03735:51 132.05577:105 132.12662:30 132.94518:18 132.99197:42 132.99776:74 133.01360:30 133.04404:40 133.04842:17	null	187	452	151	174	257	123	635	100	164	370	152	234	219	312	184	220	304	377	510	178	136	202	225
198	2.368	131.04248	w/o MS2: D-RIBOSE	[M-H]-	0.63	Normalized unit: Intensity; Annotation method: VS17_NEG_predict_3	-1	-1	-1	9.29	16_FDDAn	131.03369:367 131.04803:53 131.08244:25 131.08922:23 132.05266:23 132.60371:16 133.01736:45	null	650	958	398	489	627	545	748	757	820	939	967	579	1420	1043	1288	610	675	518	676	599	787	1038	868
199	0.902	131.04543	L-Asparagine	[M-H]-	0.96	Normalized unit: Intensity; Annotation method: VS17_NEG_predict_3; Tag: Confirmed	0.92	0.99	0.94	205.5	QC1_FDDAn	131.04587:10251 131.08229:1107 131.09857:45 132.03113:171 132.05150:698 132.08537:153 132.42642:18 132.47530:17 133.04614:45 133.05193:155	70.02499:21 95.01958:19 113.02571:64 113.03318:158 113.03875:62 114.01234:43 114.01953:241 131.04538:82 131.05312:65	29317	24507	25748	29253	32399	34178	32345	30089	28310	27132	28673	34360	33279	35425	32674	31545	32823	34641	29474	34395	33135	32345	32890
200	12.827	131.08255	w/o MS2: N5-(1-Iminoethyl)-L-ornithine	[M-H]-	0.04	Normalized unit: Intensity; Annotation method: VS17_NEG_predict_3	-1	-1	-1	5.04	07_FDDAn	131.08255:230 131.09123:39 131.88531:21 131.92073:16 131.93202:44 132.02892:20 132.04474:18 132.06821:18 132.08498:39 132.52112:17 132.86427:33 132.86975:22 132.92145:187 133.00357:24 133.01160:20	null	317	349	251	355	456	694	532	410	69	210	284	219	206	277	394	492	313	276	431	215	170	182	440
201	0.934	131.08272	w/o MS2: L-Citrulline	[M-H-CHNO]-	0.13	Normalized unit: Intensity; Annotation method: VS17_NEG_actual_2; Tag: Misannotation	0.37	0.37	0.7	113.14	11_FDDAn	131.08272:3191 131.16252:18 131.88971:19 131.91132:30 132.02895:147 132.03999:474 132.08559:204 132.13245:22 133.01289:44 133.02797:29 133.03818:31 133.07994:42	72.00570:99 84.01514:26 88.04737:35 113.03230:37 114.02071:46 131.07515:17 131.08211:41 131.09117:108	10773	7720	8689	10472	13279	14883	14526	12896	9257	10931	9958	11942	10430	12240	10239	10799	11824	9743	10303	15364	15599	14072	10517
202	3.936	132.03046	Iminodiacetic acid	[M-H]-	0.96	Normalized unit: Intensity; Annotation method: VS17_NEG_predict_3; Tag: Confirmed	0.96	0.88	0.84	169.38	01_FDDAn	132.03008:1772 132.04326:93 132.98837:19 133.02837:81 134.06342:58	88.04022:20 132.03206:24	5989	9268	7130	6279	10634	9823	11307	10968	5527	6968	6948	10646	11217	11069	13206	11160	10375	9677	11391	6336	5220	9216	8416
203	0.955	132.04337	w/o MS2: L-Aspartic acid	[M-H]-	0.96	Normalized unit: Intensity; Annotation method: VS17_NEG_actual_2; Tag: Misannotation	0.03	0.7	0.03	109.55	14_FDDAn	132.04010:1947 132.05873:46 132.08519:97 133.01302:38 133.03938:18 133.04753:41 134.04094:16	72.00208:23 72.01161:18 89.03992:31 131.07547:16	5529	3491	4495	5458	10025	13042	13390	11790	6176	6918	6149	12306	12915	12635	13177	9421	7803	8568	7103	7854	8973	8590	8872
204	2.959	132.04431	w/o MS2: 4-Hydroxybenzylcyanide	[M-H]-	0.08	Normalized unit: Intensity; Annotation method: VS17_NEG_predict_3	-1	-1	-1	15.55	15_FDDAn	132.04431:410 133.01559:132 133.04648:16	null	25	23	6	11	13	64	133	10	10	5	23	489	448	678	754	14	18	37	10	107	122	93	173
205	3.139	132.04781	w/o MS2: 4-Hydroxybenzylcyanide	[M-H]-	0.08	Normalized unit: Intensity; Annotation method: VS17_NEG_predict_3	-1	-1	-1	12.04	14_FDDAn	132.04305:24 132.04926:53 133.03293:26 133.90047:18 134.05157:24	null	110	72	83	57	86	59	96	65	171	145	191	344	460	688	511	22	128	65	96	177	235	342	187
206	12.859	132.87256	Unknown	[M-H]-	0.04	Normalized unit: Intensity	null	null	null	8.64	QC2_FDDAn	132.86485:96 132.87256:103 134.86557:78 134.87300:45	null	478	305	492	547	420	415	815	276	400	585	344	506	609	559	624	354	397	367	671	228	465	159	330
207	12.813	132.92035	Unknown	[M-H]-	0.21	Normalized unit: Intensity	null	null	null	8.12	QC1_FDDAn	132.91890:370 132.92757:112 133.01224:114 133.64221:17 133.98819:17 133.99504:43 134.04016:29 134.53185:35 134.86513:33 134.87109:17 134.88795:26 134.89418:48 134.92006:25 134.98166:48 134.99246:51	null	282	222	376	255	236	418	596	263	595	141	726	339	341	991	645	184	134	332	425	705	281	183	530
208	5.588	133.01329	w/o MS2: Malic acid	[M-H]-	0.04	Normalized unit: Intensity; Annotation method: VS17_NEG_predict_3	-1	-1	-1	7.81	16_FDDAn	133.00795:102 133.01509:149 133.02171:38 134.89145:37 134.98984:48 135.10806:19 135.11617:82	null	524	994	575	501	309	1016	891	877	1358	1188	1343	568	474	311	794	532	237	720	586	719	584	488	181
209	1.184	133.0139	D-(+)-Malic acid	[M-H]-	0.79	Normalized unit: Intensity; Annotation method: VS17_NEG_predict_3; Tag: Confirmed	0.82	0.96	0.86	106.39	12_FDDAn	133.01355:10724 133.04968:27 133.07025:16 133.91495:32 133.93159:16 134.01384:282 134.02553:117 134.07381:16 135.00240:38 135.01712:102 135.02937:345 135.04568:63	72.98891:41 89.02274:18 89.04670:27 115.00574:427 133.01070:129 133.02199:40	7177	8659	11165	5870	9566	36940	22093	42184	153153	83928	149291	3705	3531	3909	2555	6968	4859	6952	6065	21613	12417	30298	23594
210	1.079	133.01483	D-(+)-Malic acid	[M-H]-	0.5	Normalized unit: Intensity; Annotation method: VS17_NEG_predict_3; Tag: Misannotation	0.76	0.93	0.8	42.3	01_FDDAn	133.00722:426 133.01421:892 133.03781:16 133.92741:16 134.01668:27 134.04584:16 135.01952:83 135.03252:143	72.99266:30 115.00586:79 133.01447:25	5501	6617	5815	5251	10959	37077	22394	9369	153460	83928	149443	5198	5753	5863	6028	3303	5362	4212	3647	12039	13521	10728	22158
211	4.467	133.01485	DL-Malic acid	[M-H]-	0.96	Normalized unit: Intensity; Annotation method: VS17_NEG_predict_3; Tag: Misannotation	0.9	0.9	0.87	116.02	06_FDDAn	133.01346:4994 133.95987:23 133.99329:20 134.00623:26 134.01483:97 134.31288:18 134.45351:16 134.88139:27 134.89546:17 134.90195:21 135.01935:16 135.02827:70 135.04425:186 135.05057:81	71.01204:33 114.99960:16 115.00845:23 133.00641:42 133.01970:47	17846	26119	17060	17562	32597	34734	44537	26166	36334	39476	35963	10699	11381	13281	12208	18951	16399	18510	20085	18002	21205	26728	22839
212	1.803	133.05179	2,3-Dihydroxy-2-methylbutanoic acid	[M-H]-	0.92	Normalized unit: Intensity; Annotation method: VS17_NEG_predict_3; Tag: Misannotation	0.89	0.88	0.81	52.96	08_FDDAn	133.04910:1025 133.91518:17 134.04819:162 134.90012:16 135.03229:24	71.01366:17 133.04445:32 133.05823:40	13420	15777	7851	8202	7274	8946	8038	3971	7844	4992	5365	6549	3904	4196	3224	2572	3916	4348	2713	5170	3044	8903	7560
213	2.132	133.05647	2,3-Dihydroxy-3-methylbutyric acid	[M-H]-	0.92	Normalized unit: Intensity; Annotation method: VS17_NEG_predict_3; Tag: Misannotation	0.86	0.88	0.8	41.28	01_FDDAn	133.04330:391 133.04973:1079 133.06857:67 134.00275:24 134.04906:46 135.04213:32 135.05502:20	133.04691:93 133.05400:29	4600	4754	4508	4867	3093	2716	4313	2668	3179	2703	3284	1675	1802	2231	1931	2347	1592	1654	2544	2452	2575	2893	2779
214	2.613	133.91591	Unknown	[M-H]-	0.04	Normalized unit: Intensity	null	null	null	11.95	13_FDDAn	133.91591:223	null	420	162	368	172	136	220	359	194	225	134	282	426	332	236	299	328	410	216	283	137	420	398	304
215	2.37	134.02948	w/o MS2: 1-Benzyl-1H-pyrazolo[3,4-d]pyrimidin-4-ol	[M-H]-	0.13	Normalized unit: Intensity; Annotation method: VS17_NEG_predict_3	-1	-1	-1	15.25	14_FDDAn	134.02382:73 134.03305:113 134.95676:125 135.03261:80 136.01538:31	null	141	383	166	197	75	98	50	74	18	21	66	414	540	426	689	223	154	73	236	160	94	194	175
216	2.876	134.04585	w/o MS2: 3',5'-Cyclic AMP	[M-H]-	0.42	Normalized unit: Intensity; Annotation method: VS17_NEG_actual_2	-1	-1	-1	22.18	12_FDDAn	134.04329:206 134.35994:78 134.86688:16 135.03809:17 135.05170:51 135.99626:27	null	873	567	384	135	107	890	103	465	245	316	765	413	152	441	447	189	499	396	379	600	102	313	795
217	3.358	134.05884	w/o MS2: 3',5'-Cyclic AMP	[M-H]-	0.33	Normalized unit: Intensity; Annotation method: VS17_NEG_actual_2	-1	-1	-1	21.55	13_FDDAn	134.05923:210 135.04417:326 135.89772:20 136.05418:16 136.07803:17	null	334	486	345	267	220	774	597	540	521	867	793	264	340	490	484	307	312	423	369	503	391	281	278
218	12.925	134.8998	w/o MS2: 8-Hydroxy-3-(7-hydroxyheptyl)-6-oxo-3,4-dihydroisochromene-7-carboxylic acid	[M-H]-	0.13	Normalized unit: Intensity; Annotation method: VS17_NEG_predict_3	-1	-1	-1	11.13	02_FDDAn	134.89024:227 134.89915:266 135.90131:51 135.90964:27 135.93135:20 136.89188:163 136.90784:109 136.91934:30	null	534	700	653	556	462	370	376	706	639	900	810	428	1099	809	763	456	621	671	480	516	644	457	536
219	1.011	135.02664	w/o MS2: Hypoxanthine	[M-H]-	0.96	Normalized unit: Intensity; Annotation method: VS17_NEG_actual_2; Tag: Misannotation	0.38	0.56	0.64	19.53	12_FDDAn	135.02939:536 135.04027:56 135.24026:35 135.91733:44 135.92564:42 136.01077:25 136.03378:142 136.67188:30 137.00812:27 137.03453:34	75.00735:16 89.02177:21 135.03015:40	2212	1766	1485	2103	5234	6443	6307	4513	6211	4020	6538	2345	2929	2694	1935	2132	2038	1666	2348	2339	3316	3400	2525
220	4.029	135.04308	w/o MS2: o-Hydroxyacetophenone	[M-H]-	0.5	Normalized unit: Intensity; Annotation method: VS17_NEG_predict_3	-1	-1	-1	16.25	QC3_FDDAn	135.04521:395 135.90038:34 136.04662:19 136.05292:39 136.90895:23 137.03036:49	null	1038	1332	942	829	854	743	934	1040	373	367	439	1309	1695	1564	1567	1278	1508	1372	1474	858	847	997	671
221	4.729	135.04366	w/o MS2: PHENYLACETIC ACID	[M-H]-	0.04	Normalized unit: Intensity; Annotation method: VS17_NEG_predict_3	-1	-1	-1	19.35	16_FDDAn	135.04366:108 135.12427:30 136.07332:16 136.86436:36 137.02271:84	null	327	309	63	243	416	165	403	328	522	278	132	447	497	369	668	276	118	53	182	54	272	210	105
222	3.358	135.04492	w/o MS2: PHENYLACETIC ACID	[M-H]-	0.96	Normalized unit: Intensity; Annotation method: VS17_NEG_predict_3	-1	-1	-1	22.93	16_FDDAn	135.03630:144 135.04500:383 136.04771:78 136.05315:26 136.06380:40 136.98112:28 137.02235:72 137.03262:59 137.05615:107 137.06447:27	null	2254	3293	1908	2944	2401	2386	3445	2679	4118	3855	3468	1982	1902	1807	2410	3022	1421	3208	3736	1298	2360	2906	2267
223	3.07	135.04984	w/o MS2: o-Hydroxyacetophenone	[M-H]-	0.96	Normalized unit: Intensity; Annotation method: VS17_NEG_predict_3; Tag: Misannotation	0.58	0.54	0.78	29.22	03_FDDAn	135.03694:200 135.04428:763 135.05415:225 135.06570:17 135.38353:48 136.01939:40 136.04253:76 136.05307:66 137.02235:1030 137.03709:82	93.03395:108 93.03963:126 135.04749:34 137.02193:80 137.02892:39	3608	2838	4000	3139	2520	4328	4749	3023	3157	3036	3039	1845	1310	1324	1382	3578	2944	2335	4122	2745	2285	2136	3589
224	2.127	135.05226	w/o MS2: 3-Hydroxybenzene-1-carboximidamide	[M-H]-	0.04	Normalized unit: Intensity; Annotation method: VS17_NEG_predict_3	-1	-1	-1	10.51	10_FDDAn	135.04518:68 135.05226:130 135.06125:40 135.89581:34 135.90674:36 136.04022:18 137.01683:19 137.03264:70	null	155	75	112	90	88	67	165	156	352	183	318	55	76	30	57	88	94	94	140	89	117	220	165
225	5.582	135.11256	w/o MS2: d-LIMONENE	[M-H]-	0.25	Normalized unit: Intensity; Annotation method: VS17_NEG_predict_3	-1	-1	-1	7.7	15_FDDAn	135.11827:216 135.12610:47 135.58006:36 135.90591:22 136.91647:29 137.03075:36	null	182	81	151	206	127	194	504	241	306	535	592	133	491	307	421	177	225	131	251	259	243	138	264
226	0.939	135.92123	Unknown	[M-H]-	0.33	Normalized unit: Intensity; Tag: Misannotation	null	null	null	13.14	14_FDDAn	135.91957:1120 136.05203:26 136.07790:18 137.02766:32 137.90599:52 137.91418:225 137.92694:95 137.95911:29	61.97459:48	1413	779	636	1725	1279	2139	2502	1360	2165	2170	1609	3432	3001	2075	3810	872	2620	2242	955	1677	3443	4013	4287
227	1.023	135.92365	Unknown	[M-H]-	0.33	Normalized unit: Intensity; Tag: Misannotation	null	null	null	10.32	QC3_FDDAn	135.92035:422 136.02725:16 136.03369:33 137.01221:20 137.02675:19 137.91780:41	null	1705	2345	1604	2513	1233	2828	1016	1485	1964	2204	1737	3499	3058	1906	977	1485	2668	1716	2378	1572	3443	4029	4287
228	12.978	135.97426	Unknown	[M-H]-	0.13	Normalized unit: Intensity	null	null	null	10.57	03_FDDAn	135.96608:70 135.97552:66 136.89322:58 136.90442:23 136.91225:56 137.90041:22 137.91090:22	null	249	130	311	222	173	146	247	337	142	173	224	143	272	265	146	119	307	209	355	181	210	194	260
229	3.268	136.04123	w/o MS2: 4-AMINOBENZOATE	[M-H]-	0.17	Normalized unit: Intensity; Annotation method: VS17_NEG_actual_2	-1	-1	-1	14.04	06_FDDAn	136.03911:235 137.01070:19 137.02310:36 138.04868:21 138.06242:75	null	287	324	246	244	1259	681	1191	968	309	481	452	314	367	353	437	263	414	306	364	359	613	296	563
230	4.617	136.08376	w/o MS2: N-(4-Ethoxyphenyl)-N'-ethylthiourea	[M-H]-	0.21	Normalized unit: Intensity; Annotation method: VS17_NEG_predict_3	-1	-1	-1	14.38	QC4_FDDAn	136.07654:155 136.89290:19 137.06593:90	null	106	478	200	230	585	452	608	401	502	356	542	250	369	369	450	220	262	262	279	300	373	176	428
231	4.929	136.08438	w/o MS2: N-(4-Ethoxyphenyl)-N'-ethylthiourea	[M-H]-	0.21	Normalized unit: Intensity; Annotation method: VS17_NEG_predict_3	-1	-1	-1	16.21	QC3_FDDAn	136.07668:71 136.08549:44 137.00523:16 137.01724:21	null	241	323	141	224	357	431	483	594	260	302	289	102	161	338	118	360	175	203	285	141	151	348	413
232	12.926	136.89143	w/o MS2: Salicortin	[M-H]-	0.04	Normalized unit: Intensity; Annotation method: VS17_NEG_predict_3	-1	-1	-1	5.15	12_FDDAn	136.89375:312 136.90916:141 137.88892:16 137.89705:43 137.90553:20 137.91679:20 138.88115:42 138.89325:123 138.91016:52	null	470	443	242	313	534	530	250	579	196	766	714	112	545	261	585	256	318	573	354	271	429	390	226
233	12.909	136.91309	w/o MS2: Salicortin	[M-H]-	0.83	Normalized unit: Intensity; Annotation method: VS17_NEG_predict_3	-1	-1	-1	9.04	03_FDDAn	136.90527:398 136.91566:150 137.02411:20 137.02916:36 138.02779:16 138.89719:46 138.90596:78 138.91675:17 139.00226:29	null	1204	1353	1506	1167	1038	1310	864	1271	1365	1392	1316	1255	1440	1419	691	1497	1265	1097	1523	1302	994	1502	1134
234	2.341	137.02226	w/o MS2: 1-(Hexopyranosyloxy)-7-(hydroxymethyl)-1,4a,5,7a-tetrahydrocyclopenta[c]pyran-5-yl 4-hydroxybenzoate	[M-H]-	0.96	Normalized unit: Intensity; Annotation method: VS17_NEG_predict_3; Tag: Misannotation	1	0.75	0.75	23.19	13_FDDAn	137.02432:1225 138.02409:35 138.11328:38 138.99779:16	93.03374:39	2171	2184	2133	2133	2018	2355	2298	2356	2302	2208	2319	3035	2843	3595	3501	2058	1405	1833	2306	1921	1982	2540	2201
235	3.077	137.0229	w/o MS2: Salicylic acid	[M-H]-	0.96	Normalized unit: Intensity; Annotation method: VS17_NEG_predict_3; Tag: Misannotation	1	0.88	0.88	30.28	17_FDDAn	137.02361:1404 137.06999:34 137.09277:34 137.68896:26 138.01244:35 138.02612:90 139.02502:18 139.03389:20	93.03098:27 137.02058:16	5055	4192	3949	3924	3344	5178	6554	3600	3993	5089	3687	2364	2210	2158	2202	4560	4333	4013	5356	3284	2938	3147	4682
236	5.323	137.02348	Salicylic acid	[M-H]-	0.96	Normalized unit: Intensity; Annotation method: VS17_NEG_predict_3; Tag: Confirmed	1	0.88	0.88	20.54	14_FDDAn	137.02547:2256 138.02034:40 138.02769:32 139.02742:52	93.03259:78 137.02586:40	1453	1595	893	1156	1413	2396	1059	2090	2937	2603	3126	5324	5812	5934	6227	2229	3384	2612	2157	2727	2143	3127	2782
237	4.517	137.02348	w/o MS2: Protocatechuic aldehyde	[M-H]-	0.21	Normalized unit: Intensity; Annotation method: VS17_NEG_predict_3	-1	-1	-1	8.63	15_FDDAn	137.02391:263 137.03326:142 138.02594:21 139.05069:28	null	788	853	394	679	89	464	531	367	217	416	492	816	871	1070	989	899	720	821	835	507	761	871	654
238	3.21	137.02364	w/o MS2: 4-Hydroxybenzoic acid	[M-H]-	0.92	Normalized unit: Intensity; Annotation method: VS17_NEG_actual_2; Tag: Confirmed	1	0.88	0.88	78.89	17_FDDAn	137.01776:827 137.02435:2689 137.03604:431 137.89931:16 138.02664:187	93.03065:45 93.03666:253 137.01346:50 137.02376:63	10441	10079	9692	10186	1355	1844	2476	1981	6592	5718	6995	30886	23798	22048	26998	13615	9085	8478	11224	10084	11208	8924	10650
239	3.823	137.02371	w/o MS2: (-)-Catechin	[M-H]-	0.46	Normalized unit: Intensity; Annotation method: VS17_NEG_actual_2	-1	-1	-1	10.34	14_FDDAn	137.02489:600 137.03473:168 138.02901:76 139.02898:47	null	1016	1035	824	666	510	482	718	448	1303	1434	1460	1929	2909	1932	2554	1414	1408	1258	1250	1486	1308	1378	1297
240	0.956	137.91222	Unknown	[M-H]-	0.38	Normalized unit: Intensity	null	null	null	12.04	15_FDDAn	137.91711:349 138.97545:24 139.90814:18	null	597	1165	450	1060	796	1260	396	732	1407	1038	160	701	1690	2032	1306	478	833	703	514	1607	944	1590	2021
241	1.033	137.92223	Unknown	[M-H]-	0.13	Normalized unit: Intensity	null	null	null	6.25	QC3_FDDAn	137.91656:212 138.02319:20 138.88565:16 138.96774:16 139.00642:17 139.91080:16 139.91878:34	null	869	1165	800	1340	796	1260	1700	732	1016	1038	938	334	1482	2001	390	694	833	496	572	1652	524	1590	2001
242	2.137	138.01936	w/o MS2: 4-Nitrophenol	[M-H]-	0.04	Normalized unit: Intensity; Annotation method: VS17_NEG_predict_3	-1	-1	-1	7.95	07_FDDAn	138.01936:194 138.03140:65 139.00500:24 140.04491:20 140.06454:22	null	264	76	124	88	182	199	525	184	151	191	130	123	213	153	115	67	122	43	141	42	148	149	100
243	4.2	138.05547	w/o MS2: 3-Amino-2,3-dihydrobenzoic acid	[M-H]-	0.21	Normalized unit: Intensity; Annotation method: VS17_NEG_predict_3	-1	-1	-1	13.9	19_FDDAn	138.05547:193 139.05977:63	null	409	263	633	467	1110	664	663	1011	527	842	526	762	515	793	544	433	524	628	495	693	464	636	704
244	3.308	138.05688	w/o MS2: 4-Pyridoxic acid	[M-H]-	0.21	Normalized unit: Intensity; Annotation method: VS17_NEG_actual_2	-1	-1	-1	27.31	13_FDDAn	138.05688:345 139.03166:16 139.11870:16 140.01056:18	null	330	464	463	268	545	348	427	615	347	316	492	745	798	848	509	496	423	436	473	407	364	622	569
245	2.726	138.05975	w/o MS2: 4-Pyridoxic acid	[M-H]-	0.75	Normalized unit: Intensity; Annotation method: VS17_NEG_actual_2	-1	-1	-1	30.53	16_FDDAn	138.05602:424 139.06075:16 140.03091:67	null	1032	1230	678	842	1422	1374	1988	1316	271	402	489	1611	2365	2412	2702	2010	1505	798	1095	830	1001	1119	732
246	12.925	138.89209	w/o MS2: N-Acetyl-D-glucosamine 6-phosphate	[M-H]-	0.17	Normalized unit: Intensity; Annotation method: VS17_NEG_predict_3	-1	-1	-1	8.44	17_FDDAn	138.88925:48 138.89752:101 138.90596:53 138.92125:60 140.88228:16 140.88956:22	null	410	411	251	438	572	347	285	300	304	258	366	366	226	373	509	603	405	534	482	472	455	436	332
247	2.41	141.01422	w/o MS2: 2-[(1,6-Dihydro-6-oxo-2-pyrimidinyl)thio]acetic acid	[M-H]-	0.04	Normalized unit: Intensity; Annotation method: VS17_NEG_predict_3	-1	-1	-1	8.3	06_FDDAn	141.01422:178 141.03027:105 141.94624:91 142.06332:19 143.03442:35	null	122	131	89	250	84	365	277	318	195	239	150	179	140	326	260	198	229	190	342	310	148	345	47
248	12.915	141.87004	Unknown	[M-H]-	0.04	Normalized unit: Intensity	null	null	null	6.36	20_FDDAn	141.86398:73 141.87701:116 141.93507:332 142.04964:21 142.86774:31 142.87454:65 142.89615:20 142.92574:27 142.94041:60 142.94902:64 142.97543:16 143.25948:16 143.84509:18 143.86473:142 143.94879:259 143.96284:41 143.97598:35	null	374	285	260	262	274	167	285	205	119	203	114	155	256	239	227	518	330	303	389	213	264	262	233
249	12.843	141.93858	w/o MS2: O,O-Dimethyl dithiophosphate	[M-H]-	0.92	Normalized unit: Intensity; Annotation method: VS17_NEG_predict_3	-1	-1	-1	21.39	06_FDDAn	141.93616:369 141.95799:40 141.98267:104 142.59882:91 142.89442:21 142.92619:61 142.94188:319 142.95563:32 142.96533:52 143.03395:17 143.04375:17 143.86765:16 143.93158:39 143.95163:671 143.96355:66 143.97337:17	null	3641	2449	3662	3513	3719	2524	2056	2114	2424	2904	2969	3264	1499	2855	2108	2249	3738	3064	1922	3238	3940	3297	3164
250	2.271	142.04602	w/o MS2: 1-Formylpyrrolidine-2-carboxylic acid	[M-H]-	0.17	Normalized unit: Intensity; Annotation method: VS17_NEG_predict_3	-1	-1	-1	18.28	15_FDDAn	142.05063:402 142.06026:98 142.98984:21 143.04199:29 143.05745:89 143.06509:23 143.90450:18 144.01448:16 144.04224:1152 144.05186:679	null	296	184	246	295	273	548	551	599	271	254	488	501	877	1133	1024	150	251	268	205	410	193	237	412
251	2.039	142.05118	N-Acryloyl-DL-aspartic acid	[M-H-CO2]-	0.96	Normalized unit: Intensity; Annotation method: VS17_NEG_predict_3; Tag: Misannotation	0.84	0.88	0.8	71.32	QC3_FDDAn	142.05034:1093 142.09380:23 142.12123:17 143.00148:52 143.03310:28 143.05026:35 143.05823:154 143.89149:16 144.02550:64 144.03400:55 144.05055:27	142.04558:16	1856	2474	1331	1825	2212	3189	3629	2600	2352	2315	2084	13283	14039	15410	15170	3463	2434	2566	3518	3141	3664	4929	4472
252	12.838	142.94469	w/o MS2: Dalapon acid	[M-H]-	0.75	Normalized unit: Intensity; Annotation method: VS17_NEG_predict_3	-1	-1	-1	10.8	20_FDDAn	142.94363:239 142.95673:20 143.87526:22 143.91580:60 143.93199:20 143.93687:50 143.94656:201 143.95412:174 143.97066:39 143.97798:48 144.85675:16 144.88629:16 144.91360:94 144.92346:125 144.93430:182 144.94591:223 144.95741:140 144.96684:75 144.98727:35	null	2406	1484	2109	1651	1595	999	1173	2360	1003	1300	2620	1402	1040	2341	1278	1152	1571	1583	1834	1476	2211	1788	1837
253	1.345	142.99539	w/o MS2: Sucrose	[M-H]-	0.04	Normalized unit: Intensity; Annotation method: VS17_NEG_actual_2	-1	-1	-1	8.66	12_FDDAn	142.99539:349 143.00700:55 143.03348:60 143.93823:20 143.95248:18 143.99503:17 144.01012:23 144.95950:30 145.01173:986 145.03081:124 145.05583:161 145.06390:228 145.07358:64	null	170	309	60	124	295	314	259	363	3192	1973	1555	352	317	258	175	133	217	171	234	349	255	229	357
254	1.16	142.99792	w/o MS2: Sucrose	[M-H]-	0.13	Normalized unit: Intensity; Annotation method: VS17_NEG_actual_2	-1	-1	-1	14.46	06_FDDAn	142.99603:224 143.03970:32 143.98778:17 144.02773:27 144.03690:52 144.06090:59 144.92508:48 144.94379:29 144.99916:17 145.00494:32 145.01552:193 145.02380:67 145.05545:567 145.06277:1275	null	2267	440	754	235	1679	3449	2737	1903	667	3330	912	607	614	1318	1059	490	503	1733	1530	659	392	2511	908
255	1.078	142.9993	w/o MS2: Sucrose	[M-H]-	0.13	Normalized unit: Intensity; Annotation method: VS17_NEG_actual_2	-1	-1	-1	13.32	10_FDDAn	142.99135:115 142.99725:426 143.02975:47 143.03760:125 144.00461:21 144.02863:25 144.66809:16 145.00945:73 145.02190:142 145.03339:21 145.03912:30 145.05534:105 145.06403:165	null	2456	1539	570	1070	1763	3459	2841	1508	3738	3587	2626	1162	1678	995	1240	676	1250	595	1590	1132	1470	2430	1734
256	0.989	143.02893	w/o MS2: 6-Methyl-2-thioxotetrahydro-4(1H)-pyrimidinone	[M-H]-	0.13	Normalized unit: Intensity; Annotation method: VS17_NEG_predict_3	-1	-1	-1	15.94	02_FDDAn	143.02530:84 143.03537:116 143.04726:34 143.05385:36 143.99860:29 144.02402:59 144.03305:56 144.87547:16 145.00372:16 145.05344:98 145.06244:411	null	1160	945	550	764	708	912	2068	897	2366	2229	2970	1397	862	1391	945	239	1162	454	958	579	870	1368	1476
257	5.575	143.03221	w/o MS2: 4-(Difluoromethoxy)benzoic acid	[M-H]-	0.08	Normalized unit: Intensity; Annotation method: VS17_NEG_predict_3	-1	-1	-1	7.81	06_FDDAn	143.03221:288 143.04662:18 144.92084:30 145.01646:71 145.05907:56 145.08328:16	null	256	101	344	297	232	958	1260	881	551	351	92	258	155	344	157	290	184	219	332	93	258	192	115
258	5.267	143.03555	w/o MS2: 4-(Difluoromethoxy)benzoic acid	[M-H]-	0.96	Normalized unit: Intensity; Annotation method: VS17_NEG_predict_3	-1	-1	-1	20.22	QC1_FDDAn	143.03157:488 143.04097:136 144.03227:25 144.04208:25 144.90057:21 144.93314:24 145.04837:22 145.05602:18 145.09012:46	null	2569	2172	2479	2682	2489	3567	4222	2536	1953	2530	1818	2011	2374	2879	3981	2208	1364	1680	3210	2233	2077	2778	2547
259	1.152	143.03978	w/o MS2: 3-(Ethylsulfanyl)-1H-1,2,4-triazol-5-ylamine	[M-H]-	0.04	Normalized unit: Intensity; Annotation method: VS17_NEG_predict_3	-1	-1	-1	5.72	17_FDDAn	143.03978:424 143.08427:33 144.00854:33 144.01773:38 144.03000:16 145.01440:546 145.05420:241 145.06166:1209 145.06787:483 145.09348:16	null	50	201	181	113	328	220	141	182	234	458	475	340	172	366	79	454	223	113	228	266	84	187	108
260	12.846	143.94896	Unknown	[M-H]-	0.92	Normalized unit: Intensity	null	null	null	19.26	19_FDDAn	143.95288:959 143.97560:56 143.98448:33 144.38762:23 144.87585:33 144.92125:134 144.92964:83 144.94215:89 144.95583:58 144.97189:17 145.06129:908 145.07442:68 145.87346:27 145.88039:15 145.92686:326 145.93927:265 145.94853:243 145.96863:36 146.01668:19 146.06178:64	null	3808	3461	3068	3802	1786	3830	2665	3721	3319	3979	3668	3665	1435	3914	3101	1553	2396	3822	4467	4121	2846	3516	4375
261	1.07	144.03342	w/o MS2: 5-Nitro-4-quinazolinol	[M-H]-	0.08	Normalized unit: Intensity; Annotation method: VS17_NEG_predict_3	-1	-1	-1	7.48	05_FDDAn	144.03342:228 144.06432:16 144.87625:16 145.02919:21 145.05043:116 145.06274:322 145.07108:91 145.94336:20 145.95135:73 146.04158:84 146.05099:142 146.08324:18	null	857	795	652	1007	1038	1570	1525	1395	79	729	402	527	867	861	858	617	883	927	875	595	521	1071	559
262	2.279	144.04466	w/o MS2: 2-hydroxyquinoline	[M-H]-	0.67	Normalized unit: Intensity; Annotation method: VS17_NEG_predict_3; Tag: Misannotation	0.72	0.74	0.79	31.77	15_FDDAn	144.04617:1949 144.06258:40 144.90825:18 144.91736:19 145.01363:16 145.03586:17 145.04434:98 145.06146:459 145.09010:33 145.44315:35 145.57768:20 145.92944:97 146.02626:38 146.06630:55 146.07245:20	100.93240:18 144.04005:36 144.04599:25 145.05246:21	435	506	381	265	339	671	623	607	344	364	464	5810	6681	7569	6915	471	300	748	400	1522	1762	1854	1939
263	4.901	144.04588	w/o MS2: 8-Hydroxyquinoline-2-carbaldehyde	[M-H]-	0.96	Normalized unit: Intensity; Annotation method: VS17_NEG_predict_3	-1	-1	-1	9.81	06_FDDAn	144.04546:280 144.87280:18 144.96902:56 145.03915:22 145.05391:77 145.06461:35 145.92235:37 145.92958:150 146.03697:23	null	832	944	917	1116	708	802	784	721	1085	1093	915	624	699	883	572	732	397	478	675	874	724	854	913
264	3.299	144.04596	w/o MS2: Quinolone	[M-H]-	0.04	Normalized unit: Intensity; Annotation method: VS17_NEG_predict_3	-1	-1	-1	12.34	16_FDDAn	144.04596:174 144.88623:17 145.03920:23 145.05785:111 145.06749:53 145.89377:16 145.92273:64 145.93565:59 145.95802:16 146.06671:34	null	256	400	250	176	185	140	282	759	160	221	263	247	620	391	554	327	370	262	101	170	332	251	409
265	1.949	144.06793	w/o MS2: N-Isobutyrylglycine	[M-H]-	0.04	Normalized unit: Intensity; Annotation method: VS17_NEG_predict_3	-1	-1	-1	4.96	18_FDDAn	144.06793:183 145.01137:17 145.05920:344 145.07217:52 145.92487:79 145.93382:106 146.04381:42 146.06111:32	null	415	223	429	164	508	272	471	342	183	49	108	164	143	240	255	600	509	379	450	261	327	311	213
266	2.809	144.1044	w/o MS2: N-Methylisoleucine	[M-H]-	0.63	Normalized unit: Intensity; Annotation method: VS17_NEG_predict_3	-1	-1	-1	13.05	19_FDDAn	144.10199:435 145.01135:17 145.05673:137 145.06297:205 145.10942:64 145.92699:54 145.93857:144 146.06598:130	null	283	564	585	801	539	427	607	479	292	66	343	486	491	415	369	586	749	605	439	198	356	497	607
267	0.789	144.90504	w/o MS2: 5-Bromo-2-hydroxy-4,6-dimethylnicotinonitrile	[M-H]-	0.04	Normalized unit: Intensity; Annotation method: VS17_NEG_predict_3	-1	-1	-1	5.88	10_FDDAn	144.90504:296 144.93390:25 144.93994:28 144.94760:57 145.09207:37 145.92329:173 145.93311:220 146.89557:63 146.90442:68 146.91780:16 146.93362:80 146.94482:178 146.96642:42	null	27	266	251	148	107	113	76	153	484	173	276	240	11	72	100	96	38	62	112	109	203	75	168
268	11.082	144.92337	Unknown	[M-H]-	0.13	Normalized unit: Intensity; Tag: Misannotation	null	null	null	34.89	QC1_FDDAn	144.92232:1557 144.93062:410 144.94716:41 144.98866:25 145.00360:23 145.05681:62 145.91254:32 145.92224:63 145.93805:75 145.99837:24 146.08287:20 146.91519:18 146.92825:31 146.95976:18 147.02492:17	99.92404:183 100.92924:74 100.93686:75 101.93565:37 115.92638:20	11938	10293	15981	6946	12316	11117	14733	19901	13845	7914	8856	9587	9687	19022	8835	2356	14700	8164	13140	10870	18053	12502	10734
269	12.651	144.92354	Unknown	[M-H]-	0.17	Normalized unit: Intensity; Tag: Misannotation	null	null	null	21.23	QC2_FDDAn	144.91518:287 144.92354:1755 144.93030:683 144.95943:16 145.04689:37 145.08762:111 145.92331:314 145.93193:90 145.94424:18 145.95020:23 146.88637:19 146.91856:45 146.93590:21 146.96936:32 147.02928:25	100.93077:104 100.93476:253 100.94213:38 116.92231:22	6604	11133	9025	10844	11691	10217	8571	19353	12454	15641	11407	20671	8112	6421	12285	7179	8694	14392	8969	10827	23190	15974	16716
270	12.751	144.92361	Unknown	[M-H]-	0.71	Normalized unit: Intensity; Tag: Misannotation	null	null	null	45.23	QC1_FDDAn	144.91747:818 144.92441:1497 145.01335:23 145.04675:42 145.08426:18 145.91866:192 145.93155:224 146.03590:16 146.04836:22 146.09302:20 146.68634:42 146.92862:117 146.93781:24 146.96779:30	100.92583:20 100.93424:44 100.94508:125 102.93102:26 106.34987:16	16685	6668	11510	11565	6839	14525	10170	8919	7210	13582	8067	4207	6645	16265	11337	9021	11243	16421	10071	18872	7956	7892	9247
271	11.152	144.92361	Unknown	[M-H]-	0.42	Normalized unit: Intensity; Tag: Misannotation	null	null	null	24.56	QC2_FDDAn	144.92358:2143 144.96365:44 145.08488:60 145.92068:180 145.92732:137 146.08771:17 146.92101:137 146.92912:102 146.94154:52 146.96887:44	100.92667:27 100.93546:77 100.93896:28 101.92657:20 101.94109:73	11871	5121	16130	5797	12469	4608	16787	19821	9500	10359	5688	11861	5907	21541	6953	6390	5050	11116	7020	6371	17943	10903	10863
272	1.58	145.01361	w/o MS2: 2-Oxopentanedioic acid	[M-H]-	0.96	Normalized unit: Intensity; Annotation method: VS17_NEG_predict_3; Tag: Misannotation	0.57	0.67	0.79	44.61	10_FDDAn	145.01227:3436 145.02040:1180 145.03749:16 145.04875:33 145.05722:145 145.69406:16 145.91925:33 145.92886:20 145.93654:16 145.97643:22 146.00735:85 146.01689:133 146.02808:81 146.04646:38 146.05733:33 146.06714:39 146.91263:17 146.93120:24 147.01425:19 147.02173:42 147.03049:65	71.00997:18 115.00729:16 145.00974:51 145.01520:18	8202	20365	10938	12780	10942	20485	24621	19436	45354	41175	41187	7930	9601	11080	20209	10608	11823	11549	5251	18912	4333	28982	17364
273	1.292	145.01547	w/o MS2: 2-Oxopentanedioic acid	[M-H]-	0.04	Normalized unit: Intensity; Annotation method: VS17_NEG_predict_3	-1	-1	-1	4.29	06_FDDAn	145.01453:894 145.03380:20 145.04369:16 145.05461:426 145.06371:1169 145.92657:41 145.93506:20 145.94771:29 146.01042:64 146.01930:17 146.03944:77 146.04958:224 146.06670:23 146.93098:55 146.96236:33	null	1920	2272	1403	858	1616	2222	6741	6790	5545	5465	7509	2913	1918	2163	1964	1059	3290	1486	5116	2926	3469	3974	5615
274	1.196	145.01747	w/o MS2: 2-Oxopentanedioic acid	[M-H]-	0.25	Normalized unit: Intensity; Annotation method: VS17_NEG_predict_3; Tag: Misannotation	0.19	0.13	0.75	24.09	10_FDDAn	145.01309:1377 145.02710:108 145.05945:313 145.07014:204 145.33861:16 145.92200:16 145.93062:24 145.93991:27 146.00613:46 146.04216:61 146.91560:46 146.95749:16 147.03084:45	71.01651:20 101.02934:31 101.07246:17 105.28233:18 115.00378:51 128.03584:27	3431	4513	3918	1948	3455	5274	6942	4053	10792	13179	10160	1928	1471	1843	3860	4926	1860	2578	4071	5203	4232	4545	4754
275	2.917	145.05055	w/o MS2: ADIPATE	[M-H]-	0.88	Normalized unit: Intensity; Annotation method: VS17_NEG_predict_3	-1	-1	-1	10.07	11_FDDAn	145.05101:840 145.06238:150 145.08498:23 145.92885:141 145.94249:110 146.02373:38 146.03503:30 146.04936:54 146.06297:97 146.93567:222 146.94807:22 146.96506:18 146.99825:42 147.03119:25 147.06554:106	null	1639	1892	1582	633	2775	2715	1837	2497	1484	1830	1791	1601	1748	595	1914	1330	422	1059	898	1504	1713	2661	2129
276	12.821	145.05988	w/o MS2: AG/-1	[M-H]-	0.96	Normalized unit: Intensity; Annotation method: VS17_NEG_predict_3; Tag: Misannotation	0.73	0.88	0.68	14.63	04_FDDAn	145.05946:1272 145.08945:20 145.90825:16 145.92595:161 145.93227:564 145.94833:281 145.97346:45 145.98299:23 145.98917:17 146.00323:32 146.06538:90 146.89984:64 146.91850:328 146.92738:423 146.93822:1030 146.96117:65 146.97343:37 147.06790:16	101.07535:69	3423	3605	3005	3156	3425	3985	4155	2655	1837	1552	2232	3397	2309	2615	3741	2652	2215	3122	5663	2189	1899	1364	2546
277	1.343	145.06044	w/o MS2: L-Rhamnose	[M-H]-	0.04	Normalized unit: Intensity; Annotation method: VS17_NEG_actual_2; Tag: Misannotation	0.04	0.38	0.05	13.07	08_FDDAn	145.06123:2265 145.09802:16 145.19417:29 145.92297:32 145.93021:70 145.93918:94 145.94736:92 146.01691:45 146.04407:198 146.05492:146 146.06923:180 146.07683:50 146.31085:18 146.87607:18 146.93872:82 146.96095:48 147.02795:17 147.04472:18 147.05107:18 147.06282:16	98.02328:16 101.02169:16 102.05685:21 109.04028:30 145.07085:54	5986	3564	3095	3152	4873	7117	2796	13283	2391	515	1698	4074	2549	3946	4014	2190	4003	2783	3064	2208	3255	6907	8002
278	2.276	145.06088	w/o MS2: Ser-Ala	[M-H]-	0.04	Normalized unit: Intensity; Annotation method: VS17_NEG_predict_3	-1	-1	-1	2.7	14_FDDAn	145.05476:611 145.06944:98 145.92322:27 145.92894:83 145.93617:33 146.02940:19 146.03680:32 146.05536:20 146.06291:22 146.92439:22 146.93611:176 147.06429:24 147.07222:53 147.08142:73	null	441	1523	433	1856	1188	2222	1700	1937	608	574	319	2501	2045	3765	2130	713	597	783	1012	649	572	1236	834
279	3.078	145.06174	w/o MS2: Ser-Ala	[M-H]-	0.13	Normalized unit: Intensity; Annotation method: VS17_NEG_predict_3	-1	-1	-1	8.53	04_FDDAn	145.06174:319 145.07156:86 145.93294:16 146.03181:30 146.03755:44 146.05687:23 146.92882:22	null	3005	2987	1918	3356	2097	3157	3589	2708	942	630	907	2298	1328	2106	3078	2578	1354	1597	1675	1845	1614	1672	2017
280	0.913	145.06194	Glutamine	[M-H]-	0.96	Normalized unit: Intensity; Annotation method: VS17_NEG_actual_2; Tag: Confirmed	0.91	0.94	0.98	773.57	06_FDDAn	145.06190:112003 145.08554:107 145.09683:34 145.11786:18 145.16833:48 145.17700:16 145.20035:33 145.25832:64 145.27655:57 145.34224:33 145.35551:25 145.37418:22 145.72006:16 145.75955:19 145.81406:16 145.88322:26 146.00949:17 146.06332:6447 146.09102:16 146.11328:17 146.28003:21 146.37151:24 146.87555:24 146.88176:17 147.02710:39 147.03622:24 147.04555:71 147.06610:1147	58.02584:16 58.03005:18 64.87024:16 67.03271:20 67.04027:22 74.02168:32 74.02658:22 82.02558:36 84.04366:132 86.01883:20 86.02500:58 86.31162:19 96.04450:33 99.05170:21 101.06525:34 101.07248:103 102.05350:55 109.04029:590 109.86520:46 110.04177:18 124.85434:16 127.05171:1791 127.06342:201 127.83026:17 128.03203:257 128.03809:241 128.04518:96 129.04135:29 130.05298:35 145.06180:1506 145.09563:17 …	169438	136585	140918	174862	176327	198754	164590	160073	142883	150166	154574	176730	180550	185476	175787	152081	170602	175377	142121	205453	203945	191848	181838
281	1.202	145.06207	Glutamine	[M-H]-	0.58	Normalized unit: Intensity; Annotation method: VS17_NEG_actual_2; Tag: Confirmed	0.62	0.67	0.8	11.37	14_FDDAn	145.06070:1925 145.89836:21 146.01614:74 146.03447:53 146.05220:224 146.06137:58 146.93628:17 146.96042:18 146.96953:25 147.01497:18 147.03452:64	101.06712:17 145.06290:38	15198	8028	4724	12896	17910	11320	9498	3756	1016	692	1977	6115	4260	7463	4182	9226	5526	9603	5206	9198	11451	9180	7733
282	10.808	145.07068	w/o MS2: 3-Trimethylsilylpropionic acid	[M-H]-	0.04	Normalized unit: Intensity; Annotation method: VS17_NEG_predict_3	-1	-1	-1	4.16	10_FDDAn	145.06303:341 145.92027:38 145.92953:49 145.94649:18 146.06741:20 146.89784:23 146.91728:30 146.92755:17	null	615	395	188	739	82	108	176	208	744	172	248	532	651	601	596	938	104	625	476	488	222	189	125
283	0.8	145.92786	Unknown	[M-H]-	0.21	Normalized unit: Intensity	null	null	null	6.21	11_FDDAn	145.92786:436 145.94278:24 146.10568:20 146.17406:33 146.90346:118 146.92162:75 146.93614:263	null	1182	1393	1308	1572	1292	1501	1693	1498	1454	1670	1063	1725	1252	1791	1411	1715	1540	834	1083	1342	1864	1275	1292
284	13.078	145.92935	Unknown	[M-H]-	0.13	Normalized unit: Intensity	null	null	null	6.58	04_FDDAn	145.92572:391 145.93127:1092 145.94179:120 145.95499:22 145.96991:19 146.89160:21 146.93684:1912 146.94716:624 147.29364:20 147.93634:202	null	2464	5569	3707	8136	3730	3263	2773	2568	5925	1836	3356	3329	4497	2633	5870	4971	4991	4773	2274	3392	2561	7362	2790
285	2.122	145.93193	Unknown	[M-H]-	0.08	Normalized unit: Intensity	null	null	null	2.59	06_FDDAn	145.92380:137 145.93349:230 145.98933:296 145.99637:71 146.06140:25 146.95384:84 146.99217:20 147.02478:153 147.06294:37	null	241	797	245	1163	593	852	956	884	1153	1300	1412	180	451	261	978	303	311	584	362	641	899	1290	912
286	2.941	145.93521	Unknown	[M-H]-	0.04	Normalized unit: Intensity	null	null	null	4.98	01_FDDAn	145.93521:425 146.04967:26 146.91913:16 146.93417:89 146.94173:77 147.02676:39 147.06483:51 147.93837:16	null	1236	1131	864	967	1284	1286	868	1303	1071	1383	1256	1170	1806	823	705	684	1084	735	403	1433	474	995	1214
287	12.839	145.9409	Unknown	[M-H]-	0.38	Normalized unit: Intensity	null	null	null	10.49	11_FDDAn	145.92975:743 145.93880:353 145.95471:35 145.96483:17 145.97964:17 146.04137:34 146.04932:96 146.07103:35 146.16518:17 146.65572:16 146.86681:20 146.88899:17 146.92151:272 146.93875:1881 146.96021:22 147.86842:28 147.90814:19 147.94102:240 148.04268:24	null	4729	1938	4735	4807	1344	2934	4126	4879	3563	4145	3352	2569	2650	5137	1248	2993	3628	1464	3585	4672	2399	4617	1045
288	2.147	145.98892	w/o MS2: 3-(Methylsulfonyl)-1H-1,2,4-triazol-5-amine	[M-H]-	0.17	Normalized unit: Intensity; Annotation method: VS17_NEG_predict_3	-1	-1	-1	6.43	07_FDDAn	145.99057:289 145.99979:95 146.04933:17 146.05933:36 146.94000:51 147.00531:18 147.02962:300 147.07864:35 147.08813:16 148.03070:19 148.03819:70	null	540	490	360	570	579	941	858	707	317	280	189	573	438	855	837	166	235	353	426	339	394	534	600
289	4.133	146.04401	w/o MS2: .alpha.-Guanidinoglutaric acid	[M-H]-	0.92	Normalized unit: Intensity; Annotation method: VS17_NEG_predict_3	-1	-1	-1	13	04_FDDAn	146.03764:84 146.04614:346 146.05692:94 146.89938:29 146.93141:20 147.06319:17	null	2408	1446	2555	1520	2118	3002	3453	2291	2000	1504	1557	3094	3099	2916	3441	3445	2320	2781	3470	2173	2293	2989	2816
290	0.94	146.04568	w/o MS2: N-Methyl-D-aspartic acid	[M-H]-	0.21	Normalized unit: Intensity; Annotation method: VS17_NEG_actual_2; Tag: Confirmed	0.42	0.84	0.5	186.34	11_FDDAn	146.04515:9276 146.06487:953 146.65080:17 147.02658:294 147.04582:513 147.05630:233 147.06721:132 147.19225:22 147.88396:21 148.04857:118 148.05586:26	99.01084:28 102.05253:130 146.04143:16 146.04884:17	6263	6052	5736	7174	8462	6843	6781	8543	36274	35151	33210	5581	5451	5263	4595	6444	7592	5851	7365	9537	10813	8748	9029
291	2.64	146.07666	w/o MS2: 4-Hydroxy-L-isoleucine	[M-H]-	0.21	Normalized unit: Intensity; Annotation method: VS17_NEG_predict_3	-1	-1	-1	8.68	05_FDDAn	146.08324:280 146.10123:59 146.93784:105 147.01016:18 147.03073:17 147.88777:52 147.94333:17	null	329	160	386	538	724	550	697	660	186	242	273	319	278	353	321	250	123	217	552	164	173	219	395
292	12.874	146.93675	w/o MS2: 3-Bromo-1H-pyrazole	[M-H]-	0.96	Normalized unit: Intensity; Annotation method: VS17_NEG_predict_3; Tag: Misannotation	0.24	0.33	0.57	39.35	15_FDDAn	146.93849:2007 146.95340:67 146.96399:40 147.93408:35 147.94286:25 148.91411:72 148.94040:36 148.94868:18	101.93237:25 101.93739:26 102.94978:34 144.92226:24 146.93964:33	12362	12402	13239	13933	11578	12531	13602	13646	14018	12970	13409	11188	13900	13159	11572	17484	14197	12912	13459	14757	15473	14515	13796
293	13.035	146.93733	w/o MS2: 3-(4-Bromo-1H-pyrazol-1-yl)-2-methylpropanoic acid	[M-H]-	0.88	Normalized unit: Intensity; Annotation method: VS17_NEG_predict_3; Tag: Misannotation	0.25	0.38	0.74	21.87	QC4_FDDAn	146.93735:2159 146.95105:325 147.89449:39 147.93266:16 147.94164:115 148.91245:18 148.94666:196	58.95428:22 101.94344:17 101.95446:27 102.94246:22 102.94896:36 146.93021:62	17765	14550	11895	12713	8607	18141	16407	15039	15041	18213	17143	16101	12789	10169	16830	13960	23981	13062	18641	16964	9987	15024	13430
294	0.944	146.96394	w/o MS2: Nitric acid	[M-H]-	0.75	Normalized unit: Intensity; Annotation method: VS17_NEG_predict_3	-1	-1	-1	13.28	02_FDDAn	146.96585:781 147.02811:78 147.06322:115 148.04254:42 149.03313:20 149.05019:42	null	3515	3111	2162	1897	2793	5206	4697	3124	0	42	0	1793	2628	3912	3259	3010	2923	3170	3118	1102	1224	2076	1247
295	2.052	147.02708	w/o MS2: trans-Glutaconic acid	[M-H]-	0.5	Normalized unit: Intensity; Annotation method: VS17_NEG_predict_3; Tag: Confirmed	0.99	0.88	0.88	16.6	10_FDDAn	147.03027:2109 147.05353:18 147.93442:19 147.99913:17 148.00735:21 148.02824:80 148.03455:26 149.01460:16 149.02428:38 149.04167:43	85.02766:23 147.02733:36	1336	1010	1207	618	4159	5530	6047	4346	9711	7875	8790	635	703	759	816	915	466	795	753	1861	1333	2413	2153
296	0.946	147.03575	w/o MS2: 3-(Difluoromethyl)-1-methyl-1H-pyrazol-5-ol	[M-H]-	0.17	Normalized unit: Intensity; Annotation method: VS17_NEG_predict_3	-1	-1	-1	7.71	05_FDDAn	147.02606:57 147.03575:398 147.04715:52 147.06921:47 148.03267:72	null	645	664	434	629	3151	448	993	790	2178	2510	2247	332	508	840	350	771	612	548	562	840	899	869	737
297	2.51	147.04811	w/o MS2: DL-Phenylalanine	[M-H]-	0.88	Normalized unit: Intensity; Annotation method: VS17_NEG_predict_3; Tag: Misannotation	1	0.75	0.75	20.35	06_FDDAn	147.04533:2044 147.07181:188 148.04478:36 148.05177:121 149.02155:22	103.05324:22	1669	1979	1732	1857	4607	4448	6501	4702	2298	2484	2319	1059	1461	2026	1587	2213	2113	1714	1871	2256	1558	2711	2034
298	0.917	147.05939	w/o MS2: Mevalonic acid	[M-H]-	0.83	Normalized unit: Intensity; Annotation method: VS17_NEG_predict_3	-1	-1	-1	28.82	01_FDDAn	147.06424:736 147.08083:95 147.77412:16 148.05995:18 148.88304:25 149.04314:18 149.05194:44	null	1109	1229	1155	1677	1399	1671	1319	862	1200	1500	1083	1344	1427	1694	1552	1041	861	1040	1725	2250	1686	1596	1460
299	2.231	147.06361	w/o MS2: Mevalonic acid	[M-H]-	0.42	Normalized unit: Intensity; Annotation method: VS17_NEG_predict_3	-1	-1	-1	25.78	QC2_FDDAn	147.06633:614 148.06784:50 149.00078:22 149.01521:16 149.03156:20	null	1882	1951	1895	1747	334	1126	1137	1072	386	547	503	847	875	857	1034	810	553	832	485	698	911	1132	884
300	2.357	147.06616	(2R)-2,4-Dihydroxy-3,3-dimethylbutanoic acid	[M-H]-	0.96	Normalized unit: Intensity; Annotation method: VS17_NEG_predict_3; Tag: Misannotation	0.9	0.88	0.83	64.18	14_FDDAn	147.06601:2023 148.06555:35 149.07126:16	147.06267:52	10514	11737	10220	10277	12432	11905	13607	11996	8901	8721	9784	3740	5802	4771	5710	7859	7966	8161	8938	7360	7177	9924	7575
301	12.831	147.92802	Unknown	[M-H]-	0.04	Normalized unit: Intensity	null	null	null	5.54	19_FDDAn	147.92802:82 147.93768:69 148.01027:33 148.87340:21 148.91295:117 148.92220:54 148.93190:87 148.94252:193 148.96577:16 149.04073:17 149.05818:32 149.92238:22 149.93401:40	null	335	457	460	258	436	411	189	325	129	194	669	417	323	327	314	388	235	568	410	474	382	295	338
302	5.131	148.00961	w/o MS2: 1H-Benzimidazol-2-yl 4-chlorobenzyl sulfide	[M-H]-	0.17	Normalized unit: Intensity; Annotation method: VS17_NEG_predict_3	-1	-1	-1	10.22	15_FDDAn	148.00418:195 149.05742:18 150.00523:24 150.05209:16	null	357	151	280	249	282	251	408	232	123	188	259	564	691	655	1090	142	186	156	198	106	191	446	359
303	1.575	148.04135	w/o MS2: Methionine	[M-H]-	0.46	Normalized unit: Intensity; Annotation method: VS17_NEG_actual_2	-1	-1	-1	13.68	15_FDDAn	148.04178:278 149.04652:79 150.05386:18	null	910	543	544	703	868	998	1756	887	579	450	656	347	587	664	682	404	319	278	884	383	477	266	675
304	2.514	148.04811	w/o MS2: 7-Methylimidazo[1,2-a]pyrimidin-5(1H)-one	[M-H]-	0.21	Normalized unit: Intensity; Annotation method: VS17_NEG_predict_3	-1	-1	-1	13.29	14_FDDAn	148.04811:320	null	150	184	118	214	430	413	700	395	290	262	167	272	564	833	809	106	270	222	222	566	241	500	218
305	3.688	148.07872	w/o MS2: 4-Methylhippuric acid	[M-H]-	0.96	Normalized unit: Intensity; Annotation method: VS17_NEG_predict_3	-1	-1	-1	24.52	15_FDDAn	148.07687:535 149.03795:17 149.07428:34 149.08876:58 149.09575:25 149.89650:26 150.05223:63	null	1278	2300	1164	1563	1914	2048	2357	1597	860	1272	1026	2460	2573	2942	2641	1454	1059	1592	1292	1446	1231	1952	1388
306	0.779	148.89906	w/o MS2: N-(2-Fluorophenyl)thiourea	[M-H]-	0.04	Normalized unit: Intensity; Annotation method: VS17_NEG_predict_3	-1	-1	-1	6.84	12_FDDAn	148.89124:115 148.89906:124 148.90845:27 148.96014:27 150.95378:28	null	76	29	44	43	29	90	32	9	243	287	299	56	56	41	43	43	26	103	29	40	144	61	15
307	12.829	148.92119	Unknown	[M-H]-	0.58	Normalized unit: Intensity	null	null	null	8.6	QC1_FDDAn	148.90727:22 148.92007:296 148.93762:120 148.94402:69 149.05026:29 149.87694:26 149.91084:48 149.95660:27 150.01659:26 150.86368:18 150.88383:18 150.91597:20 150.93248:67 150.98186:21	null	843	396	536	727	734	700	935	686	468	672	701	968	540	605	652	718	461	855	585	1058	1061	530	664
308	12.824	148.9411	Unknown	[M-H]-	0.33	Normalized unit: Intensity	null	null	null	7.37	17_FDDAn	148.92197:342 148.93672:287 148.95836:18 148.97731:20 149.87247:16 149.92253:16 149.93765:16 149.95708:27 150.04901:25 150.88434:22 150.92542:21 150.93845:48	null	504	716	733	260	726	375	981	577	476	652	572	997	320	289	687	705	375	552	847	828	523	440	449
309	4.42	149.02211	w/o MS2: Homogentisic acid	[M-H]-	0.17	Normalized unit: Intensity; Annotation method: VS17_NEG_predict_3	-1	-1	-1	7.62	05_FDDAn	149.01595:25 149.02446:89 149.04297:18 149.05870:19 150.02580:18 151.02887:43 151.03795:131 151.04584:58	null	791	448	741	791	921	1209	679	697	826	1005	779	350	451	173	257	250	341	811	385	565	436	1115	473
310	2.874	149.03069	w/o MS2: 2-HYDROXY-4-(METHYLTHIO)BUTANOATE	[M-H]-	0.13	Normalized unit: Intensity; Annotation method: VS17_NEG_predict_3	-1	-1	-1	8.56	10_FDDAn	149.02873:187 149.03729:123 149.91530:156 150.91808:19 151.03534:64	null	210	237	83	285	56	157	35	112	301	199	82	148	90	139	91	102	218	75	112	153	94	105	153
311	1.051	149.04387	w/o MS2: Arabinose	[M-H]-	0.5	Normalized unit: Intensity; Annotation method: VS17_NEG_actual_2	-1	-1	-1	12.77	02_FDDAn	149.04500:300 149.05865:113 149.91142:37 150.04501:72	null	936	1454	1168	780	1300	2021	1217	1272	3514	1866	3181	1299	1420	619	728	964	1101	1075	1076	1144	1357	1561	1572
312	4.762	149.04584	w/o MS2: 2-(Hydroxymethyl)-5-methyl-4H,7H-[1,2,4]triazolo[1,5-a]pyrimidin-7-one	[M-H]-	0.63	Normalized unit: Intensity; Annotation method: VS17_NEG_predict_3	-1	-1	-1	14.63	15_FDDAn	149.04680:461 149.05879:77 150.03174:56 150.05638:26	null	1040	830	516	550	1146	1436	1107	1023	435	591	633	863	965	1237	1158	704	638	521	797	635	582	1067	680
313	12.928	149.90878	w/o MS2: 4,7-Dichloroisatin	[M-H]-	0.83	Normalized unit: Intensity; Annotation method: VS17_NEG_predict_3	-1	-1	-1	14.76	14_FDDAn	149.89726:25 149.90651:114 149.91507:94 150.91286:106 150.98738:16 151.89522:36	null	847	621	1024	512	991	837	994	948	711	450	493	1111	452	882	778	1065	581	567	1053	541	940	625	1201
314	1.053	149.9136	w/o MS2: Acetoisovanillone	[M-H]-	0.33	Normalized unit: Intensity; Annotation method: VS17_NEG_predict_3	-1	-1	-1	10.74	20_FDDAn	149.90971:246 149.99316:16 150.01566:17 150.86176:30 150.91562:41	null	1068	364	1098	1223	1033	597	349	682	55	51	31	912	659	573	760	219	962	1370	1144	480	904	539	634
315	1.928	151.0256	w/o MS2: Xanthine	[M-H]-	0.08	Normalized unit: Intensity; Annotation method: VS17_NEG_predict_3	-1	-1	-1	9.72	01_FDDAn	151.01744:80 151.03532:83 151.05463:18 152.07269:29 153.02695:17 153.03590:24	null	427	269	242	260	101	316	417	374	214	103	266	196	590	536	842	196	177	213	221	175	251	405	273
316	2.519	151.0392	w/o MS2: 5-Fluoro-1H-pyrazolo[3,4-b]pyridin-3-amine	[M-H]-	0.54	Normalized unit: Intensity; Annotation method: VS17_NEG_predict_3	-1	-1	-1	12.68	08_FDDAn	151.03384:34 151.04254:250 152.02046:16 153.01666:16	null	522	875	598	542	647	960	833	719	433	547	451	567	553	1044	822	571	578	563	662	734	500	501	582
317	2.721	151.03938	w/o MS2: Methyl Salicylate	[M-H]-	0.04	Normalized unit: Intensity; Annotation method: VS17_NEG_predict_3	-1	-1	-1	8.96	13_FDDAn	151.03938:132 151.05029:57 152.04248:33 153.00958:25 153.01851:41	null	281	317	197	299	277	372	156	191	322	400	346	364	380	436	442	300	304	329	213	215	141	289	246
318	3.076	151.03993	w/o MS2: Atranol	[M-H]-	0.92	Normalized unit: Intensity; Annotation method: VS17_NEG_predict_3	-1	-1	-1	18.4	QC1_FDDAn	151.04013:471 152.04056:86 153.01239:50 153.05907:43	null	1601	1699	1411	1291	1487	1951	1996	2071	1487	1966	2021	1342	948	910	1030	1173	1285	1049	1225	1787	1141	1626	1792
319	6.115	151.04051	w/o MS2: Pinoresinol	[M-H]-	0.29	Normalized unit: Intensity; Annotation method: VS17_NEG_actual_2	-1	-1	-1	9.11	20_FDDAn	151.03554:160 152.03352:32 152.89746:24	null	533	468	290	394	412	544	981	497	472	567	497	223	284	235	268	303	360	446	443	233	239	376	291
320	3.042	152.01163	w/o MS2: 2-Hydroxy-5-methoxybenzoic acid	[M-H]-	0.04	Normalized unit: Intensity; Annotation method: VS17_NEG_predict_3	-1	-1	-1	13.58	02_FDDAn	152.01163:188 152.02000:54 153.01495:367 153.05927:19 153.15273:25 154.02042:24 154.06886:17	null	470	890	312	454	269	225	351	294	335	394	399	332	269	350	245	265	241	296	256	225	249	501	439
321	4.412	152.04953	w/o MS2: (3-Aminopropyl)(hydroxymethyl)phosphinic acid	[M-H]-	0.83	Normalized unit: Intensity; Annotation method: VS17_NEG_predict_3	-1	-1	-1	23.29	07_FDDAn	152.04074:156 152.04849:272 152.06122:16 153.01184:50 153.04297:21 153.05751:66 153.06654:147	null	1012	1244	1693	1426	1369	1761	2225	1838	1424	2193	1485	812	856	382	700	1332	1471	1400	1073	1455	1330	1648	1374
322	0.958	152.99567	w/o MS2: 3-Phosphonopropionic acid	[M-H]-	0.25	Normalized unit: Intensity; Annotation method: VS17_NEG_predict_3	-1	-1	-1	13.41	13_FDDAn	152.98714:66 152.99452:180 154.06059:69	null	276	181	49	207	120	146	19	80	1236	1470	1502	681	391	542	844	335	661	593	516	454	326	652	637
323	2.275	153.01222	w/o MS2: 2-{[2-(4-Chlorophenyl)-2-oxoethyl]sulfanyl}acetic acid	[M-H]-	0.08	Normalized unit: Intensity; Annotation method: VS17_NEG_predict_3	-1	-1	-1	9.91	13_FDDAn	153.01222:218 153.02213:63 153.02951:17 154.06195:75 155.03955:28 155.04655:48	null	138	204	107	200	208	260	352	295	201	160	291	380	493	363	781	88	75	142	81	94	70	240	114
324	3.038	153.02284	w/o MS2: 3,4-Dihydroxybenzoic acid	[M-H]-	0.79	Normalized unit: Intensity; Annotation method: VS17_NEG_actual_2	-1	-1	-1	13.96	12_FDDAn	153.02040:266 154.02119:62 154.03226:47 155.02753:24	null	1473	1232	1186	765	706	1040	902	913	1576	935	904	1213	986	1251	1130	1213	707	412	974	736	676	922	1195
325	12.902	153.90157	w/o MS2: (6-Chloro-2-oxo-1,3-benzoxazol-3(2H)-yl)acetic acid	[M-H]-	0.08	Normalized unit: Intensity; Annotation method: VS17_NEG_predict_3	-1	-1	-1	8.13	14_FDDAn	153.89067:42 153.89832:126 155.92813:16	null	444	419	410	398	227	188	219	342	285	422	471	520	552	259	570	198	314	400	262	140	258	362	423
326	0.883	154.06847	L-Histidine	[M-H]-	0.96	Normalized unit: Intensity; Annotation method: VS17_NEG_predict_3; Tag: Confirmed	0.93	0.97	0.92	164.1	05_FDDAn	154.06219:2963 154.07718:117 155.05495:38 155.06578:159 156.06810:71 156.07930:277	93.05220:36 137.03012:16 154.05954:17 154.06996:46	10917	10573	10710	10203	10847	13802	11587	10828	4283	4126	4458	11809	11882	13224	12182	11866	10550	11544	10650	9923	10478	10015	8672
327	0.798	154.93919	w/o MS2: Thiocyanic acid	[M-H]-	0.88	Normalized unit: Intensity; Annotation method: VS17_NEG_predict_3	-1	-1	-1	12.12	QC3_FDDAn	154.92296:167 154.93057:151 154.94411:43 155.05928:23 155.93445:19 156.92857:174 156.96133:25	null	408	1074	757	635	999	1136	735	872	623	823	641	497	861	1081	1126	674	482	518	468	578	720	725	506
328	2.253	155.03241	w/o MS2: 2-Amino-5-fluoro-3-nitrobenzoic acid	[M-H]-	0.13	Normalized unit: Intensity; Annotation method: VS17_NEG_predict_3	-1	-1	-1	8.5	QC3_FDDAn	155.03369:147 155.04984:50 155.99115:17 156.03860:34 156.07817:19 156.88409:21 156.89508:38 157.03113:27	null	365	343	302	177	235	391	490	462	63	66	45	293	164	319	263	329	188	224	281	212	155	312	280
329	5.276	155.03537	w/o MS2: 4-Ketopimelic acid	[M-H]-	0.17	Normalized unit: Intensity; Annotation method: VS17_NEG_predict_3	-1	-1	-1	8.49	16_FDDAn	155.03537:295 155.26421:16 155.89888:20 156.06003:33 157.08354:17	null	440	557	510	408	464	380	730	129	627	713	378	453	350	570	1035	556	155	366	622	458	665	375	525
330	12.96	155.86151	Unknown	[M-H]-	0.08	Normalized unit: Intensity	null	null	null	7.63	12_FDDAn	155.86104:257 155.88374:32 156.86185:34 156.87305:86 157.86809:18 157.92696:183 157.93901:93	null	472	485	500	425	463	456	392	436	458	483	528	374	487	287	433	534	349	260	324	489	493	196	481
331	2.679	156.06218	w/o MS2: N-Methylbenzylamine Hydrochloride	[M-H]-	0.08	Normalized unit: Intensity; Annotation method: VS17_NEG_predict_3	-1	-1	-1	15.02	15_FDDAn	156.05933:187 156.06735:88 156.08438:44 157.92938:39 158.02435:24 158.05034:57	null	148	89	106	104	77	79	89	126	222	196	69	103	191	204	224	104	173	30	47	47	39	310	238
332	2.555	156.0647	w/o MS2: N-Tigloylglycine	[M-H]-	0.92	Normalized unit: Intensity; Annotation method: VS17_NEG_predict_3	-1	-1	-1	32.74	QC4_FDDAn	156.06024:229 156.06665:601 157.04955:35 157.06380:109 157.33168:16 157.92105:18 158.04083:23 158.06531:18	null	2525	2279	1994	1491	2248	2153	2198	2386	3571	3339	3262	2472	2032	1642	3240	742	1524	1734	1847	2191	1917	2720	2439
333	0.886	156.07568	w/o MS2: L-Arginine	[M-H]-	0.67	Normalized unit: Intensity; Annotation method: VS17_NEG_predict_3	-1	-1	-1	13.7	02_FDDAn	156.07808:320 157.06737:42 157.98140:18 158.14432:20	null	1080	756	820	514	788	1540	1042	1033	311	137	159	747	602	1082	1035	781	623	528	723	962	616	839	496
334	12.952	156.86386	Unknown	[M-H]-	0.08	Normalized unit: Intensity	null	null	null	6.74	QC2_FDDAn	156.86894:140 156.88110:38 156.88872:33 156.93434:18 157.86020:34 157.93214:280 157.94292:144 158.84250:24 158.87112:17 158.92439:55 158.93719:111	null	575	650	511	605	853	441	465	713	467	1016	565	664	287	717	368	582	701	755	487	773	564	703	547
335	0.798	156.92754	w/o MS2: allantonin	[M-H]-	0.38	Normalized unit: Intensity; Annotation method: VS17_NEG_actual_2	-1	-1	-1	6.87	06_FDDAn	156.92641:246 156.96263:58 157.15497:22 158.89760:19 158.93382:48 158.95995:84 158.97841:7282 159.02129:25	null	591	551	512	426	533	630	497	235	252	420	469	417	438	287	334	230	340	513	322	154	571	278	365
336	12.846	157.92979	w/o MS2: 5-Bromopyridine-3-carboxylic acid	[M-H]-	0.96	Normalized unit: Intensity; Annotation method: VS17_NEG_predict_3; Tag: Misannotation	null	null	null	37.6	13_FDDAn	157.93103:1161 158.93100:174 158.93924:33 159.88406:39 159.89774:27 159.91919:17 159.93204:16 159.94157:72	85.95329:27 113.94359:24 127.94852:16	10587	7771	5991	7272	8094	7596	4186	7356	7676	7792	7420	7962	3850	5026	4850	7946	8124	6550	7285	8432	8251	4038	9256
337	6.436	158.02217	w/o MS2: 5-[2-Chloro-5-(trifluoromethyl)anilino]-5-oxopentanoic acid	[M-H]-	0.04	Normalized unit: Intensity; Annotation method: VS17_NEG_predict_3	-1	-1	-1	9.79	16_FDDAn	158.01689:126 158.02560:141 158.93413:49 159.03204:16 159.89470:44 160.01883:20 160.04933:31	null	24	24	27	8	29	33	52	24	5	22	6	287	149	290	473	17	31	18	13	154	115	95	42
338	5.236	158.0273	w/o MS2: Methyl 6-hydroxy-1H-indole-3-carboxylate	[M-H]-	0.96	Normalized unit: Intensity; Annotation method: VS17_NEG_predict_3; Tag: Misannotation	0.17	0.83	0.18	357.8	15_FDDAn	158.02725:5437 158.03717:963 158.05269:75 158.06967:122 158.09212:21 158.53529:21 159.03325:695 159.89685:42 160.02084:83 160.03304:104 160.04169:58	59.93142:30 80.05470:16 114.03145:87 114.03674:353 158.04144:32	50661	55105	50913	53485	47459	66293	63746	51359	54685	62079	50460	33491	39224	46884	47747	50934	40307	40797	56985	42224	41125	50936	52834
339	3.107	158.07881	w/o MS2: N-Isovalerylglycine	[M-H]-	0.96	Normalized unit: Intensity; Annotation method: VS17_NEG_predict_3	-1	-1	-1	26.99	QC1_FDDAn	158.08099:365 158.09436:27 158.11264:31 158.89423:21 158.93015:17 159.02910:18 159.07736:16 159.08836:38 159.11411:37 159.94617:16	null	1805	1503	1728	1465	1565	2348	2942	1908	1417	1597	1678	1663	1568	2175	2164	1418	736	1151	1718	1394	928	1627	1404
340	2.732	158.08385	w/o MS2: Heptanedioic acid, 1-[2-[(2-carboxyphenyl)methylene]hydrazide]	[M-H]-	0.13	Normalized unit: Intensity; Annotation method: VS17_NEG_predict_3	-1	-1	-1	10.29	18_FDDAn	158.08224:204 159.02649:25 159.08412:25 159.88472:16	null	35	30	11	12	503	402	582	335	182	140	170	263	425	283	434	211	392	474	375	234	189	225	192
341	5.565	158.1192	w/o MS2: 2-Acetamidooctanoic acid	[M-H]-	0.13	Normalized unit: Intensity; Annotation method: VS17_NEG_predict_3	-1	-1	-1	15.64	14_FDDAn	158.11920:215 159.02939:22 159.94679:23 160.17241:30	null	144	145	117	142	163	124	261	160	91	54	40	605	490	410	230	166	33	84	75	90	236	65	218
342	3.654	158.12396	w/o MS2: Pregabalin	[M-H]-	0.5	Normalized unit: Intensity; Annotation method: VS17_NEG_predict_3	-1	-1	-1	11.96	08_FDDAn	158.11900:352 158.12872:155 159.11696:19 159.12910:71 159.89395:28	null	690	604	896	712	1526	1020	511	1189	472	627	515	413	911	922	861	594	642	827	569	390	589	734	505
343	0.798	158.9283	w/o MS2: CDP	[M-H]-	0.04	Normalized unit: Intensity; Annotation method: VS17_NEG_predict_3	-1	-1	-1	7.55	16_FDDAn	158.92830:304 158.97842:3179 158.99748:73 159.89383:27 159.97354:258 159.98099:489 159.99313:30 160.02560:37 160.88376:23 160.89929:36 160.92517:22 160.97630:648 160.99196:18	null	263	387	185	510	312	485	325	331	95	123	294	252	257	223	626	140	116	183	267	302	267	97	287
344	2.885	158.97105	w/o MS2: 6-[(4-Chlorophenyl)sulfonyl]-3(2H)-pyridazinone	[M-H]-	0.04	Normalized unit: Intensity; Annotation method: VS17_NEG_predict_3	-1	-1	-1	4.47	15_FDDAn	158.96854:198 158.97815:67 159.07750:16 159.97430:18 160.83836:17 160.84618:17 161.04625:24	null	237	29	125	54	87	108	54	61	125	90	287	39	141	187	76	129	34	155	101	80	62	139	268
345	0.779	158.97794	w/o MS2: 6-Amino-1,3,5-triazine-2,4-dithiol	[M-H]-	0.96	Normalized unit: Intensity; Annotation method: VS17_NEG_predict_3; Tag: Misannotation	0.26	0.33	0.82	189.95	16_FDDAn	158.97856:4200 159.88344:21 159.89737:25 159.94731:17 159.97832:542 159.99675:49 160.87010:23 160.89667:76 160.90634:78 160.95227:32 160.97531:678	70.99705:21 114.99026:55 158.98734:44 159.90109:25	29598	30107	27145	28032	31688	35906	35194	31953	2916	2900	3233	17414	18769	17813	18122	23884	23157	23599	22468	17078	20748	20200	18900
346	1.033	159.02983	w/o MS2: L-Gulono-1,4-lactone	[M-H]-	0.04	Normalized unit: Intensity; Annotation method: VS17_NEG_actual_2	-1	-1	-1	9.05	14_FDDAn	159.02983:244 159.04237:88 159.07574:25 159.50383:25 159.95782:24 160.01401:23 160.93021:19 161.01016:386 161.01903:227 161.04596:229 161.06714:27	null	257	421	443	326	353	525	946	492	567	329	775	657	914	492	352	601	959	499	714	640	562	578	430
347	1.932	159.02998	w/o MS2: OXOADIPATE	[M-H]-	0.04	Normalized unit: Intensity; Annotation method: VS17_NEG_predict_3	-1	-1	-1	7.06	11_FDDAn	159.02463:102 159.03343:145 160.00378:31 160.03534:22 160.05054:16 160.06175:100 160.16312:33 160.83820:40 160.90242:24 161.00510:16 161.02406:33 161.03131:34 161.04781:287	null	85	103	205	235	346	488	502	331	983	797	789	403	300	253	652	138	173	201	188	68	367	383	122
348	4.032	159.04588	w/o MS2: 4-Methyl-3-(trifluoromethyl)benzoic acid	[M-H]-	0.88	Normalized unit: Intensity; Annotation method: VS17_NEG_predict_3	-1	-1	-1	20.45	08_FDDAn	159.04289:101 159.04922:57 159.88750:19 160.04430:28 161.03764:87 161.04648:216	null	951	950	1149	963	787	1016	873	876	241	161	242	1265	1154	1660	1576	1451	1354	839	1529	424	957	1155	757
349	3.552	159.06357	w/o MS2: 6-CARBOXYHEXANOATE	[M-H]-	0.08	Normalized unit: Intensity; Annotation method: VS17_NEG_actual_2	-1	-1	-1	10.56	10_FDDAn	159.06357:160 159.07600:105 159.89871:29 160.83971:18 160.85081:80 161.02087:29 161.04929:121	null	358	751	366	597	360	462	314	325	766	730	180	409	483	595	784	480	692	590	460	433	605	571	645
350	5.614	159.10196	w/o MS2: 3-Hydroxyvalproic acid	[M-H]-	0.04	Normalized unit: Intensity; Annotation method: VS17_NEG_predict_3	-1	-1	-1	9.64	19_FDDAn	159.10196:292 160.02960:21 161.04466:18	null	88	67	191	154	260	106	242	147	259	116	259	162	179	93	196	347	89	308	143	90	203	185	111
351	12.862	159.8932	w/o MS2: Pyrazosulfuron-ethyl	[M-H]-	0.42	Normalized unit: Intensity; Annotation method: VS17_NEG_predict_3	-1	-1	-1	6.16	17_FDDAn	159.89766:147 159.91119:26 159.92448:19 159.93195:33 159.94243:57 160.07710:16 160.76756:27 160.93877:23 160.94626:19 161.05252:17 161.87079:51 161.89021:25 161.92357:18 161.93700:58	null	585	378	442	322	489	666	664	830	580	378	742	452	546	471	642	639	632	184	629	659	476	374	454
352	5.219	160.02261	w/o MS2: 2-(Difluoromethoxy)pyridin-4-ol	[M-H]-	0.42	Normalized unit: Intensity; Annotation method: VS17_NEG_predict_3	-1	-1	-1	13.5	05_FDDAn	160.01541:126 160.02818:83 160.54301:32 161.01674:21 161.04778:189 161.91728:37 162.02168:502 162.04288:77 162.05682:29	null	2317	2746	2669	2416	2540	2683	2513	2406	1315	1418	2510	1300	2652	2004	2156	2420	1580	2759	2674	978	1488	2831	2460
353	4.777	160.03702	w/o MS2: Indole-3-carboxylic acid	[M-H]-	0.17	Normalized unit: Intensity; Annotation method: VS17_NEG_predict_3	-1	-1	-1	16.14	15_FDDAn	160.03177:98 160.03978:307 161.04181:745 161.05402:69 162.04062:16	null	362	636	421	188	400	468	559	321	300	440	431	1338	1255	1670	1176	386	466	422	404	588	493	506	662
354	3.882	160.03998	w/o MS2: Hippuric acid	[M-H]-	0.29	Normalized unit: Intensity; Annotation method: VS17_NEG_actual_2	-1	-1	-1	13.19	04_FDDAn	160.03998:236 161.03677:41 161.04688:24 161.88504:22 162.02057:16 162.02832:19 162.05165:24	null	635	614	820	906	463	419	484	690	320	234	534	2265	934	933	1581	738	659	530	849	638	587	661	703
355	5.138	160.04042	w/o MS2: 3-Hydroxy-5-methyl-3-[2-oxo-2-(2-pyridinyl)ethyl]-1,3-dihydro-2H-indol-2-one	[M-H-C7H5NO]-	0.75	Normalized unit: Intensity; Annotation method: VS17_NEG_predict_3; Tag: Misannotation	0.72	0.65	0.88	41.27	13_FDDAn	160.03922:1753 160.05258:224 161.03848:134 161.89664:22 162.01845:23 162.02728:29	132.05005:21 133.05417:37 160.03258:19 160.04115:53	1754	1168	1769	1363	1459	1014	2394	1281	1037	851	2168	6065	5340	6168	6331	2154	1801	1515	1893	2294	1881	2490	1827
356	3.249	160.04176	w/o MS2: 2,8-Quinolinediol	[M-H]-	0.17	Normalized unit: Intensity; Annotation method: VS17_NEG_predict_3	-1	-1	-1	5.83	19_FDDAn	160.03568:187 160.84906:28 161.03622:16 161.84731:41 161.98735:62 162.04395:18	null	207	352	539	597	575	1234	840	1068	601	825	706	518	419	401	817	709	584	777	668	365	473	798	746
357	1.974	160.0605	w/o MS2: 6-(4-Morpholinyl)-1H-purine	[M-H]-	0.75	Normalized unit: Intensity; Annotation method: VS17_NEG_predict_3	-1	-1	-1	15.16	03_FDDAn	160.05537:20 160.06305:66 161.03482:69 161.04593:23 161.88979:26 161.89622:44	null	708	769	562	679	845	861	840	820	1142	1657	985	1390	1678	1369	1765	1391	558	751	1118	929	1000	757	1095
358	2.262	160.06618	w/o MS2: 6-Fluoro-2,3,4,9-tetrahydro-1H-carbazole	[M-H]-	0.46	Normalized unit: Intensity; Annotation method: VS17_NEG_predict_3	-1	-1	-1	14.14	16_FDDAn	160.05621:243 160.06523:172 160.07204:46 161.04358:291 161.06252:75 161.07027:186 161.08109:63 162.04651:17 162.07677:20 162.08714:72	null	506	537	402	380	51	47	131	61	394	230	367	680	782	885	898	346	125	287	479	252	347	341	308
359	0.997	160.83752	Unknown	[M-H]-	0.13	Normalized unit: Intensity	null	null	null	30.21	11_FDDAn	160.83920:345 160.85266:127 161.03381:108 161.04503:287 161.05699:36 161.09625:19 161.13759:19 162.82646:17 162.83955:283	null	55	47	106	97	327	77	168	189	5601	5908	4843	167	207	239	46	104	121	46	91	321	370	414	304
360	12.916	160.84013	Unknown	[M-H]-	0.08	Normalized unit: Intensity	null	null	null	10.89	15_FDDAn	160.84013:298 160.84621:118 160.91510:20 160.94261:16 161.84944:157 161.91652:76 161.95392:27 162.83847:278 162.93042:111	null	276	141	146	232	303	188	87	275	300	338	129	110	336	310	251	109	244	274	264	157	111	159	151
361	12.736	160.91597	Unknown	[M-H]-	0.04	Normalized unit: Intensity	null	null	null	10.36	07_FDDAn	160.90863:80 160.92184:159 161.04712:24 161.90381:18 161.91612:16 162.94707:36	null	528	1220	620	1022	1171	955	1394	567	735	611	908	573	369	743	883	558	755	924	939	1551	699	487	659
362	0.782	160.97771	w/o MS2: OPFC-perfluoroalkyl_sulfate; C2H4F2O4S	[M-H]-	0.83	Normalized unit: Intensity; Annotation method: VS17_NEG_predict_3	-1	-1	-1	29.76	04_FDDAn	160.97148:619 160.98024:496 161.03926:17 161.97934:79 161.98900:16 162.88933:58	null	4356	4502	4303	3986	4803	5588	5556	5040	269	479	423	2571	2542	2787	2446	3314	3420	3889	3444	2649	3518	2745	3184
363	1.048	161.0078	w/o MS2: myo-Inositol	[M-H]-	0.58	Normalized unit: Intensity; Annotation method: VS17_NEG_actual_2	-1	-1	-1	18.55	16_FDDAn	161.00714:519 161.01549:257 161.03644:29 161.04559:186 161.91388:20 161.96060:21 162.00769:23 162.07808:16 162.83641:49 162.94145:861 162.95503:61 163.00214:35 163.02319:274 163.03242:60 163.06432:24	null	1694	1095	1110	1316	2314	2779	3248	3126	975	1193	781	3047	3249	2870	2696	2665	1843	2426	2066	1857	1109	1851	1424
364	5.281	161.04062	w/o MS2: 1,6-Anhydro-.beta.-D-glucose	[M-H]-	0.25	Normalized unit: Intensity; Annotation method: VS17_NEG_predict_3	-1	-1	-1	10.53	15_FDDAn	161.04553:282 161.05681:34 161.93045:118 162.00551:77 162.01988:366 162.02650:276 162.04301:19 162.05386:20 162.41637:16 163.01709:16 163.02472:35	null	1074	1543	1449	1737	1336	849	1323	957	1095	1199	951	428	1207	1209	1612	833	612	527	1240	902	1185	757	711
365	2.281	161.04167	w/o MS2: 5-(2-Fluorophenyl)-2-furoic acid	[M-H]-	0.04	Normalized unit: Intensity; Annotation method: VS17_NEG_predict_3	-1	-1	-1	17.7	13_FDDAn	161.03630:149 161.04167:373 161.05138:174 161.07201:225 161.90315:17 161.92264:27 161.92938:22 162.06487:21 162.88663:33	null	165	418	177	117	92	546	373	582	388	397	271	1693	1294	1473	2368	371	538	584	201	386	140	631	206
366	4.761	161.04176	w/o MS2: 1,6-Anhydro-beta-D-glucose	[M-H]-	0.71	Normalized unit: Intensity; Annotation method: VS17_NEG_predict_3	-1	-1	-1	15.64	02_FDDAn	161.03618:108 161.04506:452 161.06433:46 161.07890:22 162.04816:47 163.00749:20 163.04013:17 163.06590:71	null	1858	1724	1501	1377	1514	1920	1964	1743	1108	1315	1157	2485	2264	2457	2917	1306	1044	1521	1047	1507	1020	2091	1607
367	2.125	161.04579	.beta.-D-Glucopyranoside, 4-[(4-carboxy-3-hydroxy-3-methyl-1-oxobutoxy)methyl]phenyl	[M-H-C13H16O6]-	0.96	Normalized unit: Intensity; Annotation method: VS17_NEG_predict_3; Tag: Misannotation	0.89	0.9	0.95	446.33	15_FDDAn	161.04523:17475 161.06708:159 161.08551:21 161.11397:16 161.46249:17 161.89198:17 162.04521:717 162.05304:788 162.88423:51 162.90118:21 163.01703:47 163.04681:78 163.05733:105	57.03223:38 57.03559:60 98.85026:18 99.04465:346 99.05349:57 99.27721:18 100.03819:40 101.02493:56 117.05895:16 161.04431:389	26491	29901	26063	23792	20895	21747	29920	19053	18069	19276	17825	51303	56475	58555	60054	35533	30220	30290	32523	28072	26796	30627	30625
368	0.998	161.04654	w/o MS2: myo-Inositol	[M-H-H2O]-	0.58	Normalized unit: Intensity; Annotation method: VS17_NEG_actual_2	-1	-1	-1	24.34	01_FDDAn	161.04219:579 161.04990:290 161.06538:23 162.04131:24 162.06593:57 162.22209:18 162.93909:2285 163.01828:210 163.02881:350 163.04897:16	null	4002	2722	2912	4365	2221	1912	2315	2061	5022	4917	5044	2750	2461	2751	2338	2592	2483	2351	2523	2833	1758	4095	2916
369	12.808	161.0481	w/o MS2: Maltose	[M-H]-	0.08	Normalized unit: Intensity; Annotation method: VS17_NEG_predict_3	-1	-1	-1	6.7	02_FDDAn	161.04572:224 161.05537:26 161.90292:45 161.92070:28 162.04509:16 162.88382:21 162.93260:30 162.93965:44 162.98740:23 163.05997:18	null	279	467	267	396	343	409	448	156	301	601	128	217	186	268	331	179	323	313	264	408	99	37	240
370	2.276	161.07318	w/o MS2: 7-Sulfanylheptanoic acid	[M-H]-	0.04	Normalized unit: Intensity; Annotation method: VS17_NEG_predict_3	-1	-1	-1	15.56	14_FDDAn	161.07318:351 161.92395:17 162.01785:21 162.04466:41 162.06396:18 162.89215:22 163.05133:17	null	81	32	104	41	65	15	75	10	87	33	64	767	939	696	1071	56	30	36	75	48	195	157	70
371	3.111	161.0815	w/o MS2: DL-5-HYDROXYLYSINE	[M-H]-	0.96	Normalized unit: Intensity; Annotation method: VS17_NEG_predict_3; Tag: Misannotation	0.42	0.57	0.63	44.5	08_FDDAn	161.07573:558 161.08313:1729 161.10075:37 161.89450:47 162.02809:24 162.06120:39 162.07912:37 162.08679:100 162.84090:20 162.89240:29 162.97829:19 162.98895:52 163.04108:78 163.07556:27 163.09065:17	117.05219:18 161.07489:38 161.08603:19 162.84218:17	3409	2176	3439	2934	3990	5790	6985	5117	6653	6447	5269	1385	2112	1818	2303	2665	2386	2053	2704	2616	2603	4765	1863
372	12.938	161.91258	Unknown	[M-H]-	0.96	Normalized unit: Intensity; Tag: Misannotation	null	null	null	20.6	01_FDDAn	161.90775:589 161.91431:1338 161.92996:61 162.87393:20 162.88174:16 162.91190:128 162.92274:69 162.98055:23 163.91200:122 163.92662:187	115.91441:23 115.92812:33	2331	1914	1723	1699	2383	1273	2143	1494	1559	1808	2258	1735	1695	1560	2513	1237	1402	1771	900	1303	2337	1861	1380
373	2.608	161.96793	w/o MS2: 3-(Aminosulfonyl)-2-thiophenecarboxylic acid	[M-H]-	0.96	Normalized unit: Intensity; Annotation method: VS17_NEG_predict_3; Tag: Misannotation	0.45	0.68	0.78	197.33	QC4_FDDAn	161.96864:5318 161.97900:885 162.01991:17 162.05363:17 162.89421:19 162.96007:188 162.97488:413 163.94893:66 163.96465:398 163.98499:27 164.06436:16	58.97736:26 59.97104:17 161.96526:55	19029	22266	19397	19825	19456	24508	30577	22526	14033	12510	12026	34716	37048	38394	39537	21601	17563	18086	22962	17716	16184	18526	20551
374	5.226	162.01962	w/o MS2: Coniferyl aldehyde	[M-H]-	0.88	Normalized unit: Intensity; Annotation method: VS17_NEG_actual_2; Tag: Confirmed	-1	-1	-1	21.01	16_FDDAn	162.02235:1290 162.04414:20 162.06750:16 162.89478:22 163.02118:145 163.81337:16 163.89185:16 163.93636:20 164.01387:62 164.03464:181	null	1441	1518	1158	1304	1687	1247	2526	1509	1207	1091	1325	5960	7393	7924	7483	1885	881	1369	1133	2600	2070	2818	2557
375	3.116	162.02223	w/o MS2: N-Acetylcysteine	[M-H]-	0.04	Normalized unit: Intensity; Annotation method: VS17_NEG_actual_2	-1	-1	-1	9.76	15_FDDAn	162.01242:16 162.02223:318 162.03575:50 162.89662:20 162.92834:22 163.02081:24 163.04027:25 163.57133:16	null	101	169	117	54	154	111	89	89	37	95	25	221	189	395	473	21	58	13	46	181	80	117	38
376	5.427	162.02397	w/o MS2: 2H-3,1-Benzoxazine-2,4(1H)-dione	[M-H]-	0.13	Normalized unit: Intensity; Annotation method: VS17_NEG_predict_3	-1	-1	-1	21.68	15_FDDAn	162.01929:207 162.02568:191 163.04044:19 163.06117:20 164.01407:58 164.02080:30	null	376	349	178	108	290	584	781	115	274	299	384	2612	1616	2369	3558	933	519	610	394	382	614	771	785
377	4.55	162.09468	w/o MS2: N-Acetyl-L-phenylalanine	[M-H]-	0.38	Normalized unit: Intensity; Annotation method: VS17_NEG_actual_2	-1	-1	-1	13.35	06_FDDAn	162.09283:138 162.10310:131 162.83585:144 162.90489:20 162.98340:21 163.04161:18 163.09341:19 163.15994:28 164.04927:16	null	388	485	377	502	610	485	528	592	562	528	541	297	294	216	274	392	170	442	361	254	250	373	447
378	0.968	162.83701	Unknown	[M-H]-	0.13	Normalized unit: Intensity	null	null	null	25.52	12_FDDAn	162.83818:414 162.94429:155 163.02231:283 163.03438:95 163.05367:44 163.29587:22 163.52733:19 163.83755:35 164.06975:16 164.82932:104 164.83891:124	null	45	99	100	64	207	141	25	95	4708	4213	5080	345	90	289	255	29	258	94	160	772	576	597	396
379	12.914	162.83847	Unknown	[M-H]-	0.13	Normalized unit: Intensity	null	null	null	12.63	20_FDDAn	162.83290:93 162.83971:309 162.85298:37 162.87312:25 162.88202:16 162.92386:70 162.93633:46 163.84497:140 163.92542:242 163.94145:50 164.82391:17 164.83441:19 164.85120:66 164.89833:27	null	366	178	169	176	93	259	96	257	111	514	279	169	238	316	208	295	201	243	520	178	130	156	220
380	12.825	162.88451	Unknown	[M-H]-	0.21	Normalized unit: Intensity	null	null	null	5.93	QC1_FDDAn	162.88211:312 162.88936:246 162.92853:220 162.93858:129 162.98553:50 163.03656:26 163.85158:21 163.91206:145 163.93192:57 163.94572:78 164.87628:201 164.89937:52	null	301	675	474	364	428	488	494	430	644	450	735	311	318	332	263	431	439	552	618	910	735	436	486
381	12.851	162.9324	w/o MS2: Potassium nitrate	[M-H]-	0.42	Normalized unit: Intensity; Annotation method: VS17_NEG_predict_3	-1	-1	-1	5.95	11_FDDAn	162.93457:266 163.01904:18 163.82837:16 163.86060:42 163.87639:36 163.90852:52 163.92252:32 163.93506:240 164.85675:38 164.87288:98 164.88284:38	null	411	380	799	1212	1276	1373	777	969	417	608	1019	906	706	605	945	921	1354	1269	1208	765	944	762	806
382	1.081	162.94078	w/o MS2: Potassium nitrate	[M-H]-	0.04	Normalized unit: Intensity; Annotation method: VS17_NEG_predict_3; Tag: Misannotation	0.64	0.3	0.75	55.33	14_FDDAn	162.93907:1443 162.96016:48 163.01257:41 163.02103:150 163.03175:40 163.06082:206 163.84273:18 163.92867:19 164.93529:147 164.95007:68 165.03926:210	61.98451:30 162.93379:17	5390	5489	10518	4856	5164	6163	6318	5013	1320	1565	812	9361	9485	9784	9264	10749	4585	9987	9558	17043	16763	7465	7393
383	0.955	162.94261	w/o MS2: Potassium nitrate	[M-H]-	0.83	Normalized unit: Intensity; Annotation method: VS17_NEG_predict_3; Tag: Misannotation	0.69	0.49	0.75	94.48	01_FDDAn	162.93761:2290 162.94991:356 163.01782:16 163.03078:113 163.93922:16 164.93947:225 164.94579:211 165.02356:20 165.03581:293 165.04222:871	61.97791:41 75.00629:18	27529	33832	24989	24413	23706	20614	28523	23491	83	1596	97	11492	16464	18997	18126	20110	27341	22538	27241	17001	16871	13181	9596
384	1.588	163.02121	w/o MS2: 6,8-Difluoro-7-hydroxy-4-methylcumarin	[M-H]-	0.13	Normalized unit: Intensity; Annotation method: VS17_NEG_predict_3	-1	-1	-1	15.92	10_FDDAn	163.02194:392 163.90981:36 164.03401:45 164.89018:17 164.90350:16 164.91560:36 164.92494:31 165.00623:20 165.03247:52	null	354	326	214	507	345	413	384	504	2942	2081	1522	158	245	314	624	453	353	435	839	514	798	978	517
385	1.011	163.02454	w/o MS2: 2,4-DIHYDROXYPTERIDINE	[M-H]-	0.67	Normalized unit: Intensity; Annotation method: VS17_NEG_predict_3	-1	-1	-1	34.59	05_FDDAn	163.02507:1398 163.91029:21 163.93916:17 164.02525:40 164.05270:18 164.06837:72 164.93912:318 165.01907:21 165.03192:223 165.03906:563 165.04698:314 165.07343:35	null	3293	3292	3015	3976	4028	4899	4575	3665	5074	5687	4906	4288	4075	3753	3647	3944	4100	4214	6178	3906	3636	4235	4123
386	3.069	163.03552	w/o MS2: Atranorin	[M-H]-	0.79	Normalized unit: Intensity; Annotation method: VS17_NEG_predict_3	-1	-1	-1	14.58	01_FDDAn	163.04013:457 163.05545:108 163.07495:23 164.04520:114 164.83751:69 165.01974:35 165.05026:23 165.05980:31	null	1590	1964	1429	1565	1399	1774	1559	927	1318	1051	1007	507	321	404	536	1604	1244	1033	1265	1099	671	847	1344
387	2.856	163.03621	w/o MS2: (2-Benzimidazolylthio)acetic acid	[M-H]-	0.04	Normalized unit: Intensity; Annotation method: VS17_NEG_predict_3	-1	-1	-1	6.06	06_FDDAn	163.03383:65 163.04213:129 164.03214:24 164.04390:17 164.82953:18 164.84200:44 165.06200:26	null	96	99	137	165	203	286	434	298	109	117	209	53	215	84	170	160	218	70	84	185	95	105	139
388	4.416	163.0367	4-Coumaric acid	[M-H]-	0.96	Std; Normalized unit: Intensity; Annotation method: VS17_NEG_actual_2; Tag: Confirmed	-1	-1	-1	16.81	QC3_FDDAn	163.03857:321 163.93022:19 164.00099:28 164.03232:16 164.04352:269 164.06647:17 165.01445:16 165.02245:31 165.05670:221 165.12173:24	null	2296	3427	2462	2165	3447	3178	3597	3617	2972	3519	2732	2147	594	2107	1901	1269	1380	2251	2388	2145	2727	3328	2755
389	4.181	163.03786	w/o MS2: trans-4-Coumaric acid	[M-H]-	0.21	Normalized unit: Intensity; Annotation method: MSMS-Neg-PlaSMA_1; Tag: Confirmed	-1	-1	-1	10.85	04_FDDAn	163.03940:330 163.91295:16 164.02498:43 164.04677:23 164.05466:27	null	1219	699	1139	1328	1419	1166	1010	1312	1049	1228	542	1145	2322	2017	1656	1733	1101	783	1190	1359	917	1177	1171
390	2.384	163.04166	w/o MS2: L-Tyrosine	[M-H]-	0.67	Normalized unit: Intensity; Annotation method: VS17_NEG_predict_3	-1	-1	-1	18.4	01_FDDAn	163.04041:499 163.06114:52 163.89186:16 164.04697:50 164.07027:17 164.83690:17 164.90138:20 165.01382:21	null	1666	1536	1175	1030	689	894	1157	767	337	330	489	1468	1306	1352	1510	1317	1081	823	858	664	678	931	786
391	1.444	163.05795	w/o MS2: L-Rhamnose	[M-H]-	0.96	Normalized unit: Intensity; Annotation method: VS17_NEG_actual_2	-1	-1	-1	39.01	04_FDDAn	163.06123:888 163.92599:17 164.06155:18 164.06706:25 164.83931:38 164.93665:17 165.02341:21 165.04938:39	null	1954	2486	2229	2558	2068	3319	3129	2271	1520	1641	1798	1333	2038	1989	2415	2246	1506	1761	2581	1687	1326	3013	1325
392	1.127	163.05836	w/o MS2: L-Rhamnose	[M-H]-	0.38	Normalized unit: Intensity; Annotation method: VS17_NEG_actual_2	-1	-1	-1	41.7	19_FDDAn	163.05760:536 163.06487:330 163.93082:43 164.02278:39 164.91893:32 164.93036:80 164.94136:51 165.04065:71 165.05089:80 165.07030:37	null	1812	2452	2190	1918	2206	3083	4232	2287	891	1166	1075	1477	1654	1746	2415	1584	1326	2011	2199	1787	1918	2510	2248
393	4.217	163.0621	w/o MS2: 6-Deoxy-D-Glucose	[M-H]-	0.08	Normalized unit: Intensity; Annotation method: VS17_NEG_predict_3	-1	-1	-1	7.85	16_FDDAn	163.06168:254 163.09108:16 164.01593:18 164.03627:23 164.06876:382 165.01048:23 165.02057:51 165.06058:21 165.07098:17 165.07835:23	null	138	242	365	278	362	181	281	273	371	376	128	826	423	898	917	362	283	139	86	135	354	387	580
394	12.924	163.92238	Unknown	[M-H]-	0.46	Normalized unit: Intensity	null	null	null	8.72	17_FDDAn	163.93045:233 164.83705:17 164.95004:19 165.83499:39 165.84288:32 165.85864:16	null	1369	713	1133	827	1580	715	1043	2043	1337	1064	1756	855	1461	790	1919	1718	595	1616	1349	2011	1681	1400	799
395	2.608	163.96263	Unknown	[M-H]-	0.96	Normalized unit: Intensity	null	null	null	22.62	16_FDDAn	163.95802:405 163.96782:729 163.97583:166 164.76941:21 164.96286:30 164.97733:99 165.02908:36 165.07361:26 165.95795:69	null	1600	2085	1815	1951	1840	2384	3226	2069	1222	1378	727	2493	3558	3502	4078	2202	1574	1748	2378	1397	1508	1883	2012
396	4.417	164.04655	w/o MS2: 4-Methyl-3-(trifluoromethyl)-1H-pyrazol-5-amine	[M-H]-	0.96	Normalized unit: Intensity; Annotation method: VS17_NEG_predict_3; Tag: Misannotation	-1	-1	-1	28.87	12_FDDAn	164.04448:384 164.05238:190 164.06451:54 165.01903:47 165.05460:64 165.52080:34 166.04677:29 166.06432:274 166.13033:18	null	3263	3971	3469	2833	4006	4634	6447	4797	4517	4862	4674	1100	1159	973	1301	2861	3682	2780	3728	3372	3368	2732	3886
397	3.533	164.04758	w/o MS2: Junipediol A 8-glucoside	[M-H]-	0.04	Normalized unit: Intensity; Annotation method: VS17_NEG_predict_3	-1	-1	-1	8.01	05_FDDAn	164.03905:76 164.04758:335 164.06285:45 164.99950:23 165.01834:30 165.04356:20 165.06151:47	null	167	498	442	421	962	1222	798	920	169	242	335	167	283	198	199	467	517	473	604	245	236	619	241
398	2.51	164.07101	L-(-)-Phenylalanine	[M-H]-	0.96	Normalized unit: Intensity; Annotation method: VS17_NEG_predict_3; Tag: Confirmed	0.96	0.95	0.94	337.18	01_FDDAn	164.07062:5888 164.89468:16 165.07108:502 165.08340:329 166.04128:33 166.07475:20 166.08185:63	72.00587:16 103.05402:68 147.04584:114 164.06041:112 164.07286:42 164.08324:21	14391	13880	14994	13108	35963	41467	45997	36750	20229	19880	16866	10340	10751	13571	11182	12681	13743	16137	15423	17457	13891	20569	15683
399	4.242	164.07378	w/o MS2: N-Acetyl-L-phenylalanine	[M-H-C2H2O]-	0.29	Normalized unit: Intensity; Annotation method: VS17_NEG_actual_2	-1	-1	-1	15.69	16_FDDAn	164.07149:258 164.07954:163 164.83707:41 165.05705:20	null	448	587	279	253	247	676	604	481	484	971	648	1726	1618	1766	1434	523	382	349	427	637	481	517	681
400	0.953	164.83891	Unknown	[M-H]-	0.13	Normalized unit: Intensity	null	null	null	9.51	12_FDDAn	164.82932:104 164.83891:124 165.03928:4725 165.07829:16 165.84995:19 165.90271:17 166.03627:102 166.04393:108 166.05600:66	null	14	84	33	21	37	50	20	0	1440	1282	1547	171	191	168	42	11	35	39	40	149	130	35	318
401	12.825	164.87775	Unknown	[M-H]-	0.29	Normalized unit: Intensity	null	null	null	6.15	12_FDDAn	164.87674:141 164.88615:211 164.95990:84 165.84802:37 165.88429:52 165.90019:46 165.90863:18 165.92114:33 165.93367:27 165.98904:21 166.04185:35 166.05728:29 166.87466:52	null	260	362	229	427	206	486	225	376	362	309	424	301	181	528	332	293	120	374	519	445	362	205	199
402	0.95	164.94122	w/o MS2: PFSA-Cl; CHClF2O3S	[M-H]-	0.5	Normalized unit: Intensity; Annotation method: VS17_NEG_predict_3	-1	-1	-1	15.23	13_FDDAn	164.93073:37 164.94101:127 165.04030:2033 165.05060:399 165.37871:16 166.03255:62 166.04700:38 166.94115:17 167.04115:36	null	1745	1884	981	1103	2164	1647	2043	1515	88	90	6	949	2042	1799	877	1295	1679	1655	2142	991	723	708	864
403	3.944	165.01997	w/o MS2: THIOPURINE S-METHYLETHER	[M-H]-	0.46	Normalized unit: Intensity; Annotation method: VS17_NEG_predict_3	-1	-1	-1	10.53	20_FDDAn	165.01205:114 165.02164:213 165.03209:30 165.06120:24 166.01627:23	null	466	812	498	365	620	380	672	650	475	450	719	926	998	619	912	647	959	789	736	695	489	615	456
404	0.983	165.03825	D-(+)-Ribonic acid .gamma.-lactone	[M+OH]-	0.96	Normalized unit: Intensity; Annotation method: VS17_NEG_predict_3; Tag: Confirmed	0.84	0.91	0.92	115.79	11_FDDAn	165.04050:3904 165.24478:18 165.83685:16 165.91061:18 165.99268:23 166.04333:399 166.05318:68 166.39655:31 166.83501:17 167.04340:73 167.08684:31	75.01099:35 101.02423:18 129.02483:23 147.02538:30 165.03673:115 165.05081:24	7871	6644	7306	7921	7512	10808	10684	9703	15455	16226	17533	11501	12641	13553	11607	10752	8740	10540	11648	10233	9419	9836	9031
405	3.125	165.05621	w/o MS2: Caffeyl alcohol	[M-H]-	0.92	Normalized unit: Intensity; Annotation method: MSMS-Neg-PlaSMA_1; Tag: Confirmed	-1	-1	-1	17.58	02_FDDAn	165.05566:221 165.06635:187 166.06337:31 167.03310:27	null	752	727	953	860	1077	1244	1119	1247	1039	1036	602	1246	1216	1282	1138	720	644	624	740	590	513	726	835
406	1.033	165.90285	w/o MS2: 7-Methyluric acid	[M-H]-	0.38	Normalized unit: Intensity; Annotation method: VS17_NEG_predict_3	-1	-1	-1	8.77	17_FDDAn	165.90285:128 165.91017:76 166.05371:16 167.02028:699 167.04179:17 167.08691:19 167.91039:23	null	747	808	802	766	539	713	261	736	30	23	20	854	573	823	431	828	937	796	714	460	546	797	515
407	12.935	165.90935	w/o MS2: 2-(4-Chlorophenyl)-1,3-thiazolidin-4-one	[M-H]-	0.79	Normalized unit: Intensity; Annotation method: VS17_NEG_predict_3	-1	-1	-1	15.4	QC2_FDDAn	165.90514:513 165.92419:18 166.87358:18 166.89532:56 166.90884:18 166.91910:65 167.84836:18 167.85927:38 167.86511:35 167.87312:25 167.88544:50 167.90727:20 167.92113:22	null	533	842	529	557	991	527	584	967	296	485	550	448	787	382	1135	273	581	642	223	428	610	605	314
408	12.83	165.92491	Unknown	[M-H]-	0.04	Normalized unit: Intensity	null	null	null	7.58	QC1_FDDAn	165.92491:257 166.05115:73 166.87312:132 166.88217:50 166.93159:27 166.99554:20 167.88094:52 167.91193:21 167.92842:19 167.94971:17 168.01085:16	null	247	82	218	347	345	156	466	238	223	165	196	184	315	122	287	279	129	154	531	470	77	301	303
409	4.419	166.05965	w/o MS2: Dihydroconiferyl alcohol	[M-H]-	0.54	Normalized unit: Intensity; Annotation method: VS17_NEG_predict_3	-1	-1	-1	18.73	17_FDDAn	166.06329:188 166.06961:43 167.02879:42 167.06898:49 168.04538:48	null	619	1326	747	1027	1632	1923	2755	2184	1696	2629	1969	512	268	497	546	1258	608	737	839	966	999	1423	731
410	1.538	167.01976	Uric acid	[M-H]-	0.96	Normalized unit: Intensity; Annotation method: VS17_NEG_predict_3; Tag: Confirmed	0.96	0.86	0.85	81.84	16_FDDAn	167.01273:583 167.02144:1650 167.04179:100 168.01167:61 168.02412:78 168.99493:49	124.01634:20 167.01033:16 167.02185:43	5200	6373	3718	1793	3085	5675	5885	4590	5471	4840	4290	9390	10487	5407	11377	5456	6977	4459	9027	5947	3601	6222	4906
411	1.065	167.02632	w/o MS2: 7-Chloro-4-indanol	[M-H]-	0.79	Normalized unit: Intensity; Annotation method: VS17_NEG_predict_3	-1	-1	-1	29.95	QC1_FDDAn	167.01756:156 167.02684:339 167.03371:128 167.05644:16 167.87459:18 167.88310:16 168.88330:118	null	3097	2417	2384	2765	1707	2515	1332	2073	2410	1753	2175	3416	3550	3985	3302	3439	3162	2966	2395	2012	1717	2840	2037
412	2.556	167.0349	Vanillic acid	[M-H]-	0.96	Normalized unit: Intensity; Annotation method: VS17_NEG_predict_3; Tag: Confirmed	0.7	0.76	0.86	46.23	QC3_FDDAn	167.03436:1113 167.99829:18 168.04070:27 168.06447:36 168.44115:16 169.00867:35 169.01820:44 169.03888:18 169.05009:17	109.02512:19 123.04536:44 152.00409:24	2181	1959	1664	2017	2433	2602	2736	2834	1979	2307	2067	3470	2872	3145	3332	2129	1394	1425	2052	2385	1829	2468	2206
413	3.257	167.04204	w/o MS2: Dihydroxyphenylacetic acid	[M-H]-	0.25	Normalized unit: Intensity; Annotation method: VS17_NEG_actual_2	-1	-1	-1	12.47	16_FDDAn	167.03534:137 167.04593:81 168.03459:24 168.99260:20 169.02846:45 169.08742:24	null	273	704	564	668	498	651	1072	1176	938	720	492	575	1097	1294	969	688	615	880	797	714	399	778	589
414	12.948	167.86269	Unknown	[M-H]-	0.04	Normalized unit: Intensity	null	null	null	10.78	05_FDDAn	167.86269:272 167.88304:24 167.89108:20 167.91289:40 168.85680:57 168.87485:18 168.88484:57 168.89355:67 168.92213:24 169.87309:119 169.87999:67 169.89066:16 169.90099:36	null	413	144	335	285	458	263	330	385	237	230	546	370	298	300	269	336	396	171	429	282	397	187	353
415	2.689	168.03857	w/o MS2: N-(2-Furoyl)glycine	[M-H]-	0.08	Normalized unit: Intensity; Annotation method: VS17_NEG_predict_3	-1	-1	-1	11.08	20_FDDAn	168.03857:145 168.87663:25 168.88307:51 168.98395:52 169.02974:33 170.02650:18 170.04332:20 170.08308:44	null	105	106	128	212	194	324	372	215	10	38	31	127	59	210	61	84	132	225	403	35	80	43	45
416	0.933	168.0479	w/o MS2: N-(2-Furoyl)glycine	[M-H]-	0.21	Normalized unit: Intensity; Annotation method: VS17_NEG_predict_3	-1	-1	-1	26.39	12_FDDAn	168.03920:316 168.04723:267 168.92038:16 169.04851:43 169.87169:23 170.05037:35	null	356	128	242	369	43	117	22	205	2548	2410	1899	709	635	832	325	349	694	819	391	655	741	647	608
417	1.041	168.88831	Unknown	[M-H]-	0.08	Normalized unit: Intensity	null	null	null	9.36	03_FDDAn	168.88254:111 168.88831:242 169.05434:50 169.89340:72 170.03873:17 170.06041:16 170.69339:20	null	342	602	1101	348	597	455	234	297	66	401	60	1015	231	327	245	556	258	381	701	492	750	569	797
418	12.915	168.88834	w/o MS2: 6-[(4-Chlorobenzyl)sulfanyl]-1,2,4-triazine-3,5(2H,4H)-dione	[M-H]-	0.96	Normalized unit: Intensity; Annotation method: VS17_NEG_predict_3	-1	-1	-1	11.65	20_FDDAn	168.88374:169 168.89189:228 168.90814:79 169.85919:16 169.87282:41 169.89091:16 169.90176:16 170.85045:40 170.86253:36 170.87288:118 170.88483:180 170.89621:24	null	923	976	1031	1119	1089	822	1049	1080	666	581	805	828	1255	968	1163	635	1158	903	1086	784	976	493	1351
419	2.423	169.04976	w/o MS2: 5-hydroxy-4-methoxy-5-prop-1-en-2-ylfuran-2-one	[M-H]-	0.25	Normalized unit: Intensity; Annotation method: VS17_NEG_predict_3	-1	-1	-1	9.39	01_FDDAn	169.05092:179 170.87712:19 171.02437:16	null	308	218	119	125	176	184	242	205	120	81	87	543	314	727	680	204	315	256	274	219	246	461	350
420	1.476	169.06061	w/o MS2: 3	4-DIHYDROXYPHENYLGLYCOL""	null	FALSE	0.63	-1	-1	0.76	10.23	16_FDDAn	169.05875:114 169.06668:43 169.98260:20 170.04300:19 170.89308:21 170.96571:16 170.99101:38 171.00540:124 171.03253:27 171.07997:18	null	70	114	58	99	148	255	323	0	7	23	17	250	147	257	374	96	109	157	131	94	57	74	26.76321719
421	5.546	169.09456	w/o MS2: 10-Hydroxydecanoic acid	[M-H]-	0.04	Normalized unit: Intensity; Annotation method: VS17_NEG_actual_2	-1	-1	-1	9.76	07_FDDAn	169.09122:32 169.10028:114 171.09921:31	null	409	709	322	75	552	156	600	149	276	265	281	279	279	136	93	68	62	108	81	289	118	199	549
422	12.942	169.87294	Unknown	[M-H]-	0.58	Normalized unit: Intensity	null	null	null	12.22	QC1_FDDAn	169.87758:216 169.88463:93 169.89496:16 169.91646:16 170.86436:60 170.87451:69 170.93201:17 171.00079:53 171.86945:121 171.87807:128 171.92125:17	null	845	1004	714	762	771	688	447	774	813	1025	1070	864	737	803	699	755	923	845	930	1034	752	838	700
423	2.186	170.04628	w/o MS2: N-Acetyl-L-glutamic acid	[M-H]-	0.04	Normalized unit: Intensity; Annotation method: VS17_NEG_actual_2	-1	-1	-1	17.5	12_FDDAn	170.04176:127 170.05045:68 170.99982:38 171.07344:26 172.05370:57 172.06131:166 172.07167:66 172.10144:24	null	274	237	109	24	72	245	54	114	333	132	403	97	208	118	259	135	65	71	188	71	188	148	114
424	1.948	170.04691	w/o MS2: N-Acetyl-L-glutamic acid	[M-H-H2O]-	0.75	Normalized unit: Intensity; Annotation method: VS17_NEG_actual_2	-1	-1	-1	26.35	01_FDDAn	170.04373:258 170.05946:71 170.96558:16 171.00485:24 171.03371:36 171.08313:20 171.66843:20 171.93622:25 172.05823:323 172.06766:173	null	1568	1549	837	1312	2046	1910	1731	1409	851	525	496	772	945	1467	1285	1908	1508	1578	1761	1108	1121	1248	1093
425	1.029	171.00269	w/o MS2: 2,6-Diaminopimelic acid	[M-H]-	0.08	Normalized unit: Intensity; Annotation method: VS17_NEG_actual_2	-1	-1	-1	11.77	16_FDDAn	170.99408:17 171.00235:89 171.01013:64 171.07701:26 171.08316:24 171.97356:32 171.98868:39 172.01181:37 172.05315:108 172.06560:27 173.01006:315 173.05019:256 173.06831:19 173.09047:44 173.09746:144	null	327	45	121	111	123	47	61	21	891	839	933	2242	1228	1307	1154	1274	620	595	484	344	137	244	764
426	3.294	171.01411	w/o MS2: N-[(4-Methoxyphenyl)sulfonyl]-L-alanine	[M-H]-	0.04	Normalized unit: Intensity; Annotation method: VS17_NEG_predict_3	-1	-1	-1	7.12	19_FDDAn	171.00581:127 171.01535:73 171.98372:16 172.01569:24 172.08835:23 172.10110:79 172.82504:22 172.95682:32 173.00826:20 173.06740:24	null	146	54	77	76	73	37	0	0	64	111	97	48	158	36	127	411	385	541	136	165	125	163	130
427	5.218	171.05582	w/o MS2: 3-Butyl-2-sulfanyl-3,5-dihydro-4H-imidazol-4-one	[M-H]-	0.96	Normalized unit: Intensity; Annotation method: VS17_NEG_predict_3	-1	-1	-1	11.99	QC4_FDDAn	171.05035:82 171.05960:257 171.11641:66 171.66478:18 172.03999:17 172.05322:16 172.06410:98 173.05331:42	null	1414	1795	2109	1475	2035	1265	1326	2194	1521	1943	2219	978	1650	1237	1759	1713	1530	1530	1597	1363	2174	1954	2214
428	4.586	171.05869	w/o MS2: 5,6-dihydropenicillic acid	[M-H]-	0.46	Normalized unit: Intensity; Annotation method: VS17_NEG_predict_3	-1	-1	-1	9.86	04_FDDAn	171.06621:164 171.94662:26 172.06465:23 173.11929:24	null	710	910	730	618	552	1046	618	522	564	229	778	404	385	544	925	801	545	229	927	306	544	972	539
429	6.066	171.06105	w/o MS2: 6-Amino-1-[(2-chlorophenyl)methyl]uracil	[M-H]-	0.46	Normalized unit: Intensity; Annotation method: VS17_NEG_predict_3	-1	-1	-1	10.26	QC2_FDDAn	171.05113:69 171.06050:315 171.94337:18 172.95619:20 173.10297:42 173.11678:75	null	719	440	727	637	612	904	748	586	1057	706	829	272	430	408	274	354	361	409	460	551	632	565	524
430	1.002	171.08084	w/o MS2: 2,6-Diaminopimelic acid	[M-H-H2O]-	0.5	Normalized unit: Intensity; Annotation method: VS17_NEG_actual_2	-1	-1	-1	11.92	05_FDDAn	171.07747:423 172.08878:20 173.00752:55 173.09760:95 173.10776:45	null	488	424	341	350	805	783	993	637	246	193	307	1131	1475	1409	1258	461	572	326	655	611	414	886	589
431	12.935	171.87576	Unknown	[M-H]-	0.21	Normalized unit: Intensity	null	null	null	8.13	QC4_FDDAn	171.87285:213 171.88234:155 171.89238:102 171.90807:32 172.86264:407 172.88144:64 172.95262:53 173.61176:21 173.86067:140 173.87010:461 173.90320:42 173.91937:22	null	553	505	426	495	709	483	524	747	309	1054	966	787	851	511	742	688	675	619	985	491	503	363	1031
432	0.879	172.01862	w/o MS2: 2-[(4-Methyl-4H-1,2,4-triazol-3-yl)thio]acetic acid	[M-H]-	0.13	Normalized unit: Intensity; Annotation method: VS17_NEG_predict_3	-1	-1	-1	7.11	QC2_FDDAn	172.01862:363 172.03168:56 172.79776:17 172.99947:17 173.02309:79 173.03134:25 173.07657:68 173.10378:12205 174.10747:1196 174.11761:186	null	636	406	445	333	514	502	957	688	537	264	454	282	489	381	490	416	401	834	394	705	559	498	412
433	1.405	172.05887	w/o MS2: {[(tert-Butoxycarbonyl)amino]oxy}acetic acid	[M-H]-	0.67	Normalized unit: Intensity; Annotation method: VS17_NEG_predict_3	-1	-1	-1	24.78	QC3_FDDAn	172.06165:324 172.07425:64 172.94044:27 173.00613:81 173.03995:24 173.05119:29 173.09492:60 173.10460:118 173.97310:74 174.01842:23 174.03789:49 174.10277:84 174.11082:33	null	1152	1320	1554	1368	653	939	997	508	124	345	131	869	1081	1402	1207	2807	905	2150	1668	904	812	879	1163
434	2.428	172.05905	{[(tert-Butoxycarbonyl)amino]oxy}acetic acid	[M-H-H2O]-	0.83	Normalized unit: Intensity; Annotation method: VS17_NEG_predict_3; Tag: Misannotation	0.86	0.88	0.82	48.11	15_FDDAn	172.05862:751 172.06648:847 173.05516:33 173.06425:190 173.11145:53 173.85995:22 174.07542:18 174.08162:51	172.06624:31	4627	3177	2305	1598	1571	2356	3952	1850	2238	2086	2848	9168	8108	7387	8876	3648	3048	2241	2928	3657	1700	5486	2123
435	2.214	172.05931	w/o MS2: {[(tert-Butoxycarbonyl)amino]oxy}acetic acid	[M-H]-	0.17	Normalized unit: Intensity; Annotation method: VS17_NEG_predict_3; Tag: Misannotation	-1	-1	-1	47.62	07_FDDAn	172.05908:1143 172.07571:71 172.98729:32 173.04401:71 173.06711:42 173.09727:23 173.10587:19 174.04048:54 174.06625:33 174.07417:73 174.08257:35 174.10776:30 174.11493:19	null	1507	2006	1798	1468	2675	3256	3568	3574	1155	554	548	1429	1219	2488	2533	1897	2227	1823	1790	932	2036	1752	2254
436	2.316	172.05981	w/o MS2: {[(tert-Butoxycarbonyl)amino]oxy}acetic acid	[M-H]-	0.04	Normalized unit: Intensity; Annotation method: VS17_NEG_predict_3	-1	-1	-1	33.32	15_FDDAn	172.05981:894 172.06670:309 172.07823:157 172.95349:48 173.04025:68 173.06857:117 173.10391:129 174.06255:16	null	369	617	537	472	373	402	284	462	1337	1108	800	1436	4554	5437	5451	852	464	451	583	490	635	1998	356
437	1.061	172.06003	w/o MS2: {[(tert-Butoxycarbonyl)amino]oxy}acetic acid	[M-H]-	0.33	Normalized unit: Intensity; Annotation method: VS17_NEG_predict_3	-1	-1	-1	20.92	03_FDDAn	172.06139:412 173.00594:88 173.01424:222 173.02991:25 173.04608:60 173.05367:54 173.06569:45 173.07307:32 173.09271:148 173.10507:18 173.98915:23 174.01628:37 174.04680:57 174.08362:17	null	1893	1149	1519	1544	773	976	1217	1055	934	582	696	450	951	936	1006	2456	1728	2143	2159	950	1165	1021	1363
438	1.96	172.06575	{[(tert-Butoxycarbonyl)amino]oxy}acetic acid	[M-H-H2O]-	0.92	Normalized unit: Intensity; Annotation method: VS17_NEG_predict_3; Tag: Misannotation	0.62	0.68	0.82	43.44	08_FDDAn	172.05806:1328 172.06729:377 172.10249:22 172.95992:17 173.01115:17 173.03262:28 173.05693:21 173.06566:48 173.07585:17 173.08861:103 173.09999:66 173.10951:34 174.03314:38 174.04012:104 174.05826:92 174.08611:79 174.09935:30	128.03329:18 172.05988:47	2795	3317	2665	3009	4410	3856	4928	4244	2040	1968	2120	2039	3031	2437	2499	2953	2744	2271	2989	2433	2612	3328	3048
439	3.337	172.09674	N-Acetyl-D-norleucine	[M-H]-	0.79	Normalized unit: Intensity; Annotation method: VS17_NEG_predict_3; Tag: Misannotation	0.89	0.88	0.8	80.24	QC2_FDDAn	172.09825:893 172.11719:35 172.85931:16 172.86684:18 173.02037:27 173.05200:24 173.09810:152 173.10478:50 173.86780:38 174.01701:18	172.10060:49	536	446	674	471	6027	7303	8318	4141	1971	2096	1365	4719	4192	3387	4658	5241	5322	4464	5923	3664	3302	3288	4745
440	3.873	172.09683	Acetylleucine (isomer of 164); PlaSMA ID-165	[M-H]-	0.96	Std; Normalized unit: Intensity; Annotation method: VS17_NEG_predict_3; Tag: Confirmed	0.98	0.86	0.86	123.66	04_FDDAn	172.09709:2064 172.10645:649 172.96243:23 173.09889:276 173.10829:73 173.33739:20 174.05331:75 174.10802:24 174.15532:16	130.08368:100 172.10165:37 172.11630:40	11215	12779	11505	13095	9171	13017	18247	11329	9719	9126	11687	9981	9342	9373	10259	10158	7126	7937	10959	9849	10316	10452	7919
441	4.449	172.13315	w/o MS2: N-(2-Hydroxy-3-methylbutanoyl)valine	[M-H]-	0.08	Normalized unit: Intensity; Annotation method: VS17_NEG_predict_3	-1	-1	-1	16.88	17_FDDAn	172.13315:294 173.10355:36 173.14034:41 174.06248:26 174.08780:57	null	213	360	721	638	894	441	287	438	258	119	279	387	625	707	682	830	749	686	412	749	348	635	303
442	12.959	172.86494	Unknown	[M-H]-	0.96	Normalized unit: Intensity	null	null	null	20.97	12_FDDAn	172.86028:506 172.86792:289 172.94586:19 172.97853:25 172.99696:17 173.87238:585 173.88802:25 174.86238:125 174.87509:71 174.93475:50	null	3518	1944	3900	2934	3204	1443	2745	3498	2218	3865	3488	2590	3342	3152	2677	3173	2233	3757	3086	1697	3263	2960	4122
443	2.005	172.95662	w/o MS2: 4-Bromophenol	[M-H]-	0.17	Normalized unit: Intensity; Annotation method: VS17_NEG_predict_3	-1	-1	-1	6.45	19_FDDAn	172.95169:195 173.04146:35 173.05698:51 173.09399:19 173.10358:50 173.95448:16 174.03937:92 174.05165:65 174.07358:16 174.95433:33 175.01622:83 175.02547:27	null	679	729	242	813	405	459	379	434	708	292	686	259	503	308	543	599	836	249	498	884	675	758	763
444	1.302	173.00632	w/o MS2: 2-Fluoro-4-(methylsulfonyl)benzoic Acid	[M-H]-	0.04	Normalized unit: Intensity; Annotation method: VS17_NEG_predict_3	-1	-1	-1	8.92	11_FDDAn	172.99654:106 173.00632:391 173.01976:66 173.04399:106 173.06017:41 173.09355:18 173.95537:41 174.08376:35 174.10049:24 174.30807:18 175.02251:86 175.02966:73 175.06644:19	null	173	109	171	271	426	381	575	327	1688	2725	860	198	189	373	488	132	180	195	142	324	367	322	289
445	1.093	173.01105	w/o MS2: cis-Aconitate	[M-H]-	0.17	Normalized unit: Intensity; Annotation method: VS17_NEG_predict_3	-1	-1	-1	14.24	10_FDDAn	173.00229:112 173.01033:214 173.03925:82 173.04736:27 173.05756:21 174.01303:29 174.09134:19 174.83812:20 174.98663:18 175.02283:395 175.02968:132 175.04303:113	null	1058	572	982	375	1137	1698	2568	1699	3953	2570	3275	1747	550	488	2858	960	1141	481	656	728	1295	1026	1358
446	4.251	173.07776	w/o MS2: Indole-3-acetamide	[M-H]-	0.58	Normalized unit: Intensity; Annotation method: VS17_NEG_actual_2	-1	-1	-1	8.11	12_FDDAn	173.08101:376 173.08954:189 173.09685:48 174.96272:18 175.01062:18 175.01712:59 175.02968:24 175.04515:26	null	953	977	861	862	779	1175	1481	1371	1122	1290	1834	1034	833	1212	1105	1098	944	1303	825	1277	908	797	1372
447	3.878	173.0986	w/o MS2: Gramine	[M-H]-	0.17	Normalized unit: Intensity; Annotation method: VS17_NEG_actual_2	-1	-1	-1	7.66	02_FDDAn	173.10117:256 173.11011:295 174.09460:16 174.95564:21 175.03113:55 175.10077:23	null	1002	1164	1166	1493	1130	1375	2094	1149	845	876	957	1284	990	889	842	1742	564	512	970	788	1216	1022	1119
448	0.887	173.10396	w/o MS2: L-Arginine	[M-H]-	0.96	Normalized unit: Intensity; Annotation method: VS17_NEG_predict_3; Tag: Confirmed	0.99	0.87	0.87	234.78	QC3_FDDAn	173.10437:9445 173.34036:24 173.36842:19 174.09291:34 174.10655:561 174.12251:223 174.30424:24 174.91971:17 175.09302:17 175.10161:37 175.10803:18	131.07401:83 131.08209:213 131.09319:25 173.10306:83	35608	31076	30479	35224	46262	51217	47115	46543	10897	10364	10721	39498	36035	40139	39112	35756	37661	37377	34759	38248	38090	37319	33027
449	12.83	173.1049	w/o MS2: Bisphenol Z	[M-H]-	0.13	Normalized unit: Intensity; Annotation method: VS17_NEG_predict_3	-1	-1	-1	7.87	02_FDDAn	173.08809:23 173.10123:327 173.86761:79 173.87560:36 173.89577:74 173.90739:18 174.03232:22 174.85619:74 174.86752:60 174.92509:20 174.95546:264 174.99303:22 175.00623:19	null	478	598	398	473	750	1116	539	421	346	325	446	745	316	473	427	561	324	407	1020	372	284	205	388
450	1.268	173.10942	w/o MS2: cis-Aconitic acid	[M-H]-	0.04	Normalized unit: Intensity; Annotation method: VS17_NEG_predict_3	-1	-1	-1	6.3	07_FDDAn	173.09988:437 173.11406:220 173.93391:17 173.94667:18 174.01826:18 174.03860:94 174.07930:77 174.08841:36 174.95055:33 175.02106:16 175.04547:107 175.06104:18	null	931	373	796	677	1114	1508	1895	2008	184	106	203	1103	447	1148	1253	214	1111	233	887	452	377	585	861
451	5.891	173.11433	w/o MS2: FA 9:0+1O	[M-H]-	0.08	Normalized unit: Intensity; Annotation method: VS17_NEG_predict_3	-1	-1	-1	5.86	06_FDDAn	173.11484:172 173.12436:159 173.87483:44 174.05730:39 175.06410:16 175.12019:44	null	422	322	142	566	433	802	392	352	293	39	144	158	281	179	283	174	267	251	303	213	203	279	181
452	6.062	173.11679	w/o MS2: cis-Aconitic acid	[M-H]-	0.13	Normalized unit: Intensity; Annotation method: VS17_NEG_predict_3	-1	-1	-1	6.39	16_FDDAn	173.10191:24 173.11861:181 173.13004:85 173.87755:44 173.95903:136 174.11636:24	null	812	559	431	689	560	628	566	560	672	533	949	450	1092	484	642	819	724	667	397	714	650	972	696
453	12.964	173.86357	Unknown	[M-H]-	0.92	Normalized unit: Intensity; Tag: Misannotation	null	null	null	27.51	17_FDDAn	173.86806:562 173.87898:261 173.89378:76 173.92105:95 174.85963:30 174.86897:68 174.87784:100 174.92722:24 174.95294:85 175.34779:24 175.86458:17	101.92558:17 157.85686:16 172.85794:20 173.87387:36	6344	2739	4308	5306	4298	5877	3585	6703	4721	5944	7578	6731	3846	3058	4069	4837	4309	4641	5418	6065	7991	2632	7826
454	0.951	174.0379	w/o MS2: N-Acetyl-L-aspartic acid	[M-H]-	0.42	Normalized unit: Intensity; Annotation method: VS17_NEG_actual_2; Tag: Confirmed	0.56	0.73	0.66	28.94	01_FDDAn	174.04041:1258 174.08688:1129 175.03917:147 175.04732:143 175.06714:21 175.08736:63 175.10263:25 175.26227:30 176.04622:28 176.05281:52	114.02133:24 115.01936:19 130.04808:40 131.08490:16	3793	2529	2573	3192	4679	4449	6224	4298	1978	2160	2513	4008	3883	4232	5828	2913	2599	2177	2732	3496	3879	3730	3040
455	1.982	174.04027	w/o MS2: S-(2-Boronoethyl)-L-cysteine	[M-H]-	0.08	Normalized unit: Intensity; Annotation method: VS17_NEG_predict_3	-1	-1	-1	5.8	01_FDDAn	174.03897:171 175.02101:173 175.04753:23 176.02135:18 176.04132:48	null	442	431	385	664	949	633	741	395	449	219	381	794	623	651	740	473	262	132	122	295	276	362	421
456	5.445	174.0545	w/o MS2: INDOLE-3-ACETATE	[M-H]-	0.04	Normalized unit: Intensity; Annotation method: VS17_NEG_actual_2	-1	-1	-1	10.78	14_FDDAn	174.05450:226 174.06512:118 174.09029:31 174.87488:17 174.95403:18 174.96045:26 175.06551:77 175.07202:31 176.03687:28 176.09285:20	null	261	588	394	247	310	219	400	226	300	443	550	904	1369	1384	1589	471	381	826	541	369	279	569	133
457	5.227	174.05632	w/o MS2: 3-Indoleacetic acid	[M-H]-	0.96	Normalized unit: Intensity; Annotation method: VS17_NEG_actual_2; Tag: Confirmed	0.43	0.57	0.81	53.94	14_FDDAn	174.05550:1019 174.06525:287 174.32996:33 175.05533:85 175.06297:22	88.04008:19 174.05458:18	7682	7318	7461	6859	6818	8406	10225	7715	8016	8136	7486	4959	7020	6837	6065	7700	5868	6226	8217	6423	6390	6960	7481
458	6.36	174.05931	w/o MS2: 1-Methoxy-3-carbaldehyde	[M-H]-	0.08	Normalized unit: Intensity; Annotation method: VS17_NEG_predict_3	-1	-1	-1	8.23	13_FDDAn	174.05029:164 174.86938:16 174.94772:39	null	7	61	39	24	24	117	64	76	7	18	16	284	251	210	417	58	10	65	12	41	52	12	47
459	0.949	174.08414	L-Citrulline	[M-H]-	0.88	Normalized unit: Intensity; Annotation method: VS17_NEG_actual_2; Tag: Confirmed	0.73	0.68	0.87	69.98	QC1_FDDAn	174.08717:1959 174.10225:233 174.11905:40 175.01971:24 175.04192:610 175.04967:1025 175.07887:41 175.09422:138 175.92813:30 176.03925:30 176.05444:66 176.09702:20	104.03771:22 114.01936:22 114.02583:16 131.07574:72 131.08350:71 174.07843:22	5953	4652	3489	5028	6824	4671	4707	5841	8614	9014	9617	4660	3538	4707	4168	3758	4982	3854	3373	7506	9346	6764	6897
460	12.846	174.87323	Unknown	[M-H]-	0.13	Normalized unit: Intensity	null	null	null	3.69	QC1_FDDAn	174.85997:358 174.87436:107 174.93091:26 174.94685:150 175.06328:29 175.10632:25 175.85588:36 175.87494:21 175.88373:20 175.89462:22 175.90385:30 176.03427:21 176.85852:177 176.89876:57 176.93483:19 176.96178:19	null	276	492	293	572	272	759	643	516	379	444	405	671	491	591	540	539	548	683	810	704	461	468	480
461	12.83	174.95522	w/o MS2: N-[(4-Chlorophenyl)sulfonyl]-L-valine	[M-H]-	0.67	Normalized unit: Intensity; Annotation method: VS17_NEG_predict_3	-1	-1	-1	5.23	01_FDDAn	174.95668:303 174.99503:55 175.00398:38 175.87738:52 176.84042:39 176.85260:76 176.86243:16	null	570	663	780	996	412	804	891	682	559	1019	1264	639	615	997	714	804	255	596	1161	793	774	594	910
462	0.786	174.95634	w/o MS2: Methylenediphosphonic acid	[M-H]-	0.88	Normalized unit: Intensity; Annotation method: VS17_NEG_predict_3; Tag: Misannotation	0.56	0.64	0.76	14.78	08_FDDAn	174.95618:1228 174.96513:279 175.94803:27 175.95634:38	130.95801:17 174.95790:33	2783	2316	1978	1625	3951	4659	5222	4612	1078	208	663	1801	1786	2902	1626	1790	2078	1784	1590	2587	2818	2912	1830
463	4.294	175.02141	w/o MS2: Ascorbic acid	[M-H]-	0.46	Normalized unit: Intensity; Annotation method: VS17_NEG_predict_3	-1	-1	-1	6.23	17_FDDAn	175.02637:219 176.01128:17 176.04095:76 176.84665:40 177.03091:38	null	997	1380	713	952	609	846	609	992	775	655	889	259	582	714	416	1075	687	649	933	405	495	919	628
464	4.484	175.02277	w/o MS2: D-GLUCURONOLACTONE	[M-H]-	0.13	Normalized unit: Intensity; Annotation method: VS17_NEG_predict_3	-1	-1	-1	4.12	15_FDDAn	175.01979:144 175.03207:44 176.07811:16 176.85617:38 176.96768:17 177.01956:28 177.06699:54	null	484	631	481	282	314	218	553	344	468	488	498	894	970	757	733	709	653	819	782	290	307	862	544
465	1.036	175.02512	Vitamin C	[M-H]-	0.13	Normalized unit: Intensity; Annotation method: VS17_NEG_predict_3; Tag: Misannotation	0.83	0.9	0.94	129.36	10_FDDAn	175.02402:8757 175.06267:30 175.95644:24 176.02213:112 176.03307:254 176.05566:17 176.06438:30 176.50060:21 176.83904:25 176.85875:18 177.02237:54 177.03436:163 177.05190:53	71.01488:20 87.00435:64 114.99634:17 115.00371:74 115.01220:108 139.87650:16 175.01662:82 175.02914:39 176.02824:17	631	329	620	802	362	841	751	339	24412	20684	23694	971	828	802	578	513	405	404	1027	615	515	886	741
466	2.079	175.02963	w/o MS2: D-Glucuronic acid	[M-H]-	0.46	Normalized unit: Intensity; Annotation method: VS17_NEG_predict_3	-1	-1	-1	8.35	19_FDDAn	175.02470:575 175.06439:27 176.84886:21 176.92705:16 177.01933:24 177.02800:17	null	1586	3943	2084	2028	548	439	1521	761	555	914	457	1501	364	1037	1273	624	327	1507	2789	233	399	615	1137
467	0.96	175.04483	Allantoic acid	[M-H]-	0.92	Normalized unit: Intensity; Annotation method: VS17_NEG_predict_3; Tag: Misannotation	0.72	0.73	0.83	30.19	13_FDDAn	175.04745:1475 175.07307:18 175.08826:42 175.10353:136 176.02922:27 176.04369:76 176.06021:33 176.07701:40 176.84596:16 177.01483:16 177.03703:31 177.04735:17	89.02054:16 89.03261:34 89.04475:40 131.07547:23 132.03876:22	2364	2696	2285	2621	6598	6131	7619	6363	3520	3236	2701	6444	6606	7477	7430	3427	4101	3609	4137	4598	4284	5246	5708
468	2.62	175.05692	w/o MS2: 2-Isopropylmalic acid	[M-H]-	0.13	Normalized unit: Intensity; Annotation method: VS17_NEG_predict_3	-1	-1	-1	16.4	13_FDDAn	175.06119:267 175.95148:23 176.01416:42 176.03574:248 176.05759:18 176.06793:72 176.07701:198 176.08745:86 177.07539:46	null	112	259	383	169	134	332	216	386	266	172	181	728	600	359	618	420	353	165	448	157	288	434	367
469	3.404	175.05713	w/o MS2: Isopropylmalic acid	[M-H]-	0.13	Normalized unit: Intensity; Annotation method: VS17_NEG_predict_3	-1	-1	-1	12.53	04_FDDAn	175.05870:247 176.03806:46 176.06580:41 176.84030:16	null	611	1091	709	652	547	959	643	753	419	398	290	351	464	494	782	347	893	420	732	479	479	482	575
470	2.465	175.06522	w/o MS2: 2-Isopropylmalic acid	[M-H]-	0.08	Normalized unit: Intensity; Annotation method: VS17_NEG_predict_3	-1	-1	-1	13.77	10_FDDAn	175.05954:201 175.07202:43 176.01894:20 176.03552:397 176.04588:125 176.84061:35 177.03098:20 177.04036:16	null	253	440	265	182	351	432	241	378	408	163	183	740	343	439	501	378	292	368	231	312	139	434	237
471	3.392	175.07295	w/o MS2: TG/-1	[M-H]-	0.04	Normalized unit: Intensity; Annotation method: VS17_NEG_predict_3	-1	-1	-1	4.54	18_FDDAn	175.06354:71 175.07295:110 175.63065:17 176.03098:32 176.04599:46 176.07149:44	null	345	28	322	244	174	383	292	577	258	167	166	122	34	101	57	24	444	157	327	91	7	120	75
472	3.103	175.10294	w/o MS2: 2-(2-Butoxyethoxy)acetic acid	[M-H]-	0.29	Normalized unit: Intensity; Annotation method: VS17_NEG_predict_3	-1	-1	-1	13.06	12_FDDAn	175.09560:306 175.10922:49 175.94510:19 176.00241:16 176.03941:26 176.38283:16 176.83983:38 177.05515:40	null	377	359	407	412	580	708	1099	968	322	301	461	138	325	628	431	329	375	170	319	154	252	262	113
473	12.846	175.87361	Unknown	[M-H]-	0.08	Normalized unit: Intensity	null	null	null	6.78	12_FDDAn	175.86938:53 175.87541:137 175.93066:92 176.85645:16 176.86919:18 177.05051:41 177.28615:41 177.88712:17 177.91525:50	null	188	544	453	299	282	132	415	261	339	353	619	183	285	434	263	220	289	345	432	252	267	233	378
474	3.3	176.01051	w/o MS2: 2,4-Dihydro-4-(phenylmethyl)-5-(4-pyridinyl)-3H-1,2,4-triazole-3-thione	[M-H]-	0.17	Normalized unit: Intensity; Annotation method: VS17_NEG_predict_3; Tag: Misannotation	0.52	0.58	0.79	51.08	11_FDDAn	176.01062:1095 176.02681:148 176.04268:26 176.07803:24 176.86189:16 177.01215:86 177.02036:62 177.03654:30 177.09409:93 178.04755:18 178.08304:21	133.03494:17 176.03059:25	2268	2676	1635	1448	2448	1474	1689	2410	3583	2963	3900	891	1193	984	664	875	442	398	860	1424	1967	2089	2675
475	2.618	176.03281	w/o MS2: 5-Hydroxyindol-2-carboxylic acid	[M-H]-	0.04	Normalized unit: Intensity; Annotation method: VS17_NEG_predict_3	-1	-1	-1	5.66	13_FDDAn	176.03409:163 176.05411:18 176.07526:450 177.03632:115 177.07509:16 177.08311:23 177.86064:19 177.96004:25 177.96942:38 178.01370:17 178.07353:42	null	81	263	71	192	228	261	623	261	352	235	377	710	1052	1178	717	315	73	133	94	353	358	246	497
476	2.481	176.03587	5-Hydroxyindol-2-carboxylic acid	[M-H]-	0.96	Normalized unit: Intensity; Annotation method: VS17_NEG_predict_3; Tag: Confirmed	0.82	0.94	0.79	58.95	15_FDDAn	176.03294:1313 176.04210:507 176.05664:57 176.26842:17 176.84506:16 176.87616:34 177.03383:182 177.04695:135 178.05879:54	132.03839:50 132.05090:30 132.05971:59 176.04277:22	1950	1897	2228	1836	1753	2427	2528	2550	2751	2916	2511	7177	7511	7471	8080	2853	1789	2194	2806	3734	2766	4221	3108
477	3.131	176.03619	w/o MS2: FORMYL-L-METHIONYL PEPTIDE	[M-H]-	0.21	Normalized unit: Intensity; Annotation method: VS17_NEG_actual_2	-1	-1	-1	23.99	QC3_FDDAn	176.03619:364 176.05646:24 176.83676:17 177.03326:20 177.04561:26	null	169	410	297	398	350	477	525	328	643	648	316	1663	1997	1636	2111	388	513	80	514	581	188	765	966
478	3.344	176.04694	w/o MS2: N-Formyl-L-methionine	[M-H]-	0.88	Normalized unit: Intensity; Annotation method: VS17_NEG_actual_2; Tag: Misannotation	0.84	0.88	0.79	48.71	06_FDDAn	176.03484:675 176.04390:854 176.07085:22 176.84042:16 176.87515:18 177.03821:117 177.07008:50 177.95665:18 178.04201:65	176.03818:21	1935	2050	1834	1825	3590	4978	7645	5009	2128	1670	977	1839	1647	2175	1870	1904	1710	1600	2211	2225	1984	2240	2946
479	2.596	176.07478	1-(2-Hydroxyphenyl)-2-pyrrolidinone	[M-H]-	0.96	Normalized unit: Intensity; Annotation method: VS17_NEG_predict_3; Tag: Misannotation	0.83	0.88	0.81	61.37	QC4_FDDAn	176.07460:859 176.15782:21 177.03598:17 177.04402:19 177.06897:25 177.27936:76 177.90327:71 178.07738:21	176.07272:16	2607	2656	2354	2199	3630	3751	5001	3580	2729	2284	2501	2236	2208	1517	1681	2379	2233	2112	2187	2604	2396	2922	2581
480	12.92	176.83926	Unknown	[M-H]-	0.46	Normalized unit: Intensity	null	null	null	8.13	15_FDDAn	176.83643:338 176.85046:64 176.86426:32 176.89070:18 177.83669:38 177.85954:16 177.90042:24 177.91032:72 178.82578:157 178.83662:232 178.84953:25 178.85994:24 178.87984:50 178.89145:39 178.89607:20 178.91237:32	null	347	384	297	217	292	433	122	417	446	512	442	259	373	477	431	363	541	268	497	210	173	206	275
481	12.837	176.8555	Unknown	[M-H]-	0.04	Normalized unit: Intensity	null	null	null	6.68	05_FDDAn	176.86151:158 177.00403:73 177.85770:22 177.87506:75 177.88606:42 178.85565:16 178.88191:25 178.91048:17 178.92949:23	null	122	184	200	340	462	352	221	276	310	164	380	269	133	290	201	144	287	157	325	377	167	254	181
482	12.944	176.86015	Unknown	[M-H]-	0.13	Normalized unit: Intensity	null	null	null	6.28	08_FDDAn	176.84059:199 176.85025:205 176.85864:62 177.83775:23 177.87872:33 177.91026:51 178.59552:19 178.83435:287 178.86668:17 178.89114:19 178.91391:89	null	657	313	861	252	455	323	510	776	383	196	390	717	239	208	108	411	297	219	327	236	327	204	863
483	2.26	177.02255	w/o MS2: 3-(4-Chlorophenyl)-1H-pyrazole-5-carboxylic acid	[M-H]-	0.13	Normalized unit: Intensity; Annotation method: VS17_NEG_predict_3	-1	-1	-1	11.86	01_FDDAn	177.02255:234 178.82585:17 178.84262:51 179.06638:73	null	305	281	114	205	97	189	297	491	54	75	67	242	273	341	445	466	223	142	218	239	159	360	307
484	1.028	177.03029	w/o MS2: D(-)-Gulono-gamma-lactone	[M-H]-	0.33	Normalized unit: Intensity; Annotation method: VS17_NEG_actual_2	-1	-1	-1	10.56	01_FDDAn	177.03265:71 177.03989:103 177.05588:65 178.04453:40 178.07085:44 179.05475:1797 179.07130:126 179.10445:18	null	752	242	198	473	395	1070	254	588	1075	1663	1278	605	426	581	853	522	310	198	280	582	436	1356	834
485	1.058	177.91301	w/o MS2: 4-Amino-5-bromo-2-thiophenecarboxylic acid	[M-H]-	0.04	Normalized unit: Intensity; Annotation method: VS17_NEG_predict_3	-1	-1	-1	6.06	10_FDDAn	177.90767:315 177.92703:21 178.76569:29 178.82825:33 178.84018:21 178.88139:30 178.94121:56 178.94852:45 178.95805:38 179.00172:44 179.04587:309 179.05482:1329 179.11151:32 179.90895:136 179.92079:67 179.96585:22 179.98486:35	null	55	65	51	45	79	83	163	188	778	1225	1391	80	96	126	34	77	85	42	14	400	60	129	272
486	2.369	178.01468	w/o MS2: 4-(3-Chlorophenyl)-4H-1,2,4-triazol-3-yl hydrosulfide	[M-H]-	0.67	Normalized unit: Intensity; Annotation method: VS17_NEG_predict_3	-1	-1	-1	18.83	19_FDDAn	178.01773:270 178.03136:42 178.97757:18 178.98933:33 179.03542:31 179.04828:35 180.06090:45	null	881	1234	936	793	267	328	258	245	127	273	205	1409	2044	2004	2125	786	454	615	589	638	580	987	692
487	4.453	178.06215	w/o MS2: 3-(2-Amino-4-methyl-6-oxo-1,6-dihydro-5-pyrimidinyl)propanoic acid	[M-H]-	0.58	Normalized unit: Intensity; Annotation method: VS17_NEG_predict_3	-1	-1	-1	16.59	04_FDDAn	178.06215:187 178.07343:28 179.02817:45 179.03616:38 179.04868:90 179.05919:138 179.06766:184 179.07594:137 180.01326:29 180.02657:20 180.03783:42	null	692	1042	1550	1214	1897	1215	1915	2167	1588	1645	2017	289	559	517	1001	851	1027	1026	1173	479	1097	1560	1347
488	3.439	178.0892	.alpha.-Methyl-DL-phenylalanine	[M-H]-	0.96	Normalized unit: Intensity; Annotation method: VS17_NEG_predict_3; Tag: Misannotation	0.86	0.93	0.82	117.48	16_FDDAn	178.08835:2316 179.03456:21 179.05867:16 179.08136:122 179.08864:84 179.09903:29 180.06261:30 180.09711:32 180.13673:20	86.01716:26 178.08604:22	5017	6517	3449	4152	4814	4910	9012	5093	5450	6936	5809	5003	6571	7807	7416	4074	2592	3684	3973	4553	4802	5393	4341
489	12.922	178.83307	Unknown	[M-H]-	0.42	Normalized unit: Intensity	null	null	null	7.68	16_FDDAn	178.82515:82 178.83447:499 178.84747:55 178.86560:24 178.88368:71 178.90257:25 178.91425:42 178.92627:65 178.97910:24 179.84152:32 179.86044:29 179.88411:21 179.90868:27 180.82785:67 180.83507:64 180.87379:20 180.89548:188 180.91225:177	null	309	311	317	142	283	172	47	534	355	415	340	260	523	356	522	307	329	379	578	87	210	187	270
490	0.795	178.97601	w/o MS2: Difluoro(perfluoromethoxy)acetic acid	[M-H]-	0.79	Normalized unit: Intensity; Annotation method: VS17_NEG_predict_3	-1	-1	-1	10.4	14_FDDAn	178.97736:507 178.99051:104 179.97459:16 180.85187:17 180.95914:17 180.98119:31	null	951	869	986	755	681	931	407	965	296	300	244	1117	948	1450	867	822	1129	788	601	833	1318	624	893
491	12.848	178.97882	w/o MS2: Difluoro(perfluoromethoxy)acetic acid	[M-H]-	0.21	Normalized unit: Intensity; Annotation method: VS17_NEG_predict_3	-1	-1	-1	3.91	03_FDDAn	178.97630:213 178.99280:193 179.88310:45 179.88969:27 179.91318:33 179.96239:139 180.89891:52 180.92529:38 180.96587:33	null	508	375	530	211	379	729	253	458	424	425	337	395	667	459	369	611	260	588	627	456	469	347	801
492	3.05	179.03149	w/o MS2: 4-Hydroxyphenylpyruvic acid	[M-H]-	0.08	Normalized unit: Intensity; Annotation method: VS17_NEG_predict_3	-1	-1	-1	15.07	QC3_FDDAn	179.03638:1388 179.07115:5787 179.08026:1330 179.09401:58 180.03387:219 180.06241:106 180.07391:460 180.09016:53 181.00606:54 181.01477:77 181.04552:132 181.05588:54 181.07344:27	null	4363	5554	4964	5139	4627	6076	6062	4458	3601	5220	3381	2004	2077	1453	1779	5497	3847	3764	5255	3686	3805	3499	4647
493	2.441	179.03792	w/o MS2: Ethyl trans-caffeate	[M-H]-	0.96	Normalized unit: Intensity; Annotation method: VS17_NEG_predict_3; Tag: Misannotation	0.91	0.88	0.82	29.62	08_FDDAn	179.03792:1006 180.03433:50 180.04056:16 180.06781:16 181.01094:21 181.02979:93 181.04332:76 181.04805:27 181.07213:42	179.03741:54	1812	1508	1590	1456	4042	3461	5824	3659	3438	3185	3833	8231	6628	7689	8759	1696	1668	1482	1897	3157	2847	3889	4010
494	2.746	179.04971	w/o MS2: THEOBROMINE	[M-H]-	0.33	Normalized unit: Intensity; Annotation method: VS17_NEG_actual_2	-1	-1	-1	13.74	17_FDDAn	179.05589:323 181.06137:17	null	1424	952	1190	1249	932	916	465	999	1070	750	1212	767	1047	815	858	966	923	695	711	911	863	794	1178
495	12.812	179.05009	w/o MS2: (5Z)-3-(.beta.-D-Glucopyranosyloxy)oct-5-enoic acid	[M-H]-	0.38	Normalized unit: Intensity; Annotation method: VS17_NEG_predict_3	-1	-1	-1	4.88	10_FDDAn	179.04955:119 179.05571:275 179.07336:69 180.06621:46 180.84241:22 180.86398:16 180.91893:17 180.97423:31 181.06247:34	null	543	254	393	439	458	518	738	630	627	653	472	377	119	517	451	348	610	457	496	376	525	308	473
496	1.006	179.05522	w/o MS2: myo-Inositol	[M-H]-	0.96	Normalized unit: Intensity; Annotation method: VS17_NEG_actual_2; Tag: Misannotation	0.85	0.88	0.78	55.16	02_FDDAn	179.05653:1092 179.06850:162 179.90695:63 180.05486:121 180.83990:21 181.01910:16 181.05226:16	179.05472:93	11073	11028	9340	9172	8669	12011	11477	10824	24731	28362	28159	12803	14028	15258	12000	10671	7852	10738	9967	12521	12187	13998	12379
497	1.137	179.05626	w/o MS2: myo-Inositol	[M-H]-	0.04	Normalized unit: Intensity; Annotation method: VS17_NEG_actual_2	-1	-1	-1	19.92	08_FDDAn	179.05701:555 179.89664:44 179.91565:45 180.90144:20	null	916	1374	528	830	1391	1390	1972	2336	1992	1945	2148	787	858	977	472	996	348	997	1031	1711	748	525	1280
498	4.43	179.06226	w/o MS2: D(-)-Fructose	[M-H]-	0.96	Normalized unit: Intensity; Annotation method: VS17_NEG_predict_3; Tag: Misannotation	0.29	0.15	0.75	16.93	12_FDDAn	179.05528:1254 179.07211:320 179.86775:18 180.03737:21 180.07391:62 181.04517:43 181.05537:21 181.06404:22	71.01349:35 101.02245:69 164.00159:17	4526	3982	4146	3955	6573	5259	2907	5273	5185	2848	4360	4184	3153	2584	4340	3450	3437	2755	5788	4226	3431	3387	2558
499	3.074	179.07018	4-((1E)-3-Hydroxyprop-1-en-1-yl)-2-methoxyphenyl 6-O-(4-carboxy-3-hydroxy-3-methylbutanoyl)-.beta.-D-glucopyranoside	[M-H-C12H18O9]-	0.96	check man; Normalized unit: Intensity; Annotation method: VS17_NEG_predict_3; Tag: Confirmed	0.83	0.84	0.91	122.42	06_FDDAn	179.07109:6683 179.09666:16 179.10768:16 180.04338:138 180.07317:860 180.83521:23 181.04756:32 181.05571:17 181.08035:128	135.05190:21 146.03700:103 146.04361:118 161.05501:20 161.06615:25 164.04922:71 164.06200:75 165.04761:44 179.06819:111 179.07793:22 180.06505:17	22457	23028	23746	22017	23548	25689	32949	23039	30288	28259	28472	13946	9443	9505	10533	15116	11935	10465	15914	21751	20909	17608	26414
500	4.785	179.10435	w/o MS2: (-)-Secoisolariciresinol	[M-H]-	0.13	Normalized unit: Intensity; Annotation method: VS17_NEG_actual_2	-1	-1	-1	11.57	01_FDDAn	179.10461:127 179.11237:118 179.87352:40 179.90285:41 180.00800:34 180.10715:39 180.11926:33 181.05605:17	null	1724	1263	1605	1910	2177	2184	2137	1982	881	1126	1258	2042	1636	1441	993	1498	1314	1550	1070	1580	1346	1880	1835
501	5.585	179.10768	w/o MS2: (-)-Secoisolariciresinol	[M-H]-	0.92	Normalized unit: Intensity; Annotation method: VS17_NEG_actual_2; Tag: Misannotation	-1	-1	-1	19.09	12_FDDAn	179.10733:1272 179.14825:17 179.87782:21 180.06723:17 180.10692:71 180.11632:35 180.79616:37 180.91580:50 181.08836:17	null	1450	1538	1622	1922	1850	2979	2811	2832	4059	4195	4291	2802	3436	3053	3456	2506	1062	1283	1706	1713	2138	3002	1844
502	5.389	179.87706	Unknown	[M-H]-	0.75	Normalized unit: Intensity	null	null	null	8.22	01_FDDAn	179.87849:188 180.90099:56 181.34901:27 181.87251:21 181.88664:64	null	1580	1032	836	1348	1045	1023	850	713	595	1053	932	722	817	925	657	716	732	673	936	884	1065	1000	707
503	3.15	179.88065	Unknown	[M-H]-	0.04	Normalized unit: Intensity	null	null	null	8.62	05_FDDAn	179.88065:422 180.06804:35	null	139	117	15	102	552	352	315	326	244	150	212	112	59	180	204	14	217	306	143	89	214	112	205
504	2.653	180.01343	w/o MS2: 5-Methyl-2-(methylsulfanyl)[1,2,4]triazolo[1,5-a]pyrimidin-7-ol	[M-H]-	0.08	Normalized unit: Intensity; Annotation method: VS17_NEG_predict_3	-1	-1	-1	6.93	16_FDDAn	180.01074:240 180.02966:19 180.04378:20 181.00377:27 181.02699:112 182.00801:24 182.04050:30 182.07413:17	null	139	173	115	127	110	178	181	118	110	254	66	242	248	234	342	116	130	176	241	91	209	240	93
505	2.693	180.03329	w/o MS2: 4-Chloro-5-ethyl-7H-pyrrolo[2,3-d]pyrimidine	[M-H]-	0.04	Normalized unit: Intensity; Annotation method: VS17_NEG_predict_3	-1	-1	-1	8.85	19_FDDAn	180.02959:183 180.05580:115 180.82126:34 180.83000:18 180.89833:32 181.83508:23 182.02246:34	null	76	23	69	82	30	6	53	21	4	78	24	20	47	22	28	9	78	485	43	25	25	79	23
506	1.967	180.06601	L-Tyrosine	[M-H]-	0.96	Normalized unit: Intensity; Annotation method: VS17_NEG_predict_3; Tag: Confirmed	0.85	0.97	0.9	164.05	QC1_FDDAn	180.06516:2219 180.09422:16 181.06624:210 181.07745:65 182.05389:18 182.07126:36	119.05438:30 163.03723:16 180.05980:20 180.06927:64	9389	7934	7626	8170	17982	13622	15961	16520	5402	4337	4202	6273	5233	7591	7353	6562	5956	5859	6364	7238	7157	9149	8941
507	2.528	180.06766	w/o MS2: Tyrosine	[M-H]-	0.04	Normalized unit: Intensity; Annotation method: VS17_NEG_predict_3	-1	-1	-1	11.24	QC4_FDDAn	180.06169:69 180.06766:181 180.84097:38 181.85425:21 182.07922:35	null	186	306	129	282	377	172	339	211	167	260	139	470	315	432	372	189	178	135	216	226	227	285	336
508	4.478	180.07607	w/o MS2: [(4,6-Dimethyl-2-pyrimidinyl)amino]acetic acid	[M-H]-	0.04	Normalized unit: Intensity; Annotation method: VS17_NEG_predict_3	-1	-1	-1	7.26	07_FDDAn	180.07927:279 180.20029:16 181.04788:38 181.11897:24	null	206	180	214	337	687	497	1109	313	358	501	91	104	61	88	155	320	40	93	245	60	141	431	207
509	12.908	180.90134	w/o MS2: 3-(3-Chlorophenyl)-2,4-imidazolidinedione	[M-H]-	0.54	Normalized unit: Intensity; Annotation method: VS17_NEG_predict_3	-1	-1	-1	10.65	17_FDDAn	180.89946:274 180.91515:67 180.93417:18 180.99757:23 181.86682:20 181.98299:21 182.85141:24 182.88940:70 182.90671:35	null	1022	749	895	923	753	954	856	630	871	994	511	840	717	1103	644	830	855	785	745	670	1030	782	1281
510	0.828	180.97444	w/o MS2: 4-O-Methylphloracetophenone	[M-H]-	0.5	Normalized unit: Intensity; Annotation method: VS17_NEG_predict_3	-1	-1	-1	11.4	17_FDDAn	180.97050:371 181.79195:16	null	741	748	1115	721	1063	1131	1586	1024	684	517	531	817	1049	968	1033	849	638	673	536	761	827	921	482
511	2.163	181.00345	w/o MS2: 3-Ethoxy-2-hydroxy-5-nitrobenzaldehyde	[M-H]-	0.04	Normalized unit: Intensity; Annotation method: VS17_NEG_predict_3	-1	-1	-1	8.4	06_FDDAn	180.99361:126 181.00166:101 181.01016:24 182.04263:18 182.97963:36 183.03555:166	null	473	346	219	438	243	907	431	400	279	174	249	63	267	368	281	140	249	276	250	301	395	201	138
512	2.813	181.01071	w/o MS2: 6-Nitro-2H-1,4-benzothiazin-3(4H)-one	[M-H]-	0.04	Normalized unit: Intensity; Annotation method: VS17_NEG_predict_3	-1	-1	-1	5.02	07_FDDAn	181.01071:225 181.05864:18 181.87798:25 182.04904:22 183.04910:28	null	219	268	77	108	42	88	362	131	20	6	93	61	21	25	94	79	59	41	18	116	108	181	120
513	3.886	181.01282	w/o MS2: 2-Hydroxybenzene-1,3-dicarboxylic acid	[M-H]-	0.92	Normalized unit: Intensity; Annotation method: VS17_NEG_predict_3; Tag: Misannotation	0.7	0.57	0.81	19.35	10_FDDAn	181.01385:1020 181.03079:111 182.01590:121 182.02995:17 182.40677:20 182.97462:21	93.02799:16 93.04573:67 182.01115:23	1526	1997	1813	1378	1619	2454	2699	1917	3445	2735	3582	1213	984	750	1055	1642	1771	1513	2177	1051	1523	2160	1596
514	0.917	181.04085	w/o MS2: 4,5,6,7-Tetrahydro-1-benzothiophene-2-carboxylic acid	[M-H]-	0.5	Normalized unit: Intensity; Annotation method: VS17_NEG_predict_3; Tag: Misannotation	0.07	0.24	0.29	17.38	03_FDDAn	181.03909:1632 181.06596:36 182.04460:52 182.05730:34 182.82437:17 183.03430:305	109.03529:16 145.05487:20 145.06247:19	658	988	1710	946	998	909	851	1589	739	800	350	930	1834	578	676	677	520	411	549	651	1107	1751	1659
515	2.395	181.99045	w/o MS2: Saccharin	[M-H]-	0.04	Normalized unit: Intensity; Annotation method: VS17_NEG_predict_3	-1	-1	-1	7.58	17_FDDAn	181.98203:34 181.99045:142 182.01050:54 182.10190:19 182.87917:19 182.90100:26 182.99493:81 183.89746:38 183.99258:29 184.07672:44	null	145	152	101	238	106	213	130	213	347	36	251	268	483	244	484	391	244	129	211	52	155	278	181
516	12.906	182.89212	w/o MS2: 3,5-Dichloro-2-(2,4-dihydroxy-6-methoxycarbonylphenoxy)-6-methoxy-4-methylbenzoic acid	[M-H]-	0.04	Normalized unit: Intensity; Annotation method: VS17_NEG_predict_3	-1	-1	-1	9.16	QC4_FDDAn	182.89423:318 183.83430:16 183.90105:20 183.91483:24 184.71208:43 184.87953:47	null	220	235	277	61	144	451	144	161	264	207	384	139	131	238	291	190	497	385	385	405	404	288	484
517	11.155	182.98784	w/o MS2: 1,1-Dioxo-[1,2]thiazolo[5,4-b]pyridin-3-one	[M-H]-	0.04	Normalized unit: Intensity; Annotation method: VS17_NEG_predict_3	-1	-1	-1	9.07	QC2_FDDAn	182.98148:190 182.98784:512 183.00798:47 183.85631:16 183.98862:88 184.86630:303 184.88646:86 184.98218:17	null	4243	3928	4527	2151	4024	2957	4037	1411	4212	2155	3373	1931	3516	2002	3970	4447	1836	4792	3608	3429	3377	1511	1912
518	12.745	182.99022	w/o MS2: [(2,4-Difluorophenyl)thio]acetic acid	[M-H]-	0.5	Normalized unit: Intensity; Annotation method: VS17_NEG_predict_3; Tag: Misannotation	0	0.65	0	26.62	06_FDDAn	182.99069:1271 184.01889:84 184.85860:22 184.86639:19 184.88037:16 184.94424:17 185.02422:26 185.06447:24	68.99307:30 99.92191:33 109.93180:17 112.98564:169 184.86433:21	4751	2960	4954	2364	4395	5400	2848	4168	3068	3478	2798	6455	2867	4038	3472	1358	2956	3239	4439	5688	7029	2759	2257
519	2.867	183.00279	w/o MS2: 4-(3-Nitrophenoxy)benzoic acid	[M-H]-	0.33	Normalized unit: Intensity; Annotation method: VS17_NEG_predict_3	-1	-1	-1	6.06	13_FDDAn	182.99828:68 183.00706:265 183.07544:16 184.00493:25 184.01309:17 184.86607:18	null	297	193	318	343	291	317	555	396	115	246	394	232	274	316	474	404	341	493	400	324	163	348	437
520	0.912	183.03581	w/o MS2: Methylgallate	[M-H]-	0.04	Normalized unit: Intensity; Annotation method: VS17_NEG_predict_3	-1	-1	-1	6.76	QC3_FDDAn	183.03581:494 183.04596:105 184.02209:23 184.04678:25 184.83456:28 184.84303:41	null	413	441	306	219	153	173	341	366	436	238	223	524	253	246	263	190	129	135	114	211	301	656	713
521	4.86	183.10049	w/o MS2: Polydatin	[M-H]-	0.04	Normalized unit: Intensity; Annotation method: VS17_NEG_actual_2	-1	-1	-1	9.23	03_FDDAn	183.10049:219 184.10048:27 184.89040:23 184.90970:22	null	199	101	415	212	306	549	539	262	244	127	95	171	95	106	152	168	70	52	123	266	142	301	227
522	12.952	183.85498	Unknown	[M-H]-	0.08	Normalized unit: Intensity	null	null	null	10.15	12_FDDAn	183.85448:256 183.95926:34 184.86380:57 184.87920:54 185.03123:38 185.85161:40 185.86223:74 185.88580:20	null	385	148	384	202	339	175	244	241	263	419	503	202	109	327	228	181	122	333	149	244	210	128	241
523	2.823	184.05862	w/o MS2: 4-Fluoro-N-(2-fluorophenyl)benzenesulfonamide	[M-H]-	0.79	Normalized unit: Intensity; Annotation method: VS17_NEG_predict_3	-1	-1	-1	12.83	QC1_FDDAn	184.05035:97 184.06174:58 184.07243:82 185.01837:26 185.07002:46 185.08519:16 186.03937:76 186.07407:77 186.08667:46	null	418	343	378	271	361	202	326	340	343	400	194	627	617	613	543	183	129	142	385	307	324	376	293
524	2.203	184.06305	w/o MS2: Ruxolitinib	[M-H]-	0.21	Normalized unit: Intensity; Annotation method: VS17_NEG_predict_3	-1	-1	-1	12.66	08_FDDAn	184.06305:204 184.07053:81 186.00696:53 186.02992:46 186.04311:59	null	244	406	201	342	404	420	594	407	110	27	46	275	354	267	414	319	173	275	113	38	102	311	333
525	11.082	184.85941	Unknown	[M-H]-	0.5	Normalized unit: Intensity	null	null	null	13.89	QC1_FDDAn	184.85869:626 184.87280:121 185.11197:20 185.12033:20 185.85652:154 185.87204:174 185.91370:21 185.96680:38 186.86172:67 186.93420:23 186.94980:38	null	1065	1277	2282	2578	2708	2333	2618	1793	2714	3154	1550	1678	2844	3054	1746	2026	3456	1524	1759	3882	4921	1506	2608
526	12.929	184.88614	Unknown	[M-H]-	0.83	Normalized unit: Intensity	null	null	null	12.4	05_FDDAn	184.88017:442 184.88988:259 185.85942:131 185.86737:31 185.88782:34 185.92320:16 185.94307:19 185.95018:22 186.85820:48 186.87376:109 186.88756:177 186.91647:81 186.92975:143	null	885	426	678	637	1172	619	690	703	782	782	1013	837	969	684	617	540	633	926	636	358	779	745	677
527	1.02	185.02225	w/o MS2: m-Xylene-4-sulfonic acid	[M-H]-	0.96	Normalized unit: Intensity; Annotation method: VS17_NEG_predict_3; Tag: Misannotation	0.63	0.53	0.75	33.91	01_FDDAn	185.02348:1629 185.04666:111 185.06070:70 185.09097:20 185.10092:21 185.76668:23 185.88986:25 186.01997:39 186.02951:17 186.07712:17 186.48235:16 187.06749:37 187.08615:79	110.98373:18 116.03178:17 169.06448:16 185.01352:20 185.02007:68	4654	3240	3584	4230	2302	2389	2716	2451	5287	5228	5467	3246	4223	4554	3609	4147	3575	3831	4448	3312	2401	3729	3442
528	12.818	185.91708	Unknown	[M-H]-	0.04	Normalized unit: Intensity	null	null	null	7.88	02_FDDAn	185.91708:162 185.93071:116 185.94963:35 185.96854:998 185.98268:150 186.01746:21 186.07008:20 186.08458:90 186.09702:33 186.87210:32 186.89029:56 186.92709:156 186.93933:56 186.97110:59 186.98346:102 187.00519:20 187.06525:20 187.07387:33 187.87836:23 187.94089:2438 187.95908:302 187.97273:89 188.00125:18 188.01581:21	null	771	671	803	523	241	717	582	124	562	499	234	712	435	698	558	509	665	631	756	453	347	499	473
529	12.82	185.97108	w/o MS2: Iminodi(methylphosphonic acid)	[M-H-CO2+2i]-	0.96	Normalized unit: Intensity; Annotation method: VS17_NEG_predict_3	-1	-1	-1	15.67	06_FDDAn	185.97086:1202 186.01520:32 186.02176:50 186.09633:16 186.19876:44 186.89214:22 186.91205:62 186.93202:190 186.93956:273 186.97223:331 187.07109:20 187.13031:39 187.21210:28 187.87550:51 187.94302:3438 187.96576:496 187.98357:16	null	1268	1488	945	1479	1923	1510	1648	1226	949	854	1710	1604	864	1409	1618	1351	739	1250	1859	1109	1057	486	1493
530	2.691	186.0379	w/o MS2: 6-Methyl-2-(2,2,2-trifluoro-1-hydroxyethyl)-3-pyridinol	[M+OH]-	0.17	Normalized unit: Intensity; Annotation method: VS17_NEG_predict_3	-1	-1	-1	12.78	05_FDDAn	186.03990:329 187.01108:99 187.02234:151 187.03598:28 187.06166:67 187.11884:46 187.92189:16 187.93619:37 187.94740:79 187.96709:19 188.03162:17	null	186	381	323	169	610	689	900	173	17	35	22	104	479	409	381	312	183	543	278	70	17	150	195
531	2.832	186.07118	w/o MS2: N-(4-Fluorophenyl)benzenesulfonamide	[M-H]-	0.17	Normalized unit: Intensity; Annotation method: VS17_NEG_predict_3	-1	-1	-1	13.51	07_FDDAn	186.07509:163 187.01933:16 187.93755:33	null	188	174	276	250	224	396	600	550	104	33	33	240	198	196	280	311	214	127	316	191	148	131	134
532	3.97	186.11325	w/o MS2: 7-Keto-8-aminopelargonic acid	[M-H]-	0.96	Normalized unit: Intensity; Annotation method: VS17_NEG_predict_3; Tag: Misannotation	0.66	0.74	0.75	214.28	17_FDDAn	186.11232:5160 186.84947:18 186.86284:16 187.10027:75 187.11183:394 187.12404:226 187.13812:30	97.06201:20 125.09452:18 144.93823:20 186.10074:33 186.11569:109	2949	2858	2469	2967	21477	20009	28420	17388	8112	8258	7868	13475	14627	14158	12677	15865	15857	15969	15383	13884	12596	14542	12621
533	5.12	186.14426	w/o MS2: N-(2-Hydroxy-3-methylbutanoyl)leucine	[M-H]-	0.33	Normalized unit: Intensity; Annotation method: VS17_NEG_predict_3	-1	-1	-1	17.82	12_FDDAn	186.14980:289 186.94235:18 187.04094:25 187.09462:22 187.15321:16 187.49809:17	null	286	232	474	543	473	581	1028	541	562	480	491	296	310	273	302	210	151	198	180	303	430	491	362
534	12.848	186.93236	w/o MS2: Methyl 5-bromo-3-pyrrolecarboxylate	[M-H]-	0.83	Normalized unit: Intensity; Annotation method: VS17_NEG_predict_3	-1	-1	-1	12.85	16_FDDAn	186.93439:223 186.98550:27 187.40117:27 187.84956:61 187.87711:16 187.93803:1062 187.94623:910 187.96022:82 187.97537:19 188.09908:17 188.88258:23 188.91530:103 188.92870:46 188.94519:235	null	1934	1777	1951	2325	1006	1723	1610	2067	2145	1787	2145	1802	904	1374	2079	1568	1965	1919	2072	2294	738	1226	859
535	2.685	187.02583	w/o MS2: AZELAIC ACID	[M-H]-	0.21	Normalized unit: Intensity; Annotation method: VS17_NEG_predict_3	-1	-1	-1	7.2	10_FDDAn	187.02272:44 187.02963:119 187.07895:16 187.86029:57 187.94261:16 188.09149:22 188.89554:22 188.93208:54 189.11835:30	null	238	125	201	393	232	257	192	140	137	278	375	285	90	244	203	188	196	79	147	297	120	162	193
536	2.945	187.05196	w/o MS2: 8-Amino-2-quinolinecarboxylic acid	[M-H]-	0.04	Normalized unit: Intensity; Annotation method: VS17_NEG_predict_3	-1	-1	-1	7.62	06_FDDAn	187.05196:165 187.06421:33 187.09476:55 187.85432:16 187.86295:21 188.05663:57 189.06096:18 189.07434:170 189.08749:43	null	52	105	19	117	177	361	138	70	123	121	82	146	225	63	255	41	72	93	73	25	286	166	73
537	1.478	187.0732	w/o MS2: N-Acetyl-L-glutamine	[M-H]-	0.83	Normalized unit: Intensity; Annotation method: VS17_NEG_predict_3; Tag: Confirmed	0.46	0.71	0.66	35.96	06_FDDAn	187.07063:1157 187.08424:319 187.11696:37 187.93973:36 188.05647:429 188.06828:168 188.07777:144 188.08870:24 188.96167:24 188.99550:36 189.00197:47 189.02257:34 189.07056:18 189.08878:23	56.07108:16 114.05685:24 125.07666:35 145.06029:18 169.05617:42 187.07211:17	1930	1588	1424	1956	2552	2846	3062	2248	95	230	110	3440	3693	3565	4165	2397	1079	2291	1904	1685	1621	1978	1695
538	1.06	187.07338	w/o MS2: N-Acetyl-L-glutamine	[M-H]-	0.67	Normalized unit: Intensity; Annotation method: VS17_NEG_predict_3	-1	-1	-1	13.76	08_FDDAn	187.07234:517 187.16159:22 187.96494:54 188.05760:20 188.07578:28 188.08716:65 188.92107:26 189.04851:20 189.07442:55 189.09096:38	null	1797	1625	1030	1465	1716	2285	3045	2186	613	307	819	2685	2637	2438	2791	1325	1435	1474	1909	1819	1800	1983	1900
539	4.919	187.09697	w/o MS2: Azelaic acid	[M-H]-	0.96	Normalized unit: Intensity; Annotation method: VS17_NEG_predict_3; Tag: Misannotation	0.86	0.88	0.8	36.49	12_FDDAn	187.09830:1296 187.86267:17 187.89348:21 187.93980:20 187.95102:30 188.07831:32 188.09280:25 188.10417:167 188.14053:17 189.11646:17	187.08708:34 187.09721:71 187.11102:45	2202	2119	1950	2286	2462	2881	2983	3128	1848	2194	3115	2539	2561	3064	2249	2510	2451	3404	2513	1910	2436	3014	2672
540	4.067	187.09854	w/o MS2: AZELAIC ACID	[M-H]-	0.58	Normalized unit: Intensity; Annotation method: VS17_NEG_predict_3	-1	-1	-1	8.85	20_FDDAn	187.08951:64 187.09755:177 189.06355:16	null	504	616	458	486	947	733	738	608	584	622	638	850	562	683	544	774	619	750	802	248	495	902	486
541	0.932	187.12907	w/o MS2: Homoarginine	[M-H]-	0.08	Normalized unit: Intensity; Annotation method: VS17_NEG_predict_3	-1	-1	-1	7.02	10_FDDAn	187.11758:223 187.12848:75 188.49339:16 188.81956:16 188.82797:19 189.00722:18	null	73	41	46	53	116	0	41	21	669	695	376	35	73	110	58	23	53	130	46	279	170	41	28
542	12.934	187.84869	Unknown	[M-H]-	0.13	Normalized unit: Intensity	null	null	null	36.49	08_FDDAn	187.84637:176 187.87685:55 187.91924:20 187.93442:220 187.94231:604 188.84839:401 188.86685:168 188.94353:178 189.85979:254 189.87187:201 189.92999:20	null	1290	1087	1305	896	976	1148	1174	1163	855	1582	1233	1340	1116	996	1346	1026	1327	1409	823	868	1093	1088	854
543	12.854	187.94083	w/o MS2: 5-Bromo-1H-pyrrole-2-carboxylic acid	[M-H]-	0.96	Normalized unit: Intensity; Annotation method: VS17_NEG_predict_3; Tag: Misannotation	0.08	0.06	0.72	56.42	03_FDDAn	187.93874:2181 187.96054:320 187.97333:54 187.98218:35 188.01082:29 188.73119:24 188.89877:25 188.91226:138 188.93127:84 188.94191:298 188.97307:20 189.06889:22 189.91920:54 189.92999:88 189.94684:151	97.93965:21 142.94466:74 143.91988:21 143.97110:33 144.95175:33 146.93703:65 187.12143:23	18029	19720	14073	19023	15546	16840	10279	8889	16315	21690	14294	20411	15459	20007	9093	13275	16247	16637	9119	18277	16264	17426	18118
544	4.479	187.94225	w/o MS2: N-(3,4-Dichlorophenyl)-2-furamide	[M-H]-	0.04	Normalized unit: Intensity; Annotation method: VS17_NEG_predict_3	-1	-1	-1	2.86	QC4_FDDAn	187.94225:188 187.96135:61 188.05533:29 188.09929:22 188.94225:21 190.02396:19	null	353	700	511	598	804	541	819	353	824	646	981	106	377	422	713	548	496	172	499	452	562	757	692
545	1.497	187.97551	Unknown	[M-H]-	0.25	Normalized unit: Intensity	null	null	null	5.81	15_FDDAn	187.97710:455 188.04976:100 188.05673:255 188.06615:251 188.07324:111 188.09296:58 188.94374:101 188.95506:242 188.96590:67 188.98787:34 189.00076:50 189.03418:23 189.06183:59 189.08054:68 189.09503:47 189.96191:35 189.97556:16 190.07384:62	null	417	459	325	511	72	106	54	49	412	482	486	698	463	842	732	477	177	235	460	587	345	276	229
546	0.883	187.99567	w/o MS2: Iromycin A	[M-H]-	0.63	Normalized unit: Intensity; Annotation method: VS17_NEG_predict_3	-1	-1	-1	11.89	01_FDDAn	187.99808:853 188.99136:20 189.99985:78	null	1411	1915	1172	1620	2089	1188	1373	1448	2125	2074	2129	1622	1286	1659	1668	1365	1355	2215	1467	1919	2557	1395	1494
547	1.95	188.0565	w/o MS2: N-Acetyl-L-glutamic acid	[M-H]-	0.88	check man; Normalized unit: Intensity; Annotation method: VS17_NEG_actual_2; Tag: Confirmed	0.76	0.9	0.75	30.32	06_FDDAn	188.05614:1387 189.03479:16 189.05688:82 189.06921:153 190.03278:30 190.07492:20	128.04250:49 188.05969:70	4194	3568	3575	3785	5006	4691	5534	4908	657	486	591	2021	2254	2440	2729	5163	4735	4785	5647	2157	2312	4043	3222
548	1.486	188.0573	w/o MS2: 2-Amino-6-propyl-1H-pyrimidin-4-one	[M-H]-	0.83	Normalized unit: Intensity; Annotation method: VS17_NEG_predict_3	-1	-1	-1	13.98	01_FDDAn	188.05939:120 188.07976:72 188.11583:22 188.92459:43 188.94658:68 188.95581:88 188.97075:87 189.00157:32 189.08813:47 189.85857:24 189.98143:49 190.03331:33 190.06714:23 190.07591:28	null	594	614	462	271	1043	1384	1884	1354	673	569	636	664	1569	1528	1527	481	359	600	408	727	786	927	813
549	1.14	188.05788	w/o MS2: 2-Amino-5-ethyl-6-methyl-4(3H)-pyrimidinone	[M-H]-	0.75	Normalized unit: Intensity; Annotation method: VS17_NEG_predict_3	-1	-1	-1	17.79	14_FDDAn	188.05418:385 188.06575:95 188.99551:16 189.00629:124 189.06303:20 189.08649:65 189.84920:22 189.85788:17 189.87329:28 189.97905:23	null	877	1091	942	785	1893	1992	1874	2387	532	424	487	1203	2148	1959	1838	815	939	922	702	1033	989	1067	1151
550	12.936	188.85522	Unknown	[M-H]-	0.33	Normalized unit: Intensity	null	null	null	16.18	02_FDDAn	188.85783:371 188.86649:100 188.90817:44 188.94154:90 189.84456:21 189.86459:235 189.89067:16 189.93872:35 189.94691:16 190.82841:16 190.85126:16 190.86320:52 190.88405:84 190.92470:103 190.94461:21	null	710	1076	793	931	1048	642	896	689	839	737	996	706	839	940	765	752	936	1059	793	607	911	1103	1124
551	1.998	188.94836	w/o MS2: 4-Bromo-2-fluoro-6-methylbenzoic acid	[M-H]-	0.13	Normalized unit: Intensity; Annotation method: VS17_NEG_predict_3	-1	-1	-1	5.76	18_FDDAn	188.94859:174 188.96230:31 189.94875:58 190.93718:36 190.95865:23 191.03870:30 191.04681:19	null	420	432	266	564	157	138	218	254	687	770	540	520	497	465	405	346	415	601	453	374	410	407	370
552	12.824	188.98485	w/o MS2: 4-Bromo-1-ethyl-3-methyl-1H-pyrazole-5-carboxylic acid	[M-H]-	0.13	Normalized unit: Intensity; Annotation method: VS17_NEG_predict_3	-1	-1	-1	6.06	QC4_FDDAn	188.97844:158 188.98511:178 189.87633:23 189.92987:286 189.94881:102 189.95860:92 189.98053:84 190.84874:17 190.89091:55 190.91310:103 190.92967:1643 190.95059:22 190.96390:23 190.97406:19 190.98048:30 191.03714:20	null	518	419	239	375	427	444	235	353	161	187	304	357	215	273	320	353	236	369	460	400	506	169	508
553	1.57	189.00195	w/o MS2: Epoxytricarballylic acid	[M-H]-	0.25	Normalized unit: Intensity; Annotation method: VS17_NEG_predict_3	-1	-1	-1	13.92	10_FDDAn	188.99712:183 189.00455:487 189.01392:202 189.03578:17 190.00542:19 190.02032:67 190.87694:25 190.92390:19 190.94676:28 191.01456:16	null	1301	930	402	586	486	264	2683	904	3414	2403	4634	443	284	438	798	580	526	343	1126	1382	1493	1165	874
554	5.282	189.04192	w/o MS2: 2-(1H-Tetrazol-1-yl)benzoic acid	[M-H]-	0.04	Normalized unit: Intensity; Annotation method: VS17_NEG_predict_3	-1	-1	-1	6.57	20_FDDAn	189.03252:21 189.04192:149 189.04962:67 190.03754:62 190.05489:45 190.89517:22 191.04634:25	null	374	536	285	398	359	364	663	422	218	357	482	242	162	277	549	271	65	332	660	187	128	314	233
555	1.977	189.04669	w/o MS2: 6-(4-Fluorophenyl)-3(2H)-pyridazinone	[M-H]-	0.08	Normalized unit: Intensity; Annotation method: VS17_NEG_predict_3	-1	-1	-1	6.84	07_FDDAn	189.04051:121 189.04669:241 189.07458:17 190.93158:16 191.01981:51 191.02782:88 191.06041:48	null	436	294	136	189	282	154	795	427	157	340	245	313	158	260	486	509	361	198	604	342	132	514	360
556	4.033	189.05322	w/o MS2: 6-Ethyl-4-hydroxycoumarin	[M-H]-	0.42	Normalized unit: Intensity; Annotation method: VS17_NEG_predict_3	-1	-1	-1	12.78	16_FDDAn	189.05554:371 189.85823:16 190.05011:16 190.88730:21 190.91928:24	null	365	297	336	404	193	611	651	322	138	133	84	663	591	713	619	602	578	408	517	218	192	508	317
557	2.944	189.07956	w/o MS2: Hydroxysuberic acid	[M-H]-	0.58	Normalized unit: Intensity; Annotation method: VS17_NEG_predict_3	-1	-1	-1	10.64	06_FDDAn	189.07608:494 189.41705:30 189.85791:20 190.05835:43 190.07230:31 190.08676:33 190.34361:17 190.92847:17 191.05081:42	null	456	642	433	210	467	673	877	497	522	662	432	395	327	370	417	504	353	409	453	353	283	571	619
558	4.225	189.08107	w/o MS2: 2-(1H-1,3-Benzodiazol-2-yl)acetohydrazide	[M-H]-	0.21	Normalized unit: Intensity; Annotation method: VS17_NEG_predict_3	-1	-1	-1	16.11	18_FDDAn	189.07956:205 189.86533:18 190.01848:19 190.07475:17 190.50749:22 191.00810:26	null	890	1467	948	829	762	745	656	488	672	539	767	667	503	683	512	1175	1197	1277	1232	862	513	1057	897
559	1.004	189.0833	w/o MS2: DL-alpha,epsilon-Diaminopimelic acid	[M-H]-	0.83	Normalized unit: Intensity; Annotation method: VS17_NEG_actual_2; Tag: Misannotation	0.36	0.64	0.71	24.47	15_FDDAn	189.08656:1281 189.09277:477 189.85005:54 189.93990:50 190.03214:20 190.08800:123 190.97736:25 191.00443:16 191.01830:494	98.00942:18 116.02898:38 171.07413:20 189.07727:24 189.08990:27	1606	1274	1663	1506	2612	2439	2421	2718	513	538	835	2817	3260	4049	3874	1680	1008	971	1638	1468	2241	2357	1965
560	12.932	189.85979	Unknown	[M-H]-	0.5	Normalized unit: Intensity	null	null	null	10.35	19_FDDAn	189.86551:474 189.93326:55 189.94757:25 190.82364:29 190.83607:102 190.86076:141 190.87445:16 190.92772:38 190.98758:19 191.86021:16 191.93750:18	null	932	1010	615	870	1076	669	904	1276	1056	1034	1595	909	1143	1263	966	535	604	1684	774	842	1301	1054	952
561	12.826	189.92949	w/o MS2: 3-Bromopyridine-2,4-diol	[M-H]-	0.58	Normalized unit: Intensity; Annotation method: VS17_NEG_predict_3	-1	-1	-1	7.85	16_FDDAn	189.93961:247 189.95572:34 189.96759:53 189.98248:24 190.09727:43 190.85283:27 190.92570:525 190.93547:338 190.95200:87 190.96559:16 190.97874:72 190.98830:16 191.04230:17 191.78136:16 191.85681:35 191.92334:16 191.94460:47 191.95969:147 191.97292:34	null	1131	883	1067	1056	497	954	543	693	859	889	1227	700	430	942	715	766	592	782	458	1181	790	872	938
562	12.823	189.96765	w/o MS2: 4-Chloro-5-fluoro-2-nitrophenol	[M-H]-	0.21	Normalized unit: Intensity; Annotation method: VS17_NEG_predict_3	-1	-1	-1	6.78	03_FDDAn	189.95953:80 189.96779:113 190.06531:26 190.15717:24 190.88489:47 190.89163:44 190.92532:813 190.93860:357 190.95551:43 190.97731:74 191.02994:27 191.91809:18 191.93285:82 191.95514:56 191.96300:39 192.02097:22 192.04652:19	null	663	340	421	361	584	454	660	279	498	386	452	617	280	684	425	354	270	438	730	495	187	119	486
563	3.509	190.03307	w/o MS2: 2-Methyl-5-phenyl-1,3-thiazol-4-ol	[M-H]-	0.04	Normalized unit: Intensity; Annotation method: VS17_NEG_predict_3	-1	-1	-1	5.97	07_FDDAn	190.02371:114 190.03307:322 190.04968:79 191.01160:49 191.02370:54 191.04515:84 191.05893:63 191.98016:23 192.03754:26 192.07162:38	null	301	271	329	386	750	1147	892	541	201	152	267	71	72	229	110	376	485	676	260	228	167	372	311
564	1.019	190.04095	w/o MS2: [3-(Difluoromethyl)-5-methyl-4-nitro-1H-pyrazol-1-yl]acetic acid	[M-H]-	0.04	Normalized unit: Intensity; Annotation method: VS17_NEG_predict_3	-1	-1	-1	7.43	19_FDDAn	190.03215:62 190.04095:165 190.07533:68 190.88864:17 191.00424:33 191.01701:707 191.02988:284 191.06892:24 192.01897:17 192.02733:19 192.05043:25	null	203	222	485	172	342	271	400	259	54	146	70	412	533	460	241	290	371	629	227	81	92	106	206
565	5.309	190.05063	w/o MS2: N-Benzoyl(carboxymethyl)cysteine	[M-H]-	0.04	Normalized unit: Intensity; Annotation method: VS17_NEG_predict_3	-1	-1	-1	15.71	QC4_FDDAn	190.04500:87 190.05063:179 190.06151:43 190.50615:23 190.83041:24 190.92174:85 190.92885:40 191.01581:16 191.03294:24 191.11200:16 191.87117:16 192.03064:47 192.05092:1014 192.07233:23	null	182	204	149	276	520	692	733	472	427	479	369	51	227	231	185	451	541	207	292	148	286	488	459
566	3.106	190.05142	w/o MS2: L-Kynurenine	[M-H]-	0.29	Normalized unit: Intensity; Annotation method: VS17_NEG_actual_2	-1	-1	-1	17.82	07_FDDAn	190.05115:342 190.07040:25 191.00862:45 191.05307:106 191.08411:17 192.04457:76 192.06352:29 192.07442:72	null	824	829	573	821	529	859	1396	1400	553	492	491	569	697	825	1166	445	398	444	497	536	373	606	787
567	3.42	190.05522	w/o MS2: N-ACETYL-DL-METHIONINE	[M-H]-	0.79	Normalized unit: Intensity; Annotation method: VS17_NEG_actual_2	-1	-1	-1	19.91	02_FDDAn	190.05240:627 191.03542:109 191.05153:95 191.07480:19 192.03534:41 192.05431:75	null	1287	1883	1054	1102	1967	1605	1717	1484	1019	1192	1224	1382	974	1369	1248	1411	1675	1307	1317	965	1021	1732	1600
568	4.844	190.05945	w/o MS2: Isopropyl 5-hydroxy-2-methyl-1H-indole-3-carboxylate	[M-H]-	0.92	Normalized unit: Intensity; Annotation method: VS17_NEG_predict_3	-1	-1	-1	14.45	08_FDDAn	190.05080:266 190.06949:19 190.92584:20 191.03619:47 191.05038:16 191.92038:17 192.03079:29 192.04149:21 192.05490:20 192.10638:51	null	961	926	754	979	778	1069	1156	1002	667	873	1331	857	1084	898	1128	764	969	565	795	715	789	869	663
569	3.109	190.06738	w/o MS2: L-Thiocitrulline	[M-H]-	0.04	Normalized unit: Intensity; Annotation method: VS17_NEG_predict_3	-1	-1	-1	10.78	20_FDDAn	190.06090:173 190.06738:200 190.84991:17 190.88667:21 190.93452:32 191.02089:24 191.04970:44 191.93449:16 191.94812:18 192.05934:16 192.07593:36	null	146	115	283	65	152	193	445	410	124	72	154	161	297	508	300	76	112	139	289	49	43	240	25
570	12.923	190.83211	Unknown	[M-H]-	0.13	Normalized unit: Intensity	null	null	null	19.02	15_FDDAn	190.82829:293 190.85860:47 190.87120:74 190.88835:17 190.92682:477 190.93494:118 191.82315:19 191.83418:22 191.87173:28 191.93452:64 191.94641:24 192.04434:17 192.81686:19 192.82516:16 192.83957:33	null	290	300	147	400	216	247	20	216	422	414	287	253	376	321	408	337	223	433	325	395	208	195	397
571	0.814	190.92178	w/o MS2: 5-Bromo-4,6-dihydroxypyrimidine	[M-H]-	0.17	Normalized unit: Intensity; Annotation method: VS17_NEG_predict_3	-1	-1	-1	6.75	10_FDDAn	190.92136:117 190.93307:364 190.99487:17 191.92195:57 191.93671:40 191.94942:41 192.28186:36 192.92690:68 192.94260:125	null	402	458	657	887	631	619	454	524	809	917	731	999	620	1169	744	684	562	820	553	588	678	966	580
572	12.869	190.92776	w/o MS2: 5-Bromo-4,6-dihydroxypyrimidine	[M-H]-	0.96	Normalized unit: Intensity; Annotation method: VS17_NEG_predict_3; Tag: Misannotation	0.01	0.66	0.02	33.53	04_FDDAn	190.91991:241 190.93149:1455 191.86334:23 191.92297:20 191.93346:63 192.05423:74 192.93422:26 192.94563:25	102.94619:44 143.97552:19 146.93988:114	6325	6363	6850	7488	6508	5582	6591	7591	6368	6228	7030	6502	7214	7259	5952	7101	6937	6629	6941	7019	7758	7249	7261
573	13.044	190.92897	w/o MS2: 5-Bromo-4,6-dihydroxypyrimidine	[M-H]-	0.75	Normalized unit: Intensity; Annotation method: VS17_NEG_predict_3; Tag: Misannotation	0.02	0.94	0.02	21.32	01_FDDAn	190.92017:485 190.92953:1130 190.94278:163 191.86070:31 191.93378:40 191.95364:36 192.89732:17 192.91434:21	146.93398:20	6525	4056	8162	9286	5496	5179	6312	5621	7497	10341	7403	8916	11051	4667	6197	4770	11400	7413	11613	12301	7327	7768	3935
574	1.026	191.02087	w/o MS2: Citric acid	[M-H]-	0.96	Normalized unit: Intensity; Annotation method: VS17_NEG_predict_3; Tag: Misannotation	0.21	0.53	0.39	35.93	07_FDDAn	191.01860:2678 191.03508:142 191.05779:91 192.02629:204 192.68423:16 193.01552:40 193.02541:83 193.03662:44 193.06772:55 193.07675:34	73.02766:16 87.00829:40 105.01347:18	4033	4311	4150	4395	8418	9705	11085	10094	5174	4937	4288	3680	3632	3128	2705	2727	2989	3410	4214	2155	2108	3299	3330
575	3.301	191.03461	6-Hydroxy-7-methoxycoumarin	[M-H]-	0.96	Normalized unit: Intensity; Annotation method: VS17_NEG_predict_3; Tag: Confirmed	0.97	0.86	0.86	572.64	18_FDDAn	191.03505:6972 192.03871:519 193.00079:24 193.02966:35 193.03952:81	148.01884:25 176.01425:353 191.02795:22 191.03802:106	74106	72281	54891	59407	76398	58003	70870	70641	120423	119010	126828	27885	27608	26786	29447	22998	20055	23417	22872	58700	63942	70569	65231
576	3.878	191.03532	6-Hydroxy-7-methoxycoumarin	[M-H]-	0.58	Std; Normalized unit: Intensity; Annotation method: VS17_NEG_predict_3; Tag: Confirmed	0.46	0.5	0.79	17.91	08_FDDAn	191.03444:1243 191.04991:127 191.92290:16 192.04193:117 192.06882:48 192.89702:37 193.01210:24	120.01305:17 191.03868:35 192.99673:16	1785	2407	1594	2266	1867	2089	3161	3367	2785	2714	2536	1368	792	1098	1443	1535	979	1009	1616	2105	2857	1884	1722
577	3.742	191.03954	w/o MS2: [(1-Phenyl-1H-tetraazol-5-yl)sulfanyl]acetic acid	[M-H]-	0.08	Normalized unit: Intensity; Annotation method: VS17_NEG_predict_3	-1	-1	-1	6.21	11_FDDAn	191.03474:161 191.04742:19 191.07793:23 192.04054:58 192.05890:16 192.06917:24 192.88557:19 193.03914:17 193.05359:20	null	710	963	569	357	875	970	1361	1081	809	1377	1044	792	542	341	839	516	410	449	729	406	470	1252	710
578	5.223	192.04785	w/o MS2: trans-3,5-Dimethoxy-4-hydroxycinnamaldehyde	[M-H]-	0.96	Normalized unit: Intensity; Annotation method: VS17_NEG_actual_2; Tag: Misannotation	0.54	0.72	0.67	294.28	QC1_FDDAn	192.04744:3950 192.11195:19 192.30202:16 193.03377:18 193.05130:287 193.06105:214 193.49081:16 194.00938:20 194.04536:236 194.05817:19	117.02994:17 192.04324:45	39836	45666	40787	37210	40419	38674	54159	37683	36486	40570	39479	27843	29890	33916	31854	39574	32373	32567	35680	31743	33600	36038	34091
579	6.066	192.0479	w/o MS2: 5-Fluoro-3-methyl-1H-indole-2-carboxylic acid	[M-H]-	0.96	Normalized unit: Intensity; Annotation method: VS17_NEG_predict_3; Tag: Misannotation	0.54	0.71	0.79	380.09	QC3_FDDAn	192.04817:5485 192.07098:132 193.03603:78 193.05109:690 194.04129:211 194.05524:64	74.00233:34 74.00984:27 192.05177:99	26077	29925	27537	22579	30054	34311	36218	34216	35821	35180	36135	12631	16526	15191	17564	19873	16914	17440	19986	20308	20954	24424	23564
580	4.019	192.06422	w/o MS2: 1,3-Dimethyl-8-(1-piperidinylmethyl)-3,7-dihydro-1H-purine-2,6-dione	[M-H]-	0.25	Normalized unit: Intensity; Annotation method: VS17_NEG_predict_3	-1	-1	-1	14.42	18_FDDAn	192.05765:95 192.06589:455 192.28227:18 192.90744:18 193.02870:47 193.04314:39 193.05331:44	null	289	485	578	286	593	990	1132	715	187	371	259	924	558	825	1194	358	634	644	641	198	149	543	568
581	3.572	192.06662	w/o MS2: Phenaceturic acid	[M-H]-	0.96	Normalized unit: Intensity; Annotation method: VS17_NEG_predict_3; Tag: Confirmed	1	0.88	0.88	64.97	15_FDDAn	192.06638:2041 192.97389:26 193.04344:30 193.06056:102 193.06981:192 194.06404:23 194.07629:46	74.02923:62 192.07135:30	6385	6312	5485	5779	8809	7571	10640	5693	3919	4279	4126	7034	8586	8704	8838	4892	4213	5027	4850	5716	5553	7138	7470
582	2.593	192.07317	w/o MS2: Phenylacetylglycine	[M-H]-	0.08	Normalized unit: Intensity; Annotation method: VS17_NEG_predict_3	-1	-1	-1	9.46	05_FDDAn	192.06868:278 192.07857:77 193.89818:20 193.99992:22	null	172	204	190	149	483	163	313	111	267	218	108	26	166	43	74	138	275	31	127	121	197	157	383
583	12.824	192.92464	w/o MS2: 4-Bromo-2,5-difluorobenzoic acid	[M-H]-	0.83	Normalized unit: Intensity; Annotation method: VS17_NEG_predict_3	-1	-1	-1	10.68	08_FDDAn	192.92943:382 192.96277:17 192.97047:17 193.69156:16 193.92216:19 193.97653:35 194.36453:17 194.89026:31 194.91301:140 194.92662:156	null	839	1025	464	558	795	1229	1105	751	935	646	1138	1095	278	902	943	917	602	1285	1236	1603	1062	615	830
584	2.257	193.01056	w/o MS2: 4-[3-(4-Chlorophenyl)-1,2,4-oxadiazol-5-yl]butanoic acid	[M-H]-	0.21	Normalized unit: Intensity; Annotation method: VS17_NEG_predict_3	-1	-1	-1	8.42	04_FDDAn	193.01448:149 193.02538:70 193.04916:25 193.05949:36 194.08209:45 194.90929:18 194.99014:19 195.02466:129 195.03583:76 195.05969:50	null	237	223	398	391	380	330	437	116	46	26	108	295	526	505	416	331	173	147	99	340	287	695	299
585	4.467	193.01221	w/o MS2: (1S)-1,5-Anhydro-6-O-(6-deoxy-.alpha.-L-mannopyranosyl)-1-((2S)-5,7-dihydroxy-2-(4-hydroxyphenyl)-4-oxo-3,4-dihydro-2H-chromen-6-yl)-D-glucitol	[M-H]-	0.29	Normalized unit: Intensity; Annotation method: VS17_NEG_predict_3	-1	-1	-1	7.88	18_FDDAn	193.00481:39 193.01411:167 193.04550:21 193.05879:85 193.08174:16 193.70042:34 194.05815:161 194.08170:46 194.90111:143 195.02393:17 195.06288:76	null	386	537	979	634	965	755	804	853	621	1164	810	494	779	734	470	773	781	698	370	514	1135	1176	912
586	2.705	193.01547	w/o MS2: Quebrachitol	[M-H]-	0.33	Normalized unit: Intensity; Annotation method: VS17_NEG_predict_3	-1	-1	-1	9.35	QC2_FDDAn	193.02068:156 193.05577:20 195.02557:36 195.03494:17	null	194	183	225	245	466	487	413	687	249	253	376	365	535	263	468	363	521	483	421	111	383	319	409
587	1.039	193.03421	w/o MS2: D-Galacturonic acid	[M-H]-	0.21	Normalized unit: Intensity; Annotation method: VS17_NEG_predict_3	-1	-1	-1	7.92	19_FDDAn	193.03976:62 193.06175:19 193.90868:20 195.02397:22 195.04890:255	null	233	379	574	230	246	798	695	694	936	440	568	559	535	642	821	441	459	601	269	278	269	514	602
588	3.041	193.04926	3-Hydroxy-4-methoxycinnamic acid	[M-H]-	0.96	Normalized unit: Intensity; Annotation method: VS17_NEG_predict_3; Tag: Confirmed	0.95	0.93	0.9	60.24	12_FDDAn	193.04893:4095 193.12357:21 194.04366:64 194.05553:247 195.02737:82 195.03925:41	134.03372:49 178.03180:41 193.04448:31	4331	4728	3252	3737	5842	5112	6115	5868	13244	13325	11237	1922	1739	2395	1656	2622	1716	1630	2379	5194	4126	6139	5776
589	4.41	193.05029	w/o MS2: trans-Ferulic acid	[M-H]-	0.33	Std; Normalized unit: Intensity; Annotation method: MSMS-Neg-PlaSMA_1; Tag: Confirmed	-1	-1	-1	22.06	06_FDDAn	193.05029:879 193.08446:49 194.01994:24 194.05579:30 194.89879:33 195.02657:110 195.05429:24	null	3077	1936	2552	2398	5461	6327	7026	6592	3239	2743	3190	909	899	985	4074	1381	1839	1256	1879	2262	1957	1822	1602
590	3.484	193.05057	3-Hydroxy-4-methoxycinnamic acid	[M-H]-	0.96	Normalized unit: Intensity; Annotation method: VS17_NEG_predict_3; Tag: Confirmed	0.91	0.88	0.86	61.27	04_FDDAn	193.04536:802 193.05341:1288 193.06573:215 194.05148:186 195.02838:31 195.05183:60	134.03732:39 178.02422:16 193.05089:19	5874	4652	6418	5870	4713	6898	6226	6560	6677	6644	7515	3152	2579	2712	3427	3036	3149	3101	3780	4721	4024	3428	5365
591	2.196	193.0545	w/o MS2: 9-Phenanthrenol	[M-H]-	0.92	Normalized unit: Intensity; Annotation method: VS17_NEG_predict_3; Tag: Misannotation	0.22	0.18	0.75	22.4	08_FDDAn	193.05684:1178 193.28110:16 194.05887:30 194.96320:20 194.99271:42 195.01854:24 195.02704:28 195.03879:17 195.05281:19	165.01790:20 180.04698:45 193.04575:18	931	802	653	684	1797	1650	2008	1917	1418	896	1034	751	685	619	555	822	435	943	716	884	690	1002	975
592	4.291	193.05481	w/o MS2: trans-Ferulic acid	[M-H]-	0.29	Std; Normalized unit: Intensity; Annotation method: MSMS-Neg-PlaSMA_1; Tag: Confirmed	-1	-1	-1	29.59	02_FDDAn	193.05078:674 193.08806:103 194.04982:70 194.87418:18 195.05971:190 195.07515:46	null	1805	3298	1043	1655	1532	3009	2926	2085	677	1960	1675	2478	2064	4535	2497	1655	1536	1122	1426	994	1304	1050	1777
593	5.219	194.03592	w/o MS2: Tetradecanamide, N-[(1R,2R)-2-hydroxy-1-(hydroxymethyl)-2-(4-nitrophenyl)ethyl]-	[M-H]-	0.96	Normalized unit: Intensity; Annotation method: VS17_NEG_predict_3	-1	-1	-1	18.04	12_FDDAn	194.04578:589 194.90962:19 195.05927:54 195.80765:18 196.02095:29 196.10085:19	null	1855	1918	1492	2003	2154	2073	2836	1596	2115	1076	2238	1193	596	1521	1771	1505	437	2294	1722	1492	1455	2012	1633
594	6.065	194.05061	w/o MS2: O-Acetylsalicylhydroxamic acid	[M-H]-	0.5	Normalized unit: Intensity; Annotation method: VS17_NEG_predict_3	-1	-1	-1	27.26	16_FDDAn	194.04564:220 194.05649:80 195.80350:19	null	1256	1524	1353	1002	1539	1761	1631	1731	1448	1781	1882	422	885	769	870	1045	999	635	757	1014	1200	1173	1503
595	3.187	194.93109	w/o MS2: 6-Phospho-D-gluconate	[M-H]-	0.08	Normalized unit: Intensity; Annotation method: VS17_NEG_predict_3	-1	-1	-1	4.76	08_FDDAn	194.92421:55 194.93109:125 194.94536:33 195.02809:78 195.03477:40 196.06631:20 196.87447:36 196.88615:34 196.89575:52 196.92448:19 197.00354:53	null	299	658	302	518	316	808	599	640	622	503	764	134	113	151	118	402	280	343	118	564	628	326	221
596	4.422	195.02905	w/o MS2: Haematommic acid	[M-H]-	0.04	Normalized unit: Intensity; Annotation method: VS17_NEG_predict_3	-1	-1	-1	10.75	12_FDDAn	195.02905:262 195.03833:81 195.94934:28 196.02112:18 196.03479:16 196.06052:22 197.03357:16 197.04807:58	null	533	190	394	486	575	1325	1146	544	1051	1034	1107	322	428	524	211	421	97	396	400	364	562	249	389
597	2.256	195.02925	w/o MS2: Haematommic acid	[M-H]-	0.29	Normalized unit: Intensity; Annotation method: VS17_NEG_predict_3	-1	-1	-1	9.94	03_FDDAn	195.02550:127 195.03387:115 196.91029:31 197.00339:29	null	142	514	485	389	106	407	508	550	124	65	88	264	460	357	239	553	319	184	577	184	420	398	425
598	1.051	195.03166	w/o MS2: 2-Aminoquinolin-4-ol	[M-H]-	0.04	Normalized unit: Intensity; Annotation method: VS17_NEG_predict_3	-1	-1	-1	4.85	14_FDDAn	195.03166:354 195.05061:284 195.80783:236 195.90440:222 195.91168:79 195.99487:41 196.03444:27 196.06099:22 196.07536:17 196.10472:27 196.91522:33 197.04561:16	null	146	116	142	86	91	397	60	429	640	324	908	506	799	489	300	322	225	82	121	565	154	493	221
599	0.954	195.05083	w/o MS2: L-Gulono-1,4-lactone	[M-H]-	0.96	Normalized unit: Intensity; Annotation method: VS17_NEG_actual_2; Tag: Misannotation	0.16	0.16	0.67	49.8	11_FDDAn	195.05080:2062 195.78816:16 195.80968:1432 195.83714:17 196.05310:135 196.06265:122 196.56279:16 196.98471:17 197.06152:45	75.00389:16 121.04248:24 129.01324:22 158.85072:17 160.84398:16 162.83940:16 195.05629:27 195.81126:77 196.05464:19 197.81023:37	2688	2084	2294	2345	4124	4910	4231	3847	9024	9733	10228	6134	5775	5196	5105	2838	2712	4118	4463	4250	4259	4725	3777
600	4.302	195.06711	w/o MS2: 3',5'-Dimethoxy-4'-hydroxyacetophenone	[M-H]-	0.38	Normalized unit: Intensity; Annotation method: MSMS-Neg-PlaSMA_1; Tag: Misannotation	-1	-1	-1	15.49	16_FDDAn	195.06326:214 195.80351:17 195.84908:19 195.90651:26 196.00401:19 197.04002:19	null	1628	876	394	873	644	1029	1790	1628	190	769	597	600	587	689	957	437	401	348	477	864	593	697	417
601	3.118	195.07285	w/o MS2: 1,2-Propanediol, 3-(1,3-benzodioxol-5-yl)-	[M-H]-	0.38	Normalized unit: Intensity; Annotation method: VS17_NEG_predict_3	-1	-1	-1	16.72	11_FDDAn	195.06621:368 195.07936:49 195.81387:42 195.97400:37	null	940	388	545	563	526	765	751	541	1359	1892	1694	228	283	264	359	370	464	276	414	435	323	544	556
602	2.873	195.07959	w/o MS2: Xanthoxylin	[M-H]-	0.04	Normalized unit: Intensity; Annotation method: VS17_NEG_predict_3	-1	-1	-1	15.53	08_FDDAn	195.08272:212 195.80307:20 195.82079:18 195.91460:16 196.01520:20 196.07835:72 196.91609:19 197.01665:17	null	13	59	21	77	138	72	266	254	6	8	11	61	21	65	22	40	11	29	45	11	7	21	19
603	1.021	195.80862	Unknown	[M-H]-	0.13	Normalized unit: Intensity; Tag: Misannotation	null	null	null	61.78	12_FDDAn	195.80397:680 195.81480:985 196.05759:37 196.52818:16 196.81097:120 196.82965:21 196.91306:20 197.01640:129 197.02490:67 197.14719:36 197.77948:21 197.80811:2522	75.01544:24 160.84142:111 162.83942:37 195.81209:38 197.79904:16 197.81142:72	65	138	212	144	301	1549	387	215	20115	20936	19276	574	411	390	266	162	266	184	63	1076	767	1185	1042
604	1.127	195.8157	w/o MS2: 5-Bromo-2-[(2,4-dichlorobenzoyl)amino]benzoic acid	[M-H]-	0.75	Normalized unit: Intensity; Annotation method: VS17_NEG_predict_3	-1	-1	-1	10.36	19_FDDAn	195.79669:22 195.80984:236 195.90263:132 195.91418:23 195.96944:18 196.80833:48 196.88695:17 196.97528:21 197.01257:21 197.12531:16 197.38638:24 197.80260:208 197.81700:116 197.90834:17	null	651	686	839	404	1158	1464	1225	890	20115	2291	2049	2202	2575	2871	1523	723	937	727	898	2308	2024	2431	2386
605	12.916	195.81688	w/o MS2: 5-Bromo-2-[(2,4-dichlorobenzoyl)amino]benzoic acid	[M-H]-	0.75	Normalized unit: Intensity; Annotation method: VS17_NEG_predict_3	-1	-1	-1	9.86	13_FDDAn	195.80220:242 195.81050:212 195.81834:232 195.90762:329 196.80669:18 196.84053:20 196.89105:58 197.80334:525 197.81627:96 197.82553:60 197.85245:27 197.88489:73 197.89572:90	null	507	391	365	374	455	510	34	650	683	1780	709	397	692	632	568	365	569	610	631	253	254	387	461
606	10.915	195.81703	w/o MS2: 5-Bromo-2-[(2,4-dichlorobenzoyl)amino]benzoic acid	[M-H]-	0.42	Normalized unit: Intensity; Annotation method: VS17_NEG_predict_3	-1	-1	-1	6.09	19_FDDAn	195.80833:221 195.90715:43 197.80724:135	null	595	1115	504	522	390	1073	238	893	609	981	1094	617	1270	396	520	867	419	556	713	156	564	621	370
607	1.042	195.89929	w/o MS2: 1-(4-Bromophenyl)-5-methyl-1H-pyrazole-4-carboxylic acid	[M-H]-	0.79	Normalized unit: Intensity; Annotation method: VS17_NEG_predict_3	-1	-1	-1	10.85	14_FDDAn	195.89980:349 195.90813:199 195.92726:53 196.06099:21 196.07547:39 196.90486:25 196.91602:37 196.96599:39 197.02184:21 197.06464:51 197.64084:17 197.78781:36 197.79352:88 197.80257:83 197.81430:61 197.91464:16	null	3069	2712	2485	2287	1647	1752	1253	1431	111	91	33	2793	1790	1970	2202	2311	2461	2850	3226	2491	1933	2306	2105
608	12.93	195.90349	w/o MS2: 5-Bromo-2-hydroxybenzamide	[M-H]-	0.96	Normalized unit: Intensity; Annotation method: VS17_NEG_predict_3; Tag: Misannotation	-1	-1	-1	21.84	14_FDDAn	195.90056:556 195.91112:264 195.92453:66 196.88774:22 196.90219:16 196.91522:99 197.80780:197 197.84303:33 197.85585:47 197.89023:116 197.90216:126 197.91850:49	null	3219	1764	2596	3340	2993	1550	2381	2978	2015	1956	2559	2567	2953	2384	2664	2291	3048	2750	2726	1738	1982	2386	2932
609	0.851	196.94936	w/o MS2: 5-Bromo-1-benzofuran-2-carboxylic acid	[M-H]-	0.96	Normalized unit: Intensity; Annotation method: VS17_NEG_predict_3; Tag: Misannotation	-1	-1	-1	45.3	06_FDDAn	196.94336:1533 196.95079:1119 197.94109:18 197.95624:51 197.97485:33 198.92819:48 198.94617:105 198.95511:96	null	4110	3966	3286	3718	4563	5316	4904	4414	2825	3973	3330	4437	4653	4535	4754	4646	4480	5331	5223	3546	4480	4832	3726
610	1.037	197.02965	w/o MS2: 2-[(3-Methoxyphenyl)sulfanyl]acetic acid	[M-H]-	0.04	Normalized unit: Intensity; Annotation method: VS17_NEG_predict_3	-1	-1	-1	5.49	10_FDDAn	197.02098:186 197.02965:213 197.78291:50 197.80206:592 197.81107:1314 197.98177:16 198.01651:29 198.09708:16 198.80084:16 198.81824:19 199.01205:34 199.03082:107 199.11583:27	null	54	17	48	41	98	24	41	87	599	805	514	128	222	133	158	18	60	297	82	187	117	97	443
611	2.726	197.04497	w/o MS2: 1,1,1-Trifluoro-4-(4-hydroxyphenyl)butan-2-one	[M-H]-	0.79	Normalized unit: Intensity; Annotation method: VS17_NEG_predict_3	-1	-1	-1	14.88	10_FDDAn	197.04198:160 197.78815:18 197.80527:268 198.05002:72 198.05991:20 198.39134:17 199.06395:24	null	498	688	446	427	448	670	729	483	533	518	435	660	1100	939	712	581	457	722	799	540	481	558	679
612	1.929	197.05377	w/o MS2: 4-Butyl-N-(3-isoxazolyl)benzenesulfonamide	[M-H]-	0.08	Normalized unit: Intensity; Annotation method: VS17_NEG_predict_3	-1	-1	-1	9.69	15_FDDAn	197.05353:159 197.06465:144 197.80724:38 199.07053:19	null	101	125	141	8	83	52	194	148	19	36	65	215	315	432	599	67	165	89	106	78	101	36	182
613	5.896	197.1145	w/o MS2: 2-Hexylpentanedioic acid	[M-H]-	0.04	Normalized unit: Intensity; Annotation method: VS17_NEG_predict_3	-1	-1	-1	11.68	05_FDDAn	197.11450:221 197.13025:54 197.85484:18 197.95142:31 199.12897:32	null	166	119	402	230	392	336	298	360	153	130	174	110	202	265	112	118	177	229	55	147	135	98	281
614	2.745	197.80368	Unknown	[M-H]-	0.13	Normalized unit: Intensity	null	null	null	6.06	07_FDDAn	197.80843:267 197.82913:32 198.03905:23 198.07611:18 198.09317:20 198.10356:28 199.00008:35 199.07799:27 199.80304:53 199.82045:26	null	541	322	197	232	505	389	534	758	759	530	1066	357	176	41	125	313	369	158	364	376	162	486	441
615	1.128	197.80553	Unknown	[M-H]-	0.79	Normalized unit: Intensity	null	null	null	8.16	15_FDDAn	197.79945:225 197.80751:389 197.82938:66 197.91882:28 198.04634:33 198.81366:16 198.98402:22 199.03308:17 199.19690:24 199.79623:87 199.81061:180 199.88747:140	null	998	1070	703	1160	603	960	1487	1220	2538	24367	2004	1973	2458	4275	1459	1236	1039	891	1215	3116	3293	2711	1323
616	10.908	197.80771	Unknown	[M-H]-	0.58	Normalized unit: Intensity	null	null	null	6.33	14_FDDAn	197.80722:272 197.81572:92 197.85574:70 197.86566:19 198.85770:17 198.89551:50 199.80052:99 199.81174:18 199.84801:157	null	806	1203	898	822	535	785	1054	1246	1433	512	911	1447	1747	591	1494	646	913	838	819	502	620	552	1201
617	12.917	197.80775	Unknown	[M-H]-	0.83	Normalized unit: Intensity; Tag: Misannotation	null	null	null	10.78	11_FDDAn	197.80743:1844 197.85358:32 197.88228:33 197.89832:22 198.80212:16 198.80933:29 198.84830:34 198.85693:28 198.87723:16 198.88882:17 198.96098:17 199.80302:959 199.84573:24 199.85228:24 199.89824:33	127.91730:18 162.83510:47 162.84596:37 197.80856:39 199.80064:34 199.81122:45	802	513	498	655	677	622	123	747	1700	2158	763	367	778	1033	1029	347	682	605	891	354	280	392	521
618	1.021	197.80789	Unknown	[M-H]-	0.13	Normalized unit: Intensity; Tag: Misannotation	null	null	null	75.88	12_FDDAn	197.80811:2522 198.79500:20 198.80931:62 198.87122:42 198.88295:17 199.02695:66 199.07089:50 199.80057:800 199.81152:532	160.84398:33 162.82787:75 162.84154:138 164.82948:22 197.80450:82 199.80823:16	355	313	110	246	815	217	196	383	26224	24367	25093	737	2654	951	838	276	472	292	262	1165	1793	746	1157
619	12.926	197.89941	w/o MS2: 5-Bromo-2-hydroxybenzamide	[M-H]-	0.46	Normalized unit: Intensity; Annotation method: VS17_NEG_predict_3	-1	-1	-1	7.21	04_FDDAn	197.89941:149 197.91530:74 198.84715:20 198.86673:84 198.87665:35 199.11064:18 199.85094:854 199.86700:47 199.89616:37 199.90527:24 199.93559:17	null	648	325	302	473	449	315	293	416	352	536	859	472	570	442	681	594	582	626	559	483	664	391	562
620	2.685	198.07423	w/o MS2: 7H-Pyrrolo[3,2-f]quinazoline-1,3-diamine	[M-H]-	0.13	Normalized unit: Intensity; Annotation method: VS17_NEG_predict_3	-1	-1	-1	22.2	02_FDDAn	198.07825:261 198.12296:18 199.02480:18 199.08467:93 199.79872:19 199.98918:57 200.01035:27	null	431	524	353	714	155	127	393	138	101	25	80	248	106	222	70	229	81	221	141	203	86	71	65
621	2.526	198.07864	w/o MS2: 7H-Pyrrolo[3,2-f]quinazoline-1,3-diamine	[M-H]-	0.13	Normalized unit: Intensity; Annotation method: VS17_NEG_predict_3	-1	-1	-1	18.42	13_FDDAn	198.07338:295 199.07448:20 199.80904:45 200.05055:62 200.06203:60	null	183	265	105	149	338	204	472	457	350	332	362	843	972	983	722	359	374	326	435	308	241	674	265
622	4.376	198.11519	w/o MS2: N-Hexanoyl-DL-homoserine lactone	[M-H]-	0.17	Normalized unit: Intensity; Annotation method: VS17_NEG_predict_3	-1	-1	-1	10.97	19_FDDAn	198.11519:193 198.79990:24 198.84460:24 198.88863:17 199.09669:218 199.10648:133 199.11450:91 199.52835:25 199.80498:54 199.85410:17 200.11374:73	null	17	66	0	0	393	287	557	210	216	115	128	325	376	465	251	284	582	518	261	291	253	227	152
623	11.085	198.86655	Unknown	[M-H]-	0.13	Normalized unit: Intensity	null	null	null	11.12	QC1_FDDAn	198.86655:273 198.87538:234 198.96037:20 199.13626:19 199.85051:433 199.90837:47 200.01508:23 200.02419:30 200.81837:30 200.83093:16 200.85724:2638	null	818	426	1122	817	414	1515	895	1401	1147	775	1176	898	1628	1379	1107	1040	810	846	1577	1912	2184	1768	3099
624	0.814	198.92734	w/o MS2: Pyrophosphoric acid	[M-H]-	0.75	Normalized unit: Intensity; Annotation method: VS17_NEG_predict_3	-1	-1	-1	11.02	QC2_FDDAn	198.91800:164 198.92705:159 198.94312:21 199.06664:21 199.26952:16 200.92322:96	null	691	667	465	798	629	592	658	707	483	730	489	525	875	946	731	519	443	575	471	434	558	406	531
625	0.886	199.03494	w/o MS2: 2-(2-Thienyl)-1H-benzimidazole	[M-H]-	0.71	Normalized unit: Intensity; Annotation method: VS17_NEG_predict_3	-1	-1	-1	18.17	19_FDDAn	199.03346:1166 199.04416:369 199.05618:58 200.03384:85 200.20204:16 201.14020:55	null	1933	1450	1357	1090	1559	1890	2070	1540	642	635	467	1799	1991	1664	1020	1259	1782	1779	1449	790	1004	1511	1372
626	1.718	199.06587	w/o MS2: 4-Amino-6-tert-butyl-3-thioxo-3,4-dihydro-1,2,4-triazin-5(2H)-one	[M-H]-	0.04	Normalized unit: Intensity; Annotation method: VS17_NEG_predict_3	-1	-1	-1	7.52	14_FDDAn	199.06587:368 199.08611:47 199.99112:20 200.04730:37 200.05595:123 200.99960:18 201.01288:38	null	182	163	49	105	69	69	140	113	198	56	28	134	185	151	187	95	73	55	83	67	127	238	32
627	4.371	199.09099	w/o MS2: 4-Hydroxytriamterene	[M-H]-	0.96	Normalized unit: Intensity; Annotation method: VS17_NEG_predict_3	-1	-1	-1	17.38	18_FDDAn	199.09991:541 199.80533:58 199.85226:18 200.10100:86 200.11215:19 200.62982:34 200.80225:17 201.09312:18	null	1495	2074	1450	1127	1493	1699	2145	2132	842	676	816	1483	1664	1558	1737	1125	1680	1002	1320	1939	1479	1229	1348
628	5.269	199.09773	w/o MS2: (2E,4E)-7,12-Dihydroxy-13-(hydroxymethyl)-3,5,7-trimethyltetradeca-2,4-dienedioic acid	[M-H]-	0.08	Normalized unit: Intensity; Annotation method: VS17_NEG_predict_3	-1	-1	-1	7.18	07_FDDAn	199.09773:165 199.53900:18 201.06477:18 201.08148:17	null	643	656	850	771	611	337	735	284	567	298	503	239	309	199	256	454	316	407	734	265	543	631	257
629	1.128	199.79634	Unknown	[M-H]-	0.33	Normalized unit: Intensity	null	null	null	6.73	13_FDDAn	199.80040:331 199.82324:48 199.95616:20 200.00281:20 200.06107:39 201.04144:21 201.79437:29	null	696	391	304	562	473	665	566	780	243	12712	942	1210	549	1486	786	296	381	376	542	1481	1123	1051	962
630	0.99	199.80356	Unknown	[M-H]-	0.13	Normalized unit: Intensity	null	null	null	38.18	11_FDDAn	199.80356:1372 199.81599:273 200.05867:24 200.06570:38 200.80305:18 200.82396:20 200.94154:32 201.02139:20 201.04858:53 201.79883:380	null	90	111	155	202	232	67	101	119	11441	12960	10684	482	741	382	172	131	43	118	154	487	445	368	572
631	10.993	199.84944	Unknown	[M-H]-	0.08	Normalized unit: Intensity	null	null	null	12.9	13_FDDAn	199.84506:303 199.85255:633 200.04869:39 200.47630:50 200.85625:953 200.86990:162 200.93010:18 200.95990:122 201.11653:27 201.84448:26 201.85741:94 201.87819:54	null	1947	3051	2514	1820	4343	1394	3880	779	990	2238	1359	2088	1638	2311	1184	1245	2172	1870	1046	8006	1637	1138	2679
632	12.944	199.85355	Unknown	[M-H]-	0.96	Normalized unit: Intensity; Tag: Misannotation	null	null	null	20.61	16_FDDAn	199.85124:1188 199.87256:51 200.84795:315 200.85573:190 200.86485:59 200.94128:18 201.85208:68	99.92128:20 156.87541:16 199.85713:18 200.84911:19	1959	2010	2317	2091	2259	1551	1796	1598	1863	2256	2172	1840	1608	1876	2351	1775	1613	2177	1223	1568	2143	1378	1660
633	1.943	200.05452	w/o MS2: O-Succinyl-L-homoserine	[M-H]-	0.96	Normalized unit: Intensity; Annotation method: VS17_NEG_predict_3	-1	-1	-1	21.52	05_FDDAn	200.04816:201 200.05650:471 201.05096:20 202.06339:31	null	2452	2386	2054	2018	3109	2567	2812	2275	1192	698	630	2651	3101	3785	3404	2384	1693	1757	2521	2139	2117	2736	2417
634	2.509	200.05859	w/o MS2: 3,4-Difluoro-L-phenylalanine	[M-H]-	0.17	Normalized unit: Intensity; Annotation method: VS17_NEG_predict_3	-1	-1	-1	12.56	07_FDDAn	200.05281:229 200.08965:41 201.03127:21 201.04344:71 201.05949:54 201.07828:25 202.02042:17 202.10915:52	null	355	718	243	447	561	618	825	748	151	131	131	241	443	158	302	430	191	294	345	308	230	365	267
635	4.609	200.12154	w/o MS2: N-(3-Methylbutanoyl)valine	[M-H]-	0.79	Normalized unit: Intensity; Annotation method: VS17_NEG_predict_3	-1	-1	-1	28.13	14_FDDAn	200.12894:594 200.15311:38 200.97095:28 201.03336:117 201.08411:16 201.11345:56 201.13112:139 202.05742:41	null	111	184	197	260	2352	1793	2844	2118	684	1104	1013	1451	1557	1523	1843	1540	1746	2102	1650	780	1296	1501	1765
636	5.57	200.12596	2-Acetamidooctanoic acid	[M-H]-	0.88	Normalized unit: Intensity; Annotation method: VS17_NEG_predict_3; Tag: Misannotation	0.87	0.76	0.86	26.47	14_FDDAn	200.12286:280 200.13173:573 200.15338:58 200.84901:50 201.05954:59 201.08144:22 201.10373:52 201.12617:87 201.13931:21 202.05797:19 202.10873:25 202.12657:30	158.12094:78 158.13123:50 200.12358:18 200.14163:32 201.10475:22	751	927	643	957	1277	1625	1690	1277	412	223	401	3355	4257	4520	4508	911	335	815	651	676	1057	1630	1749
637	5.74	200.16335	Unknown	[M-H]-	0.25	Normalized unit: Intensity	null	null	null	28.31	04_FDDAn	200.15637:107 200.16531:171 200.18217:19 200.84669:29 200.90414:16 201.07980:57 201.12532:22	null	367	168	285	582	302	170	240	159	144	135	326	48	84	134	105	419	559	238	306	170	170	225	135
638	11.087	200.85603	Unknown	[M-H]-	0.96	Normalized unit: Intensity; Tag: Misannotation	null	null	null	75.31	QC3_FDDAn	200.85138:668 200.86101:2806 200.88611:112 200.96738:24 201.06955:18 201.85837:688 202.03297:18 202.85837:94 202.86673:37	100.92072:56 200.85593:48 200.86639:176 201.85014:32 201.86014:18	23592	8073	18368	17059	22820	14844	10539	21035	10653	27573	13927	23937	22333	28029	7522	23309	25669	19684	17174	22162	39020	34175	29387
639	12.545	200.8611	Unknown	[M-H]-	0.08	Normalized unit: Intensity; Tag: Misannotation	null	null	null	41.48	QC2_FDDAn	200.85806:1802 200.87488:172 200.99878:17 201.06543:16 201.12062:36 201.14671:17 201.15569:21 201.85146:143 201.86307:310 201.88133:55 201.91435:29 201.95888:25 202.06543:17 202.64728:29 202.86101:211 202.87849:26	99.93040:20 100.93828:20 117.01338:48	4536	1014	906	2010	4417	2370	3007	4825	1424	14138	4454	6629	1321	13026	2425	3258	3811	8698	4550	15121	14299	15176	12107
640	12.778	200.86197	Unknown	[M-H]-	0.08	Normalized unit: Intensity; Tag: Misannotation	null	null	null	43.47	QC4_FDDAn	200.85725:795 200.87062:209 200.96690:73 201.04254:16 201.07758:28 201.14851:20 201.18782:17 201.85585:223 201.87068:74 201.88466:23 201.89397:37 201.90005:20 202.85246:16 202.88155:23	85.93893:17 174.99837:16	3030	2011	1649	2350	1052	3238	2872	2551	1101	3527	2251	2236	1454	6038	1897	2615	6484	2647	1305	3342	4149	5290	6851
641	0.808	200.92445	Unknown	[M-H]-	0.17	Normalized unit: Intensity	null	null	null	5.5	01_FDDAn	200.91489:154 200.92386:93 201.92529:27 201.93542:18 202.91011:37 202.91965:34	null	596	319	332	453	170	428	380	224	211	272	451	289	401	341	390	271	367	284	267	210	368	365	260
642	0.953	201.05093	w/o MS2: Piceatannol	[M-H]-	0.08	Normalized unit: Intensity; Annotation method: VS17_NEG_predict_3	-1	-1	-1	7.99	18_FDDAn	201.05321:250 202.08936:66 203.06308:16 203.06943:41 203.07893:24	null	466	168	116	389	496	390	296	470	318	530	444	550	631	630	782	487	854	446	375	215	591	455	297
643	5.587	201.1076	w/o MS2: Spermine	[M-H]-	0.54	Normalized unit: Intensity; Annotation method: VS17_NEG_predict_3	-1	-1	-1	10.1	15_FDDAn	201.11067:227 201.12691:86 201.13588:41 201.95607:22 202.13068:31 203.04799:19 203.05879:59	null	789	665	648	515	383	627	554	432	420	313	690	645	371	785	478	380	423	509	432	655	547	626	550
644	0.99	201.79883	Unknown	[M-H]-	0.13	Normalized unit: Intensity	null	null	null	16.32	10_FDDAn	201.79898:92 201.80894:176 201.87013:20 202.03831:28 202.06480:46 203.02518:28 203.06186:125 203.07576:41 203.87625:64	null	15	15	99	17	35	23	2	107	2462	2518	2155	108	218	118	21	44	0	35	33	363	169	105	77
645	4.301	202.1087	w/o MS2: Methyl 2-(2-hydroxypropanoylamino)-3-methylbutanoate	[M-H]-	0.08	Normalized unit: Intensity; Annotation method: VS17_NEG_predict_3	-1	-1	-1	11.1	15_FDDAn	202.10870:235 202.98091:17 203.11549:61	null	420	135	157	204	47	106	59	17	162	98	223	224	325	625	453	189	37	147	165	99	103	175	226
646	2.883	202.13667	Unknown	[M-H]-	0.25	Normalized unit: Intensity	null	null	null	15.1	07_FDDAn	202.13667:124 202.14755:94 202.94931:37 202.96741:152 203.08633:25 203.94899:27 203.96295:51 204.02487:180 204.03777:140 204.15569:16	null	194	329	113	70	156	294	299	162	20	35	71	81	83	75	186	78	168	71	146	169	69	69	127
647	0.809	202.92487	w/o MS2: 5-Bromo-2-(methylthio)pyrimidine-4-carboxylic acid	[M-H]-	0.04	Normalized unit: Intensity; Annotation method: VS17_NEG_predict_3	-1	-1	-1	7.81	QC1_FDDAn	202.91577:56 202.92487:107 204.90414:16	null	168	110	126	52	213	260	148	92	171	235	290	158	237	281	117	184	119	198	175	303	136	173	219
648	12.849	202.92578	w/o MS2: 5-Bromo-2-(methylthio)pyrimidine-4-carboxylic acid	[M-H]-	0.08	Normalized unit: Intensity; Annotation method: VS17_NEG_predict_3	-1	-1	-1	8.6	QC1_FDDAn	202.92793:240 202.93752:55 202.96132:49 202.97035:22 202.99146:35 203.01826:17 203.86226:16 203.87190:33 203.92299:18 203.93195:40 203.93832:62 203.94653:72 203.96382:26 203.97668:190 204.84767:44 204.85939:25 204.91455:26 204.93083:39 204.99693:45 205.02180:24	null	608	414	396	583	549	366	610	580	878	371	676	418	614	910	399	208	422	470	572	664	373	285	334
649	2.874	202.96753	w/o MS2: [(6-Chloro-3-pyridazinyl)sulfanyl]acetic acid	[M-H]-	0.79	Normalized unit: Intensity; Annotation method: VS17_NEG_predict_3	-1	-1	-1	11.29	15_FDDAn	202.96846:379 203.09981:28 203.14386:55 203.96773:16 203.97661:17 204.00894:42 204.03226:23 204.04668:17 204.96002:20 205.04684:44	null	236	377	272	400	251	367	159	322	617	643	746	83	264	526	359	457	435	500	464	280	220	355	495
650	12.822	202.99306	w/o MS2: 2-[(Difluoromethyl)thio]benzoic acid	[M-H]-	0.29	Normalized unit: Intensity; Annotation method: VS17_NEG_predict_3	-1	-1	-1	7.9	03_FDDAn	202.99718:432 203.20186:23 203.90086:18 203.93222:49 203.94295:34 203.96164:37 203.97609:17 204.03174:23 204.58705:35 204.85240:40 204.86458:20 204.93398:22 204.94373:24 204.97369:45 204.99046:88 204.99899:57	null	417	349	488	448	283	400	242	227	348	107	224	313	125	182	362	321	219	486	469	274	144	117	200
651	0.913	203.01866	w/o MS2: 2-[(1,3-Thiazol-2-ylamino)carbonyl]benzoic acid	[M-H]-	0.96	Normalized unit: Intensity; Annotation method: VS17_NEG_predict_3; Tag: Misannotation	0.54	0.48	0.7	18.46	QC2_FDDAn	203.02080:1228 203.05273:18 203.06244:17 203.07121:20 203.97350:16 203.99394:19 204.96974:74 204.97903:103 204.98750:67 205.01321:158 205.02257:144	114.02069:24 131.04883:22 145.05551:23 145.06261:44	995	1021	417	1125	1239	1435	1253	1194	1284	1096	1458	1212	1605	1633	1331	1362	611	819	1240	1516	1715	1606	1385
652	5.269	203.05861	w/o MS2: DA/-1	[M-H]-	0.92	Normalized unit: Intensity; Annotation method: VS17_NEG_predict_3; Tag: Misannotation	0.2	0.94	0.23	39.3	13_FDDAn	203.05795:1011 203.07805:51 203.10135:17 203.34370:17 204.05602:45 204.06859:16 204.25285:19	113.02541:27	3899	3720	2548	2956	4423	5120	6433	3782	2869	4604	2535	3096	2512	3880	3901	2830	1266	2148	3179	2864	2171	3372	2677
653	0.961	203.07646	w/o MS2: DA/-1	[M-H]-	0.25	Normalized unit: Intensity; Annotation method: VS17_NEG_predict_3	-1	-1	-1	12.04	01_FDDAn	203.06784:178 203.07692:143 203.85808:16 203.86911:46 204.92937:17 205.03326:41 205.05559:22 205.08820:22	null	1162	504	680	411	770	624	910	1168	392	310	699	944	430	1173	995	359	371	764	583	740	544	221	647
654	2.998	203.08168	Tryptophan	[M-H]-	0.96	Normalized unit: Intensity; Annotation method: VS17_NEG_actual_2; Tag: Confirmed	0.64	0.71	0.82	135.6	04_FDDAn	203.08383:1583 203.67081:16 204.06544:17 204.08273:154 204.09975:27 204.72101:23 205.06442:22	72.01286:16 117.05710:20 159.09244:24 203.08336:61	5478	5014	6645	5159	18684	21959	21914	22086	8774	10078	8841	8675	8857	8924	8069	6169	6529	5382	4761	7064	6888	10655	8490
655	5.047	203.0937	w/o MS2: 3-(1H-Benzimidazol-2-yl)propanohydrazide	[M-H]-	0.75	Normalized unit: Intensity; Annotation method: VS17_NEG_predict_3	-1	-1	-1	22.25	12_FDDAn	203.08727:157 204.09569:24 205.04324:33 205.09279:19	null	1590	2514	2005	1819	877	1607	1226	996	675	837	996	537	656	528	602	1628	2251	1979	2114	821	917	1080	1307
656	12.926	203.8575	Unknown	[M-H]-	0.71	Normalized unit: Intensity	null	null	null	15.98	08_FDDAn	203.85077:366 203.86237:307 204.06061:22 204.21454:16 204.84564:125 204.87067:16 204.91409:33 204.92908:16 204.94078:17 205.82121:16 205.85074:211 205.86505:40 205.92088:25	null	767	552	643	532	744	617	377	1096	631	580	979	890	834	731	686	680	852	869	911	277	606	764	604
657	12.585	203.86977	Unknown	[M-H]-	0.67	Normalized unit: Intensity	null	null	null	18.4	12_FDDAn	203.87160:622 203.95670:74 204.86504:69 204.94946:20 205.86035:150 205.87024:117 205.95630:22	null	1811	2342	2447	1785	1878	1881	1888	1466	2338	699	1780	1071	2527	437	1674	1286	1135	1205	955	500	240	721	998
658	2.657	204.03166	w/o MS2: Xanthurenic Acid	[M-H]-	0.04	Normalized unit: Intensity; Annotation method: VS17_NEG_predict_3	-1	-1	-1	8.88	15_FDDAn	204.03166:284 205.03926:26 205.06436:24 205.83763:16 205.99109:29	null	237	173	166	246	249	223	324	316	97	284	188	432	351	410	307	158	209	139	103	153	201	110	204
659	2.886	204.03685	w/o MS2: Selfotel	[M-H]-	0.17	Normalized unit: Intensity; Annotation method: VS17_NEG_predict_3	-1	-1	-1	10.89	06_FDDAn	204.03648:149 204.06255:16 205.03238:18 205.87704:17 206.01680:25 206.02690:16 206.05034:16	null	331	58	302	202	401	195	456	129	356	299	348	302	81	147	628	105	40	199	169	174	217	276	81
660	0.908	204.98045	w/o MS2: Saluamine	[M-H]-	0.63	Normalized unit: Intensity; Annotation method: VS17_NEG_predict_3	-1	-1	-1	11.25	10_FDDAn	204.97842:596 205.01881:169 205.98012:18 206.96503:46 206.97391:98	null	301	424	232	466	18	832	725	396	912	724	664	800	935	863	1184	567	527	472	392	497	232	510	727
661	0.91	205.01373	w/o MS2: 3-(5-Chloro-1H-benzimidazol-2-yl)propanoic acid	[M-H]-	0.08	Normalized unit: Intensity; Annotation method: VS17_NEG_predict_3	-1	-1	-1	8.07	05_FDDAn	205.01114:83 205.01738:268 205.97359:30 206.97054:57 206.97668:125	null	574	310	121	205	469	529	388	423	494	456	687	423	357	526	709	458	343	292	398	783	417	637	296
662	3.523	205.05125	Fonsecin	[M-H-C4H4O2]-	0.96	Normalized unit: Intensity; Annotation method: VS17_NEG_predict_3; Tag: Misannotation	0.75	0.71	0.87	262.27	14_FDDAn	205.04991:1324 205.05916:527 205.34546:45 205.94247:45 205.95644:23 206.04030:33 206.05716:81 206.06561:26 206.08156:22 206.97935:21 207.02467:20 207.06828:44	119.04841:16 158.93634:19 190.01274:100 190.03627:23 205.05179:111 206.01376:29	22554	18629	25695	21303	39409	41658	38046	43136	10745	12060	17084	5837	6073	9046	6659	26821	22280	28008	25930	15474	13681	26793	18903
663	4.023	205.09113	w/o MS2: 4-hydroxy-3-(3-methylbut-2-enyl)benzoic acid	[M-H]-	0.13	Normalized unit: Intensity; Annotation method: VS17_NEG_predict_3	-1	-1	-1	12.39	04_FDDAn	205.08060:73 205.09207:116 205.10815:54 205.83580:19 207.01924:41 207.04883:18 207.06590:20	null	152	603	387	472	438	456	679	506	317	250	283	207	303	277	214	97	299	409	505	131	206	350	458
664	6.199	205.12717	w/o MS2: 3-(4-tert-Butylphenyl)propanoic acid	[M-H]-	0.04	Normalized unit: Intensity; Annotation method: VS17_NEG_predict_3	-1	-1	-1	12.32	10_FDDAn	205.12717:195 206.81555:39 206.97327:96 207.01970:16	null	103	49	18	25	99	75	136	73	437	191	162	113	94	99	149	35	103	77	25	84	49	88	115
665	12.92	205.85674	Unknown	[M-H]-	0.79	Normalized unit: Intensity	null	null	null	11.21	06_FDDAn	205.85031:614 205.86578:61 205.92706:17 206.81532:17 206.82872:90 206.86229:141 206.88034:33 206.90382:38 207.81119:61 207.82468:170 207.84741:248 207.86163:19 207.91797:60 207.92728:122 207.94745:42	null	632	558	650	295	597	804	112	565	468	756	529	625	1014	589	606	509	846	505	621	344	441	366	418
666	12.588	205.86284	Unknown	[M-H]-	0.83	Normalized unit: Intensity	null	null	null	15.72	10_FDDAn	205.85773:213 205.86642:249 205.87589:179 205.94456:50 206.84912:22 206.87431:30 207.02797:130 207.85680:33	null	1763	2296	1194	1443	1540	1410	1858	621	2534	1483	2127	1009	1030	712	1397	1276	1875	625	1302	804	684	675	1291
667	5.218	206.01392	w/o MS2: 5-Nitro-1-benzofuran-2-carboxylic acid	[M-H]-	0.38	Normalized unit: Intensity; Annotation method: VS17_NEG_predict_3	-1	-1	-1	20.92	QC3_FDDAn	206.00925:176 206.03807:21 207.92566:28 208.04028:203	null	548	875	567	278	556	589	816	650	504	398	462	1948	2637	3016	3245	422	289	278	388	944	660	853	975
668	2.902	206.04474	w/o MS2: 2-Acrylamido-2-methyl-1-propanesulfonic acid	[M-H]-	0.13	Normalized unit: Intensity; Annotation method: VS17_NEG_predict_3	-1	-1	-1	10.04	QC4_FDDAn	206.03981:88 206.04851:46 206.96233:36 207.06094:21 207.92455:24 207.93169:19 208.11188:30	null	136	66	87	50	83	116	209	208	175	201	137	53	174	148	166	63	218	77	56	128	46	57	227
669	3.519	206.05635	w/o MS2: 2-Acrylamido-2-methyl-1-propanesulfonic acid	[M-H]-	0.92	Normalized unit: Intensity; Annotation method: VS17_NEG_predict_3	-1	-1	-1	36.3	QC1_FDDAn	206.04288:134 206.05495:855 206.97298:16 207.02098:41 207.03410:118 207.05029:101 208.00253:20	null	2754	1743	2343	2697	4815	5360	4369	2828	973	1486	2005	772	826	1251	812	3200	1913	2704	3112	2509	1543	2841	2278
670	1.049	206.06032	w/o MS2: (S)-2-Amino-7-phosphonoheptanoic acid	[M-H]-	0.17	Normalized unit: Intensity; Annotation method: VS17_NEG_predict_3	-1	-1	-1	16.03	QC1_FDDAn	206.05151:75 206.06032:128 206.83746:28 206.93756:21 206.99696:22 207.02791:16 207.03722:76 207.05177:33 207.56026:18 207.83672:17 207.97304:47 208.05383:20	null	351	341	474	356	402	279	456	380	773	551	539	1501	1373	1349	1390	986	461	580	404	832	168	637	754
671	4.243	206.08308	w/o MS2: N-Acetyl-D-phenylalanine	[M-H]-	0.96	Normalized unit: Intensity; Annotation method: VS17_NEG_actual_2; Tag: Confirmed	0.93	0.75	0.71	63.43	15_FDDAn	206.08212:2343 206.09891:221 206.11392:24 207.05305:21 207.08781:329 207.92647:20 208.05685:18 208.10327:33	164.06700:31	1920	3102	1797	2354	1648	2516	4438	2264	2195	3006	3291	8117	9016	10165	9164	2101	2127	1940	1635	3026	3528	4012	4356
672	3.936	206.08601	w/o MS2: 5-{[(5-Methyl-2-furyl)methyl]amino}-5-oxopentanoic acid	[M-H]-	0.67	Normalized unit: Intensity; Annotation method: VS17_NEG_predict_3	-1	-1	-1	19.96	11_FDDAn	206.08328:169 206.09384:52 207.03261:17 207.09357:101	null	679	944	763	874	1036	989	1235	864	975	925	946	1368	1286	1023	1277	1354	936	1246	1279	788	395	932	982
673	12.926	206.8286	Unknown	[M-H]-	0.79	Normalized unit: Intensity	null	null	null	12.6	11_FDDAn	206.82104:466 206.85930:26 206.96992:40 207.32455:24 207.81703:16 207.82890:136 207.84308:152 207.85466:18 207.91133:74 207.92450:80 208.81601:208 208.83983:64	null	386	483	580	333	586	373	393	711	745	951	845	497	807	631	394	424	867	683	549	440	757	506	517
674	12.827	206.87115	Unknown	[M-H]-	0.83	Normalized unit: Intensity	null	null	null	6.48	19_FDDAn	206.86992:501 206.91776:22 206.92688:82 206.95294:23 206.96819:48 206.97739:94 207.83148:20 207.85564:20 207.87723:41 207.88326:109 207.91678:53 207.93205:29 208.84894:50 208.86801:197	null	817	798	556	717	572	794	483	488	895	589	834	582	593	821	334	499	193	894	991	884	757	332	580
675	12.837	206.96909	Unknown	[M-H]-	0.46	Normalized unit: Intensity	null	null	null	5.78	QC1_FDDAn	206.97659:395 207.08803:20 207.74564:16 207.82513:22 207.89009:19 207.91061:17 207.92647:115 207.94627:32 208.81902:18 208.86771:70 208.89230:27 208.91759:71	null	636	589	748	930	811	968	792	830	951	721	725	638	397	1044	671	940	664	642	884	1099	388	496	546
676	0.795	206.97568	Unknown	[M-H]-	0.75	Normalized unit: Intensity	null	null	null	9.69	QC2_FDDAn	206.97357:791 207.45927:23 207.84308:77 207.93234:54 208.93059:19 208.97501:21	null	791	743	682	704	933	635	762	785	193	72	654	792	944	918	730	1057	906	734	547	991	1200	910	717
677	3.067	207.02367	w/o MS2: Bergenin	[M-H]-	0.33	Normalized unit: Intensity; Annotation method: VS17_NEG_actual_2	-1	-1	-1	11.3	12_FDDAn	207.03441:1090 207.05110:375 207.07249:52 207.49245:16 208.03568:24 208.05537:18 208.65237:21 209.03679:37 209.06056:47 209.07182:24	null	1344	1529	1891	1838	1816	1939	2608	1419	1940	1228	2465	813	602	590	533	1542	1172	1574	1416	1190	1398	970	1087
678	4.579	207.028	w/o MS2: 2-Methoxy-5-(trifluoromethoxy)phenol	[M-H]-	0.04	Normalized unit: Intensity; Annotation method: VS17_NEG_predict_3	-1	-1	-1	8.67	18_FDDAn	207.02873:228 207.04509:55 207.83417:23 207.92720:41 208.03633:49	null	836	1071	1046	714	742	703	1174	564	726	892	1522	462	398	798	661	1022	1487	1358	1140	574	1041	6054	1258
679	4.426	207.02852	w/o MS2: (2-Benzimidazolylthio)acetic acid	[M-H-H2O]-	0.96	Normalized unit: Intensity; Annotation method: VS17_NEG_predict_3; Tag: Misannotation	0.66	0.61	0.88	21.36	04_FDDAn	207.02846:1051 207.05507:35 207.94165:70 208.03384:614 208.04771:98 209.03680:140 209.04758:237 209.05728:140	161.91949:18 163.03845:16 207.02414:20	4672	5693	4204	2943	7328	6242	10280	7946	6206	7387	6179	1641	3770	3172	3020	4705	1923	3925	4365	4842	2568	6187	4907
680	3.357	207.03284	w/o MS2: Bergenin	[M-H]-	0.83	Normalized unit: Intensity; Annotation method: VS17_NEG_actual_2	-1	-1	-1	10.08	QC4_FDDAn	207.02753:226 207.04062:124 207.82578:20 207.93164:25 208.02415:21 208.03290:18 209.00372:25 209.02512:28 209.08708:23	null	1328	2817	2236	670	1960	2148	2598	1606	3606	2111	3486	935	1895	1475	2168	2684	1980	1881	1430	1016	1283	1934	1743
681	3.293	207.0432	w/o MS2: DL-Lanthionine	[M-H]-	0.13	Normalized unit: Intensity; Annotation method: VS17_NEG_predict_3	-1	-1	-1	13.45	10_FDDAn	207.04320:259 207.05760:250 208.02513:46 208.03879:24 208.05328:63 208.06429:147 208.52473:16 208.63097:16 209.00995:59 209.04021:65 209.06622:180	null	1065	557	285	1298	1059	1209	1215	1483	1089	1003	1488	718	291	591	235	133	232	414	304	474	685	1369	700
682	4.847	207.04524	w/o MS2: Lipoic acid reduced	[M-H]-	0.13	Normalized unit: Intensity; Annotation method: VS17_NEG_predict_3	-1	-1	-1	13.7	01_FDDAn	207.05157:131 207.06146:44 208.04427:46 208.06076:27 209.04503:52	null	588	330	412	484	1011	605	616	602	90	449	273	516	317	294	446	543	337	494	442	427	535	552	307
683	3.075	207.04758	w/o MS2: 7-Hydroxy-1,3-dimethyl-2,4-dioxo-1,2,3,4-tetrahydro-6-pteridinecarbaldehyde	[M-H]-	0.63	Normalized unit: Intensity; Annotation method: VS17_NEG_predict_3	-1	-1	-1	11.72	20_FDDAn	207.05225:341 208.03349:162 208.06662:21	null	1579	2347	2260	1877	1704	2296	2507	2140	2308	2344	1889	1128	761	1087	1223	1175	743	901	1295	1636	2074	1379	2034
684	1.02	207.04807	w/o MS2: DL-Lanthionine	[M-H]-	0.79	Normalized unit: Intensity; Annotation method: VS17_NEG_predict_3	-1	-1	-1	8.54	QC1_FDDAn	207.03583:22 207.05165:256 207.06860:36 207.86638:27 207.87532:32 208.05562:28 208.07181:33 208.93640:21 209.01755:47 209.02866:22 209.06343:1678 209.07285:1093 209.08240:292	null	1452	690	784	929	1114	1187	1029	1317	1243	1291	1111	1362	2259	1443	1635	1186	937	1479	683	1271	1292	1128	1440
685	2.606	207.06744	w/o MS2: L-KYNURENINE	[M-H]-	0.04	Normalized unit: Intensity; Annotation method: VS17_NEG_actual_2	-1	-1	-1	5.74	08_FDDAn	207.06744:321 207.08261:86 207.94287:20 208.07501:19 208.08301:24 208.10724:23 209.01163:16 209.09428:26	null	120	132	90	103	221	414	411	496	112	110	142	78	74	54	93	102	164	101	77	188	127	114	174
686	2.607	207.08424	w/o MS2: Kynurenine	[M-H]-	0.13	Normalized unit: Intensity; Annotation method: VS17_NEG_actual_2	-1	-1	-1	9.89	QC4_FDDAn	207.08882:105 207.10583:32 207.93124:18 209.06744:19 209.08936:64	null	245	269	177	279	177	443	599	376	337	357	305	311	370	416	416	287	261	340	210	211	296	314	382
687	12.919	207.83028	Unknown	[M-H]-	0.88	Normalized unit: Intensity	null	null	null	7.28	11_FDDAn	207.83287:734 207.90839:19 207.92601:139 207.94099:69 208.82227:320 208.83842:76 208.87238:20 209.81763:89 209.83299:212	null	426	315	467	521	610	693	344	599	455	1148	509	641	666	809	881	745	669	829	585	531	623	732	766
688	12.909	207.92447	w/o MS2: 6,6'-Sulfinylbis(2,4-dichlorophenol)	[M-H]-	0.13	Normalized unit: Intensity; Annotation method: VS17_NEG_predict_3	-1	-1	-1	4.3	19_FDDAn	207.91975:203 208.11964:32 208.22466:16 208.81653:79 208.82524:86 208.83357:38 209.81700:24 209.83420:71 209.84129:51	null	1256	944	1318	813	1546	906	1107	1654	1123	871	902	536	820	534	1319	1595	1272	888	464	570	1262	1078	914
689	0.784	207.93677	Unknown	[M-H]-	0.04	Normalized unit: Intensity	null	null	null	7.29	11_FDDAn	207.92860:99 207.93855:55 208.96101:17 209.88246:16	null	273	225	343	255	93	587	347	251	316	513	210	637	410	508	319	235	289	209	203	366	328	328	286
690	3.78	208.00925	w/o MS2: (1,3-Benzoxazol-2-ylsulfanyl)acetic acid	[M-H]-	0.17	Normalized unit: Intensity; Annotation method: VS17_NEG_predict_3	-1	-1	-1	11.49	08_FDDAn	208.00143:54 208.00911:191 208.02072:49 209.00854:21	null	679	238	70	454	416	403	564	729	65	307	123	430	854	831	717	307	440	201	402	356	285	406	389
691	1.996	208.03204	w/o MS2: 4-Fluorobenzyl 1H-1,2,4-triazol-3-yl sulfide	[M-H]-	0.5	Normalized unit: Intensity; Annotation method: VS17_NEG_predict_3	-1	-1	-1	8.92	02_FDDAn	208.02861:80 208.03477:194 208.05833:16 209.02643:25 209.87743:20 210.04414:18	null	168	477	240	245	567	381	841	758	437	582	685	766	406	527	915	731	91	166	195	476	397	388	606
692	5.22	208.04305	w/o MS2: N-(Ethoxymethanethioyl)benzamide	[M-H]-	0.04	Normalized unit: Intensity; Annotation method: VS17_NEG_predict_3	-1	-1	-1	8.31	01_FDDAn	208.04305:264 208.09572:17 209.01079:24 209.21954:16	null	575	392	414	243	388	332	493	229	303	150	227	186	380	140	344	431	203	315	176	275	187	303	385
693	0.941	208.05577	w/o MS2: 2-Benzoyl-N-methylhydrazinecarbothioamide	[M-H]-	0.83	Normalized unit: Intensity; Annotation method: VS17_NEG_predict_3; Tag: Misannotation	0.34	0.42	0.56	34.58	02_FDDAn	208.05577:1179 208.06856:485 208.46352:17 209.01581:78 209.04549:342 209.07512:59 210.03239:18 210.04604:18	135.02356:17 146.04851:17	3045	4274	2939	3187	2728	1620	1922	3551	154	7	18	2689	2863	2138	1849	1874	2673	1687	2470	1331	939	1880	2283
694	2.366	208.05899	w/o MS2: 5-(Methoxycarbonyl)-2,6-dimethyl-4-(3-nitrophenyl)-1,4-dihydropyridine-3-carboxylic acid	[M-H]-	0.96	Normalized unit: Intensity; Annotation method: VS17_NEG_predict_3; Tag: Misannotation	0.91	0.88	0.8	44.37	16_FDDAn	208.05760:1071 208.07994:22 208.99654:18 209.00603:19 209.04836:21 209.06451:204 210.01756:27 210.05528:34 210.07332:17	164.07555:17	1463	2127	1084	1497	2022	1568	2357	2283	2023	1645	2108	2637	3546	3521	3394	2165	2369	2361	2304	956	2205	2236	2623
695	3.289	208.0602	w/o MS2: 1-Ethyl-6,7-difluoro-4-oxo-1,4-dihydro-3-quinolinecarboxylic acid	[M-H]-	0.92	Normalized unit: Intensity; Annotation method: VS17_NEG_predict_3	-1	-1	-1	16.26	08_FDDAn	208.05801:597 208.06802:157 209.00607:30 209.06187:90	null	938	1516	1007	797	1070	1565	1297	1649	681	878	814	860	1206	1262	881	757	610	692	592	482	703	1178	989
696	12.925	208.82907	Unknown	[M-H]-	0.33	Normalized unit: Intensity	null	null	null	10.25	11_FDDAn	208.82166:311 208.84428:49 208.91013:23 209.83485:34 209.85947:26 210.81781:32	null	496	388	337	314	450	330	182	497	390	722	452	459	226	420	277	315	370	364	273	243	278	264	326
697	12.826	208.86496	Unknown	[M-H]-	0.58	Normalized unit: Intensity	null	null	null	9.57	QC4_FDDAn	208.86534:302 208.87497:239 208.97510:17 208.99881:16 209.31602:20 209.87309:38 209.90759:71 209.91743:37 209.97452:38 210.85750:48 210.86693:39 210.88501:23 210.91550:16 210.94824:17 210.96452:48	null	448	497	466	507	468	429	332	297	497	681	625	632	241	560	327	377	176	529	575	737	682	400	994
698	2.073	209.01428	w/o MS2: 6-Fluoro-3-methyl-1-benzothiophene-2-carboxylic acid	[M-H]-	0.54	Normalized unit: Intensity; Annotation method: VS17_NEG_predict_3	-1	-1	-1	19.99	17_FDDAn	209.00784:486 209.01764:207 209.03656:21 209.06229:20 210.00320:18 210.00937:48 210.03461:110 210.05243:19 210.06078:30 210.07906:20 211.01730:93 211.02866:94 211.05339:54 211.06496:26 211.07153:40 211.11020:19	null	1342	2262	1148	1161	199	1189	1667	2156	575	375	409	673	578	1109	649	1123	895	944	1637	959	1120	1842	962
699	0.997	209.03386	w/o MS2: D-Saccharic acid 1,4-lactone	[M-H]-	0.04	Normalized unit: Intensity; Annotation method: VS17_NEG_predict_3	-1	-1	-1	8.5	06_FDDAn	209.03145:93 209.94771:58 210.06068:16 210.90439:23	null	549	762	876	998	940	1133	882	520	173	763	834	400	521	379	232	177	475	517	670	231	328	434	452
700	4.408	209.04387	w/o MS2: Methyl Haematommate	[M-H]-	0.83	Normalized unit: Intensity; Annotation method: VS17_NEG_predict_3	-1	-1	-1	14.12	05_FDDAn	209.04256:213 209.05630:66 210.01334:27 210.05199:22 210.08229:29 210.90866:39 211.05373:63	null	1869	1682	1345	1722	1480	1909	1940	882	2088	1759	1919	904	730	939	724	1624	1672	1050	1238	2270	1563	917	1203
701	3.67	209.04472	w/o MS2: Hydroxyferulic acid	[M-H]-	0.08	Normalized unit: Intensity; Annotation method: VS17_NEG_predict_3	-1	-1	-1	12.78	16_FDDAn	209.04472:311 209.05875:136 210.05522:16 210.47375:27 211.02164:30 211.05370:27 211.06299:26 211.14850:49	null	228	258	349	174	447	140	384	265	721	420	387	642	731	948	1065	581	629	370	358	285	326	573	611
702	1.04	209.0661	w/o MS2: 1,3,7-Trimethyluric acid	[M-H]-	0.96	Normalized unit: Intensity; Annotation method: VS17_NEG_predict_3; Tag: Misannotation	0.73	0.67	0.7	202.77	19_FDDAn	209.05843:1147 209.06839:4589 209.90891:49 209.95790:20 210.00682:17 210.06558:428 210.07460:110 210.08784:21 210.93890:21 211.00021:29 211.06477:17 211.07861:24	85.02122:28 85.03057:40 129.01778:19 209.06317:325	20251	16924	17919	16878	13898	24961	20798	17484	19249	16995	18613	19244	24589	20958	20155	16730	15933	16363	17381	13957	13805	19379	17927
703	1.197	209.06737	w/o MS2: D-Glucoheptose	[M-H]-	0.21	Normalized unit: Intensity; Annotation method: VS17_NEG_predict_3; Tag: Misannotation	null	null	null	31.57	15_FDDAn	209.06624:1085 209.08502:45 209.91158:16 210.05426:29 210.06595:46 210.07788:16 210.87460:36	87.00966:25 136.02728:20	2543	2911	2897	1262	2708	2332	4255	5237	3159	3962	2131	2717	1530	2240	4099	940	3904	1443	2588	1996	3961	3088	3514
704	0.912	209.08043	w/o MS2: METHYLORSELLINIC ACID, ETHYL ESTER	[M-H]-	0.04	Normalized unit: Intensity; Annotation method: VS17_NEG_predict_3	-1	-1	-1	20.16	06_FDDAn	209.08043:973 209.09909:69 209.85677:18 210.07869:59 210.08803:39 210.10803:74 210.41240:25 211.07462:229 211.09494:31	null	558	784	338	788	1027	1205	1942	816	541	240	304	1059	1046	940	844	585	716	496	660	781	800	874	614
705	3.207	209.08279	w/o MS2: Propyl 4-hydroxy-3-methoxybenzoate	[M-H]-	0.83	Normalized unit: Intensity; Annotation method: VS17_NEG_predict_3	-1	-1	-1	14.65	08_FDDAn	209.07564:109 209.08182:204 209.65143:21 209.85623:52 209.92133:19 210.00430:17 210.38745:17 211.08582:39 211.10945:20	null	1419	1607	963	1473	974	1485	1639	1289	1281	1037	1653	1000	852	455	746	1036	746	800	623	1187	1371	934	1250
706	6.362	209.1142	w/o MS2: Jasmonic acid	[M-H]-	0.21	Normalized unit: Intensity; Annotation method: VS17_NEG_predict_3	-1	-1	-1	10.11	04_FDDAn	209.11624:195 210.94835:58 211.08919:16	null	228	543	263	491	315	373	446	500	197	300	94	40	63	43	73	45	146	148	69	130	147	170	255
707	5.076	209.11929	w/o MS2: Jasmonic acid	[M-H]-	0.54	Normalized unit: Intensity; Annotation method: VS17_NEG_predict_3	-1	-1	-1	11.56	19_FDDAn	209.11818:254 210.11818:24 211.01999:17	null	719	810	452	637	176	215	387	172	485	952	652	278	235	332	296	334	537	451	452	512	301	574	425
708	2.059	210.04323	w/o MS2: 2-(2-Nitrophenoxy)propanoic acid	[M-H]-	0.17	Normalized unit: Intensity; Annotation method: VS17_NEG_predict_3	-1	-1	-1	21.21	20_FDDAn	210.03288:75 210.04088:108 210.05092:42 210.99460:16 211.02126:60 211.03981:18 211.07112:45 212.05045:106	null	357	444	419	405	894	997	1610	1517	34	35	20	575	741	584	576	399	95	356	722	167	258	372	101
709	3.565	211.02254	w/o MS2: 5,8-Dihydroxy-4-oxo-1,2,3,4-tetrahydronaphthalen-1-yl 6-O-(3,4,5-trihydroxybenzoyl)-.beta.-D-glucopyranoside	[M-H]-	0.63	Normalized unit: Intensity; Annotation method: VS17_NEG_predict_3	-1	-1	-1	8.7	QC4_FDDAn	211.02478:249 211.06212:18 212.26782:22 213.02499:83 213.04419:16	null	792	939	610	509	1268	1436	801	656	1046	1133	1153	621	575	1217	703	1050	792	983	912	832	627	827	1343
710	2.254	211.02425	w/o MS2: 5,8-Dihydroxy-4-oxo-1,2,3,4-tetrahydronaphthalen-1-yl 6-O-(3,4,5-trihydroxybenzoyl)-.beta.-D-glucopyranoside	[M-H]-	0.79	Normalized unit: Intensity; Annotation method: VS17_NEG_predict_3	-1	-1	-1	16.37	17_FDDAn	211.01590:80 211.02675:164 211.06580:16 211.07452:39 212.01555:22 212.04329:34 212.29301:17 213.00731:24 213.03348:28 213.10815:39	null	528	943	1292	822	770	908	1299	802	142	327	155	829	918	1141	1323	1008	305	681	458	1014	1014	1460	1206
711	3.069	211.06612	w/o MS2: Chlorotoluron	[M-H]-	0.13	Normalized unit: Intensity; Annotation method: VS17_NEG_predict_3	-1	-1	-1	8.47	06_FDDAn	211.05760:142 211.07277:102 211.77960:19 212.05540:41 212.08958:16 212.10747:38 213.05853:63 213.07701:18 213.13385:41	null	474	404	485	497	298	522	600	445	478	465	535	91	92	130	103	154	158	116	139	346	324	267	206
712	2.29	211.07231	w/o MS2: Pro-Asp	[M-H]-	0.21	Normalized unit: Intensity; Annotation method: VS17_NEG_predict_3	-1	-1	-1	12.4	08_FDDAn	211.06435:85 211.07231:208 211.08286:44 211.99716:21 212.07553:18	null	110	431	223	108	479	540	662	513	135	106	224	786	473	984	776	234	143	159	271	153	204	312	162
713	2.088	211.07545	w/o MS2: Pro-Asp	[M-H]-	0.58	Normalized unit: Intensity; Annotation method: VS17_NEG_predict_3	-1	-1	-1	15.78	08_FDDAn	211.07301:337 211.10040:35 212.04108:21 212.05820:199 212.07463:69 212.09567:23 212.95819:17 213.04803:19 213.05664:20 213.11893:91	null	578	493	579	455	889	1269	1377	1178	93	179	67	1292	1399	1223	1483	531	596	368	507	455	395	969	442
714	0.918	211.07843	w/o MS2: benzoin	[M-H]-	0.04	Normalized unit: Intensity; Annotation method: VS17_NEG_predict_3	-1	-1	-1	7.65	07_FDDAn	211.07843:460 212.01846:85 212.08487:25 212.21519:17 212.77600:16 212.96463:33 213.04286:18	null	279	180	199	142	504	313	563	663	192	304	589	240	498	453	261	151	146	73	175	455	275	400	171
715	6.04	211.10138	w/o MS2: Dihydrojasmonic Acid	[M-H]-	0.21	Normalized unit: Intensity; Annotation method: VS17_NEG_predict_3	-1	-1	-1	8.31	16_FDDAn	211.09085:234 211.98499:18 212.09309:54 212.10320:45	null	410	105	523	546	449	406	207	186	170	256	211	275	308	220	449	821	141	191	212	116	127	867	508
716	5.24	211.13008	w/o MS2: Atipamezole	[M-H]-	0.08	Normalized unit: Intensity; Annotation method: VS17_NEG_predict_3	-1	-1	-1	8.44	QC4_FDDAn	211.11795:28 211.12677:91 212.13666:17	null	140	277	130	458	364	484	586	521	442	276	1017	225	145	179	486	214	559	491	484	134	201	434	711
717	12.934	211.89886	w/o MS2: 2'-Deoxyguanosine 5'-monophosphate	[M-H]-	0.96	Normalized unit: Intensity; Annotation method: VS17_NEG_predict_3; Tag: Misannotation	0.22	0.18	0.75	37.13	16_FDDAn	211.89905:1835 211.92586:68 212.87778:57 212.89352:21 212.91127:61 212.94957:16 213.86217:140 213.87267:243 213.88794:27 213.90288:18	116.93468:26 149.91162:21 165.90382:51 167.86575:20 168.90013:33	1406	1297	1408	1306	1731	1229	1244	1686	625	631	1213	1016	1885	746	1646	624	1608	1159	339	623	988	1388	850
718	1.039	211.90031	w/o MS2: 7,8-Dichloro-4-hydroxy-3-quinolinecarboxylic acid	[M-H]-	0.79	Normalized unit: Intensity; Annotation method: VS17_NEG_predict_3	-1	-1	-1	19.59	QC4_FDDAn	211.89977:220 211.90945:90 211.92091:52 211.95490:17 212.07556:24 212.14534:35 212.99936:24 213.00827:68 213.09222:42 213.86380:16 213.87845:20	null	2460	1519	2196	1906	1599	1441	830	1385	33	0	27	2161	1596	1713	1714	1828	2970	1744	2693	1780	1410	1374	1678
719	1.977	212.06186	w/o MS2: 1,3-Dimethyl-8-(3-pyridinyl)-3,9-dihydro-1H-purine-2,6-dione	[M-H]-	0.21	Normalized unit: Intensity; Annotation method: VS17_NEG_predict_3	-1	-1	-1	18.71	07_FDDAn	212.05734:383 212.06734:127 212.55539:17 213.05855:20 213.09068:51 213.70914:28 213.96455:18 214.08940:19	null	761	456	474	604	855	433	1175	725	267	56	77	705	1150	640	895	519	393	366	738	441	419	625	608
720	4.999	212.13882	w/o MS2: 3-Indoxylsulfate potassium salt	[M-H]-	0.75	Normalized unit: Intensity; Annotation method: VS17_NEG_predict_3	-1	-1	-1	28.67	QC2_FDDAn	212.12663:169 213.03168:32 213.11967:32 214.13075:18	null	67	138	56	98	1331	1227	1555	1232	527	236	413	732	481	517	702	817	1067	1047	860	517	584	787	716
721	0.86	212.92386	w/o MS2: 6-Bromobenzo[b]thiophene-2-carboxylic acid	[M-H]-	0.96	Normalized unit: Intensity; Annotation method: VS17_NEG_predict_3; Tag: Misannotation	0	0.14	null	103.29	19_FDDAn	212.91454:878 212.92386:1855 213.27969:18 213.92612:40 214.91832:768 214.96022:35 214.99817:453 215.00658:986 215.02231:49	128.95506:19 128.96149:18 130.99306:20 131.04584:24 131.06088:28	7069	6094	5618	6558	4541	5649	5656	5794	5914	7076	6748	6244	5828	7581	7214	6635	7248	6322	7325	6436	5359	6909	5358
722	0.889	213.04976	w/o MS2: Amifostine	[M-H]-	0.83	Normalized unit: Intensity; Annotation method: VS17_NEG_predict_3	-1	-1	-1	26.06	06_FDDAn	213.04697:1983 213.10005:20 213.75195:25 214.04395:17 214.05328:37 214.66483:19 215.00885:859 215.06380:34	null	1902	1601	1250	1561	2833	2234	1505	2766	1637	1340	1466	1520	1870	1790	1420	1760	985	2630	2194	1248	1560	1522	2024
723	0.817	213.08383	w/o MS2: Ethoxylated 2,4,7,9-tetramethyl-5-decyn-4,7-diol (C22)	[M-H]-	0.17	Normalized unit: Intensity; Annotation method: VS17_NEG_predict_3	-1	-1	-1	15.73	QC2_FDDAn	213.08820:178 213.93532:26 214.01225:82 214.08661:20 214.85788:21 214.92921:20 215.04210:20 215.05408:101	null	262	352	442	444	715	822	846	804	187	429	214	1094	790	957	662	557	353	692	327	292	575	302	422
724	1.015	213.08971	w/o MS2: Ethoxylated 2,4,7,9-tetramethyl-5-decyn-4,7-diol (C22)	[M-H]-	0.21	Normalized unit: Intensity; Annotation method: VS17_NEG_predict_3	-1	-1	-1	16.96	06_FDDAn	213.08971:256 213.87070:17 214.00217:24 214.04785:60 214.07635:21 214.09810:39 214.88287:27 215.01810:58 215.02855:123 215.04596:127 215.06300:37 215.09537:37 215.18094:17	null	530	468	621	482	1674	1407	1967	1889	27	6	25	393	762	539	360	353	429	541	896	514	375	462	458
725	6.332	213.11351	w/o MS2: Sulfisomidin	[M-H]-	0.04	Normalized unit: Intensity; Annotation method: VS17_NEG_predict_3	-1	-1	-1	6.78	08_FDDAn	213.11351:230 213.14897:19 214.11716:36 214.14636:462 214.18138:125 215.12923:81 215.14514:71 215.15567:34 215.18341:19	null	63	126	21	51	121	234	75	157	51	77	71	39	49	12	48	26	18	118	57	53	22	163	28
726	5.7	213.11385	w/o MS2: Sulfisomidin	[M-H]-	0.96	Normalized unit: Intensity; Annotation method: VS17_NEG_predict_3; Tag: Misannotation	0.82	0.88	0.77	63.47	17_FDDAn	213.11359:1344 214.10674:95 214.11789:99 214.85793:22	213.10757:23 213.12019:39	3991	4349	4004	2651	4302	5349	4418	4614	2287	2430	2494	2806	3320	3230	2068	3238	2720	3410	3635	2849	2949	3706	3101
727	12.941	213.86954	Unknown	[M-H]-	0.88	Normalized unit: Intensity	null	null	null	15.02	02_FDDAn	213.86952:584 213.89873:68 213.91219:69 214.83827:24 214.85312:66 214.86368:270 214.88232:100 214.94836:64 215.82004:16 215.84993:49 215.86905:84	null	1406	1579	1625	1533	1385	1153	1168	1687	1096	1338	1045	1123	895	1271	652	1230	1121	1741	1404	1494	1446	1183	1046
728	3.952	213.9621	w/o MS2: 2-Benzothiazolesulfonic acid	[M-H]-	0.04	Normalized unit: Intensity; Annotation method: VS17_NEG_predict_3	-1	-1	-1	19.72	19_FDDAn	213.96210:322 214.96457:66 214.98839:63 215.87114:21 215.94170:28 215.96329:94	null	0	27	203	64	37	16	10	85	13	63	27	11	42	43	71	35	26	1004	12	9	9	12	22
729	0.92	214.05232	w/o MS2: 2-(5-Fluoro-1H-benzo[d]imidazol-2-yl)ethanamine	[M-H]-	0.25	Normalized unit: Intensity; Annotation method: VS17_NEG_predict_3	-1	-1	-1	17.22	10_FDDAn	214.05524:406 214.06262:146 215.03172:13033 215.26643:16 215.31732:17 216.03561:922 216.07872:22 216.12253:18	null	406	273	466	226	331	72	21	290	1372	1589	1547	636	634	595	796	428	508	657	398	885	928	339	616
730	3.69	214.10378	w/o MS2: N-.alpha.-(tert-Butoxycarbonyl)-L-proline	[M-H]-	0.33	Normalized unit: Intensity; Annotation method: VS17_NEG_predict_3	-1	-1	-1	11.44	18_FDDAn	214.10857:214 214.12769:23 214.88126:18 215.01849:19 215.10904:37 216.11362:18	null	0	82	5	5	547	658	693	407	158	254	65	425	230	356	573	631	536	529	387	505	361	509	443
731	5.23	214.14616	Unknown	[M-H]-	0.58	Normalized unit: Intensity	null	null	null	29.69	06_FDDAn	214.13490:252 214.14270:813 214.15994:45 214.85367:16 215.04956:24 215.05873:26 215.14294:131 215.15036:102	null	343	507	226	523	1863	2693	1271	2799	575	380	482	1029	1667	548	986	1412	1632	1382	610	1148	1649	1120	850
732	6.31	214.14795	Unknown	[M-H]-	0.92	Normalized unit: Intensity	null	null	null	36.09	07_FDDAn	214.14372:686 214.15300:247 214.17265:28 214.18201:19 215.13380:20 215.14619:60 215.86502:100 216.05301:17	null	1237	288	818	1486	1222	2867	1193	1882	813	609	654	1409	614	1117	1748	847	583	1007	1061	613	853	574	713
733	12.937	214.85866	Unknown	[M-H]-	0.33	Normalized unit: Intensity	null	null	null	13.95	QC4_FDDAn	214.84871:143 214.85530:296 214.86615:413 214.87985:111 215.84001:43 215.85751:118 215.88072:25 216.81723:17 216.84406:669 216.85324:1781 216.86212:473 216.87881:63	null	1095	768	700	855	1346	660	684	960	496	651	1014	684	788	517	969	895	795	696	819	1146	1024	872	1005
734	10.985	214.86371	Unknown	[M-H]-	0.13	Normalized unit: Intensity	null	null	null	10.91	QC3_FDDAn	214.85130:67 214.86011:339 215.00450:24 215.01794:19 215.84422:25 216.83347:25 216.85237:648 216.86856:252 216.93091:49 216.94014:22	null	366	288	318	282	412	532	448	400	263	653	335	457	551	337	354	700	1183	596	130	1220	445	1011	148
735	12.921	214.87628	Unknown	[M-H]-	0.63	Normalized unit: Intensity	null	null	null	13.2	03_FDDAn	214.87437:282 214.88396:215 215.85161:75 215.87120:95 216.84796:493 216.85638:1096 216.88011:181	null	977	743	1290	800	1172	951	1201	1413	538	783	1426	909	904	793	1164	905	1095	1065	980	976	1059	677	1594
736	0.863	214.92096	w/o MS2: PFSA-Cl; C2HClF4O3S	[M-H]-	0.88	Normalized unit: Intensity; Annotation method: VS17_NEG_predict_3	-1	-1	-1	12.58	11_FDDAn	214.91980:563	null	902	998	653	1019	721	702	802	735	796	1208	948	669	822	752	884	815	745	1768	1181	1167	1174	1323	784
737	0.885	215.00705	w/o MS2: 6-(Difluoromethoxy)-1H-benzimidazole-2-thiol	[M-H]-	0.13	Normalized unit: Intensity; Annotation method: VS17_NEG_predict_3; Tag: Misannotation	0	0.37	null	65.66	19_FDDAn	215.00705:3930 215.25783:18 215.54712:17 215.92593:37 216.00609:134 216.02554:122 216.05620:21 216.39854:16 216.48361:28 216.84697:29 216.99741:196 217.00952:180	95.01980:32 104.02970:19 113.02041:49 113.03099:41 113.04240:17 131.03758:27 131.04549:38	4566	3653	3997	3890	3194	3441	4182	4822	2748	1738	2312	6444	4530	4348	5280	5700	4639	6132	4778	3263	3831	4244	5338
738	0.939	215.03279	3-(Trifluoromethyl)phenylalanine	[M-H-NH3]-	0.92	Normalized unit: Intensity; Annotation method: VS17_NEG_predict_3; Tag: Misannotation	0.88	0.88	0.81	238.93	08_FDDAn	215.03297:1988 215.06383:25 215.13182:63 215.96007:36 216.03934:122 216.05550:16 216.10068:25 217.02151:276 217.03017:398 217.04071:118 217.07607:113 217.08853:150	215.04224:20	8226	8297	9399	10239	13403	10250	10410	11187	97910	87068	96726	19345	19112	18606	16720	8583	8261	8559	8567	22718	22750	19925	19998
739	4.556	215.0517	w/o MS2: Cimicifugic acid A	[M-2H]2-	0.17	Normalized unit: Intensity; Annotation method: VS17_NEG_predict_3	-1	-1	-1	9.72	01_FDDAn	215.04257:101 215.06123:58 215.07335:27 215.08549:19 215.13321:20 216.03230:26 216.05923:17	null	762	896	653	964	1196	1089	998	1114	373	854	438	1025	1548	815	1012	842	591	476	751	661	577	582	455
740	1.043	215.06306	w/o MS2: 4-Fluoro-N-(3-pyridinyl)benzamide	[M-H]-	0.04	Normalized unit: Intensity; Annotation method: VS17_NEG_predict_3	-1	-1	-1	6.41	13_FDDAn	215.06306:194 215.06964:82 215.19173:32 215.41846:16 215.89650:17 215.96361:18 216.02003:23 216.04167:40 216.08405:21 216.09395:30 216.99504:31 217.02759:137 217.06995:75 217.08275:87 217.09711:161	null	328	324	205	207	561	449	435	371	442	279	70	858	536	645	463	322	313	341	173	437	210	226	222
741	2.059	215.07385	w/o MS2: 6-Methoxynaphthaleneacetic acid	[M-H]-	0.04	Normalized unit: Intensity; Annotation method: VS17_NEG_predict_3	-1	-1	-1	5.53	14_FDDAn	215.07385:155 215.93597:16 216.04958:70 216.05852:221 216.90184:18 216.99402:21 217.03662:51 217.05865:49 217.08467:44	null	19	197	81	113	34	50	21	14	29	57	12	131	657	160	67	111	15	47	349	23	40	67	168
742	6.223	215.1286	w/o MS2: Bonactin	[M-H]-	0.08	Normalized unit: Intensity; Annotation method: VS17_NEG_predict_3	-1	-1	-1	12.67	12_FDDAn	215.11868:86 215.12860:240 215.15971:24 215.87775:41 215.95699:21 216.13916:30 216.84479:16 216.85648:16 216.86656:18 216.92572:20 217.03020:20 217.05444:28	null	346	307	211	177	313	182	420	610	174	176	631	210	135	319	129	140	394	139	176	480	172	335	307
743	2.431	216.05092	w/o MS2: (2E)-4-Oxo-4-[2-(3-pyridinylcarbonyl)hydrazino]-2-butenoic acid	[M-H]-	0.79	Normalized unit: Intensity; Annotation method: VS17_NEG_predict_3; Tag: Misannotation	0.22	0.32	0.77	83.14	QC3_FDDAn	216.05388:1041 216.38060:28 216.93539:21 217.03996:19 217.05251:135 217.87325:21 217.91277:16 218.10210:25	86.02335:54 86.02785:38 128.07283:17 172.06361:20 172.07303:38 216.04286:45 217.05519:16	5990	3933	3539	3431	1625	2864	3372	2344	3628	4081	3385	9164	11875	12508	11682	2614	727	2278	2654	4769	3848	5916	3818
744	3.86	216.08852	w/o MS2: 2-[[4-(2,5-Dimethyl-1H-pyrrol-1-yl)phenyl]thio]acetic acid	[M-H]-	0.29	Normalized unit: Intensity; Annotation method: VS17_NEG_predict_3	-1	-1	-1	11.79	02_FDDAn	216.08514:189 216.10187:31 217.07927:24 217.10403:57	null	402	742	564	651	489	898	1244	736	263	608	187	628	368	406	494	394	323	172	373	358	514	470	616
745	3.571	216.12289	w/o MS2: 2-{[(tert-Butoxy)carbonyl]amino}pentanoic acid	[M-H]-	0.08	Normalized unit: Intensity; Annotation method: VS17_NEG_predict_3	-1	-1	-1	14.83	05_FDDAn	216.12289:469 216.15033:38 217.04242:21 217.12027:24 217.13509:16 217.27397:19 218.12968:18	null	39	79	165	194	1031	699	871	541	176	256	420	535	560	547	756	747	414	447	555	734	575	603	570
746	3.37	216.15991	Unknown	[M-H]-	0.71	Normalized unit: Intensity	null	null	null	17.74	03_FDDAn	216.15752:290 216.90076:42 217.06230:40 217.11290:21 217.92754:17 218.04329:86	null	392	591	665	536	507	760	1086	603	358	271	321	355	555	626	561	368	460	512	448	462	447	260	489
747	3.373	216.17606	Unknown	[M-H]-	0.08	Normalized unit: Intensity	null	null	null	10.1	08_FDDAn	216.16211:321 217.06171:16 217.13115:21 217.15524:20 217.86021:38 217.95856:37 218.02824:16 218.07068:20	null	409	195	458	303	292	781	939	556	257	272	263	511	469	499	339	374	396	482	332	401	268	162	397
748	12.942	216.85175	Unknown	[M-H]-	0.96	Normalized unit: Intensity; Tag: Misannotation	null	null	null	49.81	11_FDDAn	216.84367:525 216.85342:2324 216.88120:73 216.90178:22 217.84599:154 217.85741:592 218.82108:16 218.84196:142 218.85545:229 218.87259:20	100.92694:17 155.86891:23 171.85609:20 172.85464:17 172.86258:30 173.88235:26 199.84010:19 199.86313:61 200.85753:25 216.84505:45 216.85402:20 217.86322:22	6726	5755	6183	5155	6714	5205	5186	7295	6811	7280	7393	5495	5468	4699	6168	5363	5012	6649	4801	5549	6362	4899	6092
749	10.954	216.86125	Unknown	[M-H]-	0.96	Normalized unit: Intensity; Tag: Misannotation	null	null	null	24.87	QC3_FDDAn	216.85303:1013 216.93178:21 216.95909:16 217.82780:31 217.84602:57 217.85403:218 217.96123:17 218.81854:68 218.82747:36 218.84383:43 218.85439:79 218.86925:24 218.94714:29	114.93323:16 116.92957:44 117.93176:18	3509	4413	3394	6717	4674	6804	5468	4344	3735	4379	4994	6132	4522	8218	4886	5864	6969	4860	3612	4918	3927	7652	7827
750	2.021	216.94321	w/o MS2: 2-Amino-5-bromo-3-nitrobenzoic acid	[M-H]-	0.29	Normalized unit: Intensity; Annotation method: VS17_NEG_predict_3	-1	-1	-1	4.39	15_FDDAn	216.94513:69 216.95920:37 217.04031:19 217.05554:16 217.07796:56 217.09180:163 217.94620:20 218.91168:16 218.95406:19 219.04814:17	null	593	460	561	438	512	288	277	302	597	479	359	534	388	627	179	755	310	384	260	461	962	746	531
751	1.492	217.00806	w/o MS2: Ponceau 6	[M-2H]2-	0.42	Normalized unit: Intensity; Annotation method: VS17_NEG_predict_3	-1	-1	-1	9.16	15_FDDAn	217.01276:360 217.02739:47 217.06981:18 217.08298:55 217.96423:22 218.02481:98	null	754	1032	644	851	75	245	224	79	653	727	489	765	817	1403	1094	334	509	682	746	296	358	768	280
752	0.94	217.03027	w/o MS2: Hypotaurine	[M-H]-	0.96	Normalized unit: Intensity; Annotation method: VS17_NEG_actual_2; Tag: Misannotation	null	null	null	87.14	12_FDDAn	217.03027:6782 217.08215:330 217.09706:79 217.11406:18 217.83342:24 217.92270:32 217.96782:16 218.03551:1150 218.98201:108 218.99570:77 219.02554:37 219.03990:95	89.01427:52 113.01429:17 145.05945:26 145.06648:21 217.01822:20	2791	2548	2267	2747	4251	3527	4436	4949	33705	30670	30444	6712	6947	5484	5773	1954	2801	2735	2365	7103	7409	6459	7322
753	1.692	217.08368	w/o MS2: Phenol, 4-[2-(3,5-diamino-1H-pyrazol-4-yl)diazenyl]-	[M-H]-	0.04	Normalized unit: Intensity; Annotation method: VS17_NEG_predict_3	-1	-1	-1	11.84	14_FDDAn	217.08368:803 217.11726:16 217.85687:17 217.86618:23 217.92467:110 217.93340:85 218.06728:29 218.08046:34 218.80716:45 218.94781:66 219.08649:18	null	580	887	155	141	70	100	67	114	165	187	97	1292	814	853	870	215	600	262	497	254	213	475	627
754	0.973	217.08386	w/o MS2: .gamma.-L-Glutamyl-L-alanine	[M-H]-	0.83	Normalized unit: Intensity; Annotation method: VS17_NEG_predict_3	-1	-1	-1	27.38	QC4_FDDAn	217.08304:405 217.09544:91 217.95605:22 218.03606:59 218.08067:58 218.09274:54 219.03650:26	null	2362	504	1498	1810	2186	2950	3113	3245	1336	1064	1822	2371	2871	2601	2497	2057	2235	1358	1684	2298	2239	2006	2278
755	5.899	217.10014	w/o MS2: 5-trans-Prostaglandin D2	[M-H]-	0.04	Normalized unit: Intensity; Annotation method: VS17_NEG_predict_3	-1	-1	-1	7.83	02_FDDAn	217.09950:70 217.10913:70 217.85007:44 217.86140:56 218.10374:84 219.04495:16	null	172	396	155	232	114	19	209	93	13	29	55	19	27	12	46	120	130	156	119	69	32	72	112
756	4.438	217.11102	w/o MS2: 3-Hydroxysebacic acid	[M-H]-	0.04	Normalized unit: Intensity; Annotation method: VS17_NEG_predict_3	-1	-1	-1	8.79	17_FDDAn	217.10646:226 217.12013:63 217.13110:18 217.86304:59 217.96696:20 218.88806:24 219.03291:26 219.16452:20	null	208	119	300	239	185	199	197	215	402	297	105	377	210	272	233	583	227	217	158	137	270	287	122
757	13.015	217.86163	Unknown	[M-H]-	0.29	Normalized unit: Intensity; Tag: Misannotation	null	null	null	20.87	02_FDDAn	217.85361:596 217.86235:837 218.82407:46 218.86249:550 218.87553:238 219.03506:24 219.22983:29 219.86729:170 219.88951:25 219.93929:17	126.90223:21 129.87900:23 173.86754:16 216.86501:19	7333	6929	3724	6154	5165	7768	4831	3087	1234	5575	9391	11384	4515	10106	5286	7983	9419	6000	4235	7184	5078	7230	5095
758	12.829	217.88332	Unknown	[M-H]-	0.04	Normalized unit: Intensity	null	null	null	12.56	06_FDDAn	217.87485:366 217.88614:177 217.89613:57 217.94180:26 217.99583:18 218.00551:53 218.08647:40 218.84990:18 218.87587:75 218.89828:45 218.97334:34 219.84953:20 219.85979:85 219.86914:62 219.88495:79 219.93559:18	null	1393	1293	952	1753	1400	1634	1312	1654	1467	1751	1802	1342	630	1284	1148	1039	895	1551	1664	1426	1324	1213	1180
759	1.868	217.93626	w/o MS2: Triclopyr	[M-H]-	0.04	Normalized unit: Intensity; Annotation method: VS17_NEG_predict_3	-1	-1	-1	4.1	18_FDDAn	217.93626:246 218.08932:22 218.98746:20 219.87344:19	null	386	603	227	311	449	271	169	78	317	159	121	477	519	530	546	362	636	234	475	214	533	391	157
760	5.229	218.03363	w/o MS2: Ornidazole	[M-H]-	0.96	Normalized unit: Intensity; Annotation method: VS17_NEG_predict_3	-1	-1	-1	20.45	10_FDDAn	218.02539:218 218.03326:321 219.02817:78 219.04092:69 220.02084:16 220.02971:22	null	3447	3482	3347	3080	3485	4544	4569	3654	2672	3965	2355	2597	3196	3000	4165	4005	1391	3025	3453	2631	3360	3376	3574
761	2.086	218.06468	w/o MS2: O-SUCCINYL-L-HOMOSERINE	[M-H]-	0.5	Normalized unit: Intensity; Annotation method: VS17_NEG_predict_3	-1	-1	-1	29.64	14_FDDAn	218.06641:475 218.07906:109 218.08810:40 218.10762:23 218.98251:17 219.06407:16 219.87439:20 219.92982:25 219.99658:72 220.09308:20 220.10568:18	null	456	233	550	503	147	299	222	112	515	308	507	1829	2526	2201	2420	586	318	465	733	422	603	961	603
762	4.295	218.08549	w/o MS2: 2-Hydroxy-3-(1H-indol-3-yl)butanoic acid	[M-H]-	0.08	Normalized unit: Intensity; Annotation method: VS17_NEG_predict_3	-1	-1	-1	13.39	16_FDDAn	218.07683:33 218.08417:134 219.04315:17 219.07059:17 219.09531:22 219.84138:80 219.85725:37 219.87183:31 220.05057:17	null	331	88	273	99	179	88	336	366	203	162	299	670	540	622	690	170	113	209	25	277	107	385	142
763	5.399	218.08705	w/o MS2: N (g)-NITRO-L-ARGININE	[M-H]-	0.04	Normalized unit: Intensity; Annotation method: VS17_NEG_predict_3	-1	-1	-1	12.91	12_FDDAn	218.08705:238 219.08128:23 219.35420:48 219.59962:44 219.83647:22 220.00391:17	null	412	361	585	505	423	396	901	556	380	413	627	317	355	205	327	251	420	297	430	378	321	274	296
764	2.639	218.10211	Pantothenic acid	[M-H]-	0.96	Normalized unit: Intensity; Annotation method: VS17_NEG_predict_3; Tag: Confirmed	0.89	0.86	0.91	372.4	16_FDDAn	218.10310:3931 218.89493:16 219.04628:59 219.06824:18 219.08546:26 219.10152:146 219.11346:43 219.40720:17 219.80467:16 219.91260:34 220.03020:31 220.05449:45 220.09604:16 220.10593:18	88.03884:123 88.04816:85 146.08154:16 146.08766:28 147.07394:21 218.10156:55	12034	10594	11125	11383	16337	16608	19793	17118	9892	11211	11025	7325	10791	10805	11108	10450	8988	9344	10614	7270	6834	11610	9418
765	4.538	218.11928	w/o MS2: Ritalinic acid	[M-H]-	0.25	Normalized unit: Intensity; Annotation method: VS17_NEG_predict_3	-1	-1	-1	12.46	06_FDDAn	218.11847:171 218.13176:35 218.86667:64 219.01538:33 219.09135:17 219.19728:24	null	373	450	429	356	286	517	559	538	113	362	468	338	547	515	562	408	408	408	396	466	403	402	529
766	2.247	218.12755	w/o MS2: Cimaterol	[M-H]-	0.04	Normalized unit: Intensity; Annotation method: VS17_NEG_predict_3	-1	-1	-1	14.34	07_FDDAn	218.13606:232 218.14525:94 218.70363:19 218.95203:19 219.08231:16 219.97745:22 220.07753:19	null	101	156	142	194	62	99	346	139	40	37	44	69	116	58	95	102	23	70	11	52	58	7	65
767	11.065	218.82118	Unknown	[M-H]-	0.33	Normalized unit: Intensity	null	null	null	7.93	QC3_FDDAn	218.82417:395 218.85989:17 218.87799:20 219.83356:61 219.85284:61 220.82359:61 220.84949:21 220.87291:16 220.91547:16	null	652	1301	298	1355	1231	802	1054	384	567	1177	692	361	569	550	622	1584	1204	1289	516	1834	837	1339	1587
768	13.147	218.87102	Unknown	[M-H]-	0.04	Normalized unit: Intensity	null	null	null	12.81	04_FDDAn	218.86201:389 218.87102:732 218.88786:115 219.86139:22 220.00946:21 220.86151:48	null	2809	632	2113	2351	1330	1721	1405	982	488	1796	2075	966	1832	3087	1501	600	1089	1836	799	3161	1755	1257	577
769	0.911	218.99542	w/o MS2: 4-(3-Nitroanilino)-4-oxobutanoic acid	[M-H]-	0.92	Normalized unit: Intensity; Annotation method: VS17_NEG_predict_3; Tag: Misannotation	0.01	1	0.01	66.48	17_FDDAn	218.99406:1929 219.01579:25 219.03377:22 219.98726:91 219.99866:108 220.03377:31 220.98836:623 221.01105:88	145.07542:43	3631	3017	2907	3462	3698	4752	4209	2638	6043	6352	5518	4797	6062	6262	6575	3486	4107	3547	3426	5111	4171	4919	4461
770	2.918	219.07033	w/o MS2: 5-Hydroxytryptophan	[M-H]-	0.04	Normalized unit: Intensity; Annotation method: VS17_NEG_actual_2	-1	-1	-1	10.53	07_FDDAn	219.07033:144 219.08382:122 219.10307:97 219.12292:20 219.83427:30 219.84291:63 219.87660:30 219.90706:17 220.07405:22 221.01187:61	null	137	41	51	24	116	506	531	383	350	116	119	62	58	75	180	79	62	64	43	37	49	97	78
771	2.222	219.08574	w/o MS2: 4-Amino-5-(2-phenylethyl)-4H-1,2,4-triazole-3-thiol	[M-H]-	0.13	Normalized unit: Intensity; Annotation method: VS17_NEG_predict_3	-1	-1	-1	12.69	08_FDDAn	219.07164:110 219.08833:91 219.85002:45 220.21068:16	null	244	63	156	105	257	414	388	237	109	210	77	202	266	162	34	266	177	79	218	199	65	284	65
772	4.638	219.10069	w/o MS2: 9-methanesulfinylnonanoic acid	[M-H]-	0.96	Normalized unit: Intensity; Annotation method: VS17_NEG_predict_3; Tag: Confirmed	0.79	0.67	0.81	34.2	15_FDDAn	219.10480:862 219.21207:20 219.39667:16 220.10345:155 220.12825:76 221.06514:20 221.09639:196 221.11172:47 221.12340:28	155.10913:50 218.96045:16 219.10573:40	2213	2405	1872	1758	1296	1785	2274	1059	1276	1559	1620	2238	2520	2469	2175	1455	1564	1567	1089	1476	1704	1911	1862
773	12.842	219.85722	Unknown	[M-H]-	0.17	Normalized unit: Intensity	null	null	null	5.61	15_FDDAn	219.85799:110 219.86647:234 219.88919:41 219.96494:24 220.80598:30 220.88260:51 220.89265:37 221.85115:76 221.86771:200 221.89661:16 221.95189:25	null	525	660	631	780	654	793	422	381	668	263	829	398	735	1022	458	545	431	789	721	918	454	483	612
774	12.844	219.8831	Unknown	[M-H]-	0.33	Normalized unit: Intensity	null	null	null	6.89	20_FDDAn	219.86615:181 219.89119:106 219.90573:41 220.08385:19 220.25690:17 220.87128:37 220.88153:54 221.00832:21 221.87466:213 221.91814:34	null	581	911	927	843	904	909	565	1010	906	745	811	1013	1007	630	668	680	1004	761	1044	971	389	506	659
775	2.863	219.96617	w/o MS2: 5-(Aminosulfonyl)-3-methyl-2-thiophenecarboxylic acid	[M-H]-	0.04	Normalized unit: Intensity; Annotation method: VS17_NEG_predict_3	-1	-1	-1	14.54	18_FDDAn	219.96617:190 221.00417:19 221.83607:35 221.89377:17	null	112	165	73	83	115	174	176	86	127	99	233	59	181	100	161	213	290	175	193	199	105	262	65
776	0.942	219.97502	w/o MS2: 5-(Aminosulfonyl)-3-methyl-2-thiophenecarboxylic acid	[M-H]-	0.13	Normalized unit: Intensity; Annotation method: VS17_NEG_predict_3	-1	-1	-1	10.33	10_FDDAn	219.96599:40 219.97502:189 219.98474:72 220.03160:43 220.04204:49 220.08139:16 220.93884:16 220.97926:39 220.99519:232 221.02252:24 221.03027:18 221.96448:35 221.97701:52	null	0	72	60	16	81	52	128	56	1171	631	901	0	72	20	104	12	38	0	53	108	34	30	20
777	4.936	220.09918	w/o MS2: Diethyl 1,4-dihydro-2,4,6-trimethyl-3,5-pyridinedicarboxylate	[M-H]-	0.92	Normalized unit: Intensity; Annotation method: VS17_NEG_predict_3	-1	-1	-1	24.32	QC4_FDDAn	220.09792:311 221.10342:49 221.84160:43 221.90875:16 222.05171:48 222.09804:27	null	391	678	510	439	786	1067	961	781	463	531	735	1125	1421	1550	1368	453	525	433	442	519	602	817	710
778	0.913	220.99228	w/o MS2: PFCA-H; C5H3F5O4	[M-H]-	0.88	Normalized unit: Intensity; Annotation method: VS17_NEG_predict_3	-1	-1	-1	26.71	03_FDDAn	220.98825:949 221.00447:171 221.72498:19 221.87114:17 221.92476:24 221.97791:17 221.98534:22 222.99036:223 223.04686:55	null	1385	1481	1067	1510	1242	1455	1940	1746	2651	2544	2102	2422	1688	2362	2615	1703	1527	1330	1887	1216	1464	1600	1859
779	1.51	221.02773	w/o MS2: D-Glucose, 2-deoxy-2-[(7-nitro-2,1,3-benzoxadiazol-4-yl)amino]-	[M-H]-	0.13	Normalized unit: Intensity; Annotation method: VS17_NEG_predict_3	-1	-1	-1	9.91	12_FDDAn	221.02835:304 221.06216:16 221.83302:19 221.90642:19 222.91472:18 223.03601:21	null	21	71	52	21	138	330	351	94	533	692	572	4	25	50	43	40	54	35	98	126	79	65	108
780	1.065	221.02939	w/o MS2: D-Glucose, 2-deoxy-2-[(7-nitro-2,1,3-benzoxadiazol-4-yl)amino]-	[M-H]-	0.08	Normalized unit: Intensity; Annotation method: VS17_NEG_predict_3	-1	-1	-1	12.27	11_FDDAn	221.01993:74 221.02939:209 221.04216:130 221.06819:31 221.90178:133 221.90923:59 222.03754:22 222.83449:105 222.88936:17 222.90302:35 222.91451:88 222.95355:16 223.01932:58 223.04549:20	null	223	369	183	302	230	608	375	415	1226	1440	1461	130	83	102	155	60	172	245	250	419	92	239	376
781	5.292	221.05875	w/o MS2: 4'-(Trifluoromethyl)-2-biphenylcarboxylic acid	[M-H]-	0.04	Normalized unit: Intensity; Annotation method: VS17_NEG_predict_3	-1	-1	-1	8.01	10_FDDAn	221.05875:141 221.06807:80 221.12202:24 222.98299:35 223.02840:20 223.05910:22 223.08861:33	null	157	487	275	647	375	51	430	33	478	459	356	180	108	71	128	61	155	86	188	163	152	187	116
782	4.762	221.06049	w/o MS2: 5-[4-(4-Hydroxy-2-quinazolinyl)phenyl]-5-methyl-2,4-imidazolidinedione	[M-H]-	0.88	Normalized unit: Intensity; Annotation method: VS17_NEG_predict_3	-1	-1	-1	20.15	17_FDDAn	221.07204:497 221.10782:18 221.84274:36 222.04645:24 222.05666:19 222.07300:93 222.11752:21 223.05930:84 223.06874:259 223.09537:183 223.12636:52	null	1090	1674	1019	1073	1448	1833	2171	1476	1089	794	1046	1846	1965	1777	1804	931	1360	1205	1095	1198	718	1381	906
783	1.002	221.06505	w/o MS2: [1,2,4]Triazolo[1,5-a]pyrimidine-2-carboxylic acid, 1,7-dihydro-5-methyl-7-oxo-, ethyl ester	[M-H]-	0.13	Normalized unit: Intensity; Annotation method: VS17_NEG_predict_3	-1	-1	-1	10.95	01_FDDAn	221.06140:201 221.07062:159 223.03572:92 223.04805:68 223.05659:30 223.07445:18	null	675	769	693	812	222	228	105	214	333	150	497	311	321	777	273	680	662	575	402	62	280	639	558
784	3.512	221.07448	w/o MS2: 6-Ethoxy-2-(ethylthio)-1H-benzimidazole	[M-H]-	0.08	Normalized unit: Intensity; Annotation method: VS17_NEG_predict_3	-1	-1	-1	9.64	19_FDDAn	221.07472:126 221.09322:27 221.14729:16 221.85416:41 222.04811:88 222.06194:24 223.02489:51 223.03653:86 223.06065:8410 223.10634:19	null	396	174	443	386	664	455	449	278	293	233	425	203	186	178	125	290	90	694	555	240	189	372	438
785	7.927	221.15482	w/o MS2: 7,8-Epoxydihydrogrindelic acid	[M-H]-	0.13	Normalized unit: Intensity; Annotation method: VS17_NEG_predict_3	-1	-1	-1	18.32	01_FDDAn	221.15469:188 221.83829:28 221.87029:28 222.84421:19 223.06261:25	null	243	35	204	853	301	1097	468	76	211	182	544	26	270	135	374	1136	126	80	362	106	72	695	158
786	12.841	221.87892	Unknown	[M-H]-	0.46	Normalized unit: Intensity	null	null	null	6.65	03_FDDAn	221.87384:251 222.84853:16 222.85797:20 222.87157:45 222.89780:54 223.02890:36 223.06252:16 223.85178:31 223.87157:117	null	154	414	848	529	531	591	652	576	561	327	731	732	404	399	401	596	436	802	520	839	455	630	422
787	1.061	221.90576	w/o MS2: 4-Amino-5-bromo-2-thiophenecarboxylic acid	[M-H]-	0.04	Normalized unit: Intensity; Annotation method: VS17_NEG_predict_3	-1	-1	-1	10.33	12_FDDAn	221.90576:232 221.91612:41 221.93721:31 222.03363:193 222.07016:18 222.81610:19 222.82646:160 222.91771:47 222.97809:16 222.99316:19 223.05565:103 223.14604:20 223.90256:147 223.92673:27 224.01552:60	null	25	95	21	35	24	64	115	33	1070	1503	1505	39	14	38	48	30	55	54	69	297	248	167	292
788	0.845	222.04681	w/o MS2: 2-Hydroxy-4-(methoxymethyl)-6-methyl-5-nitronicotinonitrile	[M-H]-	0.38	Normalized unit: Intensity; Annotation method: VS17_NEG_predict_3	-1	-1	-1	12.47	03_FDDAn	222.05138:191 222.06287:41	null	361	616	567	684	710	978	1093	823	397	180	73	652	388	730	582	527	479	911	410	379	421	719	433
789	4.454	222.05238	w/o MS2: 5-Fluoro-3-hydroxy-3-(2-oxopropyl)-1,3-dihydro-2H-indol-2-one	[M-H]-	0.92	Normalized unit: Intensity; Annotation method: VS17_NEG_predict_3	-1	-1	-1	39.09	QC4_FDDAn	222.05733:468 222.07372:16 222.25386:19 222.75160:16 222.89215:45 222.99916:24 223.01909:151 223.06068:15225 223.09988:19 223.13057:83 223.20180:27 223.23076:18 223.89832:29 224.02164:18 224.03119:61 224.05862:1340 224.06776:1010 224.08121:218 224.09628:72	null	2446	4253	3289	2955	5637	6649	8668	3021	7117	6089	6712	2075	898	1611	2419	3379	2107	3228	3208	4261	1232	4407	3628
790	3.099	222.07155	w/o MS2: N-Acetyl-L-tyrosine	[M-H]-	0.33	Normalized unit: Intensity; Annotation method: VS17_NEG_predict_3	-1	-1	-1	17.65	02_FDDAn	222.07391:276 223.02986:20 223.07045:49 223.91327:21 223.99667:23 224.02603:64 224.03912:55	null	441	533	528	639	674	1372	1415	1297	334	443	408	427	583	815	671	623	248	236	438	735	258	429	430
791	12.921	222.83543	w/o MS2: 4,5-Dibromo-2-furoic acid	[M-H]-	0.71	Normalized unit: Intensity; Annotation method: VS17_NEG_predict_3	-1	-1	-1	12.46	19_FDDAn	222.82947:131 222.83806:54 222.86598:42 222.92242:31 222.98354:30 223.80913:114 223.82912:61 223.85803:60 223.88622:53 223.89548:17 224.82156:44 224.83029:135 224.85307:16 224.91147:207 224.92720:48	null	461	691	425	282	424	430	306	536	490	628	560	355	795	448	731	530	410	332	616	212	293	262	366
792	2.249	223.02014	w/o MS2: 5-[(4-Fluorophenoxy)methyl]-4-(prop-2-en-1-yl)-4H-1,2,4-triazole-3-thiol	[M-H]-	0.46	Normalized unit: Intensity; Annotation method: VS17_NEG_predict_3	-1	-1	-1	9.33	02_FDDAn	223.02209:314 223.03885:38 223.06915:255 223.31355:16 223.33810:16 224.82776:16 225.00751:20 225.02130:17 225.03259:42	null	427	511	296	468	183	230	584	560	115	46	311	466	335	422	482	456	498	240	164	476	471	551	596
793	7.426	223.02367	w/o MS2: 5-(3-Chlorophenyl)-5-methylimidazolidine-2,4-dione	[M-H]-	0.08	Normalized unit: Intensity; Annotation method: VS17_NEG_predict_3	-1	-1	-1	15.57	03_FDDAn	223.02753:422 223.03621:190 223.86737:17 224.02829:175 225.01909:62	null	50	146	1068	107	46	159	241	201	839	55	30	57	116	102	221	102	89	82	125	39	55	151	124
794	4.431	223.02719	w/o MS2: CC/-1	[M-H]-	0.17	Normalized unit: Intensity; Annotation method: VS17_NEG_predict_3	-1	-1	-1	9.19	15_FDDAn	223.01566:113 223.02692:109 223.06114:31791 223.08885:175 223.10587:54 223.13036:35 223.15776:20 223.21271:33 223.22816:16 223.25752:36 223.54071:16 223.64006:33 223.75095:18 224.02803:190 224.06393:3199 225.04091:610 225.06752:493 225.07707:211 225.09227:26 225.12799:26	null	960	1171	1100	478	1198	913	1185	1497	1037	1291	876	488	303	990	661	805	176	767	608	1105	511	1017	353
795	2.697	223.02898	w/o MS2: 3-(9H-Purin-6-ylthio)propanoic acid	[M-H]-	0.13	Normalized unit: Intensity; Annotation method: VS17_NEG_predict_3	-1	-1	-1	8.8	03_FDDAn	223.02898:208 224.10443:37 224.82741:16 224.96703:49 225.07916:16	null	321	499	514	475	229	195	261	219	83	34	21	100	292	297	204	167	208	214	394	169	8	116	310
796	0.957	223.03798	w/o MS2: D-Gluconic acid, .delta.-lactone	[M-H]-	0.79	Normalized unit: Intensity; Annotation method: VS17_NEG_actual_2	-1	-1	-1	11.59	14_FDDAn	223.04597:348 223.05704:55 225.01994:31 225.05623:16	null	635	1018	662	452	1842	1612	1774	1112	1035	738	367	1946	2281	2589	2157	1624	1198	1724	1466	1598	1327	1868	1327
797	3.638	223.04958	w/o MS2: Sinapoyl malate-4'-methyl ester	[M-H]-	0.04	Normalized unit: Intensity; Annotation method: VS17_NEG_predict_3; Tag: Misannotation	0.04	1	0.04	35.3	QC3_FDDAn	223.05853:1327 223.07300:405 223.80844:41 224.05104:18 224.06859:199 224.88316:16 225.03352:17	163.04602:27	454	1777	619	3072	2456	969	2339	310	1106	713	5561	1143	133	872	979	3576	3197	10806	1834	3712	294	3504	1686
798	2.378	223.05803	w/o MS2: Sinapoymalate	[M-H]-	0.13	Normalized unit: Intensity; Annotation method: VS17_NEG_predict_3	-1	-1	-1	6.79	06_FDDAn	223.05803:281 223.99870:18 224.01736:41 224.03456:68 224.05548:374 224.07118:137	null	305	325	220	152	341	399	440	218	346	402	468	337	350	209	382	145	79	166	91	315	175	216	162
799	3.519	223.06085	Neohancoside D	[M-H-C12H20O10]-	0.96	check man-yes; Normalized unit: Intensity; Annotation method: VS17_NEG_predict_3; Tag: Confirmed	0.79	0.89	0.86	208.32	20_FDDAn	223.05989:7347 223.08069:322 223.11385:16 224.06523:998 224.08566:88 224.60866:16 225.03394:35 225.06795:39	121.03181:16 136.05125:18 149.02084:56 164.03902:17 164.04930:88 193.00574:17 208.02829:51 223.05884:24	25189	23813	32431	27208	50516	54134	46673	52552	13045	17590	19566	7429	8362	12239	10862	31331	25013	34705	30407	20181	17588	30605	22901
800	4.391	223.0609	Sinapic acid	[M-H]-	0.96	Normalized unit: Intensity; Annotation method: MSMS-Neg-PlaSMA_1; Tag: Confirmed	0.83	0.88	0.9	2197	10_FDDAn	223.06102:85979 223.10793:20 223.11588:59 223.13757:25 223.15099:28 223.19699:16 223.25171:29 223.27629:16 223.30087:16 223.32840:19 223.66197:16 223.82019:30 223.89395:21 223.91298:19 223.96861:34 223.99051:18 224.02599:203 224.03984:140 224.06363:10920 224.10927:16 224.26274:16 224.69800:17 224.71429:18 224.90086:21 224.94382:16 224.95538:23 225.03206:238 225.04002:197 225.06390:1513 225.08614:…	93.02198:22 93.03063:132 93.03587:137 98.03124:26 105.03655:27 108.01203:26 120.02056:18 121.03084:699 122.03322:34 122.04170:58 132.02533:17 135.03374:37 135.04427:23 136.14508:18 137.01617:18 146.03304:33 147.04544:74 149.02383:1686 149.03885:128 150.02940:198 151.02855:19 152.05661:26 161.84599:31 163.03969:145 164.04716:1659 165.01486:48 165.02307:113 165.04544:75 165.05885:85 179.05400:17 17…	259300	314666	230176	235187	337750	435375	498256	420586	390552	406512	390466	118083	133920	140201	127956	240939	205143	199746	217918	243082	242202	255292	252507
801	3.187	223.06213	1-(4-Chlorophenyl)cyclopentanecarboxylic acid	[M-H]-	0.88	Normalized unit: Intensity; Annotation method: VS17_NEG_predict_3; Tag: Misannotation	0.91	0.94	0.86	18.23	17_FDDAn	223.06302:781 223.07967:114 224.05132:17 224.06248:72 224.07141:57 224.87885:25 224.90802:20 225.00137:19	179.07159:18 223.05556:20	2473	2564	2263	2080	2709	1640	2799	1830	1441	1419	1302	1778	1577	1306	1648	4006	2410	2914	2815	2497	2587	1431	2060
802	4.784	223.09142	w/o MS2: Sordariol	[M-H]-	0.13	Normalized unit: Intensity; Annotation method: VS17_NEG_predict_3	-1	-1	-1	21.42	18_FDDAn	223.09767:349 223.10968:121 224.06155:17 224.09927:85 224.82858:17 225.03424:17	null	2895	3099	1932	2317	2797	3373	3413	3291	1598	1044	1101	2375	2111	2780	2919	1908	2432	2254	1983	2370	1814	2612	2830
803	5.586	223.09372	w/o MS2: Butalbital	[M-H]-	0.79	Normalized unit: Intensity; Annotation method: VS17_NEG_predict_3; Tag: Misannotation	-1	-1	-1	25.54	13_FDDAn	223.09808:564 223.85060:39 224.09225:54 224.10182:91 224.92148:16	null	1224	1614	1083	1089	1408	1941	2582	2151	3092	2903	3481	776	1610	3152	2820	1505	1466	1307	636	1332	1315	2361	975
804	2.978	224.03784	w/o MS2: Clofarabine	[M-H]-	0.04	Normalized unit: Intensity; Annotation method: VS17_NEG_predict_3	-1	-1	-1	8.16	15_FDDAn	224.03784:245 224.83659:49 224.88632:17 225.03473:51 225.07231:20 226.06311:21	null	70	201	71	257	247	155	255	499	181	246	117	393	464	482	200	405	199	285	224	177	246	405	322
805	4.435	224.04018	w/o MS2: 4-Propyl-5-(2-thienyl)-4H-1,2,4-triazol-3-yl hydrosulfide	[M-H]-	0.17	Normalized unit: Intensity; Annotation method: VS17_NEG_predict_3	-1	-1	-1	9.73	11_FDDAn	224.03319:292 224.06433:13005 224.12019:32 224.43985:18 224.64159:17 224.78572:33 224.97580:24 225.04134:755 225.06689:1434 225.08092:305 225.11923:48 225.29964:18 225.96617:16 226.04607:16 226.06412:129	null	1622	1113	1460	1655	1325	2188	1194	1601	1297	1664	771	599	1168	611	510	1209	1324	1106	1020	1099	606	1442	1050
806	2.357	224.06238	w/o MS2: Benzeneacetamide, N-[(1S)-2-[[(7S)-6,7-dihydro-5-methyl-6-oxo-5H-dibenz[b,d]azepin-7-yl]amino]-1-methyl-2-oxoethyl]-3,5-difluoro-	[M-H]-	0.96	Normalized unit: Intensity; Annotation method: VS17_NEG_predict_3	-1	-1	-1	40.81	15_FDDAn	224.05272:862 224.06520:360 224.96347:27 225.05370:110 225.06586:45 225.78377:20	null	1380	1575	1425	1733	2595	2505	2292	2506	1885	1705	2048	1857	3034	2636	2741	1980	2153	1489	1800	1851	1669	2350	1929
807	1.038	224.06752	w/o MS2: 3-(N-Morpholino)-2-hydroxypropanesulfonic acid	[M-H]-	0.96	Normalized unit: Intensity; Annotation method: VS17_NEG_predict_3; Tag: Misannotation	0.42	0.43	0.75	46.65	13_FDDAn	224.06543:2709 224.11765:16 224.82910:33 224.90881:16 225.01630:19 225.06944:114 225.07977:68 225.11482:19 226.07178:28 226.08842:77	96.00935:42 153.07820:29 224.08276:52	1918	1584	1965	1375	1055	1870	2752	1628	2056	2227	2072	7874	8710	7750	6689	2774	3095	3295	3170	2710	2492	3548	3303
808	12.92	224.82176	Unknown	[M-H]-	0.67	Normalized unit: Intensity	null	null	null	11.7	16_FDDAn	224.83112:405 224.90889:32 224.91838:21 224.98605:45 225.79408:31 225.81676:72 225.89549:20 225.90511:47 226.79514:17 226.80356:39 226.81648:139 226.87537:52	null	400	296	317	341	581	343	78	504	455	556	629	372	580	409	651	587	627	401	564	207	337	359	333
809	12.887	224.90858	w/o MS2: 3,4,5-Trichlorobenzoic acid	[M-H]-	0.04	Normalized unit: Intensity; Annotation method: VS17_NEG_predict_3	-1	-1	-1	7.06	18_FDDAn	224.90858:272 224.92372:17 224.96667:21 225.79262:27 225.96487:82 226.03391:25 226.97031:30 226.99864:26	null	460	447	721	386	162	232	419	638	122	398	576	596	299	299	256	653	607	426	205	437	538	137	196
810	1.594	224.9731	w/o MS2: 2-Chloro-6-(trifluoromethyl)pyrimidine-4-carboxylic acid	[M-H]-	0.04	Normalized unit: Intensity; Annotation method: VS17_NEG_predict_3	-1	-1	-1	14.63	10_FDDAn	224.97632:207 224.98853:42 225.95869:44 226.98044:73 227.00044:34	null	110	41	84	82	105	147	128	103	1348	590	658	106	191	80	65	113	139	56	70	73	290	387	195
811	12.825	224.97704	w/o MS2: 4-Chloro-2-(trifluoromethyl)pyrimidine-5-carboxylic acid	[M-H]-	0.38	Normalized unit: Intensity; Annotation method: VS17_NEG_predict_3	-1	-1	-1	8.85	06_FDDAn	224.96866:98 225.31772:33 225.86804:57 225.94562:52 225.96356:85 225.98106:18 226.91232:56 226.94963:21 226.95860:18 226.96803:19	null	635	626	409	399	381	596	630	461	362	178	303	700	247	509	558	292	269	494	544	338	230	250	369
812	3.071	225.03903	w/o MS2: 1,3-Dihydroxy-10-methylacridone	[M-H]-	0.21	Normalized unit: Intensity; Annotation method: VS17_NEG_predict_3	-1	-1	-1	8.19	QC2_FDDAn	225.04257:154 225.06570:20 225.27309:17 226.01443:16 226.02789:25 226.05133:16	null	482	622	364	306	423	632	849	308	346	580	914	339	360	175	302	448	348	470	245	692	558	466	537
813	4.414	225.043	w/o MS2: 1,3-Dihydroxy-10-methylacridone	[M-H]-	0.25	Normalized unit: Intensity; Annotation method: VS17_NEG_predict_3	-1	-1	-1	23.41	11_FDDAn	225.03374:206 225.04300:330 225.06067:889 225.07800:386 225.09024:46 225.11458:112 226.04311:17 226.05618:23 226.06635:36 226.11414:16 226.86610:16 227.02948:17 227.04648:33 227.06319:16	null	2287	1803	1520	2322	2067	2575	2788	2353	2468	3394	1732	1478	1334	1304	1293	2005	1470	894	1511	2189	2464	2999	1969
814	2.586	225.08606	w/o MS2: N6-Phenyl-7H-purine-2,6-diamine	[M-H]-	0.21	Normalized unit: Intensity; Annotation method: VS17_NEG_predict_3	-1	-1	-1	9.6	QC2_FDDAn	225.08907:142 226.88350:27 227.03615:24 227.10229:19	null	512	493	341	329	549	831	646	388	365	448	460	149	284	397	226	371	265	118	302	237	363	268	231
815	4.997	225.10934	w/o MS2: 3-[(1E,3E)-Hepta-1,3-dienyl]pentanedioic acid	[M-H]-	0.88	Normalized unit: Intensity; Annotation method: VS17_NEG_predict_3; Tag: Misannotation	0.99	0.75	0.75	38.03	08_FDDAn	225.11441:1041 225.13812:44 226.04021:16 226.11214:118 226.16640:19	181.12436:25	2012	2005	1931	1643	2422	3877	5162	5436	1146	1713	1385	2267	1476	2831	3005	1796	1555	1579	1324	1854	1194	2786	999
816	4.002	225.1143	Tuberonic acid	[M-H]-	0.96	Normalized unit: Intensity; Annotation method: VS17_NEG_predict_3; Tag: Misannotation	0.73	0.81	0.81	39.31	20_FDDAn	225.11171:1084 225.12935:88 226.11958:212 226.87622:41 226.99619:17 227.02383:22 227.13620:54	119.08650:19 225.11874:126	2372	2808	3212	2536	1527	2222	2391	1953	2331	2371	2275	2116	2020	2094	2041	3420	2369	1867	3431	1985	2083	2067	2288
817	6.392	225.15311	w/o MS2: Methyl Dihydrojasmonate	[M-H]-	0.08	Normalized unit: Intensity; Annotation method: VS17_NEG_predict_3	-1	-1	-1	10.3	06_FDDAn	225.14098:200 225.14827:80 225.16667:19 225.89705:28 225.98793:20 226.15723:16 226.89966:17 227.03015:21 227.12833:33	null	31	27	19	26	57	435	201	357	28	27	80	94	75	29	9	14	71	28	120	46	69	137	46
818	12.95	225.9026	w/o MS2: 3,5,6-Trichloro-2-pyridinecarboxylic acid	[M-H]-	0.04	Normalized unit: Intensity; Annotation method: VS17_NEG_predict_3	-1	-1	-1	7.45	07_FDDAn	225.90260:210 226.86705:21 226.90309:26 227.78012:17 227.79872:16 227.80978:26 227.87323:29	null	291	202	295	261	384	185	447	172	265	238	249	317	445	377	562	210	233	228	347	151	442	312	186
819	4.796	226.87444	w/o MS2: 4-Bromo-2,5-dichlorobenzoic acid	[M-H]-	0.17	Normalized unit: Intensity; Annotation method: VS17_NEG_predict_3	-1	-1	-1	7.32	QC1_FDDAn	226.86800:37 226.87444:86 226.88322:52 226.90485:22 227.02370:24 227.04343:17 227.65862:44 227.87106:17 227.96506:30 228.86024:42 228.87364:33	null	842	436	814	635	277	734	256	248	491	339	385	324	484	370	272	303	558	529	517	594	530	517	526
820	3.176	226.87637	w/o MS2: 4-Bromo-2,5-dichlorobenzoic acid	[M-H]-	0.42	Normalized unit: Intensity; Annotation method: VS17_NEG_predict_3	-1	-1	-1	9.73	20_FDDAn	226.86560:58 226.87746:88 227.01332:24 228.88184:23	null	1017	902	804	1057	1037	1103	1209	1010	1133	1457	532	676	770	846	631	813	610	1042	1070	1037	1105	870	833
821	2.742	226.8764	w/o MS2: 4-Bromo-2,5-dichlorobenzoic acid	[M-H]-	0.08	Normalized unit: Intensity; Annotation method: VS17_NEG_predict_3	-1	-1	-1	10.56	07_FDDAn	226.87105:165 226.88145:100 226.99515:30 227.00771:46 227.02473:25 228.05582:45 228.72769:20 228.87477:24	null	165	164	147	200	734	242	492	386	369	398	333	98	270	193	145	206	132	195	204	215	333	162	120
822	5.397	226.87654	w/o MS2: 4-Bromo-2,6-dichlorobenzoic acid	[M-H]-	0.88	Normalized unit: Intensity; Annotation method: VS17_NEG_predict_3	-1	-1	-1	11.24	12_FDDAn	226.86568:40 226.87903:266 226.99292:18 227.03227:16 227.17801:21 227.52888:20 228.02264:18 228.19962:16 228.41649:16 228.62573:31 228.89439:48	null	1869	1823	1381	1915	1879	1487	1374	1216	1475	2015	1708	1613	1373	1737	1354	1155	1734	1625	1286	1510	1765	1298	1825
823	5.981	226.87767	Unknown	[M-H]-	0.04	Normalized unit: Intensity	null	null	null	8.22	14_FDDAn	226.87137:93 226.88220:117 228.00400:20 228.88763:16	null	429	447	226	215	361	387	397	646	214	231	330	238	459	378	99	244	463	258	342	283	193	203	82
824	2.986	226.88071	w/o MS2: 4-Bromo-2,5-dichlorobenzoic acid	[M-H]-	0.21	Normalized unit: Intensity; Annotation method: VS17_NEG_predict_3	-1	-1	-1	8.34	04_FDDAn	226.87659:292 227.01813:29 227.88197:17	null	405	531	785	565	241	543	632	595	584	684	449	484	425	682	581	738	613	535	632	274	500	569	532
825	3.624	226.88206	Unknown	[M-H]-	0.04	Normalized unit: Intensity	null	null	null	7.77	12_FDDAn	226.87454:232 226.89908:46 227.14771:28 227.95267:39 228.88901:18	null	453	262	416	701	324	445	441	630	356	484	700	439	471	440	475	511	204	747	555	312	409	424	249
826	0.815	226.96588	w/o MS2: 5-Bromo-2-hydroxy-4,6-dimethylnicotinonitrile	[M-H]-	0.83	Normalized unit: Intensity; Annotation method: VS17_NEG_predict_3; Tag: Misannotation	null	null	null	34.98	02_FDDAn	226.96465:1065 227.96970:161 228.00682:21 228.89575:22 228.95012:69 228.95859:127 228.97012:98 229.01274:18 229.05681:188	159.99268:23 160.98134:17 220.69804:24	2843	1794	2307	2534	2481	4514	4428	2179	202	308	247	1010	1102	1561	1241	1701	2135	1374	1511	1231	1564	1185	1527
827	1.067	226.99591	w/o MS2: Thiolutin	[M-H]-	0.08	Normalized unit: Intensity; Annotation method: VS17_NEG_predict_3	-1	-1	-1	21.03	11_FDDAn	226.99591:344 227.01027:62 228.07294:21 228.66116:17 228.99446:74 229.00743:65 229.01575:22 229.03497:28	null	347	153	305	202	315	841	365	737	2962	3794	3628	310	772	528	392	407	205	169	70	539	185	921	374
828	2.077	227.01524	w/o MS2: 4-Chloro-N-(2-(hydroxyamino)-2-oxoethyl)benzamide	[M-H]-	0.38	Normalized unit: Intensity; Annotation method: VS17_NEG_predict_3	-1	-1	-1	15.82	17_FDDAn	227.02341:231 227.06155:51 227.98523:26 228.00902:17 228.08957:28 228.97023:51 228.97717:21 228.99615:19 229.02283:24	null	655	1621	1286	956	755	905	1369	989	590	229	220	698	878	740	952	785	467	370	1873	340	1119	745	972
829	2.086	227.03378	w/o MS2: Dye X-21537-66	[M-H]-	0.04	Normalized unit: Intensity; Annotation method: VS17_NEG_predict_3	-1	-1	-1	7.17	06_FDDAn	227.03378:246 227.04427:66 227.06450:43 227.07265:30 227.88155:47 227.95795:60 228.02708:16 228.06322:21 229.03186:25 229.05051:153	null	263	242	161	70	143	435	335	358	6	27	76	99	45	197	62	149	176	55	116	82	34	183	210
830	5.123	227.09691	w/o MS2: TEBUTHIURON	[M-H]-	0.04	Normalized unit: Intensity; Annotation method: VS17_NEG_predict_3	-1	-1	-1	6.51	17_FDDAn	227.08997:42 227.10275:117 227.81734:38 228.09543:27 228.12961:22 229.17862:30	null	105	99	131	165	45	260	141	224	77	86	115	138	98	93	136	358	148	43	117	112	91	199	242
831	12.959	227.79834	Unknown	[M-H]-	0.04	Normalized unit: Intensity	null	null	null	18.85	01_FDDAn	227.79834:191 228.80257:56 228.85425:87 229.01695:23 229.84531:77 229.86240:54	null	335	188	258	190	139	97	128	360	99	122	224	284	277	161	73	367	184	236	133	60	132	47	47
832	2.872	227.89795	w/o MS2: 4-(4-Bromophenyl)-1,3-dihydro-2H-imidazole-2-thione	[M-H]-	0.5	Normalized unit: Intensity; Annotation method: VS17_NEG_predict_3	-1	-1	-1	8.68	13_FDDAn	227.90102:211 227.95084:40 228.25630:16 229.01741:42	null	181	367	105	305	61	239	359	233	416	379	545	314	250	205	155	418	279	316	245	214	187	405	265
833	12.833	227.95604	w/o MS2: Ethyl 4,6-dichloro-1H-indole-2-carboxylate	[M-H]-	0.33	Normalized unit: Intensity; Annotation method: VS17_NEG_predict_3	-1	-1	-1	6.95	QC4_FDDAn	227.96208:314 227.98537:69 228.80098:25 228.84625:17 228.87791:18 228.90033:24 228.94847:16 228.96600:65 228.97446:69 229.79492:19 229.90831:24 229.92894:30 229.94431:83 229.95932:181 229.96953:156 229.98444:26	null	627	611	530	402	405	285	634	666	557	447	284	392	358	330	231	336	293	339	861	418	230	211	687
834	1.837	227.96346	w/o MS2: 4,6-Dichloro-1H-indole-2-carboxylic acid	[M-H]-	0.17	Normalized unit: Intensity; Annotation method: VS17_NEG_predict_3	-1	-1	-1	11.41	02_FDDAn	227.95284:86 227.96307:169 228.96051:16 228.97096:36 229.02299:22 229.86604:16 229.95934:38 229.97166:48 230.05939:21	null	263	1429	1368	724	710	928	1398	998	468	299	409	390	402	585	453	561	1623	1033	535	339	1183	505	378
835	0.944	228.07678	w/o MS2: Ergothioneine	[M-H]-	0.71	Normalized unit: Intensity; Annotation method: VS17_NEG_predict_3; Tag: Misannotation	-1	-1	-1	19.91	08_FDDAn	228.08354:1080 228.97665:19 229.07518:53 230.02802:65 230.04335:217 230.08076:46	null	1663	2013	1561	1421	2385	3598	4129	2574	0	91	63	310	599	1004	784	1050	786	960	1610	362	483	833	915
836	4.335	228.12907	w/o MS2: 2-(Cyclohexylcarbonyl)-N-ethylhydrazinecarbothioamide	[M-H]-	0.46	Normalized unit: Intensity; Annotation method: VS17_NEG_predict_3	-1	-1	-1	11.19	20_FDDAn	228.11697:106 228.12642:69 228.14198:48 229.01768:20 229.12340:154 229.13272:660 229.14751:128 229.87309:46 230.07883:17 230.10992:17 230.12846:65	null	41	270	131	142	901	588	1008	994	195	214	448	320	298	278	408	598	321	722	523	217	238	349	378
837	5.825	228.16075	Unknown	[M-H]-	0.88	Normalized unit: Intensity	null	null	null	33.68	08_FDDAn	228.16022:860 228.17494:171 229.16211:142 229.80374:57 229.86963:18	null	475	279	630	155	1443	2246	1943	2388	452	517	1121	1160	651	605	701	1239	268	398	1192	1088	514	2074	646
838	6.968	228.16476	Unknown	[M-H]-	0.17	Normalized unit: Intensity	null	null	null	21.4	07_FDDAn	228.15561:250 228.16714:111 229.14012:28 229.16319:21	null	310	204	126	85	367	562	665	367	135	249	146	577	245	408	517	92	169	129	65	185	163	292	130
839	12.93	228.84955	Unknown	[M-H]-	0.04	Normalized unit: Intensity	null	null	null	9.23	18_FDDAn	228.84955:275 228.87637:96 228.88770:27 229.79993:28 229.84744:74 229.87350:68 229.88411:23 229.93217:20 230.79936:87 230.87364:1761 230.89262:182 230.91826:44	null	394	356	407	253	389	188	219	467	247	419	425	490	53	309	249	375	550	432	213	412	409	346	399
840	11.071	228.85292	Unknown	[M-H]-	0.54	Normalized unit: Intensity	null	null	null	14.36	QC1_FDDAn	228.85292:405 228.86845:186 229.04321:64 229.84157:16 229.85318:35 229.89407:17 230.82260:35 230.85309:45 230.95001:18	null	1137	1603	2008	566	1067	1868	1697	1120	914	2297	1102	802	1499	1531	1730	1107	447	2704	681	2182	1835	1375	1532
841	12.83	228.97392	w/o MS2: Perfluoro-2-(perfluoromethoxy)propanoic acid	[M-H]-	0.04	Normalized unit: Intensity; Annotation method: VS17_NEG_predict_3	-1	-1	-1	5.89	QC1_FDDAn	228.97392:170 229.01013:27 229.01927:17 229.03470:16 229.05641:36 229.10378:68 229.12798:16 229.86707:38 229.88922:20 229.90343:17 229.91562:35 229.93428:21 229.95692:316 229.98418:19 229.99965:22 230.01105:21 230.86996:222 230.91798:53 230.95683:19 230.96552:33 231.00359:16 231.04724:28	null	387	270	335	18	219	361	261	247	140	60	267	215	318	153	361	108	114	370	369	458	96	125	275
842	0.889	229.02423	w/o MS2: 6-(Trifluoromethyl)-1,4-dihydro-2,3-quinoxalinedione	[M-H]-	0.92	Normalized unit: Intensity; Annotation method: VS17_NEG_predict_3; Tag: Misannotation	-1	-1	-1	49.39	04_FDDAn	229.02266:3362 229.11967:22 229.86191:21 230.02440:156 230.04739:16 230.91612:24 230.96355:18 231.01573:98 231.02605:456 231.05920:39 231.07344:16	null	4837	5587	2496	4140	3852	2854	3009	3756	4981	3574	3909	6706	7149	4046	5140	5668	3412	5468	5987	3447	3079	3753	4521
843	0.82	229.06538	w/o MS2: Diethyl 3-hydroxyphenylphosphonate	[M-H]-	0.67	Normalized unit: Intensity; Annotation method: VS17_NEG_predict_3	-1	-1	-1	13.25	17_FDDAn	229.06357:404 229.27396:18 229.96059:45 231.05399:162 231.09200:87	null	549	433	551	537	1010	875	1021	735	521	521	581	1206	1722	1398	1149	1338	652	732	728	775	993	371	569
844	3.292	229.10631	w/o MS2: 2-(6-Hydroxyhexyl)-3-methylidenebutanedioic acid	[M-H]-	0.04	Normalized unit: Intensity; Annotation method: VS17_NEG_predict_3	-1	-1	-1	8.37	01_FDDAn	229.10631:172 229.15131:24 229.87421:24 230.02896:25 230.06032:39 230.11369:29 231.09274:37	null	990	494	104	921	651	641	901	433	226	188	385	143	524	590	211	408	447	394	127	691	167	331	336
845	4.334	229.1407	w/o MS2: Propyphenazone	[M-H]-	0.96	Normalized unit: Intensity; Annotation method: VS17_NEG_predict_3; Tag: Misannotation	null	null	null	29.33	20_FDDAn	229.13617:1053 230.13510:103 230.17726:33 231.02386:17	166.12492:22	2294	4828	3746	3680	3997	3805	6829	5811	2181	4321	4121	4470	4227	4326	5360	2798	3778	3461	4403	1647	1679	3715	3165
846	4.673	229.14244	w/o MS2: N2-(1-Oxo-4-phenylbutyl)-L-glutamine	[M-H]-	0.96	Normalized unit: Intensity; Annotation method: VS17_NEG_predict_3; Tag: Misannotation	0.9	0.75	0.71	54.79	14_FDDAn	229.13441:1337 229.15788:73 230.12534:19 230.14703:23	229.13242:19	6656	7822	5539	3742	7678	9941	11744	10693	6324	6374	6949	6199	7120	7571	7207	6297	6158	5021	7177	5285	6517	3136	6777
847	1.024	229.87924	w/o MS2: 2-Amino-3,4,5,6-tetrachlorobenzoic acid	[M-H]-	0.08	Normalized unit: Intensity; Annotation method: VS17_NEG_predict_3	-1	-1	-1	7.45	12_FDDAn	229.88297:340 229.89825:100 229.99577:20 230.87418:24 231.14124:20 231.61192:23 231.85928:28 231.87410:51 231.88701:36	null	0	0	0	0	0	0	0	0	429	923	921	0	14	0	13	0	0	0	0	15	16	28	17
848	2.867	229.89877	w/o MS2: Imazosulfuron	[M-H]-	0.21	Normalized unit: Intensity; Annotation method: VS17_NEG_predict_3	-1	-1	-1	6.9	19_FDDAn	229.89943:237 229.92033:18 230.00284:39 231.09686:27 231.13805:19 231.90352:138	null	108	109	210	95	232	87	131	156	109	200	286	235	117	62	146	257	154	280	208	281	193	248	160
849	12.823	229.96083	w/o MS2: 4,6-Dichloro-1H-indole-2-carboxylic acid	[M-H]-	0.92	Normalized unit: Intensity; Annotation method: VS17_NEG_predict_3	-1	-1	-1	12.83	20_FDDAn	229.95963:824 229.97418:212 230.00771:21 230.06044:16 230.86064:54 230.87704:86 230.95177:106 230.96753:30 230.98016:29 231.03877:218 231.06906:45 231.87849:21 231.92477:678 231.93384:1362 231.94672:352 231.96329:430 231.97563:32 232.03969:16 232.04762:20 232.06804:20	null	992	1404	1021	903	1266	1252	1075	824	716	705	968	989	623	1074	1297	797	220	1034	1259	1075	726	499	952
850	2.141	230.01024	w/o MS2: 5-(3,4-Dichloroanilino)-5-oxopentanoic acid	[M-H]-	0.08	Normalized unit: Intensity; Annotation method: VS17_NEG_predict_3	-1	-1	-1	12.62	08_FDDAn	230.01544:429 230.04042:23 230.06152:41 230.07298:33 230.95731:18 231.01450:309 231.02815:108 231.04457:29 231.93474:20 231.96510:21 232.01517:39 232.02446:73	null	436	625	565	569	478	502	280	1049	509	548	1187	243	219	292	477	486	548	359	510	630	564	485	170
851	0.92	230.03477	w/o MS2: 2-[(4-Chlorobenzoyl)amino]benzoic acid	[M-H]-	0.5	Normalized unit: Intensity; Annotation method: VS17_NEG_predict_3	-1	-1	-1	14.81	13_FDDAn	230.03847:473 230.06001:28 231.01558:34 231.05515:88 231.25819:29 231.98668:49 232.04720:24 232.07977:17	null	521	635	508	685	1118	638	1245	826	40	0	113	1129	798	1111	1217	1226	674	1131	1227	410	749	1078	346
852	1.976	230.06723	w/o MS2: 3-[2-(4-Fluoroanilino)-2-oxoethoxy]benzoic acid	[M-H]-	0.96	Normalized unit: Intensity; Annotation method: VS17_NEG_predict_3; Tag: Misannotation	0.31	0.44	0.76	45.92	01_FDDAn	230.06523:641 230.07376:351 230.96112:23 231.00517:30 231.02782:18 231.05180:103 231.06755:68 231.10257:18 231.13896:21 231.20145:33 232.07057:25	95.05212:23 129.03578:52 230.05371:22 230.07315:22	4735	4539	3847	3303	4439	4931	6681	5921	1459	864	944	3077	4999	5585	3589	3853	3092	2088	5102	2510	2579	3681	3216
853	3.902	230.17278	Unknown	[M-H]-	0.04	Normalized unit: Intensity	null	null	null	9.21	10_FDDAn	230.17278:164 231.07362:24 231.17102:52 231.18538:25 232.18379:17	null	168	235	267	277	426	235	334	293	457	419	263	103	225	271	280	242	143	97	277	141	334	270	250
854	12.928	230.86996	Unknown	[M-H]-	0.96	Normalized unit: Intensity; Tag: Misannotation	null	null	null	46.05	08_FDDAn	230.86661:500 230.87463:1617 231.80724:41 231.85059:156 231.88002:105 231.92674:296 231.93799:171 232.80406:68 232.82237:78 232.84624:60 232.87090:480 232.88419:156 232.93393:38	125.87689:16 138.88829:18 141.93193:23 157.94408:50 158.93625:17 184.88451:30 187.84486:83 187.86452:28	2480	1896	1769	1557	3008	1830	1535	3006	1928	1674	2507	1935	2024	1400	2830	1480	2245	2209	1812	962	1501	2110	1808
855	1.038	230.87737	Unknown	[M-H]-	0.54	Normalized unit: Intensity	null	null	null	11.24	01_FDDAn	230.86263:110 230.87251:190 230.88319:95 231.06093:25 231.09564:19 231.87451:21 231.93675:19 231.99065:26 232.04585:16 232.07680:26 232.53275:17 232.85739:17 232.87006:16	null	1556	629	1245	758	649	531	445	552	204	310	181	1332	1399	1184	1568	1142	1575	1131	768	1387	1253	1024	1093
856	0.747	230.91267	w/o MS2: (2E)-3-(4-Bromothiophen-2-yl)prop-2-enoic acid	[M-H]-	0.08	Normalized unit: Intensity; Annotation method: VS17_NEG_predict_3	-1	-1	-1	8.05	04_FDDAn	230.91267:112 231.80179:33 231.92026:112 232.89177:20 232.91963:16	null	43	58	59	315	224	37	237	69	16	15	31	294	49	96	30	94	20	150	230	43	271	210	53
857	2.121	231.0136	w/o MS2: 2-[4-(4-Chlorobenzoyl)phenoxy]-2-methylpropanoic acid	[M-H]-	0.29	Normalized unit: Intensity; Annotation method: VS17_NEG_predict_3	-1	-1	-1	12.51	07_FDDAn	231.01216:175 231.02322:99 231.04271:27 231.09468:71 231.92734:45 232.00577:56 232.01501:90 232.13335:16 232.99797:55 233.02328:21	null	330	394	652	430	699	657	934	1042	298	394	438	473	338	230	437	348	266	229	313	524	565	335	152
858	0.891	231.02605	w/o MS2: 2-[4-(4-Chlorobenzoyl)phenoxy]-2-methylpropanoic acid	[M-H]-	0.08	Normalized unit: Intensity; Annotation method: VS17_NEG_predict_3	-1	-1	-1	9.66	19_FDDAn	231.02313:542 231.04474:28 231.05716:23 232.01471:48 232.05440:47	null	801	447	355	574	507	505	489	320	340	209	449	442	555	420	423	268	442	636	399	144	411	372	439
859	1.993	231.05301	w/o MS2: Ethyl 4-hydroxy-7-methoxy-3-quinolinecarboxylate	[M-H]-	0.08	Normalized unit: Intensity; Annotation method: VS17_NEG_predict_3	-1	-1	-1	7.66	06_FDDAn	231.04768:41 231.05917:141 231.07039:83 231.92387:20 231.94554:32 232.04210:17 232.07654:16 233.02177:21	null	420	150	272	216	340	638	438	298	49	46	58	279	337	442	279	335	128	75	242	254	208	216	143
860	0.896	231.06691	w/o MS2: 1,3-Dihydroxy-7,8,9,10-tetrahydro-6H-benzo[c]chromen-6-one	[M-H]-	0.04	Normalized unit: Intensity; Annotation method: VS17_NEG_predict_3	-1	-1	-1	7.72	06_FDDAn	231.06691:292 231.07806:117 232.06223:37 233.08217:38	null	97	115	95	84	298	614	355	389	225	510	569	195	288	374	328	35	51	203	222	70	323	302	441
861	3.686	231.06903	8-Methylsulfinyloctyl isothiocyanate	[M-2H]-	0.96	Normalized unit: Intensity; Annotation method: MSMS-Neg-PlaSMA_1; Tag: Confirmed	0.88	0.8	0.87	1272.38	13_FDDAn	231.06911:25729 231.12320:16 231.22606:21 231.80872:29 231.89603:16 231.97427:20 232.02049:16 232.03326:43 232.07202:3097 232.33427:24 232.64496:16 232.69472:16 232.97998:18 233.06277:949 233.07939:446	79.95245:16 79.95987:136 231.06967:2048 232.05804:16 232.07176:162 232.08574:16 233.06737:36 233.44496:16	88693	85233	61166	57630	97871	76744	96862	85709	82063	93883	82731	83074	80119	79343	96369	82313	82752	90922	77947	88014	93464	104960	104539
862	2.091	231.09824	w/o MS2: VD/-1	[M-H]-	0.08	Normalized unit: Intensity; Annotation method: VS17_NEG_predict_3	-1	-1	-1	8.95	11_FDDAn	231.09824:313 231.99545:47 232.01134:18 232.08026:50 232.10718:16 232.12263:19 232.97182:19 233.04088:23	null	510	153	162	230	488	504	650	359	344	339	322	189	319	403	385	193	268	102	174	262	332	242	212
863	0.753	231.91513	w/o MS2: 5-Bromo-2-chloro-7H-pyrrolo[2,3-d]pyrimidine	[M-H]-	0.42	Normalized unit: Intensity; Annotation method: VS17_NEG_predict_3	-1	-1	-1	5.43	17_FDDAn	231.91844:237 231.96529:26 232.87569:90 232.92650:88 232.96017:39	null	371	497	200	385	372	459	604	182	64	66	120	456	441	370	436	447	402	666	612	219	494	448	384
864	12.867	231.92888	w/o MS2: 2,4-Dichloro-3-cyano-5-fluorobenzoic acid	[M-H]-	0.96	Normalized unit: Intensity; Annotation method: VS17_NEG_predict_3; Tag: Misannotation	0.52	0.43	0.75	36.79	QC2_FDDAn	231.93315:1221 231.95393:174 232.66876:16 232.77751:42 232.82185:20 232.86563:19 232.91853:23 232.93150:273 232.94569:126 232.97148:17 233.93088:146 233.94682:46 233.96985:16 233.97888:22	143.94798:17 157.92593:24 187.94182:44	9271	4839	6622	9195	9242	8789	9472	7137	7474	3744	7535	12656	8675	7862	8616	5181	8600	7905	4992	7918	7101	10384	8827
865	4.48	231.94231	w/o MS2: 2-Amino-3-bromo-5-fluorobenzoic acid	[M-H]-	0.17	Normalized unit: Intensity; Annotation method: VS17_NEG_predict_3	-1	-1	-1	4.14	11_FDDAn	231.93750:207 231.95007:73 231.96300:29 232.07268:36 232.14052:20 232.93503:17 233.37370:18 233.92693:16 233.93634:27	null	32	544	517	699	608	291	341	363	1006	848	543	489	325	367	505	388	619	487	563	502	480	891	485
866	12.837	231.94745	w/o MS2: 2,4-Dichloro-3-cyano-5-fluorobenzoic acid	[M-H]-	0.17	Normalized unit: Intensity; Annotation method: VS17_NEG_predict_3; Tag: Misannotation	0.13	0.12	0.75	23.4	07_FDDAn	231.93019:1240 231.94908:214 231.99579:16 232.02351:40 232.03090:18 232.88861:16 232.91049:31 232.92125:53 232.93805:61 232.96413:51 232.99907:22 233.03697:24 233.79793:38 233.83482:57 233.92378:20 233.94077:64 233.99298:22	98.95011:16 114.93652:18 129.93382:16 141.93578:18 143.95630:55 151.74532:20 183.94342:19 186.92964:31 187.94313:28	8343	1744	4886	4744	6317	550	8459	2113	6038	2195	6537	449	7396	4578	4463	6124	4797	6547	3960	8423	6017	7877	5580
867	1.496	231.96902	Unknown	[M-H]-	0.79	Normalized unit: Intensity; Tag: Misannotation	null	null	null	16.41	QC2_FDDAn	231.96928:1004 231.99121:121 232.73546:77 232.84357:41 232.89948:17 232.91495:65 232.95959:81 232.97322:265 233.02460:23 233.42107:28 233.90274:45 233.95335:35 233.97528:39 234.00060:28	143.97482:16 171.93208:19 231.95667:27	2559	2334	2308	2340	334	415	301	351	1990	1757	1652	2639	3089	1978	1322	352	1902	1686	769	2189	1696	1646	1576
868	3.944	232.05609	w/o MS2: Albendazole	[M-H]-	0.04	Normalized unit: Intensity; Annotation method: VS17_NEG_predict_3	-1	-1	-1	14.68	02_FDDAn	232.05609:174 233.02368:38 233.27480:16	null	128	572	403	252	494	256	523	412	214	308	248	603	487	378	441	360	467	190	250	300	170	221	263
869	5.142	232.13531	w/o MS2: KS/-1	[M-H]-	0.96	Normalized unit: Intensity; Annotation method: VS17_NEG_predict_3	-1	-1	-1	56.62	13_FDDAn	232.13055:374 232.14111:273 232.15944:40 232.89854:18 232.95703:18 233.03511:27 233.12299:19 233.13628:42 233.14534:41 234.12340:18 234.14012:48	null	2604	2381	2317	2381	1604	1084	1994	2135	1978	2455	1946	1447	1542	2357	2534	2389	2147	1858	2067	1277	1840	2075	1394
870	12.928	232.87181	Unknown	[M-H]-	0.92	Normalized unit: Intensity	null	null	null	11.99	15_FDDAn	232.86809:651 232.88057:273 232.93108:23 232.94093:71 233.84273:297 233.86736:52 233.88075:43 233.89757:21 233.92729:25 233.97594:23 234.80034:17 234.81987:37 234.85414:25 234.86841:60	null	599	773	479	393	992	460	597	584	517	761	961	832	601	838	628	548	744	856	441	365	935	796	709
871	12.817	232.97278	w/o MS2: 2,4-D-methyl	[M-H]-	0.21	Normalized unit: Intensity; Annotation method: VS17_NEG_predict_3	-1	-1	-1	9.21	05_FDDAn	232.97719:411 233.00430:17 233.01489:58 233.13853:44 233.88368:22 233.92189:79 233.93669:150 233.95180:42 233.96928:68 233.98157:78 233.99403:77 234.01900:25 234.45992:16 234.90735:24 234.96315:20 234.97331:27 235.00215:127 235.04649:19	null	420	470	390	385	427	629	268	325	249	341	421	484	185	373	497	416	177	558	690	274	251	140	279
872	1.496	232.97522	w/o MS2: alpha-(2,5-Dichlorophenoxy)propionic acid	[M-H]-	0.79	Normalized unit: Intensity; Annotation method: VS17_NEG_predict_3	-1	-1	-1	19.51	17_FDDAn	232.97784:184 232.98703:111 233.91539:67 234.00569:32 234.90883:17 234.96397:25 234.97679:18 235.04047:22	null	735	1453	1347	1255	174	278	94	232	698	1250	1302	1913	1917	1235	1795	676	947	1169	931	1175	998	1057	1041
873	0.954	232.99675	w/o MS2: 3-Amino-4-hydroxy-5-nitrobenzenesulfonic acid	[M-H]-	0.08	Normalized unit: Intensity; Annotation method: VS17_NEG_predict_3	-1	-1	-1	10.44	13_FDDAn	232.98764:126 232.99712:106 233.07530:47 233.99289:17 234.08051:17 234.98906:24	null	130	154	208	74	304	354	492	319	0	106	41	838	317	674	608	379	191	474	350	242	142	430	156
874	3.685	233.06694	w/o MS2: 6'-O--D-Apiofuranosylsweroside	[M-H]-	0.96	Normalized unit: Intensity; Annotation method: VS17_NEG_predict_3	-1	-1	-1	70.84	18_FDDAn	233.06300:1020 233.07385:848 233.38426:18 234.03951:42 234.05792:19 234.07294:124 234.08540:106 234.95018:20 235.07576:75 235.10632:21 235.12328:26	null	5229	4551	3331	2208	4606	4207	4670	5087	4544	4536	4079	4095	4005	4121	5252	4182	3685	4719	4436	4999	4646	5109	5360
875	1.023	233.07579	w/o MS2: N-Acetylglycine	[M-H]-	0.04	Normalized unit: Intensity; Annotation method: VS17_NEG_actual_2	-1	-1	-1	13.16	20_FDDAn	233.07579:277 233.08401:75 234.02312:37 234.05501:25 234.06963:36 234.97229:35 235.04408:34 235.05432:41 235.06630:20	null	414	146	544	299	549	302	677	208	362	473	171	471	676	259	567	254	431	418	622	509	81	303	598
876	3.527	233.08401	w/o MS2: 3-(1H-benzimidazol-2-yl)-2H-indazole	[M-H]-	0.04	Normalized unit: Intensity; Annotation method: VS17_NEG_predict_3	-1	-1	-1	18.16	18_FDDAn	233.08401:445 233.10970:99 233.25044:16 233.47501:27 234.00821:17 234.09154:28	null	604	847	666	363	1296	1310	1392	1442	836	977	489	216	283	294	330	394	762	580	363	374	205	848	493
877	4.329	233.09317	w/o MS2: Tyr-Ala	[M-H]-	0.21	Normalized unit: Intensity; Annotation method: VS17_NEG_predict_3	-1	-1	-1	13.27	20_FDDAn	233.09317:110 233.10159:55 233.12994:23 233.93063:19 234.08157:18 234.09325:19 234.10912:20 234.14679:20 234.92752:17	null	240	732	111	409	600	522	1008	835	397	431	588	359	579	844	699	703	593	446	739	372	308	292	782
878	4.635	233.09502	w/o MS2: IC/-1	[M-H]-	0.13	Normalized unit: Intensity; Annotation method: VS17_NEG_predict_3	-1	-1	-1	10.37	QC4_FDDAn	233.09125:88 233.93813:16 234.08888:35 235.07378:44 235.09203:16 235.11131:43	null	219	465	403	389	575	595	742	462	342	405	229	380	532	787	381	386	427	403	295	227	550	390	564
879	2.75	233.10576	w/o MS2: 4,5-Diphenyl-2-methylimidazole	[M-H]-	0.04	Normalized unit: Intensity; Annotation method: VS17_NEG_predict_3	-1	-1	-1	13.31	07_FDDAn	233.10023:129 233.13531:367 234.10194:23 234.14340:19 235.11223:17	null	128	173	246	130	150	187	503	231	351	126	204	163	283	356	90	247	201	268	268	171	175	261	260
880	2.88	233.12648	w/o MS2: 17-Phenyltrinorprostaglandin D2	[M-H]-	0.25	Normalized unit: Intensity; Annotation method: VS17_NEG_predict_3; Tag: Misannotation	0.41	0.59	0.78	47.04	QC4_FDDAn	233.13080:1116 234.08592:25 234.11694:19 234.12953:111 234.14554:45	101.93661:27 233.12958:24	327	367	379	522	1512	1030	1849	1259	4106	4140	4116	595	481	263	338	333	394	464	236	1456	713	1409	1108
881	2.734	233.1279	w/o MS2: 4-[(4-Methylpiperazin-1-yl)methyl]benzoic acid	[M-H]-	0.13	Normalized unit: Intensity; Annotation method: VS17_NEG_predict_3	-1	-1	-1	9.87	20_FDDAn	233.12975:162 233.90550:17 235.02167:19	null	512	606	429	483	230	330	770	376	504	557	460	330	303	391	368	351	459	307	321	451	314	500	285
882	12.937	233.84613	Unknown	[M-H]-	0.92	Normalized unit: Intensity	null	null	null	17.85	15_FDDAn	233.83376:305 233.84291:380 233.85254:362 233.87753:22 234.81296:67 234.83430:109 234.85553:66 234.88713:140 234.95410:18 235.81551:22 235.83929:305 235.85399:105 235.86754:21 235.92885:181	null	909	983	687	889	1086	851	1206	731	691	900	1013	942	822	1159	931	451	676	905	519	825	1001	959	837
883	1.108	233.96342	w/o MS2: 4-Chloro-3-sulfamoylbenzoic acid	[M-H]-	0.04	Normalized unit: Intensity; Annotation method: VS17_NEG_predict_3	-1	-1	-1	9.73	10_FDDAn	233.96342:275 234.87456:17 234.90062:18 234.90932:16 235.05029:17 235.85680:31 235.98004:137 236.01329:63	null	248	128	266	278	275	447	733	735	698	280	320	99	104	237	130	144	191	180	455	487	477	545	598
884	1.023	234.06058	w/o MS2: 3,3'-(2,4,6-Trioxo-1,3,5-triazinane-1,3-diyl)dipropanenitrile	[M-H]-	0.08	Normalized unit: Intensity; Annotation method: VS17_NEG_predict_3	-1	-1	-1	11.03	07_FDDAn	234.06226:202 234.07707:33 235.06854:27 235.92613:21 235.97984:16 236.00514:146 236.07184:18	null	309	396	233	492	367	778	801	832	74	174	75	344	332	148	88	190	171	96	397	156	153	285	139
885	5.385	234.09372	w/o MS2: 6-({[6-tert-Butyl-3-(methoxycarbonyl)-4,5,6,7-tetrahydro-1-benzothien-2-yl]amino}carbonyl)-3-cyclohexene-1-carboxylic acid	[M-H]-	0.92	Normalized unit: Intensity; Annotation method: VS17_NEG_predict_3	-1	-1	-1	24.64	03_FDDAn	234.09593:494 234.20140:27 234.41435:16 234.66182:17 234.81567:17 235.05823:18 235.07947:16 235.10408:38 235.12941:16 235.14711:44 235.22377:16 235.29625:21 235.35175:21 235.50334:17 235.53476:17 236.09402:53	null	2123	2557	2052	3157	1980	1137	2554	1544	1688	1552	1459	755	1005	714	1023	1864	740	756	1531	1559	874	1099	1129
886	2.479	234.11676	w/o MS2: N-Benzoyl-DL-leucine	[M-H]-	0.88	Normalized unit: Intensity; Annotation method: VS17_NEG_predict_3	-1	-1	-1	18.79	13_FDDAn	234.11407:263 234.12782:16 235.06229:16 235.08597:59 235.11185:24 235.13428:19 235.93904:47 236.11206:23	null	1087	706	951	833	995	1025	616	1146	780	787	868	587	516	620	385	685	250	562	663	359	665	601	886
887	12.935	234.81898	Unknown	[M-H]-	0.04	Normalized unit: Intensity	null	null	null	7.1	07_FDDAn	234.81898:291 234.84868:40 235.81844:18 235.83696:260 235.86296:84 235.90186:17 235.91963:36 235.93906:81 236.31087:24 236.77696:18 236.83197:144 236.92426:16	null	83	181	245	227	268	25	435	244	276	201	375	74	105	84	208	156	232	312	116	133	208	60	194
888	11.053	234.8215	Unknown	[M-H]-	0.46	Normalized unit: Intensity	null	null	null	16.77	QC2_FDDAn	234.81789:469 234.82579:376 235.80551:26 235.82382:17 235.84982:27 235.91898:18 236.80373:39 236.81424:229 236.83275:24	null	1519	1532	1393	2451	1942	1779	1606	1995	2746	3207	2479	2592	1432	3173	2125	1521	1091	2316	1165	3492	4244	5005	3038
889	4.517	235.05884	w/o MS2: 1,1,1-Trifluoro-4-(4-hydroxyphenyl)butan-2-one	[M-H]-	0.13	Normalized unit: Intensity; Annotation method: VS17_NEG_predict_3	-1	-1	-1	11.94	06_FDDAn	235.05560:70 235.06723:167 235.92911:19 236.07481:21 236.08987:25 237.06804:86	null	467	930	442	530	1049	967	1223	705	739	810	517	99	364	186	31	322	241	245	384	342	269	759	579
890	4.638	235.09805	w/o MS2: Redoxcitrinin	[M-H]-	0.04	Normalized unit: Intensity; Annotation method: VS17_NEG_predict_3	-1	-1	-1	9.4	12_FDDAn	235.09805:159 235.92528:25 236.08911:32 236.10797:30 236.33762:16 237.10307:22	null	464	317	111	201	542	332	369	326	294	320	436	292	330	254	235	119	254	134	138	269	276	276	292
891	12.933	235.83929	Unknown	[M-H]-	0.29	Normalized unit: Intensity	null	null	null	16.69	01_FDDAn	235.83975:322 235.87881:25 235.91135:48 235.92480:30 235.94203:31 236.83049:21 236.84239:100 236.85719:18 236.92673:26 237.81039:17 237.81819:68 237.83592:187 237.86412:30 237.88548:18 237.93669:20	null	476	318	378	358	455	272	413	424	329	187	293	204	421	343	454	169	439	252	320	327	364	373	407
892	12.844	235.92175	w/o MS2: 2-Bromobenzenesulfonamide	[M-H]-	0.13	Normalized unit: Intensity; Annotation method: VS17_NEG_predict_3	-1	-1	-1	7.68	06_FDDAn	235.92175:441 235.92967:237 236.82965:24 236.96434:18 237.05988:34 237.78319:26 237.83963:22	null	2170	1526	1522	1758	1230	2159	1571	1636	795	2230	1707	1489	1122	1423	1930	2211	1606	1326	1476	2163	1888	1860	1879
893	0.815	235.92351	w/o MS2: 2-Bromobenzenesulfonamide	[M-H]-	0.54	Normalized unit: Intensity; Annotation method: VS17_NEG_predict_3	-1	-1	-1	8.32	02_FDDAn	235.92166:223 235.93840:52 238.01878:51	null	1086	1491	1406	1540	1056	1284	1102	1345	1538	2115	1408	1590	1282	1114	1668	1767	1696	1541	1669	2161	1435	1332	1454
894	13.056	235.92386	w/o MS2: 2-Bromobenzenesulfonamide	[M-H]-	0.04	Normalized unit: Intensity; Annotation method: VS17_NEG_predict_3	-1	-1	-1	7.86	QC2_FDDAn	235.91603:219 235.92924:524 235.94995:44 236.92294:16 237.82689:33	null	837	584	1181	3444	3905	1221	2668	3797	1752	2437	3265	1840	2306	1515	2851	1396	2847	2159	1066	2889	3935	2376	1855
895	3.663	236.05548	w/o MS2: 3-[(3-Carboxypropanoyl)amino]benzoic acid	[M-H]-	0.04	Normalized unit: Intensity; Annotation method: VS17_NEG_predict_3	-1	-1	-1	7.04	06_FDDAn	236.05309:247 236.07811:52 237.03775:16 237.04953:23 237.16571:25 238.00635:17 238.01582:17	null	361	430	567	171	512	711	606	781	351	408	207	323	435	777	532	194	299	197	510	198	361	280	454
896	0.945	236.0928	w/o MS2: 3-(Cyclohexylamino)-2-hydroxy-1-propanesulfonic acid	[M-H]-	0.75	Normalized unit: Intensity; Annotation method: VS17_NEG_predict_3; Tag: Misannotation	-1	-1	-1	19.65	06_FDDAn	236.09833:1138 236.11839:48 236.14284:19 236.87407:67 237.04918:28 237.05872:97 237.07831:35 237.09583:31	null	1002	1583	1429	952	1557	2477	2961	1834	3	0	21	1289	1222	1644	2031	1743	1091	1267	1151	835	731	875	729
897	5.787	236.09933	w/o MS2: Bisphenol M	[M-H]-	0.38	Normalized unit: Intensity; Annotation method: VS17_NEG_predict_3	-1	-1	-1	10.67	QC3_FDDAn	236.09268:101 236.10580:41 238.04947:32 238.08817:21	null	191	328	249	184	132	271	221	259	203	55	360	195	198	290	113	296	144	191	75	280	190	179	155
898	7.927	236.10477	w/o MS2: Felodipine	[M-H]-	0.25	Normalized unit: Intensity; Annotation method: VS17_NEG_predict_3	-1	-1	-1	33.19	07_FDDAn	236.09515:54 236.10999:265 237.03792:16 237.09695:52 237.85497:17	null	433	185	398	1805	1062	2069	586	489	778	389	1121	188	592	286	1577	2345	356	166	335	237	349	889	501
899	11.044	236.82155	Unknown	[M-H]-	0.17	Normalized unit: Intensity	null	null	null	9.84	QC1_FDDAn	236.81413:199 236.82317:224 236.83154:87 237.15211:21 237.18369:18 237.28539:22 237.79742:18 237.82841:20 237.98611:45 237.99663:31 238.81833:79	null	709	410	561	809	696	1206	986	1085	577	725	756	671	182	1252	770	793	793	676	637	1643	1787	1524	985
900	5.335	236.95766	w/o MS2: (2S,6R,8aS)-6-(2-hydroxypropan-2-yl)-8a-methyl-4-methylidene-1,2,3,4a,5,6,7,8-octahydronaphthalen-2-ol	[M-H]-	0.04	Normalized unit: Intensity; Annotation method: VS17_NEG_predict_3	-1	-1	-1	6.8	13_FDDAn	236.95766:333 237.88335:23 238.94434:24 239.04218:40 239.06578:16	null	0	0	64	22	0	0	0	46	19	20	22	314	200	127	56	69	48	16	35	49	0	103	95
901	4.733	237.04103	w/o MS2: 2-[4-Chloro-5-cyclopropyl-3-(trifluoromethyl)-1H-pyrazol-1-yl]propanoic acid	[M-H]-	0.83	Normalized unit: Intensity; Annotation method: VS17_NEG_predict_3	-1	-1	-1	17.43	07_FDDAn	237.04121:498 237.06384:131 238.03772:20 238.05559:53 239.03610:61	null	366	758	919	775	1067	1266	1758	928	1072	1361	985	638	1092	1212	1197	785	548	686	658	739	876	1392	736
902	0.993	237.06425	w/o MS2: .alpha.,.beta.-glucooctanoic .gamma.-lactone	[M-H]-	0.5	Normalized unit: Intensity; Annotation method: VS17_NEG_predict_3	-1	-1	-1	30.92	QC1_FDDAn	237.06244:374 237.07600:140 237.92569:19 238.10902:20 239.07529:24	null	1888	1904	2085	1489	1910	1768	1643	2438	3879	3863	4160	1941	2938	2282	2285	2498	1990	2404	2458	2394	2068	2348	2524
903	6.851	237.14661	w/o MS2: 3-hydroxy-5,5,8a-trimethyl-3,4,4a,6,7,8-hexahydronaphthalene-2-carboxylic acid	[M-H]-	0.08	Normalized unit: Intensity; Annotation method: VS17_NEG_predict_3	-1	-1	-1	18.53	11_FDDAn	237.14642:100 237.15778:119 238.14188:29 238.15741:20 238.91974:16 239.12541:17	null	125	85	174	144	36	10	48	135	310	499	534	43	29	34	37	147	123	55	135	138	109	94	262
904	0.872	238.02419	w/o MS2: 2-Hydroxy-1-methoxyanthraquinone	[M-H]-	0.38	Normalized unit: Intensity; Annotation method: VS17_NEG_predict_3	-1	-1	-1	15.8	05_FDDAn	238.02649:524 238.60127:31 239.01862:21 240.02583:17	null	757	1230	870	1215	1429	513	940	1356	264	452	370	879	1114	1256	1297	1017	1105	1172	714	1193	1115	915	1168
905	2.527	238.02768	w/o MS2: 1-(2-Chlorophenyl)-5-oxo-3-pyrrolidinecarboxylic acid	[M-H]-	0.13	Normalized unit: Intensity; Annotation method: VS17_NEG_predict_3	-1	-1	-1	8.26	16_FDDAn	238.01903:47 238.02768:68 238.03764:63 238.86034:23 239.03287:20 239.04381:19 239.07793:21 239.86136:25 239.89296:17 239.94702:19 240.05670:22 240.09315:16	null	80	78	14	42	261	563	340	374	324	211	485	767	615	510	370	87	40	46	129	142	136	234	448
906	4.417	238.04459	w/o MS2: 1-(4-Chlorophenyl)-2-(2,3-dihydroxy-3H-indol-3-yl)ethanone	[M-H]-	0.88	Normalized unit: Intensity; Annotation method: VS17_NEG_predict_3	-1	-1	-1	22.53	01_FDDAn	238.04753:360 239.01779:18 239.05222:309 239.06647:159 239.09555:18 239.69989:17 240.06041:99	null	910	2210	1309	1826	1918	2739	4326	2871	2447	2637	3417	1239	955	612	937	1403	1510	1841	1149	1315	1333	1806	1885
907	11.09	238.81033	Unknown	[M-H]-	0.04	Normalized unit: Intensity	null	null	null	22.69	16_FDDAn	238.81317:154 238.93591:102 239.16373:21 239.19829:25 239.81944:16 239.92123:16 240.90833:17	null	549	827	355	152	949	438	523	520	842	559	494	968	983	1289	735	767	744	744	399	344	457	643	99
908	2.257	239.01501	w/o MS2: 3-[(4-Chlorobenzyl)thio]-1H-1,2,4-triazol-5-amine	[M-H]-	0.92	Normalized unit: Intensity; Annotation method: VS17_NEG_predict_3	-1	-1	-1	34.1	19_FDDAn	239.02232:556 239.07822:22 239.09286:26 240.90445:16 241.00397:18 241.03297:1586 241.04391:594 241.06371:116	null	1261	2154	1739	1988	1217	2153	1820	1087	565	315	407	1973	2139	2217	1699	2037	537	1543	1009	1954	587	2745	2603
909	4.396	239.05667	w/o MS2: [(1-Phenyl-1H-benzimidazol-2-yl)sulfanyl]acetic acid	[M-H]-	0.96	Normalized unit: Intensity; Annotation method: VS17_NEG_predict_3; Tag: Misannotation	0.24	0.18	0.74	27.61	07_FDDAn	239.05566:1458 239.07585:59 239.14029:20 240.03584:23 240.05199:89 240.06400:192 240.89291:16 240.99696:18 241.01604:18 241.03049:82 241.03899:55 241.05661:44 241.10600:23 241.11537:16	121.02257:17 136.01764:18 143.07941:98 148.01750:21 148.02563:34 166.06169:19 167.06976:20	2551	3115	2232	2674	2853	4542	4546	3893	4126	3975	2868	1060	1216	1333	1366	1948	707	1395	1980	2367	2403	2010	2582
910	7.428	239.05872	w/o MS2: (3R,4S)-4,6,8-trihydroxy-7-methoxy-3-methyl-3,4-dihydroisochromen-1-one	[M-H]-	0.08	Normalized unit: Intensity; Annotation method: VS17_NEG_predict_3	-1	-1	-1	12.68	03_FDDAn	239.05623:238 239.12860:25 240.05481:81 241.06485:18	null	27	85	646	61	100	28	61	77	840	205	107	42	90	80	50	45	64	64	103	38	35	92	76
911	1.943	239.05931	w/o MS2: DANTHRON	[M-H]-	0.04	Normalized unit: Intensity; Annotation method: VS17_NEG_predict_3	-1	-1	-1	7.53	17_FDDAn	239.05931:189 239.24347:100 239.89284:19 239.99449:17 240.03940:66 240.05449:43 240.06738:17 240.96858:23 241.00348:69 241.03499:44 241.04890:35 241.07849:20	null	201	308	209	289	263	310	223	344	355	188	274	380	268	420	469	372	209	148	321	252	79	296	150
912	4.01	239.09503	w/o MS2: CMPF	[M-H]-	0.25	Normalized unit: Intensity; Annotation method: VS17_NEG_predict_3	-1	-1	-1	12.24	QC2_FDDAn	239.08580:172 239.11279:18 240.04675:20 241.08841:16	null	452	562	591	597	212	190	188	209	453	279	476	276	404	338	229	811	357	677	820	275	549	515	454
913	2.06	240.04745	w/o MS2: 2-Nitrobenzyl 9H-purin-6-yl sulfide	[M-H]-	0.54	Normalized unit: Intensity; Annotation method: VS17_NEG_predict_3	-1	-1	-1	26.72	13_FDDAn	240.04247:259 240.07083:103 241.05829:41 241.08954:23 241.87579:67 241.88579:17 241.96667:38 241.99724:27 242.04140:19	null	392	712	653	559	2015	2242	2452	2223	69	101	56	808	1494	813	860	352	111	711	968	398	185	180	317
914	1.916	240.05074	w/o MS2: 1-(3,4-Difluorophenyl)-5-oxo-3-pyrrolidinecarboxylic acid	[M-H]-	0.04	Normalized unit: Intensity; Annotation method: VS17_NEG_predict_3	-1	-1	-1	16.34	20_FDDAn	240.05074:182 240.05971:114 241.00444:21 241.99814:18 242.05768:33 242.06543:40 242.07632:24	null	419	514	292	149	757	526	794	644	27	12	45	260	392	582	529	293	146	233	737	331	148	202	46
915	0.774	240.91719	w/o MS2: Telon Yellow FG01	[M-H]-	0.08	Normalized unit: Intensity; Annotation method: VS17_NEG_predict_3	-1	-1	-1	6.61	08_FDDAn	240.92078:21 242.91986:68 243.01949:16	null	382	309	277	238	265	439	399	400	76	73	63	261	259	227	265	220	268	246	82	101	296	274	161
916	4.119	241.00021	w/o MS2: Maritimein	[M-H]-	0.58	Normalized unit: Intensity; Annotation method: VS17_NEG_actual_2	-1	-1	-1	9.89	16_FDDAn	241.00017:887 241.17943:25 241.86334:20 242.00499:28 242.34097:19 242.81609:17 242.89594:21 242.92471:16 242.99496:72 243.04237:23 243.05981:51	null	1230	567	1014	713	1050	1214	2664	1205	1304	1527	746	870	986	480	1596	768	435	693	455	475	602	624	779
917	3.201	241.00066	w/o MS2: Thymidine	[M-H]-	0.75	Normalized unit: Intensity; Annotation method: VS17_NEG_actual_2	-1	-1	-1	12.56	19_FDDAn	240.99969:143 241.00905:142 241.02023:35 241.40689:19 241.83344:16 241.98874:27 241.99928:67 242.74734:18 242.99409:16 243.00331:17 243.02504:28	null	761	2837	1000	1916	1097	1302	1536	1689	1652	1227	2408	470	485	284	468	1381	615	641	700	773	1100	680	899
918	5.378	241.00279	w/o MS2: [4-Chloro-5-methyl-3-(trifluoromethyl)-1H-pyrazol-1-yl]acetic acid	[M-H]-	0.79	Normalized unit: Intensity; Annotation method: VS17_NEG_predict_3; Tag: Misannotation	-1	-1	-1	13.83	10_FDDAn	240.99968:1085 241.01700:105 241.05104:68 241.07062:18 241.30055:30 241.86050:20 241.98459:23 242.00374:16 242.01627:43 242.25078:44 242.28905:24 242.81348:16 242.87079:16 242.99680:69 243.01534:45 243.03175:30 243.04456:29 243.08612:22	null	2166	2924	2143	2880	1679	1472	1713	1411	2405	1893	1362	450	628	677	1099	913	561	643	796	1718	1138	499	430
919	2.254	241.03275	w/o MS2: 2-(4-Hydroxyphenyl)benzothiophen-6-ol	[M-H]-	0.96	Normalized unit: Intensity; Annotation method: VS17_NEG_predict_3; Tag: Misannotation	0.36	0.41	0.85	88.38	20_FDDAn	241.03453:1741 241.05536:71 241.08080:26 241.27066:21 241.87604:65 241.90132:33 241.97171:19 242.02249:32 242.03459:223 242.05016:49 242.07857:33 243.02983:31 243.05446:55 243.14433:52	139.03902:63 155.03209:17 167.03954:21 177.02625:16 240.01343:33 241.02269:40 241.03542:17 242.03926:29	6030	6953	7115	6271	4673	2936	6229	5449	3748	2399	3238	4150	4201	4375	3905	6338	3977	4634	5174	5970	5743	7328	6935
920	4.392	241.03511	w/o MS2: 1,6-Bis-O-(3,4,5-trihydroxybenzoyl)hexopyranose	[M-2H]2-	0.08	Normalized unit: Intensity; Annotation method: VS17_NEG_predict_3	-1	-1	-1	7.08	17_FDDAn	241.03511:156 241.04485:92 241.06653:28 241.53084:25 242.00494:33 242.03635:142 242.04486:63	null	354	577	414	439	592	565	596	988	833	797	626	251	445	454	326	765	619	651	207	430	419	591	490
921	2.401	241.08902	w/o MS2: Lapachol	[M-H]-	0.08	Normalized unit: Intensity; Annotation method: VS17_NEG_predict_3	-1	-1	-1	8.58	19_FDDAn	241.08018:196 241.09621:27 241.99519:112 242.02534:151 242.07338:51 242.62401:16 243.02989:97 243.09200:18	null	357	340	324	401	167	302	177	93	291	195	171	493	735	269	447	349	287	523	298	243	226	180	407
922	0.878	241.09471	w/o MS2: Lapachol	[M-H]-	0.83	Normalized unit: Intensity; Annotation method: VS17_NEG_predict_3; Tag: Misannotation	0.1	0.12	0.72	34.81	05_FDDAn	241.09135:2613 241.12502:133 241.16010:31 242.07338:74 242.08513:151 242.09566:103 242.10725:118 242.51645:17 242.92665:31 242.97212:52 243.09685:42	131.07510:31 132.08316:20 173.10364:121 241.07956:21	3118	2340	2349	3285	4889	4066	5363	5511	803	719	699	3471	2220	3175	2798	1913	2865	2602	2562	3011	3258	3608	2536
923	2.01	241.87877	Unknown	[M-H]-	0.21	Normalized unit: Intensity	null	null	null	16.28	12_FDDAn	241.88506:357 241.89674:230 242.05452:31 242.06384:76 242.88550:47 242.96233:22 243.06000:36 243.86241:25 243.88515:360 243.91742:24	null	265	100	273	389	61	57	83	61	994	1141	1349	291	289	333	233	315	365	295	245	356	360	377	320
924	12.934	241.89526	w/o MS2: 7-Chloro-4,8-dihydroxy-6-methoxy-3-methyl-3,4-dihydroisochromen-1-one	[M-H]-	0.96	Normalized unit: Intensity; Annotation method: VS17_NEG_predict_3; Tag: Misannotation	0.26	0.55	0.52	33.64	12_FDDAn	241.89551:1360 242.89124:20 243.77939:16 243.80496:20 243.89757:925 243.91341:244 243.96796:22	99.92350:27 103.91705:20 195.90239:16 197.89922:38 197.90579:18	2008	2108	1577	1782	2731	1451	1077	2656	1578	1352	1536	1884	2495	1774	2108	720	1860	1741	1029	1403	1758	2488	2047
925	1.049	241.89587	w/o MS2: 7-Chloro-4,8-dihydroxy-6-methoxy-3-methyl-3,4-dihydroisochromen-1-one	[M-H]-	0.83	Normalized unit: Intensity; Annotation method: VS17_NEG_predict_3	-1	-1	-1	16.3	16_FDDAn	241.89113:133 241.90082:220 242.04132:21 242.07748:9395 242.11786:41 242.15631:30 242.94385:16 243.01315:128 243.02527:24 243.06146:130 243.07817:850 243.09691:26 243.73584:17 243.90033:47	null	2228	2215	2352	2293	1549	1045	1234	884	73	159	52	2225	2388	2089	1693	3587	3287	3012	2112	1719	1991	1663	1582
926	0.952	242.05197	w/o MS2: 7H-Purin-6-yl 3-pyridinylmethyl sulfide	[M-H]-	0.5	Normalized unit: Intensity; Annotation method: VS17_NEG_predict_3; Tag: Misannotation	-1	-1	-1	129.16	07_FDDAn	242.05225:3311 242.07631:16 243.01842:45 243.04816:111 243.05615:106 243.07761:16 243.08751:17 243.85750:16 244.03477:20 244.06128:70	null	6272	11640	9889	6691	8924	10104	9816	9092	1576	1309	1753	12843	11038	11619	11219	7741	6457	6500	7425	7651	6734	8659	12811
927	1.973	242.07094	w/o MS2: 1-[(4-Fluorophenyl)sulfonyl]piperidine-4-carboxylic acid	[M-H]-	0.5	Normalized unit: Intensity; Annotation method: VS17_NEG_predict_3	-1	-1	-1	15.52	QC2_FDDAn	242.06592:326 242.97731:25 243.04433:45 243.06068:961 243.06943:369 243.09196:17 243.87691:49 243.96779:17 244.01562:40 244.05223:37 244.07323:149	null	607	1228	1057	740	428	182	233	130	404	490	241	1102	722	517	1251	518	445	482	959	421	579	521	895
928	1.037	242.07623	w/o MS2: Cytarabine	[M-H]-	0.75	Normalized unit: Intensity; Annotation method: VS17_NEG_actual_2; Tag: Misannotation	0.4	0.47	0.74	218.23	06_FDDAn	242.08029:2967 242.10577:201 242.12387:42 242.54463:17 243.05110:84 243.07031:115 243.08421:113 243.88034:37 244.01776:21 244.04555:24 244.07791:19 244.12657:26	96.00861:81 96.01462:16 99.00278:16 109.02934:29 127.04665:17 127.05476:24 127.08847:23 140.96039:21 179.06111:26 206.05623:16 224.06186:16 242.05386:100 242.07999:64	8460	8290	6401	6770	5874	10484	9207	9043	11181	11475	13434	28827	28767	31872	27772	11303	10749	9248	11804	14072	12098	15926	14781
929	4.04	242.14197	w/o MS2: 8-acetamido-2-methyl-7-oxononanoic acid	[M-H]-	0.33	Normalized unit: Intensity; Annotation method: VS17_NEG_predict_3	-1	-1	-1	10.92	18_FDDAn	242.13939:160 242.45836:31 242.98610:20 243.08981:16 243.12804:16 243.13789:20 243.87733:49 244.15102:40	null	12	133	70	39	376	580	698	480	89	269	138	85	162	55	384	300	352	289	380	138	113	273	366
930	6.397	242.17766	w/o MS2: 5-Heptyl-2,4-dihydro-4-phenyl-3H-1,2,4-triazole-3-thione	[M-H]-	0.96	Normalized unit: Intensity; Annotation method: VS17_NEG_predict_3; Tag: Misannotation	0.95	0.75	0.72	241.67	16_FDDAn	242.17557:2073 242.20068:69 242.44379:18 243.15923:24 243.17627:269 243.89264:21	242.16798:18	7545	3897	6277	8360	15753	49623	19203	29234	3179	3958	14638	20089	12823	5928	8457	13666	9195	8320	12473	10099	15276	27094	12363
931	0.818	242.94534	w/o MS2: 5-Iodo-1H-indazole-3-carboxylic acid	[M-H]-	0.96	Normalized unit: Intensity; Annotation method: VS17_NEG_predict_3; Tag: Misannotation	0.03	0.75	0.02	44.06	QC3_FDDAn	242.93849:1086 243.93637:46 244.93347:199 244.94376:182 245.03758:18	115.99058:18	2857	3138	3342	3418	3171	3915	5069	3266	389	359	580	1394	2092	2059	1674	3325	2418	3219	1969	1975	2703	2321	1980
932	1.585	242.98672	w/o MS2: 4-(4-Bromophenyl)butanoic acid	[M-H]-	0.08	Normalized unit: Intensity; Annotation method: VS17_NEG_predict_3	-1	-1	-1	8.8	10_FDDAn	242.98672:356 243.00018:255 243.06194:35 243.96954:26 243.98283:16 244.88513:16 244.93987:173 244.96385:20 245.05171:44	null	30	222	273	109	121	86	131	174	534	282	654	162	316	196	178	150	190	205	164	420	102	249	120
933	0.921	243.02672	w/o MS2: 4-Amino-3-[3-(trifluoromethyl)phenyl]-1,2-thiazole-5-carboxylic acid	[M-H]-	0.08	Normalized unit: Intensity; Annotation method: VS17_NEG_predict_3	-1	-1	-1	17.22	15_FDDAn	243.02327:561 243.04820:17 243.06075:63 243.08559:80 243.91081:42 243.95520:23 244.79129:48 245.00876:16 245.03821:574 245.04857:291 245.07275:16	null	370	371	284	421	273	545	320	195	425	546	242	1263	2344	2290	2164	293	728	308	365	879	1014	1166	977
934	1.953	243.06116	w/o MS2: uridine	[M-H]-	0.96	check man-yes; Normalized unit: Intensity; Annotation method: VS17_NEG_predict_3; Tag: Confirmed	0.73	0.97	0.78	110.58	16_FDDAn	243.06110:3524 243.08264:159 243.95584:21 244.04042:23 244.06163:246 244.08344:213 244.96751:18 245.03969:45 245.06371:51 245.08395:274	110.02655:73 153.02919:37 200.04630:16 200.06097:27 243.05434:60	5574	5759	5500	5910	4302	3813	3103	3956	5479	3663	4220	8258	8448	8689	9162	4768	5767	5302	5432	4726	5830	5042	6313
935	1.036	243.08347	w/o MS2: 5-Trifluoromethoxytryptamine	[M-H]-	0.79	Normalized unit: Intensity; Annotation method: VS17_NEG_predict_3	-1	-1	-1	17.71	04_FDDAn	243.06870:241 243.08553:70 243.90808:16 244.04539:140 244.06532:38 244.07776:17 244.10538:33 245.01889:22 245.03825:23 245.04691:20 245.06689:16 245.09166:55 245.12302:20	null	928	514	945	884	941	851	755	936	1908	1125	1022	2971	3782	3184	2440	1090	1493	932	1079	1402	928	1107	1217
936	7.398	243.15894	w/o MS2: Dinaciclib	[M-H]-	0.13	Normalized unit: Intensity; Annotation method: VS17_NEG_predict_3	-1	-1	-1	7.88	QC1_FDDAn	243.15257:73 243.16219:193 243.17570:39 243.86186:88 244.15924:17 245.14236:31	null	88	279	127	233	226	631	376	723	81	308	327	48	212	221	368	310	47	46	220	318	151	527	175
937	2.007	243.8806	w/o MS2: 6-Bromo-2-mercaptobenzothiazole	[M-H]-	0.13	Normalized unit: Intensity; Annotation method: VS17_NEG_predict_3	-1	-1	-1	13.03	10_FDDAn	243.88248:420 244.92558:20 244.94313:16 245.04230:25 245.05040:26 245.06670:33 245.07802:35 245.09062:17 245.11232:57 245.87746:18	null	178	118	77	120	145	33	57	30	837	518	703	81	193	307	105	307	169	271	136	184	218	250	207
938	12.93	243.9019	w/o MS2: 7-Bromo-2-mercaptobenzothiazole	[M-H]-	0.96	Normalized unit: Intensity; Annotation method: VS17_NEG_predict_3; Tag: Misannotation	0.57	0.57	0.74	49.29	QC1_FDDAn	243.89420:1030 243.90453:563 244.79109:27 244.86646:44 244.95372:29 245.78113:21 245.80559:107 245.85013:40 245.88039:118 245.88878:197 245.89763:119	61.98536:20 152.97644:25 243.90199:66	3125	2231	2407	3155	2586	2317	2428	2798	2023	2190	2238	2651	3208	2239	3222	2369	2741	3224	2465	2087	3415	3171	3273
939	4.296	244.05983	w/o MS2: 2-(4-Methoxyphenoxy)-5-nitrobenzoic acid	[M-H]-	0.96	Normalized unit: Intensity; Annotation method: VS17_NEG_predict_3	-1	-1	-1	29.12	19_FDDAn	244.06140:695 244.15073:18 244.85822:17 245.06459:64 245.08871:27 245.13396:21 245.81044:19 245.89091:19	null	2367	2528	2557	2432	1539	1233	1509	1697	939	1177	1201	386	600	709	598	1878	1457	1722	2231	1145	1152	1561	1361
940	5.19	244.08369	w/o MS2: Debromohymenialdisine	[M-H]-	0.08	Normalized unit: Intensity; Annotation method: VS17_NEG_predict_3	-1	-1	-1	9.52	14_FDDAn	244.08394:245 244.09978:29 244.13545:20 244.83670:45 245.07515:20 245.09377:29 245.10834:283 245.11940:115 245.97147:27 245.99687:20 246.07138:169 246.09969:47	null	304	289	247	241	111	413	430	624	274	335	275	218	576	210	333	109	266	320	291	161	324	293	334
941	0.818	244.94284	w/o MS2: 6-Iodopurine	[M-H]-	0.54	Normalized unit: Intensity; Annotation method: VS17_NEG_predict_3	-1	-1	-1	12.1	19_FDDAn	244.93280:239 244.94409:123 245.04958:18 245.07082:50 245.09735:53 246.05836:20 246.86153:17 246.93559:16 246.94510:19	null	732	720	566	873	886	809	1052	391	104	39	90	220	304	625	580	484	569	802	487	354	452	713	399
942	0.781	244.96182	w/o MS2: 3-(4-Bromo-2-fluorophenyl)propanoic acid	[M-H]-	0.38	Normalized unit: Intensity; Annotation method: VS17_NEG_predict_3	-1	-1	-1	14.59	05_FDDAn	244.95871:88 244.96695:180 244.97708:58 245.07045:20 245.09325:51 245.91785:43 245.96385:121 246.06783:27 246.08650:41 246.83688:17 246.93822:40 246.95541:76 246.96631:62 247.06215:26	null	876	1106	997	775	748	960	1634	1255	32	8	6	388	131	510	300	662	798	748	354	176	540	543	323
943	12.828	244.98593	w/o MS2: PFCA-H; C5H2F8O2	[M-H]-	0.08	Normalized unit: Intensity; Annotation method: VS17_NEG_predict_3	-1	-1	-1	7.14	05_FDDAn	244.98593:178 245.00665:53 245.18549:31 245.86520:27 245.87933:91 245.90443:17 245.95573:22 245.98506:16 246.16071:18 246.85287:33 246.88896:117 246.91045:16 246.92967:16 246.94798:77 246.96474:61 246.98772:214 247.00186:45	null	388	405	321	428	629	492	449	328	221	184	459	349	196	307	355	346	394	74	555	406	267	192	227
944	4.772	245.04028	w/o MS2: 2-Chloro-2'-hydroxy-4'-methylbenzophenone	[M-H]-	0.17	Normalized unit: Intensity; Annotation method: VS17_NEG_predict_3	-1	-1	-1	9.88	15_FDDAn	245.03624:362 245.13991:20 245.98012:21 246.03481:75 246.04817:32 246.14885:18 247.07065:32	null	57	18	13	100	95	104	0	119	51	210	154	966	830	931	958	53	55	41	24	232	89	144	346
945	0.956	245.04834	w/o MS2: 2-[4-(Trifluoromethoxy)phenyl]cyclopropanecarboxylic acid	[M-H]-	0.79	Normalized unit: Intensity; Annotation method: VS17_NEG_predict_3; Tag: Misannotation	0.49	0.62	0.84	118.6	QC1_FDDAn	245.04224:1601 245.06250:283 245.11299:107 246.01428:69 246.03220:18 246.04301:43 246.05067:83 246.94586:28 247.00562:24 247.04671:132 247.07745:114 247.09277:337 247.11566:58	94.98169:23 145.05402:24 145.06516:17 146.04065:26 146.04819:21 245.02995:144	4329	3520	3323	3970	599	821	440	412	31436	30905	36987	12718	14132	14053	14754	7095	7418	6648	7669	8343	9323	9762	8475
946	1.967	245.07256	w/o MS2: Torachrysone 8-glucoside	[M-H]-	0.17	Normalized unit: Intensity; Annotation method: VS17_NEG_predict_3	-1	-1	-1	11.64	16_FDDAn	245.08395:274 246.06856:26 246.07726:24 246.54202:58 247.04405:145 247.05746:24 247.07787:30 247.08806:28 247.09999:18	null	375	545	382	92	189	200	402	148	16	150	126	143	225	434	789	214	170	202	122	62	305	89	115
947	4.594	245.09586	w/o MS2: Indole-3-acetyl-L-alanine	[M-H]-	0.17	Normalized unit: Intensity; Annotation method: MSMS-Neg-PlaSMA_1; Tag: Confirmed	-1	-1	-1	10.51	12_FDDAn	245.07922:75 245.09351:287 246.09369:28 246.47276:19 247.00645:18	null	280	397	338	411	740	513	803	422	440	474	693	348	504	497	477	205	310	329	365	350	398	407	436
948	4.474	245.09935	w/o MS2: Indole-3-acetyl-L-alanine	[M-H]-	0.17	Normalized unit: Intensity; Annotation method: MSMS-Neg-PlaSMA_1; Tag: Confirmed	-1	-1	-1	13.39	16_FDDAn	245.09656:407 245.86957:18 246.09256:110 246.87521:20 247.09839:119 247.10927:32	null	286	132	357	206	464	197	373	150	206	282	195	648	1323	1332	1271	204	214	317	157	450	367	292	279
949	5.231	245.11324	w/o MS2: Ellipticine	[M-H]-	0.83	Normalized unit: Intensity; Annotation method: VS17_NEG_actual_2	-1	-1	-1	10.17	04_FDDAn	245.10680:244 245.12012:105 246.11171:97 246.95531:65 247.08165:19	null	1573	1160	1362	2057	1065	1579	1657	1260	1400	1792	1028	827	962	1071	1113	1452	1068	933	1096	563	610	1496	939
950	2.43	245.11691	w/o MS2: Loxoprofen	[M-H]-	0.17	Normalized unit: Intensity; Annotation method: VS17_NEG_predict_3	-1	-1	-1	13.42	10_FDDAn	245.11731:205 245.95761:29 245.98941:35 246.92540:18 246.98805:18	null	202	113	297	157	402	331	480	388	341	207	309	319	386	204	256	196	240	89	128	222	190	404	249
951	12.974	245.80145	Unknown	[M-H]-	0.29	Normalized unit: Intensity	null	null	null	18.14	12_FDDAn	245.80350:152 245.86176:16 245.89532:38 246.80661:42 246.81317:16 246.86037:97 246.87720:94	null	312	498	660	506	535	417	332	774	279	464	826	423	428	437	549	330	179	470	880	234	579	383	438
952	12.931	245.90166	w/o MS2: 2-{[(4-Bromophenoxy)acetyl]amino}benzoic acid	[M-H]-	0.96	Normalized unit: Intensity; Annotation method: VS17_NEG_predict_3	-1	-1	-1	20.6	QC2_FDDAn	245.89291:381 245.90742:205 246.04770:16 246.84981:42 246.86348:94 246.88280:59 246.89386:26 247.80356:84 247.83054:34 247.84898:39 247.89287:109	null	1186	879	792	1023	1009	871	667	1264	1017	412	1011	983	873	916	1132	979	991	1396	1074	702	1419	892	544
953	1.16	246.01088	w/o MS2: N-Methyl-N'-(4-nitrophenyl)thiourea	[M-H]-	0.04	Normalized unit: Intensity; Annotation method: VS17_NEG_predict_3	-1	-1	-1	7.29	02_FDDAn	246.00607:72 246.01926:189 246.02817:59 246.04332:97 246.07021:19 246.94612:60 246.99611:19 247.03154:26 247.07809:38 247.91071:19 248.07071:86	null	1292	2031	675	722	649	1442	991	714	10	16	2	357	809	1004	782	442	770	1094	1926	727	687	824	426
954	0.926	246.01186	w/o MS2: Pyridoxal phosphate	[M-H]-	0.67	Normalized unit: Intensity; Annotation method: VS17_NEG_predict_3; Tag: Misannotation	0.34	0.21	0.86	40.87	14_FDDAn	246.01306:1719 246.04900:23 246.06200:22 246.07507:27 247.01476:46 247.03027:88 247.04639:55 247.09070:125 247.10219:23 247.92348:53 247.98804:20 248.02669:54 248.03786:34	78.95784:19 96.96954:43 127.05130:28 145.05641:20 153.00180:46 245.04900:21	1740	2074	1418	2355	1615	1780	2145	2470	125	341	266	1846	2881	3255	3051	2522	1349	3407	2121	1755	1107	2020	1607
955	0.984	246.05284	w/o MS2: L-DOPA methyl ester	[M-H]-	0.17	Normalized unit: Intensity; Annotation method: VS17_NEG_predict_3	-1	-1	-1	30.16	14_FDDAn	246.05284:197 246.07538:22 246.12383:18 246.53995:21 246.89125:17 246.98372:21 246.99753:29 247.05666:39 247.09624:91 247.87975:72 248.06294:27	null	224	196	513	92	212	83	145	99	2204	1892	2790	969	987	1433	962	641	419	453	418	600	575	848	624
956	5.162	246.07547	w/o MS2: Ethyl 4-hydroxy-7-methoxy-3-quinolinecarboxylate	[M-H]-	0.33	Normalized unit: Intensity; Annotation method: VS17_NEG_predict_3	-1	-1	-1	14.99	QC2_FDDAn	246.07611:154 246.99867:23 247.07257:18 247.10167:23 247.14743:29 248.12074:16 248.13403:47 248.14401:27	null	212	397	235	381	0	81	60	34	46	83	37	695	965	1101	964	742	483	594	433	230	458	497	441
957	12.936	246.85857	Unknown	[M-H]-	0.08	Normalized unit: Intensity	null	null	null	7.55	08_FDDAn	246.85577:140 246.86977:75 246.93587:31 246.98773:16 247.09055:16 247.79546:107 247.83809:16 247.86357:25 247.87367:27 247.88644:19 247.89583:17 248.86052:76 248.87291:18 248.91547:137 248.94293:25	null	684	290	284	763	385	422	478	519	399	772	524	478	477	295	789	328	813	519	153	671	263	629	602
958	2.356	246.98602	w/o MS2: 7-Hydroxyprochlorperazine	[M-H]-	0.04	Normalized unit: Intensity; Annotation method: VS17_NEG_predict_3	-1	-1	-1	7.81	19_FDDAn	246.98602:266 247.00092:47 247.05438:17 247.08044:17 248.92168:16 249.04784:20 249.06381:16	null	182	102	226	142	257	232	257	147	140	181	120	41	193	163	40	218	173	197	103	116	137	145	82
959	12.818	246.98753	w/o MS2: 7-Hydroxyprochlorperazine	[M-H]-	0.79	Normalized unit: Intensity; Annotation method: VS17_NEG_predict_3; Tag: Misannotation	0	0.19	0	13.34	05_FDDAn	246.98883:1268 247.08458:17 247.85828:60 247.92532:17 247.98201:98 247.99835:50 248.86647:18 248.91495:61 248.94962:28 248.96848:91 248.98500:548 249.01553:42 249.06857:18	111.96991:21 128.03860:24 141.97560:20 157.94078:33 175.00473:16 185.96513:23 187.95781:57 201.86499:25 203.98351:41	945	997	797	507	1141	800	772	691	456	225	691	866	520	509	951	839	418	628	656	921	674	156	458
960	0.907	247.03412	w/o MS2: 3,4-Di-O-galloylquinic acid	[M-2H]2-	0.79	Normalized unit: Intensity; Annotation method: VS17_NEG_predict_3	-1	-1	-1	19.72	01_FDDAn	247.03505:441 247.05481:17 247.09755:16 248.03828:28	null	894	838	926	1020	1277	1879	1344	1018	3347	3013	2645	1435	1634	1789	1821	1086	1486	1088	1449	1900	1895	2006	1524
961	1.958	247.04637	w/o MS2: Pyridoxamine 5-phosphate	[M-H]-	0.38	Normalized unit: Intensity; Annotation method: VS17_NEG_predict_3	-1	-1	-1	21.96	20_FDDAn	247.04881:440 247.96031:66 248.04831:17 248.71593:17 248.96251:27	null	1342	2054	1855	2469	434	341	921	632	59	188	138	530	404	169	581	1011	1083	2083	2491	189	326	410	772
962	3.518	247.06064	w/o MS2: Aloenin	[M-H-H2O]-	0.92	Normalized unit: Intensity; Annotation method: VS17_NEG_predict_3; Tag: Misannotation	0.52	0.58	0.78	99.93	QC1_FDDAn	247.05794:1539 247.06912:853 248.06651:331 248.08476:22 248.69231:18 249.05644:16 249.07812:78	189.02559:34 247.05388:50	9932	7548	8637	9264	16402	19514	17096	21733	4983	5906	6185	2388	3650	3476	3900	9195	8945	10625	12564	6642	6901	11376	6097
963	3.262	247.06584	w/o MS2: Mycophenolic acid .beta.-D-glucuronide	[M-2H]2-	0.63	Normalized unit: Intensity; Annotation method: VS17_NEG_predict_3	-1	-1	-1	25.09	02_FDDAn	247.06598:220 247.07651:157 248.04979:16 248.06595:23 248.08272:21	null	1609	2125	2001	2092	3617	3986	4403	4521	2499	2211	1964	1881	3390	1511	3526	2179	1872	1727	1899	1462	1513	4591	1741
964	3.398	247.06664	w/o MS2: 4-[3-(Trifluoromethyl)phenoxy]butanoic acid	[M-H]-	0.17	Normalized unit: Intensity; Annotation method: VS17_NEG_predict_3	-1	-1	-1	27.77	15_FDDAn	247.05841:384 247.07378:156 248.06459:37 249.03397:17	null	1195	846	1072	1760	1845	1302	2629	3137	671	582	664	1589	1951	1686	2008	764	1464	749	914	752	606	1275	924
965	4.726	247.08095	w/o MS2: ((2-O-(6-Deoxy-.alpha.-L-mannopyranosyl)-.beta.-D-glucopyranosyl)oxy)(4-hydroxyphenyl)acetonitrile	[M-H]-	0.04	Normalized unit: Intensity; Annotation method: VS17_NEG_predict_3	-1	-1	-1	16.07	14_FDDAn	247.08095:317 247.94435:20 248.08624:20 248.60596:16 249.07672:21 249.08530:25	null	262	255	116	169	372	173	393	376	198	72	68	309	578	228	541	216	216	215	337	197	109	166	404
966	0.961	247.09024	w/o MS2: 4-Methylcatechol	[M-H]-	0.79	Normalized unit: Intensity; Annotation method: VS17_NEG_predict_3	-1	-1	-1	18.44	18_FDDAn	247.09752:239 247.90854:16 248.00499:16 248.03114:16 248.09784:18	null	1387	1094	1158	1094	1850	2787	2131	2336	694	733	851	1068	1462	1170	997	1194	736	1103	1875	1738	1021	1320	1264
967	4.197	247.09041	w/o MS2: Deoxynivalenol	[M-H]-	0.38	Normalized unit: Intensity; Annotation method: VS17_NEG_predict_3	-1	-1	-1	15.11	11_FDDAn	247.09731:331 247.10883:143 247.12273:33 247.13338:49 247.63133:17 247.84828:43 248.11359:38 249.06180:170 249.08905:27 249.10085:59 249.11279:81 249.12532:21	null	1134	767	655	596	1872	1667	1906	2064	2008	1898	1843	828	820	1773	1844	757	631	1392	642	508	923	1279	1015
968	2.87	247.96811	w/o MS2: 3,3'-Disulfanediylbis(2-(2,2,2-trifluoroacetamido)propanoic acid)	[M-H]-	0.58	Normalized unit: Intensity; Annotation method: VS17_NEG_predict_3	-1	-1	-1	14.24	13_FDDAn	247.95921:116 247.97151:170 248.05186:35 248.06454:22 248.96431:39 249.05960:142 249.08701:20	null	434	520	226	519	379	204	463	239	575	431	642	317	265	602	266	300	490	499	445	339	284	466	347
969	0.94	248.02007	w/o MS2: 7-(Trifluoromethoxy)-1H-indole-2,3-dione	[M-H]-	0.17	Normalized unit: Intensity; Annotation method: VS17_NEG_predict_3	-1	-1	-1	7.8	12_FDDAn	248.01851:209 248.10361:24 248.52391:93 248.87976:17 248.96049:17 248.97977:20 249.02245:259 249.04578:43 249.84637:16 250.01619:158 250.07616:29 250.08675:63 250.10268:39 250.11201:54	null	344	232	232	338	451	485	121	231	735	891	614	230	60	370	562	328	196	320	114	570	773	442	445
970	1.079	248.08008	w/o MS2: 6-Fluoro-4-oxo-1-propyl-1,4-dihydro-3-quinolinecarboxylic acid	[M-H]-	0.25	Normalized unit: Intensity; Annotation method: VS17_NEG_predict_3	-1	-1	-1	6.58	18_FDDAn	248.07266:170 248.08670:27 248.92793:16 249.01849:16 249.84883:18 249.92744:45 250.07970:24	null	304	593	544	560	363	538	676	573	230	263	36	725	937	735	894	680	611	529	466	264	103	468	497
971	1.478	248.08386	w/o MS2: 2-(2-Hydroxyethyl)-3-methyl-1-oxo-1,5-dihydropyrido[1,2-a]benzimidazole-4-carbonitrile	[M-H]-	0.17	Normalized unit: Intensity; Annotation method: VS17_NEG_predict_3	-1	-1	-1	6.68	16_FDDAn	248.08386:343 249.15540:16 250.07732:54	null	52	32	63	70	29	25	23	40	15	10	0	471	369	502	357	160	203	205	181	106	38	101	106
972	2.93	248.13057	2-(1H-Benzimidazol-2-ylsulfanyl)-N,N-diethylethanamine	[M-H]-	0.96	Normalized unit: Intensity; Annotation method: VS17_NEG_predict_3; Tag: Misannotation	0.87	0.88	0.81	59.87	07_FDDAn	248.13022:1617 248.15724:21 249.05046:54 249.06113:21 249.12230:56 249.13429:222 249.92790:19 249.98610:24 250.06702:16 250.12332:119 250.14616:20	248.12602:61 248.13449:17	2955	3332	2917	2694	2911	3519	3999	3327	3406	3585	4042	4349	4552	3863	4179	2603	2370	2710	2646	3621	2917	3809	3064
973	5.139	248.13477	w/o MS2: N-Cyclohexyl-N'-(6-methyl-2-pyridinyl)thiourea	[M-H]-	0.71	Normalized unit: Intensity; Annotation method: VS17_NEG_predict_3	-1	-1	-1	8.1	04_FDDAn	248.13251:297 250.05014:25 250.08374:39 250.12741:64	null	511	472	932	564	509	218	190	347	599	535	729	591	614	495	656	627	638	538	761	626	516	374	335
974	3.187	248.84135	w/o MS2: Fursalan	[M-H]-	0.21	Normalized unit: Intensity; Annotation method: VS17_NEG_predict_3	-1	-1	-1	9.09	10_FDDAn	248.84276:148 249.03728:33 250.08463:59 250.09676:95 250.83955:24 250.87180:20	null	482	743	724	644	514	662	522	672	803	680	712	456	317	242	176	489	228	484	356	657	550	542	558
975	5.379	248.84154	w/o MS2: 3,5-Dibromo-2-hydroxy-N-phenylbenzamide	[M-H]-	0.83	Normalized unit: Intensity; Annotation method: VS17_NEG_predict_3	-1	-1	-1	12.8	14_FDDAn	248.85451:146 249.67569:17 250.45523:28 250.47873:17 250.79948:17 250.84520:24	null	1461	1058	1385	1495	944	1236	1499	782	1103	862	688	704	703	866	910	1195	826	615	407	1349	1190	769	666
976	12.861	248.86777	w/o MS2: 2,4-Dibromophenol	[M-H]-	0.29	Normalized unit: Intensity; Annotation method: VS17_NEG_predict_3	-1	-1	-1	8.32	14_FDDAn	248.86630:186 249.00336:19 249.84370:42 249.87335:16 249.92101:18 250.81313:23 250.82196:24 250.85396:91 250.86273:58 250.88647:18 250.89737:29	null	375	394	215	549	236	508	346	329	476	591	652	210	380	572	573	493	484	595	287	625	666	423	550
977	12.818	248.9799	w/o MS2: 3-Bromo[1,1'-biphenyl]-4-ol	[M-H]-	0.29	Normalized unit: Intensity; Annotation method: VS17_NEG_predict_3	-1	-1	-1	7.88	13_FDDAn	248.98216:340 249.87007:17 249.97691:16 250.00290:16 250.86031:38 250.87256:68 250.97302:34 250.98328:26	null	311	494	286	426	456	350	531	492	380	205	329	346	202	164	326	269	253	296	515	294	9	111	283
978	0.965	248.98305	w/o MS2: Benzenethiol, 4,4'-thiobis-	[M-H]-	0.04	Normalized unit: Intensity; Annotation method: VS17_NEG_predict_3	-1	-1	-1	8.35	10_FDDAn	248.97444:107 248.98305:226 248.99733:17 249.01680:16 249.80602:16 249.97423:17 250.01294:37 250.05208:27 250.08830:51 250.96771:56 250.99525:57 251.03954:18	null	14	57	29	95	286	162	59	90	653	258	411	229	221	184	167	41	21	0	37	177	94	169	153
979	0.919	249.02245	w/o MS2: 2-Aminoethylphosphonic acid	[M-H]-	0.17	Normalized unit: Intensity; Annotation method: VS17_NEG_actual_2	-1	-1	-1	7.76	05_FDDAn	249.02434:140 249.03378:173 249.05003:52 250.04282:47 250.09795:34 251.03322:24	null	107	305	87	219	473	636	516	526	381	502	656	561	514	377	758	333	238	395	496	427	121	319	321
980	4.386	249.05368	w/o MS2: EC/-1	[M-H]-	0.08	Normalized unit: Intensity; Annotation method: VS17_NEG_predict_3	-1	-1	-1	9.51	06_FDDAn	249.05368:350 249.10687:56 250.05501:62 250.06824:46 251.05246:16 251.06111:24	null	212	464	202	207	593	1368	1293	888	143	93	121	85	139	245	249	61	97	129	78	357	305	276	333
981	4.224	249.05569	w/o MS2: 2-(4-Hydroxybenzylidene)-1H-indene-1,3(2H)-dione	[M-H]-	0.21	Normalized unit: Intensity; Annotation method: VS17_NEG_predict_3	-1	-1	-1	7.73	QC2_FDDAn	249.06493:180 249.11354:91 249.97263:39 250.06923:77 250.08842:20 250.10519:72 251.12289:16	null	509	823	854	637	1034	411	873	797	1059	743	862	927	530	1320	770	758	546	264	445	558	597	974	785
982	4.731	249.07286	w/o MS2: Citrinin	[M-H]-	0.04	Normalized unit: Intensity; Annotation method: VS17_NEG_predict_3	-1	-1	-1	9.74	07_FDDAn	249.07286:173 249.08817:47 250.07538:120 250.08997:22 251.07854:33 251.11636:20 251.13029:16	null	163	336	144	317	377	338	1093	636	437	317	588	125	234	199	165	126	91	63	271	71	172	480	319
983	5.217	249.07652	w/o MS2: Citrinin	[M-H]-	0.67	Normalized unit: Intensity; Annotation method: VS17_NEG_predict_3	-1	-1	-1	11.8	12_FDDAn	249.07652:293 250.01152:17	null	1504	1117	1198	1106	2012	2482	2430	1657	1766	1064	1685	506	560	493	283	592	687	674	718	719	1213	1057	1286
984	2.615	249.0983	w/o MS2: TM/-1	[M-H]-	0.13	Normalized unit: Intensity; Annotation method: VS17_NEG_predict_3	-1	-1	-1	6.41	12_FDDAn	249.09178:169 249.93698:16 250.09903:31 250.10912:33	null	110	352	77	225	206	310	381	74	211	192	339	152	346	339	396	182	221	171	94	158	196	363	81
985	6.203	249.11548	w/o MS2: Axitinib	[M-H]-	0.04	Normalized unit: Intensity; Annotation method: VS17_NEG_predict_3	-1	-1	-1	7.78	11_FDDAn	249.11548:232 250.09543:30 250.11111:28 251.12654:19	null	92	92	65	58	51	78	72	81	236	265	293	77	56	175	86	105	82	149	81	231	33	135	95
986	4.226	249.12515	w/o MS2: Axitinib	[M-H-C7H4SO]-	0.5	Normalized unit: Intensity; Annotation method: VS17_NEG_predict_3	-1	-1	-1	10.65	18_FDDAn	249.11476:266 250.05649:62 250.08730:20 250.11609:58 251.07428:20 251.09880:28	null	383	628	497	275	698	619	763	182	1593	1352	1573	858	864	705	649	660	515	537	576	701	422	555	484
987	12.924	249.84612	Unknown	[M-H]-	0.92	Normalized unit: Intensity; Tag: Misannotation	null	null	null	26.9	12_FDDAn	249.84758:1082 249.86263:122 249.90413:16 249.91476:18 249.96268:29 250.81772:16 250.83893:65 250.84918:168 250.86955:19 250.90862:16 251.79799:35 251.81725:63 251.83797:291 251.85077:203 251.93112:17	127.86780:20 141.86998:16 157.85324:17 157.87044:20 176.86691:16 187.85107:20 202.85817:16 251.84343:17	926	813	869	627	1134	911	275	1309	1116	858	1615	669	1375	902	842	1176	977	1093	1307	465	838	630	536
988	2.138	249.94019	w/o MS2: L-2-(5-Bromothienyl)alanine	[M-H]-	0.54	Normalized unit: Intensity; Annotation method: VS17_NEG_predict_3	-1	-1	-1	17.48	11_FDDAn	249.92691:160 249.93561:122 250.87970:19 250.92162:16 250.93889:18 251.92175:29 251.93236:34	null	681	296	804	577	494	349	249	380	1193	914	1092	513	685	1200	598	811	448	212	772	611	951	707	601
989	5.527	250.05716	w/o MS2: PFSM-ammonio; [C6H14F3N2O3S]+	[M-H]-	0.79	Normalized unit: Intensity; Annotation method: VS17_NEG_predict_3	-1	-1	-1	16.72	19_FDDAn	250.05429:95 250.07930:46 251.05177:28 251.10704:19	null	1494	1768	1586	1228	1794	2571	2063	1625	1787	1386	1781	736	829	840	358	407	646	1113	375	562	692	1226	1028
990	3.936	250.07138	Phenylacetylaspartic acid; PlaSMA ID-393	[M-H]-	0.96	Normalized unit: Intensity; Annotation method: VS17_NEG_predict_3; Tag: Confirmed	0.87	0.81	0.92	795.8	19_FDDAn	250.07184:13776 250.57172:18 250.97371:17 251.07274:1735 251.09335:160 251.89178:18 252.07529:383 252.09590:91	88.03930:155 91.06116:20 114.01757:38 115.00372:16 132.03098:494 133.03258:20 187.86542:16 250.06749:164 250.08917:32 251.07307:26	29967	47416	38340	31842	51952	56443	54085	56198	31442	34471	34654	51457	58305	62623	63756	52474	46580	45920	54027	33435	28153	45116	45481
991	3.163	250.0999	w/o MS2: Syringolin C	[M-H]-	0.13	Normalized unit: Intensity; Annotation method: VS17_NEG_predict_3	-1	-1	-1	15.33	12_FDDAn	250.09990:216 250.30374:18 251.08368:30	null	281	360	226	349	1101	639	605	708	286	284	835	223	107	126	127	223	174	39	16	284	343	378	221
992	12.937	250.8486	w/o MS2: 2,3-Dibromophenol	[M-H]-	0.88	Normalized unit: Intensity; Annotation method: VS17_NEG_predict_3	-1	-1	-1	17.72	05_FDDAn	250.84097:366 250.84865:555 250.86441:43 250.92409:29 251.80836:40 251.83270:172 251.84586:38 251.86339:27 252.81421:26 252.82430:29 252.83624:63 252.92085:47 252.93581:22	null	706	503	1139	626	1466	800	1070	925	503	656	1039	559	806	875	1268	484	660	812	428	713	756	705	698
993	12.827	250.85919	w/o MS2: 2,3-Dibromophenol	[M-H]-	0.67	Normalized unit: Intensity; Annotation method: VS17_NEG_predict_3	-1	-1	-1	13.92	02_FDDAn	250.86166:416 250.95645:19 251.01503:22 251.91373:57 251.93039:50 251.96812:33 252.79012:18 252.84291:74 252.85648:174 252.87144:199 252.90640:22	null	631	735	700	949	512	724	544	617	532	462	690	256	540	621	480	591	309	537	1100	917	643	489	978
994	1.906	251.0843	w/o MS2: (1R,6R)-6-Benzylcyclohex-3-enecarboxylic acid	[M-H]-	0.08	Normalized unit: Intensity; Annotation method: VS17_NEG_predict_3	-1	-1	-1	17.29	16_FDDAn	251.08430:198 251.93269:17 252.08012:88 252.89496:144 252.90698:130	null	318	524	298	418	136	468	481	552	558	843	236	635	955	728	654	571	391	146	589	314	572	119	337
995	2.223	251.11035	w/o MS2: Diethylstilbestrol	[M-H]-	0.88	Normalized unit: Intensity; Annotation method: VS17_NEG_predict_3	-1	-1	-1	22.83	01_FDDAn	251.10439:219 251.11391:345 251.92949:16 252.02452:18 252.11385:18 252.15031:53 252.90602:48 252.92546:22	null	1350	538	1301	1405	421	1344	950	592	1364	1276	952	1178	1727	1545	1367	1352	1125	1211	599	685	368	1326	510
996	1.585	251.99448	w/o MS2: 2-(3-Chlorophenyl)-3-methyl-4-quinolinecarboxylic acid	[M-H]-	0.17	Normalized unit: Intensity; Annotation method: VS17_NEG_predict_3	-1	-1	-1	20.07	17_FDDAn	252.00024:298 252.91199:16 252.96013:43 253.00732:18 253.95987:24 254.07274:51 254.10796:41	null	783	555	494	1033	620	887	1193	1680	228	682	474	677	753	542	988	1319	776	922	1029	663	946	850	689
997	2.875	252.09174	w/o MS2: (6,7-Dimethoxy-1,4-dihydroindeno[1,2-c]pyrazol-3-yl)(3-fluorophenyl)amine	[M-H]-	0.83	Normalized unit: Intensity; Annotation method: VS17_NEG_predict_3	-1	-1	-1	30.13	06_FDDAn	252.10001:536 252.11482:94 252.91486:19 253.08856:108 253.10452:43 254.08011:20 254.10133:17	null	424	863	561	659	625	1040	792	602	314	293	260	571	709	529	323	479	425	477	336	195	269	426	314
998	12.82	252.85324	w/o MS2: 2,3-Dibromophenol	[M-H]-	0.04	Normalized unit: Intensity; Annotation method: VS17_NEG_predict_3	-1	-1	-1	13.26	10_FDDAn	252.84697:184 252.86162:302 252.88007:17 252.96437:20 254.78821:16 254.82498:21 254.85445:49 254.87213:41 254.88179:31 254.95473:21	null	240	238	477	184	288	295	192	218	575	305	331	172	224	319	520	211	155	175	316	523	293	130	449
999	12.828	252.86925	Unknown	[M-H]-	0.08	Normalized unit: Intensity	null	null	null	12.73	QC1_FDDAn	252.86925:272 252.90808:45 252.99388:21 253.81918:17 253.94998:19 254.84775:43 254.85538:34 254.87053:21 254.88052:34	null	100	243	176	155	193	261	250	185	271	139	274	234	107	196	506	234	50	183	203	755	260	146	280
1000	1.896	252.89775	w/o MS2: 1,4,5,6,7,7-Hexachlorobicyclo[2.2.1]hept-5-ene-2,3-dicarboxylic acid	[M-H]-	0.42	Normalized unit: Intensity; Annotation method: VS17_NEG_predict_3	-1	-1	-1	16.82	05_FDDAn	252.89992:205 253.03011:20 254.13405:36 254.88835:49 254.90895:97 254.95726:19	null	583	954	951	578	699	329	498	561	657	1104	774	881	634	467	637	1032	1046	842	616	1444	799	1187	883
1001	1.998	253.04675	w/o MS2: Anthraquinone base + 1O, MeOH	[M-H]-	0.04	Normalized unit: Intensity; Annotation method: VS17_NEG_predict_3	-1	-1	-1	11.55	06_FDDAn	253.04675:253 253.05594:143 253.09276:109 253.10696:16 254.04832:30 254.05977:40 254.98811:64 255.09770:22	null	261	277	113	64	374	520	313	320	44	190	18	24	141	26	84	93	16	79	80	97	191	170	6
1002	1.984	253.09491	w/o MS2: Ammeline	[M-H]-	0.46	Normalized unit: Intensity; Annotation method: VS17_NEG_predict_3	-1	-1	-1	12.78	03_FDDAn	253.09157:151 253.10422:54 253.99518:63 254.10403:37 254.97525:20 255.01117:20 255.05937:18	null	344	477	345	236	311	428	342	373	412	385	414	599	803	753	934	367	507	402	538	546	527	316	456
1003	6.194	253.0956	w/o MS2: 2',6'-Dihydroxy 4'-methoxydihydrochalcone	[M-H]-	0.08	Normalized unit: Intensity; Annotation method: VS17_NEG_predict_3	-1	-1	-1	10.74	15_FDDAn	253.08693:123 253.09451:63 254.80621:19 255.07100:16	null	186	122	72	102	114	82	115	13	24	103	61	83	295	178	291	161	204	53	73	58	267	49	305
1004	1.043	253.09912	w/o MS2: Ammeline	[M-H]-	0.08	Normalized unit: Intensity; Annotation method: VS17_NEG_predict_3	-1	-1	-1	13.38	07_FDDAn	253.09120:264 253.10739:67 253.83409:22 254.01025:222 254.08466:29 254.88446:25 254.96725:34 254.98134:26 255.02003:63 255.07689:20	null	17	225	80	85	499	566	1200	860	414	282	211	153	67	135	102	123	53	70	56	376	158	129	332
1005	12.919	253.84567	Unknown	[M-H]-	0.08	Normalized unit: Intensity	null	null	null	8.84	QC4_FDDAn	253.84567:395 254.86777:16 255.02365:20 255.82570:18 255.89523:17	null	337	146	317	59	200	98	87	283	262	346	221	243	164	282	249	252	382	130	204	315	236	276	359
1006	1.096	254.01581	w/o MS2: 2-(1,3-Dioxo-1,3-dihydro-2H-isoindol-2-yl)ethanesulfonic acid	[M-H]-	0.38	Normalized unit: Intensity; Annotation method: VS17_NEG_predict_3	-1	-1	-1	13.69	04_FDDAn	254.01283:265 254.03258:62 254.04582:27 254.07330:37 254.83939:20 254.98170:35 255.03564:28 255.10168:47 255.89944:17 256.05344:16 256.07797:24 256.10373:144	null	811	1471	1098	508	703	1250	1762	664	327	506	540	325	1496	1596	1414	608	456	1108	254	503	711	921	656
1007	1.636	254.07024	w/o MS2: L-Glutathione, reduced	[M-H-H4SO]-	0.08	Normalized unit: Intensity; Annotation method: VS17_NEG_actual_2	-1	-1	-1	15.34	11_FDDAn	254.07672:253 254.93289:23 255.08084:22 255.83018:38 255.92722:20	null	71	108	71	93	70	194	163	164	1135	857	826	200	61	71	136	320	198	99	195	260	229	315	146
1008	1.061	254.08028	w/o MS2: L-Glutathione, reduced	[M-H]-	0.04	Normalized unit: Intensity; Annotation method: VS17_NEG_actual_2	-1	-1	-1	14.33	12_FDDAn	254.08028:238 254.08841:95 254.10173:30 254.87505:17 255.01469:18 255.05132:25 255.28375:19 255.89052:40 255.99989:27	null	127	65	147	93	236	56	265	128	743	363	1037	268	122	109	217	197	323	370	122	301	291	188	59
1009	1.894	254.90074	w/o MS2: Herbacetin-3,8-diglucopyranoside	[M-H]-	0.04	Normalized unit: Intensity; Annotation method: VS17_NEG_predict_3	-1	-1	-1	13.41	QC2_FDDAn	254.90074:207 254.91776:108 254.97543:33 255.01651:24 255.81999:20 255.97668:17 255.99628:22 256.03494:111 256.90610:29	null	350	269	675	384	569	235	203	283	403	346	299	326	299	437	200	265	173	534	316	251	755	357	318
1010	4.883	255.10674	w/o MS2: Quinolactacin B	[M-H]-	0.08	Normalized unit: Intensity; Annotation method: VS17_NEG_predict_3	-1	-1	-1	15.83	07_FDDAn	255.11432:582 255.12317:187 256.10306:19 256.11945:43 257.09396:90 257.13995:36	null	564	902	468	373	1301	1666	2052	854	567	735	1025	725	963	1175	886	578	714	699	707	733	634	782	877
1011	5.231	255.11304	w/o MS2: Quinolactacin B	[M-H]-	0.96	Normalized unit: Intensity; Annotation method: VS17_NEG_predict_3; Tag: Misannotation	0.6	0.65	0.75	303.98	03_FDDAn	255.11304:6304 255.12314:1676 255.15210:114 255.25745:18 255.49831:20 255.97385:33 256.10944:432 256.12100:794 256.15027:33 256.83908:16 257.07114:27	146.02867:20 255.10707:122 255.11537:61 255.13062:54 256.11487:73	53566	59600	47058	45403	50831	51714	67423	49522	52150	51485	56813	36574	41698	42659	42968	43615	41914	46024	45607	39188	44157	49787	41558
1012	7.077	255.11549	w/o MS2: Quinolactacin B	[M-H]-	0.17	Normalized unit: Intensity; Annotation method: VS17_NEG_predict_3	-1	-1	-1	13.37	03_FDDAn	255.11360:520 255.14894:22 256.11740:28 256.12476:73 257.11093:20	null	401	827	1507	302	817	1380	449	1845	721	588	439	918	320	923	1746	693	746	318	767	204	246	388	228
1013	4.476	255.1174	Quinolactacin B	[M-H]-	0.54	Normalized unit: Intensity; Annotation method: VS17_NEG_predict_3; Tag: Misannotation	0.95	0.88	0.84	21.45	15_FDDAn	255.11534:1259 255.82025:19 256.03983:16 256.11456:188 257.09210:20 257.13483:25	240.08517:16 255.10580:18 255.11887:18	434	710	379	402	1071	615	1218	1094	1331	1984	1258	2275	3631	3375	3752	1099	1068	721	1205	1332	990	1355	1629
1014	12.944	255.89531	w/o MS2: 5-(2,6-Dichloro-4-nitrophenyl)-2-furoic acid	[M-H]-	0.08	Normalized unit: Intensity; Annotation method: VS17_NEG_predict_3	-1	-1	-1	8.62	08_FDDAn	255.89276:86 255.90170:275 256.30948:44 256.77805:19 256.79959:20 256.81766:19 256.84048:30 256.89615:19 257.85242:99 257.86282:114 257.89557:3355 257.93787:16	null	173	170	134	183	410	87	356	298	90	185	296	132	269	166	132	63	173	114	141	51	119	182	94
1015	5.23	256.11557	w/o MS2: Carmofur	[M-H]-	0.96	Normalized unit: Intensity; Annotation method: VS17_NEG_predict_3	-1	-1	-1	64.35	18_FDDAn	256.11768:1111 256.14935:78 256.23035:16 257.12463:110 257.14246:16	null	6824	7794	8443	8148	8498	9259	11259	6076	7766	6852	8454	6001	6234	6845	7957	7629	6901	5705	6527	5726	7525	9038	6396
1016	2.001	257.02866	w/o MS2: 3-Phenanthrenesulfonic acid	[M-H]-	0.04	Normalized unit: Intensity; Annotation method: VS17_NEG_predict_3	-1	-1	-1	14.24	12_FDDAn	257.02866:299 257.07275:37 257.93909:20 257.95782:22 258.06229:16 258.14630:24 258.96759:44 259.00693:107 259.02213:49 259.03333:45 259.08279:38	null	935	811	450	470	518	499	668	329	951	438	989	732	667	707	592	837	586	559	464	193	328	1011	834
1017	2.255	257.03101	w/o MS2: 2-Anthracenesulfonic acid	[M-H]-	0.96	Normalized unit: Intensity; Annotation method: VS17_NEG_predict_3; Tag: Misannotation	0.55	0.45	0.71	42.33	QC3_FDDAn	257.03275:795 257.04977:235 257.09189:22 257.82437:22 257.97556:36 258.00449:18 258.02835:23 258.95508:20 259.08859:16 259.10165:16	239.01503:25 240.03093:17 257.03479:60	1608	2512	2220	2197	1091	1951	2375	2102	610	352	554	2033	1855	1937	2371	2352	990	1406	1429	2004	2222	2791	2514
1018	0.875	257.06702	w/o MS2: 3-(6-Oxopyrazolo[1,5-a]pyrido[3,4-e]pyrimidin-7(6H)-yl)propanoic acid	[M-H]-	0.96	Normalized unit: Intensity; Annotation method: VS17_NEG_predict_3; Tag: Misannotation	0.02	0.03	0.75	136.19	18_FDDAn	257.06580:5618 257.10507:21 257.11826:18 257.13431:21 257.14441:18 257.62753:23 257.96805:198 258.05011:94 258.07047:436 258.08871:31 258.11996:29 259.06326:482 259.07526:117 259.09082:89 259.13263:34 259.14389:24	131.08308:159 131.08990:110 172.92680:18 173.09209:54 173.10274:195 173.11618:27 174.10333:22 257.08276:16 260.06570:85 261.93173:16	9679	8412	8725	9920	13145	10016	10641	12905	2216	2119	1871	10931	9618	10972	9931	10595	11077	9183	10294	12113	9175	9476	9434
1019	2.304	257.07675	w/o MS2: L-Pyroglutamic acid	[M-H]-	0.25	Normalized unit: Intensity; Annotation method: VS17_NEG_actual_2	-1	-1	-1	10.47	17_FDDAn	257.07809:360 257.80670:16 257.87256:20 258.00998:37 258.05176:20 258.97794:39 259.00137:17 259.01630:32 259.03119:19	null	182	117	331	228	269	452	213	495	257	266	257	508	599	652	619	505	145	216	328	284	416	300	293
1020	4.614	257.12692	w/o MS2: N'1,N'6-Diacetylhexanedihydrazide	[M-H]-	0.96	Normalized unit: Intensity; Annotation method: VS17_NEG_predict_3; Tag: Misannotation	0.62	0.59	0.69	178.04	19_FDDAn	257.12903:3394 257.24686:20 257.96664:17 258.13083:595 258.16211:28 259.12888:32 259.14148:84	67.01827:27 121.05111:20 199.09390:17 256.96777:17 257.12686:155 258.13779:25	7488	10219	6896	7100	17329	17054	21928	13054	12016	13740	11815	10698	12122	11337	12267	9563	9788	9624	10538	8767	9638	12240	11220
1021	4.932	257.12872	w/o MS2: 1-Isopropyl-2,3,4,9-tetrahydro-1H-beta-carboline-3-carboxylic acid	[M-H]-	0.96	Normalized unit: Intensity; Annotation method: VS17_NEG_predict_3; Tag: Misannotation	0.45	0.82	0.71	148.22	19_FDDAn	257.12848:2164 258.12164:66 258.13400:180 258.14334:45 259.02325:33 259.13229:38 259.14200:17	122.06037:16 136.07314:38 257.13028:154	7147	8073	6137	6960	13266	17017	18386	15457	6778	8246	7084	7953	7112	8873	7590	7536	6456	6763	6467	7633	7884	8439	9224
1022	11.002	257.20798	w/o MS2: 3-Dodecyloxypropanoic acid	[M-H]-	0.38	Normalized unit: Intensity; Annotation method: VS17_NEG_predict_3	-1	-1	-1	11.46	02_FDDAn	257.21109:195 257.23306:16 257.79504:50 257.84692:18 257.85986:155 258.15387:17 258.23257:53 259.21396:16	null	538	626	433	646	1152	1184	1545	1158	245	535	163	311	451	230	398	109	463	308	260	462	509	543	265
1023	12.935	257.8934	w/o MS2: 7-Bromo-5-chloro-1H-indole-2,3-dione	[M-H]-	0.96	Normalized unit: Intensity; Annotation method: VS17_NEG_predict_3; Tag: Misannotation	0.14	0.18	0.66	71.6	QC4_FDDAn	257.89490:2094 258.78821:71 258.85217:40 258.86139:43 258.88062:26 258.89877:175 258.91104:32 259.80786:39 259.84747:16 259.85950:68 259.87558:384	103.91282:17 116.92833:19 119.91343:42 123.90411:16 165.90735:68 168.87747:21 171.87524:21 211.90100:17 211.92473:20 213.87840:27 257.89612:52	3682	3338	3095	3133	4827	2807	4347	3995	2614	1840	2681	2839	4902	2275	4144	1583	3425	3530	1053	1995	2462	3694	2068
1024	1.039	257.90009	w/o MS2: 7-Bromo-5-chloro-1H-indole-2,3-dione	[M-H]-	0.83	Normalized unit: Intensity; Annotation method: VS17_NEG_predict_3; Tag: Misannotation	null	null	null	43.88	19_FDDAn	257.89218:1092 257.91183:99 257.94565:33 258.87534:78 258.89648:24 258.92966:33 258.99814:54 259.01086:195 259.06122:26 259.07239:23 259.13199:19 259.15836:60 259.89081:25 259.90964:18	165.90079:100 165.90941:38 211.89410:46 211.90228:60	5256	4625	4085	4710	2851	1651	1421	1536	549	279	270	5520	3697	4753	3727	5176	6093	7123	5510	4258	3566	4253	3861
1025	0.928	257.92841	w/o MS2: 3-Iodo-6-methoxy-1H-indazole	[M-H]-	0.13	Normalized unit: Intensity; Annotation method: VS17_NEG_predict_3	-1	-1	-1	14.19	11_FDDAn	257.92999:359 257.94833:117 258.07919:40 258.75632:98 258.76816:122 258.93768:77 259.02707:19 259.92023:54 259.93112:157 259.95047:81 259.98798:66 260.03604:17	null	0	73	35	27	42	53	0	44	919	1249	930	78	134	163	15	34	103	65	73	230	145	73	147
1026	0.887	258.04962	w/o MS2: N-(2-Chlorobenzyl)-7H-purin-6-amine	[M-H]-	0.08	Normalized unit: Intensity; Annotation method: VS17_NEG_predict_3	-1	-1	-1	11	15_FDDAn	258.05460:403 258.07281:384 258.45346:19 258.93707:32 259.02322:16 259.05002:75 259.06567:306 260.01279:20 260.06342:22	null	282	189	422	175	602	613	987	214	219	226	802	663	618	783	405	668	376	490	354	129	110	514	430
1027	2.06	258.05487	w/o MS2: 3-[(4-Fluorobenzoyl)amino]benzoic acid	[M-H]-	0.29	Normalized unit: Intensity; Annotation method: VS17_NEG_predict_3	-1	-1	-1	25.11	20_FDDAn	258.04926:70 258.06348:141 258.09622:17 258.98511:16 260.02185:21 260.10013:37	null	288	331	447	559	698	1276	1821	1226	138	62	22	622	1041	762	924	130	190	279	1051	131	188	196	196
1028	0.91	258.75977	Unknown	[M-H]-	0.04	Normalized unit: Intensity	null	null	null	9.32	11_FDDAn	258.75977:295 258.78287:17 258.92358:85 259.08487:56 259.91095:21 259.93066:105 260.76755:73	null	20	31	0	41	22	0	126	38	198	623	365	221	306	229	169	141	138	0	61	56	101	111	67
1029	12.846	258.86209	Unknown	[M-H]-	0.04	Normalized unit: Intensity	null	null	null	10.18	07_FDDAn	258.85431:37 258.86209:76 258.87650:71 258.88818:52 259.16110:36 259.86560:166 259.87656:385 259.88583:102 260.79672:21 260.80911:62 260.81998:37 260.86032:44 260.87936:84 260.89838:21	null	287	515	1061	415	446	273	603	184	156	637	317	176	287	122	315	177	216	232	220	364	279	476	709
1030	5.383	259.00726	w/o MS2: Amidosulfuron	[M-H]-	0.5	Normalized unit: Intensity; Annotation method: VS17_NEG_predict_3	-1	-1	-1	11.17	08_FDDAn	259.01431:329 260.00433:27 260.03134:37 260.44641:20 261.00848:55 261.02094:15	null	1655	1017	1348	683	887	916	918	906	987	537	935	558	442	610	696	620	489	533	886	1122	467	795	370
1031	4.115	259.01068	w/o MS2: (E)-1-Hydroxy-2-methylbut-2-enyl 4-diphosphate	[M-H]-	0.54	Normalized unit: Intensity; Annotation method: VS17_NEG_predict_3	-1	-1	-1	11.48	02_FDDAn	259.00507:86 259.01599:94 259.02487:37 259.42252:18 260.02222:17 260.84186:17 260.85153:28 261.01343:19	null	1176	788	904	866	957	1403	1815	789	772	909	489	491	545	1034	1017	988	610	650	658	821	555	999	847
1032	3.621	259.01166	w/o MS2: (E)-1-Hydroxy-2-methylbut-2-enyl 4-diphosphate	[M-H]-	0.08	Normalized unit: Intensity; Annotation method: VS17_NEG_predict_3	-1	-1	-1	9.3	06_FDDAn	259.01392:399 259.13950:17 259.42545:27 259.86420:18 260.01685:19 261.05823:17 261.09409:20	null	448	213	761	491	559	961	1100	701	759	554	491	335	56	360	456	560	486	355	715	464	364	541	225
1033	3.007	259.01169	w/o MS2: Bovine brain sulfatide, nervonic acid (24:1) substituent	[M-H]-	0.04	Normalized unit: Intensity; Annotation method: VS17_NEG_predict_3	-1	-1	-1	8.48	QC3_FDDAn	259.01169:253 259.02014:118 259.04221:40 259.14484:22 259.68219:30 261.06537:34	null	199	215	234	225	294	211	356	343	169	207	270	175	159	300	330	151	200	357	85	135	68	554	263
1034	3.211	259.01807	w/o MS2: 2-(4-Chlorobenzoyl)benzoic acid	[M-H]-	0.46	Normalized unit: Intensity; Annotation method: VS17_NEG_predict_3	-1	-1	-1	12.29	04_FDDAn	259.01666:178 259.83136:34 260.01364:16 260.82959:19 260.96854:17 261.02383:120	null	826	997	1049	1092	506	1329	1266	1376	1260	1212	1277	470	445	305	322	744	249	563	359	528	1256	713	697
1035	0.815	259.06183	w/o MS2: N-(6-Amino-1-butyl-2,4-dioxo-1,2,3,4-tetrahydro-5-pyrimidinyl)-N-methylbenzamide	[M-H]-	0.79	Normalized unit: Intensity; Annotation method: VS17_NEG_predict_3	-1	-1	-1	19.77	03_FDDAn	259.08380:294 259.12787:34 259.91013:21 259.94366:84 260.07144:86 260.08292:48 260.91452:66 260.92355:31 261.06592:57 261.08148:46 261.09940:29	null	847	657	516	849	1066	1173	1555	1549	59	76	100	723	678	745	600	625	1254	526	847	430	741	680	931
1036	2.092	259.095	w/o MS2: 6-methoxy-7-(3-methylbut-2-enoxy)chromen-2-one	[M-H]-	0.04	Normalized unit: Intensity; Annotation method: VS17_NEG_predict_3	-1	-1	-1	11.71	20_FDDAn	259.09500:173 259.10361:62 259.19846:65 259.96564:58 260.01447:23 260.03329:59 260.09784:18 260.11655:22 260.97443:33 261.03369:25 261.06512:17	null	111	38	242	223	157	243	306	311	192	180	135	218	375	226	252	112	50	27	245	36	122	257	238
1037	3.526	259.11774	w/o MS2: 1-(1-hydroxybutyl)-1,3,4,5,6,7-hexahydro-2-benzofuran-4,5,6,7-tetrol	[M-H]-	0.08	Normalized unit: Intensity; Annotation method: VS17_NEG_predict_3	-1	-1	-1	11.28	16_FDDAn	259.11664:332 259.80939:16 259.96979:81 260.06033:44 260.11438:79 260.95584:33 261.09125:141	null	365	215	347	439	577	1267	904	450	542	212	336	423	407	544	735	480	357	256	409	448	31	747	520
1038	12.876	259.87256	Unknown	[M-H]-	0.96	Normalized unit: Intensity	null	null	null	24.97	14_FDDAn	259.86700:406 259.87601:232 259.91077:18 260.80453:27 260.85141:62 260.86322:97 260.87314:36 260.88754:20 261.83084:99 261.85629:59 261.87082:211 261.89886:24	null	2671	2164	2608	2168	2070	1628	2285	1825	2719	2456	2306	1969	2978	2223	2616	2252	2892	2581	2240	2205	2077	1585	2476
1039	0.923	259.93097	w/o MS2: 6-Bromoquinolin-3-ol	[M-H]-	0.04	Normalized unit: Intensity; Annotation method: VS17_NEG_predict_3	-1	-1	-1	10.34	10_FDDAn	259.93097:389 260.14362:31 260.34576:18 260.75253:81 260.76691:145 260.93054:22 261.92633:20	null	23	0	0	74	3	0	19	0	818	465	422	0	0	42	0	26	0	0	33	66	25	47	136
1040	2.131	259.95987	w/o MS2: 5-Bromo-6-fluoro-1H-indole	[M-H]-	0.42	Normalized unit: Intensity; Annotation method: VS17_NEG_predict_3	-1	-1	-1	16.25	QC1_FDDAn	259.95355:162 259.96246:121 259.98026:63 260.03488:19 260.04813:63 260.07809:17 260.82800:29 260.96417:54 260.97992:22 261.08270:21 261.95264:18	null	335	412	581	300	186	351	335	336	124	334	341	819	823	973	523	394	560	381	479	617	583	864	310
1041	1.935	259.99716	w/o MS2: Fenoxaprop	[M-H]-	0.04	Normalized unit: Intensity; Annotation method: VS17_NEG_predict_3	-1	-1	-1	13.66	16_FDDAn	259.99954:162 260.01154:113 260.03000:38 260.07700:22 260.09000:58 260.99869:20 261.03137:24 261.07520:19 261.10150:20	null	138	121	184	242	17	7	74	44	113	19	94	522	541	120	414	80	180	215	178	134	148	210	239
1042	2.027	260.02148	w/o MS2: 2-(Thiophen-2-yl)-2,3,4,5-tetrahydro-1,5-benzothiazepin-4-one	[M-H]-	0.04	Normalized unit: Intensity; Annotation method: VS17_NEG_predict_3	-1	-1	-1	8.59	06_FDDAn	260.02148:169 260.05978:23 260.07315:70 260.91461:18 261.04761:28 261.07855:51 261.93488:64 262.04462:17 262.10056:20	null	146	800	202	204	299	350	723	218	343	316	242	444	326	361	354	389	504	185	373	237	334	202	177
1043	1.964	260.07617	w/o MS2: N-(2,3-Dimethylphenyl)benzenesulfonamide	[M-H]-	0.21	Normalized unit: Intensity; Annotation method: VS17_NEG_predict_3	-1	-1	-1	16.92	02_FDDAn	260.07510:236 260.95752:16 261.01334:17 261.07950:21 261.09601:42 261.93707:16 262.01022:16 262.02338:24	null	312	1136	440	640	480	499	243	634	201	43	127	361	715	1077	744	254	490	506	937	199	163	656	389
[truncated: 3,011 more rows]
