# Supplementary material for: Development of plant extracts as substrates for untargeted transporter substrate identification in Xenopus oocytes
Source: Front Plant Sci. 2025 Sep 17;16:1640426. doi: 10.3389/fpls.2025.1640426 (PMC12484206; doi:10.3389/fpls.2025.1640426)
Supplement: Supplementary file 2 [file DataSheet2.zip › Supplementary Material/Supplementary Table 3-Treatment-Comparison-ESI+.csv]

Alignment ID	Average Rt(min)	Average Mz	Metabolite name	Adduct type	Fill %	Comment	Simple dot product	Weighted dot product	Reverse dot product	S/N average	Spectrum reference file name	MS1 isotopic spectrum	MS/MS spectrum	01_FDDAp	02_FDDAp	03_FDDAp	04_FDDAp	05_FDDAp	06_FDDAp	07_FDDAp	08_FDDAp	09_FDDAp	10_FDDAp	11_FDDAp	12_FDDAp	13_FDDAp	14_FDDAp	15_FDDAp	16_FDDAp	17_FDDAp	18_FDDAp	19_FDDAp	20_FDDAp	QC1_FDDAp	QC2_FDDAp	QC3_FDDAp	QC4_FDDAp
0	0.823	60.05819	w/o MS2: Guanidine	[M+H]+	0.26	Normalized unit: Intensity; Annotation method: VS17_POS_predict_3	-1	-1	-1	12.08	08_FDDAp	60.05679:309 60.06318:45 62.07804:60	null	1364	389	489	573	587	1244	617	2039	99	648	53	120	536	1911	524	390	733	416	601	2103	521	1515	2108	569
1	0.894	60.06225	w/o MS2: Guanidine	[M+H]+	0.52	Normalized unit: Intensity; Annotation method: VS17_POS_predict_3	-1	-1	-1	11.59	05_FDDAp	60.05582:425 60.07965:32	null	1557	1717	2049	2145	2588	735	2804	700	709	1017	929	847	2071	1908	991	1492	1293	1702	1661	771	1299	775	844	2153
2	3.393	62.05819	w/o MS2: Ethanolamine	[M+H]+	0.07	Normalized unit: Intensity; Annotation method: VS17_POS_predict_3	-1	-1	-1	18.42	08_FDDAp	62.05689:155 62.06028:56 62.06601:20 62.27976:16 62.53848:25	null	452	437	242	296	378	455	523	738	174	475	290	267	397	489	575	612	276	501	443	417	91	299	239	256
3	0.771	66.0189	Unknown	[M-C6H10O5+H]+	0.89	Normalized unit: Intensity	null	null	null	126.57	07_FDDAp	66.01957:1922 66.14873:46 66.84287:23 67.01361:92 67.01934:132 67.02392:131 67.26517:16 68.00643:24 68.01639:283 68.02067:161 68.12419:21	68.98013:24	5707	4449	7413	5515	6938	6655	7876	6679	791	681	868	741	2805	2659	2369	2190	4921	4405	3728	5083	2956	2890	3999	4610
4	4.328	67.05807	Unknown	[M+H]+	0.81	Normalized unit: Intensity	null	null	null	14.99	05_FDDAp	67.05102:83 67.05647:203 67.06316:43 67.93532:16 68.05616:53 68.06067:64 68.95154:37 68.99021:20 69.06316:39	null	1273	1320	867	735	1795	1715	1732	1755	632	1253	1873	883	619	467	537	466	1107	852	931	1031	791	897	1068	1476
5	0.771	68.01788	Unknown	[M+2H]+	0.67	Normalized unit: Intensity	null	null	null	18.62	07_FDDAp	68.00643:24 68.01639:283 68.02067:161 68.12419:21 68.51940:16 68.93851:21 68.97363:232 68.98134:497 68.98973:271 69.02003:62 69.97778:292 69.98811:40	null	876	727	1054	1184	1215	1108	1867	1558	114	199	141	137	591	655	528	672	857	852	692	1018	423	582	693	753
6	0.771	68.98216	Unknown	[M+ACN+H]+	0.89	Normalized unit: Intensity	null	null	null	20.24	06_FDDAp	68.97464:122 68.98348:1784 69.98234:28 69.98671:21 70.06390:18 70.97993:327	null	3922	3863	4789	4124	4474	6303	5671	5078	531	829	603	607	2243	2391	1968	1986	3789	3613	4265	4180	2449	2377	3470	3697
7	1.003	69.03378	w/o MS2: Imidazole	[M+H]+	0.89	Normalized unit: Intensity; Annotation method: VS17_POS_predict_3	-1	-1	-1	27.28	15_FDDAp	69.03650:1367 69.04581:105 69.90128:71 70.06416:321 70.06933:378 71.05132:43 71.06202:20 71.06765:18	null	4013	6185	5859	5108	7639	6428	7170	7227	13042	11828	12141	12793	6998	7676	8530	7882	6984	5956	6475	5907	7623	5679	7695	8677
8	2.063	69.07317	w/o MS2: 2-Methyl-3-buten-2-ol	[M+H]+	0.81	Normalized unit: Intensity; Annotation method: VS17_POS_predict_3	-1	-1	-1	7.27	16_FDDAp	69.06120:51 69.06991:223 69.07616:141 69.08282:89 70.06115:30 70.06903:78 70.07650:16 70.43675:24 71.01320:34 71.05251:41 71.05973:24	null	873	915	877	742	1085	2080	2484	1224	848	1326	912	1150	1186	1205	1300	1560	723	1088	1349	750	812	877	1040	848
9	2.71	69.07486	w/o MS2: 2-Methyl-3-buten-2-ol	[M+H]+	0.78	Normalized unit: Intensity; Annotation method: VS17_POS_predict_3	-1	-1	-1	9.06	17_FDDAp	69.06986:208 69.07631:80 70.05641:39 70.06519:67 71.04810:38	null	946	1126	1331	1430	1540	2380	2835	2731	1113	1325	1438	992	944	1122	1087	1450	897	600	927	675	884	817	672	886
10	5.383	69.0764	w/o MS2: 3-Methyl-2-buten-1-ol	[M+H]+	0.04	Normalized unit: Intensity; Annotation method: VS17_POS_predict_3	-1	-1	-1	4.79	12_FDDAp	69.06678:111 69.07640:203 70.05485:19 70.06704:27 71.05260:30 71.15694:16	null	1304	986	691	1038	602	497	552	1262	767	254	932	866	725	462	442	445	357	705	568	630	505	425	634	416
11	7.946	70.00058	w/o MS2: 3-(2,6-Dimethyl-4-morpholinyl)-N-phenylpropanamide	[M+H]+	0.04	Normalized unit: Intensity; Annotation method: VS17_POS_predict_3	-1	-1	-1	5.95	QC1_FDDAp	69.99430:53 70.00058:301 70.08183:75 70.91499:25 71.05543:37	null	163	222	35	152	51	47	129	94	391	115	52	47	63	105	45	368	54	105	144	101	422	87	98	118
12	1.026	70.06403	Unknown	[M+H]+	0.89	Normalized unit: Intensity	null	null	null	53.71	07_FDDAp	70.06637:7076 70.07198:1803 70.09890:21 70.13791:16 70.22918:18 70.61340:55 70.90099:40 71.00253:41 71.05651:21 71.06757:407 71.07762:57 71.13528:19 71.24301:20 71.45444:18 71.68176:27 71.86021:52 71.90532:19 72.03905:16 72.06361:60 72.07420:110 72.08037:203	60.59903:16	14531	17160	16235	15076	32846	35732	37772	31470	10361	9398	9826	10953	14667	11479	10788	12904	14418	13672	13432	12609	12375	11554	14483	16802
13	1.476	70.06595	Unknown	[M+H]+	0.15	Normalized unit: Intensity	null	null	null	10.54	08_FDDAp	70.05942:77 70.06496:367 70.07120:79 70.95612:33 70.96978:85 71.07339:40 72.04432:36 72.07396:60 72.08521:384	null	1196	1427	996	1683	1694	2549	3544	2076	356	149	240	221	1426	1466	1578	1853	1613	1116	1082	1018	1380	916	1376	888
14	0.774	70.9789	Unknown	[M-C6H8O6+H]+	0.56	Normalized unit: Intensity	null	null	null	5.71	07_FDDAp	70.97452:54 70.98164:284 70.99235:44 71.93132:40 71.98763:42 72.04691:73 72.05803:384 72.07337:62 72.08309:871 72.09293:34 73.05418:20 73.06675:26 73.08575:33	null	809	748	870	716	1219	947	1275	945	147	152	78	199	234	421	185	513	1029	685	677	603	287	521	590	598
15	2.414	71.04807	w/o MS2: 2-Butene-1,4-diol	[M+H]+	0.15	Normalized unit: Intensity; Annotation method: VS17_POS_predict_3	-1	-1	-1	4.75	13_FDDAp	71.04914:99 71.05427:31 71.07105:27 72.05025:24 72.08482:132 73.03940:34	null	207	158	84	111	185	209	239	48	68	209	38	109	628	478	588	603	60	143	25	25	351	141	179	157
16	1.004	71.04851	w/o MS2: 2-Butene-1,4-diol	[M+H-H2O]+	0.04	Normalized unit: Intensity; Annotation method: VS17_POS_predict_3	-1	-1	-1	6.49	09_FDDAp	71.04399:19 71.05051:75 71.05686:52 71.06990:16 72.08076:30 72.08708:43 72.74069:67 73.02492:69 73.03036:16 73.04988:23 73.08327:33	null	151	298	279	339	627	121	262	74	1115	736	1014	515	249	712	322	627	362	123	321	282	668	504	519	640
17	4.119	71.05185	w/o MS2: 2-Butene-1,4-diol	[M+H]+	0.41	Normalized unit: Intensity; Annotation method: VS17_POS_predict_3	-1	-1	-1	7.34	17_FDDAp	71.04008:20 71.04831:221 71.34732:23 72.08227:44 72.08689:85 73.12782:18	null	1222	1199	996	1307	869	2064	1842	1142	1489	731	778	605	1083	702	694	764	1169	766	1002	578	968	1112	1225	1227
18	0.957	71.07269	Unknown	[M+H]+	0.04	Normalized unit: Intensity	null	null	null	6.64	17_FDDAp	71.06541:56 71.07269:201 73.02753:35 73.03432:52	null	244	195	427	138	393	563	561	660	72	97	113	133	148	157	209	61	1160	247	482	125	183	172	321	530
19	5.382	72.0786	w/o MS2: Pyrrolidine	[M+H]+	0.41	Normalized unit: Intensity; Annotation method: VS17_POS_predict_3	-1	-1	-1	7.5	14_FDDAp	72.07101:41 72.08083:107 73.04806:17 73.56840:17	null	474	1167	1032	1409	649	754	1373	703	773	814	996	878	188	783	612	596	290	442	435	647	565	530	576	594
20	1.085	72.0806	w/o MS2: Cyclobutylamine	[M+H]+	0.89	Normalized unit: Intensity; Annotation method: VS17_POS_predict_3; Tag: Misannotation	-1	-1	-1	98.27	13_FDDAp	72.07323:266 72.08083:3050 72.80337:19 72.93442:41 73.05319:42 73.08270:117 73.08830:131 74.06622:103	null	11039	14102	12101	14013	19129	18249	20482	20368	18227	19888	16786	16235	15791	19412	17026	15751	10907	11676	10242	9890	15452	12917	13232	14053
21	1.41	72.08184	w/o MS2: Cyclobutylamine	[M+H]+	0.89	Normalized unit: Intensity; Annotation method: VS17_POS_predict_3; Tag: Misannotation	-1	-1	-1	89.52	05_FDDAp	72.08082:2363 72.09368:63 73.07842:34 73.08681:121 74.05808:50	null	10907	12960	10728	9847	16731	20979	21577	24025	13584	11466	12030	12535	13903	17230	19732	16586	9674	8192	9260	10505	12376	11656	12829	12367
22	0.81	72.08506	w/o MS2: 1,2-Diamino-2-methylpropane	[M+H]+	0.15	Normalized unit: Intensity; Annotation method: VS17_POS_predict_3	-1	-1	-1	22.63	17_FDDAp	72.07198:49 72.08151:434 72.08789:176 73.08253:18 74.02171:28 74.05986:55 74.06610:51	null	2319	2655	2885	3118	3424	3982	4370	3223	158	695	489	163	2794	3525	2955	3072	2845	3207	2881	2589	1841	2006	2201	1891
23	2.006	73.02765	w/o MS2: Pyruvaldehyde	[M+H]+	0.89	Normalized unit: Intensity; Annotation method: VS17_POS_predict_3; Tag: Misannotation	-1	-1	-1	17.35	12_FDDAp	73.01913:172 73.02896:1384 73.03699:201 73.08569:16 74.03059:98 74.53410:35	null	2061	3289	2889	2221	1452	1530	1257	1197	4253	4146	3999	4249	2964	2902	2828	3727	3209	2273	2398	3376	3295	3347	2591	3402
24	1.043	73.03698	w/o MS2: Pyruvaldehyde	[M+H]+	0.3	Normalized unit: Intensity; Annotation method: VS17_POS_predict_3	-1	-1	-1	6.53	16_FDDAp	73.02136:69 73.02923:412 73.03979:47 73.08360:52 73.09225:32 74.02472:75 74.03526:34 74.05611:16 74.06217:56 74.99010:26	null	597	768	1180	863	400	1347	405	1310	1016	1338	1914	1066	1616	1182	1650	1739	710	185	1131	1166	645	1257	1291	895
25	3.941	74.02174	Unknown	[M+H]+	0.26	Normalized unit: Intensity	null	null	null	8.51	13_FDDAp	74.02174:24 74.03031:279 74.05882:19 74.34049:33 74.36204:17 75.32544:18	null	663	377	484	322	370	449	208	241	623	70	344	128	885	157	466	324	461	461	651	738	370	279	818	330
26	0.928	74.02619	Unknown	[M+H]+	0.15	Normalized unit: Intensity	null	null	null	9.23	06_FDDAp	74.01929:67 74.02619:293 74.05388:39 74.06193:146 74.06855:105 74.71718:16 76.04145:64	null	1243	860	1205	785	1912	1618	1062	469	914	1270	1059	1210	1591	1353	1200	1148	1100	852	874	192	1377	1497	728	1221
27	0.932	74.06131	w/o MS2: N,N-Dimethylformamide	[M+H]+	0.37	Normalized unit: Intensity; Annotation method: VS17_POS_predict_3	-1	-1	-1	10.97	QC4_FDDAp	74.05379:101 74.06065:226 74.06882:22 74.08765:29 75.05846:39 75.06796:64 75.16647:29 75.32703:38 75.86596:17 76.03799:22	null	904	1847	1949	1950	1560	1770	1719	2481	2360	2235	3188	3658	503	1236	1937	1364	1160	256	1221	1359	1656	1676	1589	1302
28	0.961	74.06499	w/o MS2: N,N-Dimethylformamide	[M+H]+	0.3	Normalized unit: Intensity; Annotation method: VS17_POS_predict_3	-1	-1	-1	11	10_FDDAp	74.05556:73 74.06114:228 75.02313:17 75.06045:21	null	621	1612	1209	1766	1566	1779	1584	2434	1999	2174	2994	3294	634	1263	1906	1285	403	428	1107	1359	1720	1756	1386	1123
29	1.632	76.02449	Unknown	[M+H]+	0.04	Normalized unit: Intensity	null	null	null	15.41	11_FDDAp	76.01962:52 76.02430:136 76.03005:19 78.01778:24	null	21	18	111	13	55	88	190	89	484	374	1089	648	18	232	113	226	139	92	196	193	170	140	189	189
30	4.433	77.04315	w/o MS2: Hippuric acid, methyl ester	[M-C6H10O5+H]+	0.04	Normalized unit: Intensity; Annotation method: VS17_POS_predict_3	-1	-1	-1	13.18	01_FDDAp	77.03620:181 77.04315:199 77.64022:17 78.99483:24	null	579	303	101	257	427	389	608	226	306	389	313	250	117	134	274	227	39	160	70	173	181	276	225	247
31	5.382	79.05109	w/o MS2: Benzaldehyde	[M+H]+	0.85	Normalized unit: Intensity; Annotation method: VS17_POS_predict_3	-1	-1	-1	7.6	QC3_FDDAp	79.05429:368 79.05985:147 79.06372:48 80.77467:17 80.96780:17 80.98809:31 81.03230:139 81.03976:69 81.05907:38 81.07407:168	null	2865	2530	1704	1704	1793	2554	2299	1877	1766	1404	2551	2249	1208	1714	1432	1536	1740	1637	1250	1906	1465	1308	1398	1208
32	4.795	79.05432	w/o MS2: Benzaldehyde	[M+H]+	0.89	Normalized unit: Intensity; Annotation method: VS17_POS_predict_3	-1	-1	-1	6.49	QC2_FDDAp	79.04800:74 79.05427:197 79.05932:159 80.05348:50 81.03730:40 81.06858:21 81.07820:47	null	1261	1868	1019	1804	1692	1811	1548	1630	1198	1712	1408	1434	921	734	845	1229	1146	818	698	1074	1285	1109	886	1224
33	3.973	79.0561	w/o MS2: 2,6-Xylidine	[M+H]+	0.15	Normalized unit: Intensity; Annotation method: VS17_POS_predict_3	-1	-1	-1	4.37	20_FDDAp	79.05467:80 79.06108:63 80.05531:33 81.03768:39	null	92	182	226	62	450	1118	1235	983	299	378	236	243	481	419	303	527	575	405	392	478	265	528	425	225
34	7.429	80.00036	w/o MS2: Pyributicarb	[M+H]+	0.04	Normalized unit: Intensity; Annotation method: VS17_POS_predict_3	-1	-1	-1	5.99	QC1_FDDAp	79.99683:109 80.00036:317 80.22384:16 81.05437:49 81.06525:61 81.07502:145 81.83855:18	null	75	26	19	36	97	49	93	15	41	86	7	71	18	21	76	27	41	19	21	30	132	181	87	81
35	2.998	80.05061	w/o MS2: Pyridine	[M+H]+	0.78	Normalized unit: Intensity; Annotation method: VS17_POS_predict_3	-1	-1	-1	5.44	03_FDDAp	80.04922:294 80.06005:82 80.98275:66 81.05196:47 81.06019:37 81.32237:18 82.05428:20 82.06561:596	null	633	970	574	683	664	668	1048	1086	693	734	506	580	649	742	872	593	640	560	931	763	617	726	621	647
36	5.369	80.98104	Unknown	[M+H]+	0.07	Normalized unit: Intensity	null	null	null	12.52	17_FDDAp	80.97501:100 80.98104:226 81.06236:82 81.07119:512 82.05744:47 82.06480:358 82.07457:48 82.31797:28 82.83759:23 83.08869:94	null	545	366	264	397	381	593	737	688	532	255	610	593	241	385	222	238	559	137	216	383	134	306	309	312
37	1.015	81.03615	w/o MS2: Pyrimidine	[M+H]+	0.67	Normalized unit: Intensity; Annotation method: VS17_POS_predict_3	-1	-1	-1	6.05	17_FDDAp	81.04166:45 81.04622:133 82.03184:21 82.04816:17 83.01965:76 83.04985:52	null	1547	1030	1136	1060	1210	2229	1588	1037	2577	3249	2237	2464	1712	1339	1079	893	853	907	1029	1148	941	1122	1940	1813
38	4.76	81.03947	Unknown	[M+H]+	0.07	Normalized unit: Intensity	null	null	null	7.59	15_FDDAp	81.03085:600 81.03835:73 81.10957:16 83.04887:53 83.08010:27	null	691	1140	681	1114	1284	875	764	1374	700	833	648	1082	917	1082	1491	901	724	993	897	1075	759	528	679	651
39	5.38	81.07514	w/o MS2: Cyclohexanone	[M+H]+	0.67	Normalized unit: Intensity; Annotation method: VS17_POS_predict_3	-1	-1	-1	7.15	10_FDDAp	81.06086:119 81.06940:481 81.09987:16 82.03889:31 82.06403:275 82.07180:111 82.70715:16 82.97952:52 83.07320:180 83.09337:55	null	2623	3058	1622	1869	1606	1693	2278	1978	1333	1775	1627	2101	1157	1303	1847	1537	1737	1781	1572	1847	1115	1188	1116	1469
40	4.785	81.0783	w/o MS2: Cyclohexanone	[M+H]+	0.04	Normalized unit: Intensity; Annotation method: VS17_POS_predict_3	-1	-1	-1	3.83	10_FDDAp	81.07300:177 81.93104:25 82.06171:42 82.06894:31 83.07811:20 83.08660:60 83.12276:19	null	448	390	88	468	160	416	251	310	257	890	325	392	204	296	170	67	25	448	149	179	464	195	43	348
41	0.772	82.0198	w/o MS2: 2,6-Diaminopimelic acid	[M-C6H10O4+H]+	0.74	Normalized unit: Intensity; Annotation method: VS17_POS_actual_2	-1	-1	-1	23.78	18_FDDAp	82.00572:92 82.00986:215 82.01537:152 82.54147:38 82.92793:24 83.00643:36 83.01617:28 83.02245:17 83.99474:16 84.01337:27 84.02988:18 84.08475:16	null	1730	1925	2386	2278	2003	1850	3121	3164	413	332	327	341	1072	919	1084	1089	2077	1694	1845	1492	1275	1396	1540	1531
42	3.001	82.0666	w/o MS2: Cyclopentene, 1-methyl-	[M+NH4]+	0.89	Normalized unit: Intensity; Annotation method: VS17_POS_predict_3	-1	-1	-1	26.12	04_FDDAp	82.06505:432 82.07354:438 83.06711:28 83.07734:100 83.08849:19 83.53341:18 84.03854:20 84.04604:63 84.05450:37 84.07801:37	null	1330	2625	2806	1823	2335	2436	2869	2554	2074	1880	1526	1339	1868	2215	2160	2330	3105	2554	3076	2024	1684	2066	2232	1704
43	4.785	82.0725	w/o MS2: 1,4-Hexadiene	[M+H]+	0.04	Normalized unit: Intensity; Annotation method: VS17_POS_predict_3	-1	-1	-1	6.69	08_FDDAp	82.06558:48 82.07250:170 82.38414:17 83.03942:29 83.06879:20 83.09865:38 84.04357:185	null	233	324	99	242	356	291	281	549	237	248	325	79	36	155	112	287	245	172	33	79	353	247	184	175
44	5.379	82.07288	w/o MS2: cis,trans-2,4-Hexadiene	[M+H]+	0.89	Normalized unit: Intensity; Annotation method: VS17_POS_predict_3	-1	-1	-1	20.01	QC1_FDDAp	82.06445:236 82.07288:407 83.07481:20 83.08834:24 83.76771:33 84.04183:17 84.07781:21 84.08348:26	null	2070	2905	2477	2649	1903	2586	2647	2112	1785	1623	3064	1862	1303	1348	1787	1984	1273	1791	1517	1882	1701	1184	1684	2211
45	2.807	83.08688	w/o MS2: 5-Hexen-1-ol	[M+H]+	0.52	Normalized unit: Intensity; Annotation method: VS17_POS_predict_3	-1	-1	-1	11.09	17_FDDAp	83.08581:404 84.02821:16 84.04115:106 84.04760:49 84.07883:19 84.09016:19 84.45427:46 85.01004:16 85.02902:27 85.06477:50	null	801	1154	808	856	1354	1310	1800	877	512	722	611	853	657	536	852	774	1286	1315	1228	1026	940	502	1093	1144
46	0.93	84.04541	w/o MS2: 4-Aminoimidazole	[M+H-2H2O]+	0.89	Normalized unit: Intensity; Annotation method: VS17_POS_predict_3; Tag: Misannotation	null	null	null	253.05	13_FDDAp	84.04144:5708 84.04600:15576 84.06562:16 84.08828:23 84.29111:25 84.33984:16 84.40303:26 84.45401:18 84.54482:19 84.96672:22 85.01003:56 85.02576:157 85.03064:572 85.04750:915 85.05567:387 85.11035:20 85.43237:60 85.58453:16 86.03259:26 86.04761:117 86.05688:332 86.06421:611 86.06931:150 86.09850:21	84.04498:20 87.04239:85	102885	107133	123070	102982	109004	109200	93172	119238	66477	66437	64059	69094	113803	113610	96305	101070	103058	82707	112977	85310	94923	90027	92472	104980
47	1.896	84.04556	w/o MS2: 4-Aminoimidazole	[M+H]+	0.89	Normalized unit: Intensity; Annotation method: VS17_POS_predict_3; Tag: Misannotation	-1	-1	-1	42.91	QC3_FDDAp	84.03796:460 84.04680:3090 84.06057:20 84.07165:17 84.81438:16 85.00912:34 85.03635:106 85.04558:89 85.05395:54 85.60827:26 85.96786:20 86.06069:21	null	18583	22774	14186	15547	28448	22855	46231	17923	8477	6595	8300	7711	23995	50175	29993	48669	26883	14466	26380	22615	11827	15385	18041	17225
48	4.124	84.04668	w/o MS2: 4-Aminoimidazole	[M+H]+	0.07	Normalized unit: Intensity; Annotation method: VS17_POS_predict_3	-1	-1	-1	6.75	18_FDDAp	84.04331:260 84.04803:787 84.20094:16 84.35674:23 85.01597:109 85.02374:179 85.03150:192 85.40303:32	null	2084	1040	684	1483	1734	3504	2091	2241	1935	1622	796	1533	2250	2564	1445	3096	3435	2624	2331	2260	1905	1923	1831	1750
49	2.595	84.08015	w/o MS2: 1,3-Dimethyl-6-(propylamino)-2,4(1H,3H)-pyrimidinedione	[M+H]+	0.81	Normalized unit: Intensity; Annotation method: VS17_POS_predict_3; Tag: Misannotation	-1	-1	-1	16.52	19_FDDAp	84.08100:779 84.08939:226 84.95406:56 85.01592:19 85.02589:62 85.03492:47 85.08389:19 85.93534:23 86.08913:16 86.09937:168	null	1758	2449	2069	1765	3797	6400	5364	5873	3347	3988	3536	3650	3026	3806	4327	3683	2049	2503	3026	2449	2710	2860	4166	3008
50	1.469	84.08076	w/o MS2: Betaine aldehyde cation	[M+H]+	0.07	Normalized unit: Intensity; Annotation method: VS17_POS_predict_3	-1	-1	-1	18.93	10_FDDAp	84.07938:412 84.08441:366 84.92892:16 84.98309:18 84.99097:45 85.00795:16 85.02140:61 85.02881:54 85.03445:29 85.05257:140 85.08267:50	null	603	869	856	479	666	1278	1164	576	2850	2898	2596	2766	1087	512	1074	1052	274	396	407	440	510	807	1372	958
51	0.777	84.96651	Unknown	[M-C6H10O5+H]+	0.89	Normalized unit: Intensity; Tag: Misannotation	null	null	null	12.43	08_FDDAp	84.95993:1129 85.04057:16 85.91116:27 86.06769:29 86.07553:81 86.95202:48 86.97047:28 86.98027:54 86.99195:846 86.99791:201 87.00571:57	null	2106	1844	1935	1380	2801	5094	6368	4302	789	929	928	712	900	555	1527	1176	1742	1447	1359	1520	1827	1520	2153	1123
52	4.743	85.02835	Unknown	[M+H]+	0.48	Normalized unit: Intensity	null	null	null	8.04	07_FDDAp	85.02835:509 85.03790:59 86.02229:52 86.02643:58 86.03213:37 86.99268:35 87.00137:138 87.00960:98 87.02738:24 87.05810:19	null	2527	2904	2669	2668	3053	3521	3311	3037	3121	3295	3644	2418	2790	2202	2765	3066	2877	2675	1972	2345	1756	2177	2911	3033
53	1.017	85.02951	Unknown	[M+H]+	0.89	Normalized unit: Intensity; Tag: Misannotation	null	null	null	41.46	09_FDDAp	85.02866:4889 85.59619:16 85.72495:16 85.94373:22 86.01132:17 86.03175:198 86.05563:44 86.06178:90 86.07007:28 86.69014:16 86.81784:19 87.00659:26 87.02967:315 87.04420:251 87.05206:94 87.05862:39	null	13901	11177	13622	11437	15620	12000	14950	13168	29802	34031	30322	31868	14199	14697	12133	14830	13550	14035	13233	12941	15040	18228	16767	17949
54	4.119	85.03153	Unknown	[M+H]+	0.11	Normalized unit: Intensity	null	null	null	7.18	04_FDDAp	85.02600:463 85.03217:290 85.10357:53 86.03469:20 86.04240:69 86.67950:16 86.94499:25	null	2234	3498	2618	3130	3005	4084	4431	3736	2807	2384	2895	2786	3209	1204	950	1140	3245	2778	1808	1749	3332	2844	2384	2226
55	1.989	85.03203	Unknown	[M+H]+	0.48	Normalized unit: Intensity	null	null	null	12.34	14_FDDAp	85.02709:1232 85.03361:511 85.04143:42 85.04815:16 86.02321:18 86.03566:91 86.05479:30 86.06168:75 86.09676:16 87.02419:21 87.03065:26 87.03710:20 87.04404:70 87.05074:145	null	2788	3115	2154	1997	2639	2225	2119	2258	3302	3731	3273	3880	4616	6253	4514	6014	2572	3741	2841	3251	3248	3051	4244	3379
56	0.95	86.06	w/o MS2: .gamma.-Aminobutyric acid	[M+H]+	0.89	Normalized unit: Intensity; Annotation method: VS17_POS_predict_3	-1	-1	-1	22.85	05_FDDAp	86.05193:79 86.06000:387 86.06422:284 87.02421:20 87.03204:22 87.04528:801 87.05578:296 87.06649:80 87.09490:19 87.58446:16 87.74751:20 88.04469:17	null	4153	4687	5289	4859	3015	2914	2588	3481	5171	4865	4311	5298	5508	6155	4481	5636	3557	3237	3913	4641	3970	3428	4298	4439
57	0.805	86.07601	Unknown	[M+H]+	0.04	Normalized unit: Intensity	null	null	null	7.8	19_FDDAp	86.07102:103 86.08577:27 86.94923:29 86.97829:26 86.98534:111 86.99284:330 87.07773:18 87.94230:36 87.99364:34 87.99999:65	null	301	246	248	514	433	705	910	553	16	29	70	47	512	597	450	177	717	487	793	349	519	382	299	283
58	3.862	86.09676	w/o MS2: Piperidine	[M+H]+	1	Normalized unit: Intensity; Annotation method: VS17_POS_predict_3; Tag: Overannotation	0.97	0.75	0.73	34.58	18_FDDAp	86.09586:1235 86.10658:155 86.37026:17 86.94537:24 87.00269:23 87.09763:91 88.04980:45	86.09875:28	4699	5139	5412	4538	4574	6556	7298	6369	4739	6656	5579	5985	4310	5268	3989	5830	6114	5252	4925	5086	4264	4502	4393	3150
59	2.067	86.09715	w/o MS2: Piperidine	[M+H]+	0.11	Normalized unit: Intensity; Annotation method: VS17_POS_predict_3; Tag: Misannotation	0.97	0.75	0.73	427.99	18_FDDAp	86.09715:9165 86.12493:20 86.14410:25 86.92262:16 87.04475:16 87.05913:40 87.08861:44 87.10072:542 87.11126:53 88.04726:26 88.10073:24 88.10550:17	86.09552:25	36990	40377	33839	38836	60664	72597	79607	65529	40491	38645	45320	52772	48676	51029	62272	39632	32220	32520	36046	21250	42305	46198	46433	29544
60	2.121	86.09768	w/o MS2: L-Isoleucine	[M+H]+	0.89	Normalized unit: Intensity; Annotation method: VS17_POS_actual_2; Tag: Misannotation	null	null	null	734.5	04_FDDAp	86.09703:17721 86.14696:16 86.25337:16 86.38654:19 86.43410:20 86.47391:16 86.94418:23 87.04188:16 87.05339:18 87.05862:18 87.08965:182 87.09892:941 87.10471:396 87.11110:164 87.24873:64 87.70173:19 87.89161:23 88.10361:20 88.11410:60	86.09633:121 86.11279:22	65199	67285	59849	63556	84816	106382	110637	90796	59941	85311	66716	63329	80507	71462	81919	131668	55549	52062	51694	82376	59596	59022	66458	103217
61	0.771	86.99154	w/o MS2: L-Dihydroorotic acid	[M+H]+	0.85	Normalized unit: Intensity; Annotation method: VS17_POS_actual_2; Tag: Misannotation	-1	-1	-1	17.92	QC1_FDDAp	86.99595:1012 87.00569:41 87.67980:16 87.96899:18 87.99352:24 88.00064:107 88.00784:29 88.98545:45 88.99230:44	null	3127	3491	2570	3307	2779	4005	4398	4208	666	465	549	366	1794	1506	1574	1436	2112	2890	2929	2544	2998	2692	3184	2429
62	4.775	87.00661	w/o MS2: 1-(3-Phenylpropyl)piperazine	[M+H]+	0.04	Normalized unit: Intensity; Annotation method: VS17_POS_predict_3	-1	-1	-1	5.75	15_FDDAp	87.00259:116 87.00661:241 87.05186:120 88.06969:42 88.29770:17	null	664	490	358	821	710	621	832	665	611	420	658	388	769	845	904	823	814	483	792	1018	445	481	561	647
63	2.993	87.02778	Unknown	[M+Na]+	0.11	Normalized unit: Intensity	null	null	null	7.6	03_FDDAp	87.01656:49 87.02552:425 87.03079:409 87.04787:51 87.05566:50 87.06647:56 88.01478:16 88.02862:41 88.04526:63	null	1137	1416	1708	1058	1540	1027	1247	934	735	1054	993	1276	1146	919	1054	1466	961	915	855	703	953	1113	716	1560
64	6.844	87.04335	w/o MS2: Methyl 4-(2-chloroanilino)-4-oxobutanoate	[M+H]+	0.7	Normalized unit: Intensity; Annotation method: VS17_POS_predict_3	-1	-1	-1	10.37	QC3_FDDAp	87.04224:310 87.05270:66 88.03556:24 88.07191:30 88.61691:23 89.07461:20	null	988	739	493	840	453	742	1743	2404	1301	123	343	326	504	564	1289	129	856	2066	801	835	956	1312	653	442
65	1.918	87.04456	4-Hydroxybutanoic acid lactone	[M+H]+	0.37	Normalized unit: Intensity; Annotation method: VS17_POS_predict_3; Tag: Misannotation	0.77	0.94	0.82	18.35	13_FDDAp	87.04067:730 87.04539:1354 87.94164:18 88.02805:29 88.03812:19 88.04476:42 88.05081:21 89.06666:41	87.03887:60	2946	2219	2773	3176	968	1226	691	793	1772	1990	2019	1910	8074	8194	7542	7356	2640	2638	4206	3797	3045	1948	2945	3416
66	0.948	87.04511	w/o MS2: .gamma.-Aminobutyric acid	[M+H]+	0.89	Normalized unit: Intensity; Annotation method: VS17_POS_predict_3; Tag: Misannotation	0.24	1	0.27	39.7	03_FDDAp	87.04549:2603 87.06741:17 87.08635:23 87.15331:17 87.35787:20 88.03899:26 88.04865:225 88.05527:23 88.07070:17 88.97168:17	86.05255:17	12634	14969	13638	17512	8886	7741	6436	5029	9334	8929	14219	13358	13211	13939	13589	13421	8248	12175	8548	9370	13757	11122	10347	9742
67	2.865	87.04643	w/o MS2: DIACETYL	[M+H]+	0.15	Normalized unit: Intensity; Annotation method: VS17_POS_predict_3	-1	-1	-1	7.4	09_FDDAp	87.03887:103 87.04546:321 87.05496:93 87.07732:23 88.03693:34 88.05588:60 89.05698:51 89.08788:48	null	1024	1011	588	943	823	1156	1045	868	995	1433	853	961	905	1434	1241	982	584	879	867	583	800	851	768	876
68	2.064	87.10021	w/o MS2: N.omega.-Nitro-L-arginine	[M+H]+	0.19	Normalized unit: Intensity; Annotation method: VS17_POS_predict_3	-1	-1	-1	46.99	13_FDDAp	87.09579:372 87.10131:624 87.10944:129 88.09059:46 88.10098:49 88.46365:85 88.81749:17 88.92310:18 89.06036:35	null	929	2333	2253	764	3903	1916	3726	4608	4082	1637	2167	2233	2793	1471	3737	2681	1136	1436	1827	960	1196	1549	2899	1572
69	3.434	88.03858	w/o MS2: Vinyl Carbamate	[M+H]+	0.52	Normalized unit: Intensity; Annotation method: VS17_POS_predict_3	-1	-1	-1	4.81	13_FDDAp	88.03996:453 88.56062:18 88.69005:26 89.50217:38 89.93945:103 90.06351:37	null	1189	1154	747	1285	1285	1166	961	828	1050	959	1346	1113	1446	1297	868	1374	967	816	1120	944	741	764	735	900
70	1.026	88.03909	w/o MS2: L-Serine	[M+H-H2O]+	0.74	Normalized unit: Intensity; Annotation method: VS17_POS_actual_2	-1	-1	-1	6.78	17_FDDAp	88.03932:413 88.05376:81 88.07478:29 88.09200:35 88.24376:16 88.55743:17 89.02387:17 89.02844:25 89.04325:27 89.05875:21 89.79160:30 90.04408:37 90.05476:508 90.06748:58 90.08670:69	null	2422	2594	2924	2559	2499	3421	3366	3971	1691	3676	2405	782	887	3424	2948	3330	1772	2534	2878	2189	1759	3055	3462	2484
71	3.94	88.04145	w/o MS2: 2,2'-((2,6-Dihydroxybenzyl)azanediyl)diacetic acid	[M+H]+	0.89	Normalized unit: Intensity; Annotation method: VS17_POS_predict_3; Tag: Misannotation	-1	-1	-1	11.76	20_FDDAp	88.03037:243 88.04035:766 89.03766:35 89.05275:54 89.94329:100	null	2581	2652	3211	2250	2209	2163	2574	1873	1736	1063	1987	1346	3269	4177	3463	2947	3609	3687	3367	3975	2113	2061	2596	2494
72	2.604	88.04166	w/o MS2: 2,2'-((2,6-Dihydroxybenzyl)azanediyl)diacetic acid	[M+H]+	0.19	Normalized unit: Intensity; Annotation method: VS17_POS_predict_3	-1	-1	-1	3.7	01_FDDAp	88.03951:212 88.08831:25 89.04904:46 89.06130:48 89.07422:17	null	694	723	359	285	448	579	823	836	387	557	93	301	963	1118	1241	1431	551	565	572	675	578	793	509	580
73	0.774	88.98531	w/o MS2: 1,4-Butanediamine	[M+Na]+	0.3	Normalized unit: Intensity; Annotation method: VS17_POS_predict_3	-1	-1	-1	6.31	20_FDDAp	88.98975:171 88.99562:193 89.94759:63 89.98783:18	null	447	442	585	320	507	677	896	595	283	89	138	63	235	216	278	185	551	524	454	653	410	324	480	405
74	6.235	89.00544	w/o MS2: Heptanoic acid, ethyl ester	[M+H]+	0.04	Normalized unit: Intensity; Annotation method: VS17_POS_predict_3	-1	-1	-1	4.3	05_FDDAp	89.00005:181 89.00544:304 89.93862:94 89.94405:54 90.03984:18 90.50986:72	null	28	3	44	16	104	56	14	34	52	10	86	23	25	79	70	55	16	22	79	58	12	22	15	16
75	2.832	89.06805	w/o MS2: N,N'-Dimethylurea	[M+H]+	0.04	Normalized unit: Intensity; Annotation method: VS17_POS_predict_3	-1	-1	-1	3.75	01_FDDAp	89.06068:91 89.93764:19 89.94326:34 90.05189:27 90.06385:42 90.50169:75 90.50648:30 91.05664:20	null	456	278	171	169	95	380	244	258	242	318	301	126	108	180	178	276	161	197	283	162	187	218	117	220
76	4.452	89.49844	Unknown	[M+H]+	0.04	Normalized unit: Intensity	null	null	null	10.18	zblank23071802_FDDAp	89.49844:463 89.50610:276 89.51537:165 89.65285:17 89.92635:35 89.93197:16 89.94437:50 90.50947:105 90.96344:42 91.49759:18 91.50481:22 91.51035:37	null	44	82	11	29	85	3	6	2	15	208	56	44	54	12	0	72	12	36	116	19	46	93	302	51
77	3.516	89.50712	w/o MS2: Sodium Pyruvate	[M+H]+	0.04	Normalized unit: Intensity; Annotation method: VS17_POS_predict_3; Tag: Misannotation	null	null	null	5.12	zblank23071801_FDDAp	89.50712:2195 89.51514:348 89.90924:56 89.93137:23 89.93761:105 90.00057:47 90.01057:325 90.50643:189 90.51260:163 90.53257:85 90.90858:34 91.01070:43 91.50133:18 91.51234:79	80.04907:18 82.29643:36	267	34	327	48	8	33	345	60	548	116	100	27	8	92	133	1	86	72	3	103	159	468	14	45
78	9.591	89.50742	w/o MS2: Sodium Pyruvate	[M+H]+	0.04	Normalized unit: Intensity; Annotation method: VS17_POS_predict_3; Tag: Overannotation	-1	-1	-1	7.77	zblank23071801_FDDAp	89.50742:2588 89.51468:900 89.56113:18 89.59516:27 89.96265:23 89.97083:44 90.00404:35 90.00996:111 90.01750:105 90.49895:143 90.50705:814 90.51473:331 90.52684:53 90.98483:22 91.00687:52 91.01218:19 91.49505:38 91.50671:327	null	13	23	52	11	34	18	78	85	118	41	3	17	28	25	30	85	5	141	30	78	39	18	11	33
79	6.851	89.50758	w/o MS2: Sodium Pyruvate	[M+H]+	0.04	Normalized unit: Intensity; Annotation method: VS17_POS_predict_3; Tag: Misannotation	null	null	null	5.84	zblank23071801_FDDAp	89.50758:2832 89.51777:172 89.66423:16 89.93572:20 89.94102:18 90.00303:164 90.00822:377 90.35406:125 90.48621:24 90.50402:277 90.51392:113 90.61528:24 91.01208:221 91.45379:22 91.50271:48 91.50899:46	79.99696:31	6	80	51	16	187	190	43	84	41	132	74	18	7	34	353	54	283	34	63	73	127	19	125	61
80	5.077	89.50762	w/o MS2: Sodium Pyruvate	[M+H]+	0.04	Normalized unit: Intensity; Annotation method: VS17_POS_predict_3; Tag: Misannotation	null	null	null	6.24	zblank23071801_FDDAp	89.50762:2843 89.55404:24 89.94405:54 90.00254:21 90.01319:90 90.49593:46 90.50618:247 90.51501:75 91.00836:95 91.50291:84 91.58495:16 91.60065:17	70.50417:106	299	175	78	58	192	37	335	535	73	19	159	72	298	143	206	109	53	42	108	11	239	248	137	360
81	6.692	89.50803	w/o MS2: Sodium Pyruvate	[M+H]+	0.04	Normalized unit: Intensity; Annotation method: VS17_POS_predict_3; Tag: Misannotation	null	null	null	5.77	zblank23071801_FDDAp	89.50803:2598 89.61803:25 89.93964:16 89.99917:59 90.00994:185 90.49728:143 90.50598:513 90.54005:63 91.05708:27 91.50449:125	68.98949:23 70.98938:18	22	130	95	36	77	4	110	65	17	30	27	14	95	66	175	40	90	115	112	86	38	118	245	140
82	6.055	89.50809	w/o MS2: Sodium Pyruvate	[M+H]+	0.04	Normalized unit: Intensity; Annotation method: VS17_POS_predict_3; Tag: Overannotation	null	null	null	7.59	zblank23071801_FDDAp	89.50809:3796 89.71484:16 89.93584:27 89.94177:70 89.97684:43 90.00746:230 90.01736:80 90.14916:37 90.49906:78 90.50921:836 90.54240:38 90.55604:24 91.00651:25 91.45872:66 91.49902:21 91.50433:56 91.51176:91	79.00035:30	45	39	54	67	69	62	32	104	146	27	49	107	16	14	118	14	36	1	38	54	108	221	344	113
83	7.174	89.50811	w/o MS2: Sodium Pyruvate	[M+H]+	0.04	Normalized unit: Intensity; Annotation method: VS17_POS_predict_3; Tag: Misannotation	null	null	null	7.01	zblank23071801_FDDAp	89.50811:2902 89.93955:41 89.99618:28 90.00420:147 90.01147:101 90.01594:145 90.07279:59 90.50417:385 90.51083:409 91.00755:54 91.49410:38 91.50158:322 91.50988:277	92.00043:16	68	21	17	105	109	16	61	84	35	34	44	34	194	14	65	60	39	202	116	106	248	65	84	68
84	4.918	89.5082	w/o MS2: Sodium Pyruvate	[M+H]+	0.04	Normalized unit: Intensity; Annotation method: VS17_POS_predict_3; Tag: Misannotation	null	null	null	6.08	zblank23071801_FDDAp	89.50820:2742 89.52068:137 89.94749:39 90.00797:55 90.01842:85 90.06125:33 90.50680:240 90.77254:22 90.80353:28 90.98390:49 91.01029:61 91.50114:28 91.50636:55	91.97101:20	90	133	110	43	160	34	212	121	467	135	110	152	104	184	169	78	50	93	38	31	42	295	99	58
85	5.571	89.50948	w/o MS2: Sodium Pyruvate	[M+H]+	0.04	Normalized unit: Intensity; Annotation method: VS17_POS_predict_3; Tag: Misannotation	null	null	null	4.62	zblank23071801_FDDAp	89.50249:750 89.50948:1697 89.94128:37 89.94936:43 90.00011:45 90.01200:213 90.01976:86 90.50394:146 90.52821:41 91.00445:20 91.50529:36 91.51311:18	69.99246:19 89.50952:17	123	42	138	22	78	74	111	5	82	96	161	5	61	100	7	25	22	13	150	275	278	202	26	260
86	8.085	89.51556	w/o MS2: Sodium Pyruvate	[M+H]+	0.04	Normalized unit: Intensity; Annotation method: VS17_POS_predict_3	-1	-1	-1	5.18	07_FDDAp	89.51556:358 89.93157:34 90.05829:18 90.50697:371 91.01380:18 91.50056:55 91.51112:133	null	13	52	20	6	111	48	282	43	8	10	13	30	18	8	42	11	6	30	91	48	165	92	87	9
87	4.052	89.94093	Unknown	[M+H]+	0.04	Normalized unit: Intensity	null	null	null	7.66	03_FDDAp	89.94093:323 90.04945:23 90.50856:25 90.90050:20 91.04724:27 91.50465:22	null	145	187	624	252	107	705	238	186	241	63	50	279	89	304	201	78	313	219	72	178	278	214	167	230
88	2.635	90.05238	w/o MS2: BETA-ALANINE	[M+H]+	0.48	Normalized unit: Intensity; Annotation method: VS17_POS_predict_3	-1	-1	-1	7.96	18_FDDAp	90.04824:30 90.05605:129 90.50722:16 91.50722:27	null	916	887	1083	1268	1104	1180	1408	1257	576	741	719	811	852	709	1045	1315	818	899	1090	1052	592	300	531	536
89	0.929	90.05505	w/o MS2: L-Alanine	[M-C6H10O5+H]+	0.89	Normalized unit: Intensity; Annotation method: VS17_POS_predict_3; Tag: Misannotation	1	0.75	0.75	73.38	02_FDDAp	90.05505:3085 91.05037:40 91.05799:45 91.06410:67 91.08540:16 91.76482:18	90.05132:27 90.05832:106	19128	20745	19075	21392	19000	17485	20821	17265	24223	26678	26763	27491	17941	15599	15928	15210	14680	14800	15020	13669	17186	17836	17056	20155
90	9.486	90.50473	Unknown	[M+H]+	0.04	Normalized unit: Intensity	null	null	null	7.39	QC1_FDDAp	90.50473:649 90.51202:588 91.00341:50 91.00957:79 91.07164:38 91.50414:74 92.00455:199 92.49786:67	null	195	917	305	526	532	645	217	479	437	486	293	1377	406	298	619	321	286	182	274	317	1630	259	617	252
91	1.01	91.0395	w/o MS2: DL-Glyceraldehyde	[M+2H]2+	0.11	Normalized unit: Intensity; Annotation method: VS17_POS_predict_3	-1	-1	-1	5.36	QC2_FDDAp	91.03975:91 91.04745:33 91.19182:17	null	108	316	102	115	420	676	479	198	1112	665	754	1547	22	406	322	307	12	592	468	356	479	1026	381	563
92	1.978	91.04514	w/o MS2: Methoxyacetic acid	[M+H]+	0.04	Normalized unit: Intensity; Annotation method: VS17_POS_predict_3	-1	-1	-1	4.78	07_FDDAp	91.04514:103 91.05472:90 91.06124:26 91.60239:28 92.65308:16 93.03110:21	null	221	446	211	85	378	514	662	412	489	216	434	405	727	595	483	421	576	205	200	296	142	40	354	529
93	4.219	91.05372	w/o MS2: 4-Methylphenol	[M+H]+	0.85	Normalized unit: Intensity; Annotation method: VS17_POS_predict_3; Tag: Misannotation	-1	-1	-1	19.8	06_FDDAp	91.05502:1011 91.97419:18 93.03385:43	null	2417	4223	2116	3389	2802	5111	4891	3337	3203	2216	2648	2294	2972	3741	2282	3253	2560	2255	2356	1980	3176	2414	2771	2464
94	3.437	91.05658	w/o MS2: o-Toluidine	[M+H]+	0.85	Normalized unit: Intensity; Annotation method: VS17_POS_predict_3	-1	-1	-1	11.9	19_FDDAp	91.05411:400 93.07454:64	null	2578	2978	1763	2089	2237	2817	3120	1965	2494	1349	2186	1748	1905	2073	2145	1852	1501	1805	1457	1518	1826	1463	2260	1708
95	6.067	91.05692	w/o MS2: N-(1,3-Dioxo-2,3-dihydro-1H-isoindol-5-yl)-2-phenylacetamide	[M+H]+	0.04	Normalized unit: Intensity; Annotation method: VS17_POS_predict_3	-1	-1	-1	6.34	09_FDDAp	91.05228:158 91.05692:175 91.13322:26 93.05947:17	null	419	244	392	416	276	327	557	423	545	271	372	555	46	193	187	186	149	171	169	160	360	296	327	472
96	4.551	91.06142	w/o MS2: 4-Methylphenol	[M+H]+	0.11	Normalized unit: Intensity; Annotation method: VS17_POS_predict_3	-1	-1	-1	8.81	13_FDDAp	91.05772:185 91.50440:19 92.50212:41	null	811	718	327	494	1288	1282	988	1101	874	826	727	917	709	720	551	816	701	465	426	611	660	720	698	1085
97	3.936	91.06361	w/o MS2: m-Toluidine	[M+H]+	0.22	Normalized unit: Intensity; Annotation method: VS17_POS_predict_3	-1	-1	-1	9.56	15_FDDAp	91.05429:403 91.06165:86 91.06849:16 92.96056:16 93.02173:30	null	1536	2065	1243	1561	1909	1970	2036	873	1204	905	1249	576	2143	1406	1791	1687	1718	1445	1477	2033	589	980	1402	1532
98	8.935	92.50386	Unknown	[M+H]+	0.04	Normalized unit: Intensity	null	null	null	6.49	zblank23071801_FDDAp	92.49784:19 92.50386:149 92.51248:98 92.96528:65 92.97395:155 93.97254:43	null	14	36	22	30	3	12	6	5	26	30	78	9	27	33	32	32	32	156	9	36	12	21	9	4
99	9.825	92.51062	Unknown	[M+H]+	0.04	Normalized unit: Intensity	null	null	null	7.5	QC1_FDDAp	92.50086:108 92.50967:241 92.96278:34 92.97066:17 93.07229:63 94.00071:51 94.01746:17	null	18	12	40	38	81	18	33	8	25	3	7	13	32	48	62	4	7	33	21	34	143	48	37	48
100	1.011	93.05284	w/o MS2: N-(4-Amino-3-methoxyphenyl)methanesulfonamide	[M+H]+	0.07	Normalized unit: Intensity; Annotation method: VS17_POS_predict_3	-1	-1	-1	4.78	12_FDDAp	93.05457:368 93.06200:74 94.05789:36 94.06524:69 94.48042:18 95.00286:21 95.01483:19 95.05998:54	null	203	63	25	30	740	776	844	815	567	732	944	945	249	168	127	40	69	64	129	145	325	172	78	399
101	5.38	93.06941	w/o MS2: (2-Methoxyphenyl)-N-(2-thienylmethyl)methanamine	[M+H]+	0.89	Normalized unit: Intensity; Annotation method: VS17_POS_predict_3; Tag: Misannotation	0.61	0.88	0.49	54.29	11_FDDAp	93.07221:2552 94.06128:22 94.07091:156 94.08082:51 94.82034:27 95.04375:16 95.06739:30 95.08373:167 95.08870:172	77.03786:27	14439	15953	9984	11730	8644	11201	11571	10230	8870	11847	12852	9967	7737	6916	6829	9004	7212	9332	7915	9565	5760	7763	7694	8729
102	2.508	93.06944	w/o MS2: (2-Methoxyphenyl)-N-(2-thienylmethyl)methanamine	[M+H]+	0.04	Normalized unit: Intensity; Annotation method: VS17_POS_predict_3	-1	-1	-1	5.92	07_FDDAp	93.06944:325 94.95789:62 95.04420:26 95.05762:17 95.11548:38	null	299	113	204	343	561	638	909	607	193	118	195	239	231	252	320	342	204	70	230	219	44	155	227	182
103	1.028	95.01528	w/o MS2: 3-Furancarboxylic acid	[M+H-NH3]+	0.15	Normalized unit: Intensity; Annotation method: VS17_POS_predict_3	-1	-1	-1	5.47	10_FDDAp	95.01254:343 95.02148:128 95.06129:25 95.06593:27 95.25055:18 95.62678:21 96.02018:60 96.03756:16 96.05338:52 96.06673:52 97.00857:25 97.02910:3144 97.08286:64	null	23	70	18	177	186	63	341	406	1306	1398	1551	1262	113	137	77	67	90	13	69	194	177	281	286	300
104	4.425	95.04406	w/o MS2: SORBATE	[M+H]+	0.04	Normalized unit: Intensity; Annotation method: VS17_POS_predict_3	-1	-1	-1	3.78	QC4_FDDAp	95.04406:168 95.05603:105 95.06104:42 95.08368:16 95.97565:20 96.95911:197 96.96567:389 97.02260:33 97.03082:48 97.07093:23 97.10746:43	null	568	859	301	400	393	682	510	1592	273	1501	679	517	554	740	481	447	247	473	257	552	540	643	397	726
105	4.339	95.04489	w/o MS2: Phenol	[M+H]+	0.19	Normalized unit: Intensity; Annotation method: VS17_POS_predict_3	-1	-1	-1	5.97	QC2_FDDAp	95.03996:16 95.04993:300 95.05756:64 95.08791:86 95.96779:17 96.52140:110 96.95649:301 96.96204:1071 97.02112:16 97.03118:73 97.05990:21 97.07944:31 97.09764:16	null	619	752	1182	1008	1143	1685	1898	543	1331	848	1758	786	581	357	380	166	809	332	571	715	374	934	865	369
106	1.002	95.05755	w/o MS2: 3-Aminopyridine	[M+H]+	0.07	Normalized unit: Intensity; Annotation method: VS17_POS_predict_3	-1	-1	-1	4.3	03_FDDAp	95.05424:85 95.06291:143 95.87041:18 96.04575:18 96.05207:52 97.00238:16 97.01434:105 97.03031:970 97.04683:137 97.07854:107	null	234	364	932	736	617	275	573	800	477	574	956	115	525	434	927	778	857	595	868	877	325	41	378	785
107	5.379	95.08876	w/o MS2: 1,2,3,6-Tetrahydrobenzylalcohol	[M+H]+	0.63	Normalized unit: Intensity; Annotation method: VS17_POS_predict_3	-1	-1	-1	6.88	05_FDDAp	95.07685:51 95.08550:310 95.09657:136 95.30817:25 95.57703:38 95.99837:59 96.07837:129 96.09320:222 96.16451:29 96.50025:19 96.65123:23 96.94704:22 96.95245:33 96.96278:61 96.97565:40 96.98235:20 97.00961:21 97.03169:258 97.06602:48 97.08215:16 97.08904:57 97.10166:292 97.11474:54	null	2319	2310	1571	2190	1653	2124	1668	2232	2333	1963	2603	1913	1277	1152	1487	1890	804	1553	1449	2010	1183	1337	1229	737
108	3.513	95.09031	w/o MS2: exo-Norborneol	[M+H]+	0.04	Normalized unit: Intensity; Annotation method: VS17_POS_predict_3	-1	-1	-1	7.92	07_FDDAp	95.08629:131 95.09031:327 95.09748:89 96.96100:127 97.02676:139 97.06963:68 97.09752:58	null	359	459	216	466	1504	1830	2655	1468	758	940	880	951	543	376	1053	273	1114	1069	640	1341	804	1014	1186	1371
109	5.378	96.07996	Unknown	[M+H]+	0.81	Normalized unit: Intensity	null	null	null	13.39	03_FDDAp	96.08174:561 96.08994:145 96.96442:261 97.02033:32 97.02772:76 97.08481:82 97.09324:55 97.10534:147 97.11468:58 97.78550:21 97.95640:30 97.97768:33	null	2843	2804	2913	2512	1153	2542	2490	2022	1645	1723	2525	1192	1661	1423	1439	2113	1451	1870	1343	1835	1044	1784	957	1445
110	3.562	96.08176	Unknown	[M+H]+	0.89	Normalized unit: Intensity	null	null	null	12.94	19_FDDAp	96.07881:252 96.08334:588 96.95103:93 96.96163:534 97.03265:39 97.06779:25 97.08148:22 97.73338:21 97.95886:58 97.96666:158	null	2124	2164	1753	1615	2185	1924	2835	1255	880	1165	1596	1716	1101	1385	677	1416	1782	1840	2479	1866	1402	1532	1202	1395
111	3.169	96.08282	w/o MS2: 2,4-bis(Ethylamino)-6-diethylamino-1,3,5-triazine	[M+H]+	0.81	Normalized unit: Intensity; Annotation method: VS17_POS_predict_3	-1	-1	-1	13.35	15_FDDAp	96.08247:278 96.95316:28 96.96151:51 96.97429:70 96.98219:398 97.02683:17 97.07695:43 97.10136:35 97.97116:120 98.07772:25	null	2192	1169	1514	1430	2378	2083	2294	2294	2649	1567	2158	2468	712	1641	752	1698	874	1051	1090	937	2432	1064	1115	1753
112	2.728	96.08648	Unknown	[M+H-H2O]+	0.04	Normalized unit: Intensity	null	null	null	8.18	05_FDDAp	96.07991:82 96.08648:289 96.58074:89 96.95599:220 96.96409:204 96.97186:122 96.97983:18 97.01996:16 97.02781:73 97.94436:21 97.96151:61 98.00754:16 98.06756:34	null	146	181	118	193	757	518	554	482	99	515	99	394	132	173	250	126	189	177	138	181	167	250	71	319
113	0.701	96.95936	Unknown	[M+2H]+	0.37	Normalized unit: Intensity; Tag: Overannotation	null	null	null	10.46	10_FDDAp	96.95631:522 96.96173:790 96.96619:324 96.97617:70 97.94378:26 97.96578:703 97.97138:903 98.96432:127 98.97389:82	97.97005:23	8044	4812	7141	6687	5463	4514	7907	7768	5678	6226	5658	6389	5235	6136	5131	7312	6666	8623	4764	2285	5583	6906	5252	5278
114	0.669	96.95953	Unknown	[M+H]+	0.3	Normalized unit: Intensity; Tag: Overannotation	null	null	null	7.58	13_FDDAp	96.96302:1545 96.98094:32 97.02953:40 97.09922:45 97.66338:31 97.76971:34 97.95734:214 97.96876:1360 97.97934:177 98.02502:20 98.95848:68 98.96304:38 99.04451:34 99.05862:26 99.06372:28	null	7709	6622	6810	6685	5184	5250	8090	7768	4990	2548	3993	2205	5370	6312	3045	7312	7553	4661	3903	2285	3573	6375	1554	6507
115	2.913	96.96128	Unknown	[M+H]+	0.04	Normalized unit: Intensity; Tag: Misannotation	null	null	null	3.7	QC1_FDDAp	96.95509:309 96.96128:918 96.96828:362 97.02842:77 97.06502:51 97.07310:36 97.96854:521 98.97072:24 98.98600:51	null	3165	5389	3835	6914	5701	6418	3638	7082	7261	6512	8346	3861	5766	4759	5013	6153	7312	8748	2291	5721	5024	5337	4546	4777
116	1.044	96.96243	Unknown	[M+H]+	0.11	Normalized unit: Intensity; Tag: Misannotation	null	null	null	11.23	zblank23071802_FDDAp	96.96011:1598 96.96719:647 97.02145:91 97.96873:1827 98.60349:17 98.96323:74 98.96969:25	null	227	148	805	212	281	262	201	181	219	155	274	246	362	350	198	261	164	177	206	672	391	385	136	187
117	0.555	96.96283	Unknown	[M+H]+	0.07	Normalized unit: Intensity; Tag: Overannotation	null	null	null	2.14	QC2_FDDAp	96.96283:1066 96.96889:276 97.46241:18 97.93056:35 97.94228:50 97.95789:76 97.96632:569 97.97311:871 98.93515:27 98.95902:60 98.96955:87	null	3271	1873	5479	1418	5471	6226	2307	4517	6514	1993	3286	3468	5604	4168	2112	2902	4343	2935	4310	4831	3448	3392	4883	1660
118	4.998	97.02711	w/o MS2: Furfural	[M+H]+	0.07	Normalized unit: Intensity; Annotation method: VS17_POS_predict_3	-1	-1	-1	7.32	02_FDDAp	97.02052:70 97.02815:315 97.03520:54 97.06139:70 97.06465:34 97.95334:52 97.96999:346 98.05580:20 98.07101:19 99.04193:17 99.05476:44 99.07726:32	null	1116	1653	991	1356	981	1611	1453	1527	1020	923	949	611	1075	1364	925	1244	599	1042	826	1099	932	927	896	1127
119	1.016	97.03069	w/o MS2: Propionic acid	[M+H]+	0.89	Normalized unit: Intensity; Annotation method: VS17_POS_predict_3	-1	-1	-1	13.99	16_FDDAp	97.03011:857 97.07381:25 98.03458:90 98.06209:20 98.07293:25 98.08846:24 98.87608:20 98.98206:42 99.02688:26 99.04488:641 99.05724:83 99.06606:49 99.07695:25	null	6707	8773	7540	5732	9697	9772	10310	9375	21755	22456	20244	24455	9949	10347	9799	8734	9010	7764	8893	8824	11674	9115	9532	11458
120	1.985	97.03179	w/o MS2: Propionic acid	[M+H]+	0.3	Normalized unit: Intensity; Annotation method: VS17_POS_predict_3	-1	-1	-1	8.29	11_FDDAp	97.03012:511 97.05318:17 97.08138:16 97.94616:34 97.95828:17 97.96435:17 97.97041:20 97.97478:40 98.05946:16 98.96143:25 98.98090:66 98.98763:40 99.04303:171 99.08138:19	null	1687	1389	1607	1643	826	1044	1379	1523	1704	1872	1497	1719	2692	2950	3468	3298	1528	1942	2048	2439	1753	1847	1782	1600
121	0.8	97.0789	w/o MS2: 1,2-Dimethylimidazole	[M+H]+	0.37	Normalized unit: Intensity; Annotation method: VS17_POS_predict_3	-1	-1	-1	7.54	07_FDDAp	97.07598:587 97.08432:53 97.95406:21 97.96727:170 97.97458:219 98.02272:26 98.05884:23 98.06596:18 98.08515:18 98.52596:38 98.97130:19 99.08733:16	null	1440	1155	1880	1437	1805	1909	2069	1419	91	170	190	140	1832	1343	1490	2040	1423	1905	1466	1423	865	1372	1463	1442
122	5.375	97.09868	w/o MS2: Cycloheptanol	[M+H]+	0.37	Normalized unit: Intensity; Annotation method: VS17_POS_predict_3	-1	-1	-1	8.45	01_FDDAp	97.10115:286 97.10764:57 97.96663:49 98.10202:20 98.11005:30 98.28835:17 98.31581:20 98.86118:21 98.95553:18 99.01999:19 99.04423:74	null	1455	1195	1686	1775	1216	1285	1321	1332	952	1274	1765	1373	764	706	805	964	716	1385	922	963	1254	1045	825	1249
123	2.276	97.10214	w/o MS2: trans-2-Methylcyclohexanol	[M+H]+	0.26	Normalized unit: Intensity; Annotation method: VS17_POS_predict_3	-1	-1	-1	6.95	17_FDDAp	97.10078:124 97.10824:58 97.96207:96 97.97014:426 97.98028:85 98.02667:25 98.05505:35 98.06844:30 98.10625:23 98.50551:28 98.94685:17 98.96381:25 98.98441:24	null	446	493	584	388	962	740	723	757	152	375	476	262	387	336	416	322	633	431	393	485	331	458	268	532
124	3.655	97.10235	w/o MS2: Pimelic acid	[M+H]+	0.22	Normalized unit: Intensity; Annotation method: VS17_POS_actual_2	-1	-1	-1	9.83	13_FDDAp	97.09983:264 97.95190:19 97.96049:99 97.97164:69 97.99233:17 98.03558:20 98.10197:123 98.96101:30 98.96913:16 99.03471:21	null	696	739	1082	841	1944	1198	1599	1185	378	230	672	400	1024	1258	1265	1595	633	977	573	1062	584	585	1030	678
125	3.967	97.10286	w/o MS2: Pimelic acid	[M+H]+	0.15	Normalized unit: Intensity; Annotation method: VS17_POS_actual_2	-1	-1	-1	8.05	13_FDDAp	97.10109:227 97.96754:194 97.97211:101 97.97910:28 98.06253:26 98.30455:23 98.95674:25 98.96305:17 98.97372:21 99.05450:16 99.07890:58	null	230	88	230	127	894	884	1204	1057	388	332	216	334	662	499	287	238	672	614	546	916	917	422	457	196
126	1.748	97.96861	Unknown	[M+H]+	0.04	Normalized unit: Intensity; Tag: Misannotation	null	null	null	4.92	12_FDDAp	97.96656:684 97.97478:265 97.98562:20 98.06848:20 98.13960:17 98.17050:26 98.20637:16 98.54444:26 98.95666:18 98.97192:29 98.98081:66 98.98595:35 99.04278:112 99.92918:57 99.95795:17 99.97129:132 99.98174:36 100.03314:18 100.04364:24 100.04974:34	null	2293	4144	2362	1924	3226	2993	2746	2468	1663	693	2101	5308	2680	2651	822	1895	2676	2543	1907	1050	1937	3085	3102	2914
127	0.701	97.96927	Unknown	[M+H]+	0.41	Normalized unit: Intensity; Tag: Overannotation	null	null	null	20.04	07_FDDAp	97.96333:268 97.97237:1441 98.95926:49 98.96959:22 98.97766:23 99.08735:136 99.32070:20 99.95106:23 99.97155:220 99.98133:45	null	10849	7877	7212	8242	4734	5380	7513	13012	8343	9998	10902	6449	7253	7424	6970	6488	7503	8839	8497	6704	6687	6659	7316	8507
128	0.666	97.96965	Unknown	[M+H]+	0.22	Normalized unit: Intensity; Tag: Overannotation	null	null	null	12.97	QC1_FDDAp	97.96323:551 97.97061:1430 98.94521:17 98.95966:54 98.96494:226 98.97812:36 99.05084:20 99.08764:133 99.91488:18 99.95718:56 99.96649:215 99.97339:224 100.04118:28	85.93167:24	10670	8030	4875	4625	3767	6328	2368	12893	4222	2202	10902	3695	5189	3861	4381	4555	7416	8715	8679	2580	6222	2847	3120	3680
129	1.927	98.0589	w/o MS2: N-Cyclohexyl-1-pyrrolidinecarboxamide	[M+H]+	0.04	Normalized unit: Intensity; Annotation method: VS17_POS_predict_3	-1	-1	-1	3.47	07_FDDAp	98.05141:47 98.05890:294 98.06610:100 98.09285:24 98.96924:33 99.01184:20 99.04532:42 99.07456:21 99.07920:20 99.43099:26 99.93459:41 99.96445:33 99.97415:64 100.03735:21 100.07162:38	null	195	620	585	339	582	285	985	601	408	707	607	732	416	443	385	81	761	137	372	325	809	431	429	562
130	1.036	98.05987	w/o MS2: N-Cyclohexyl-1-pyrrolidinecarboxamide	[M+H]+	0.41	Normalized unit: Intensity; Annotation method: VS17_POS_predict_3	-1	-1	-1	4.61	05_FDDAp	98.04996:33 98.05904:229 98.07231:19 98.10280:21 98.98230:29 99.00891:28 99.03219:35 99.04195:388 99.04937:254 99.05947:25 99.08762:212 100.03701:18 100.04453:84 100.08435:24 100.16756:24	null	1367	1578	814	255	1037	1684	1415	1225	1460	1056	1657	1815	1425	1240	632	997	945	693	1042	1159	824	854	1927	1458
131	2.398	98.06073	w/o MS2: N-Cyclohexyl-1-pyrrolidinecarboxamide	[M+H]+	0.37	Normalized unit: Intensity; Annotation method: VS17_POS_predict_3	-1	-1	-1	5.47	QC2_FDDAp	98.06113:330 98.96360:25 99.04021:30 99.04482:77 99.05289:122 99.07743:21 99.08356:33 99.96852:52 100.07391:21 100.11028:76	null	712	947	544	900	734	944	1032	973	597	681	412	663	556	764	416	609	736	742	510	611	712	508	833	963
132	7.73	98.51048	Unknown	[M+H]+	0.04	Normalized unit: Intensity	null	null	null	5.15	11_FDDAp	98.51048:324 98.52148:88 98.94719:19 98.95399:58 98.96676:97 98.98905:41 99.49919:35 99.50896:126 99.51443:284 99.95097:22 99.96078:65 99.97153:89 99.97842:106 100.01020:23 100.11456:33 100.50019:44 100.50570:148 100.51223:75	null	57	17	34	26	14	72	9	136	171	21	249	22	82	137	21	8	10	17	5	13	55	11	8	46
133	5.571	98.51113	Unknown	[M+H]+	0.04	Normalized unit: Intensity; Tag: Overannotation	null	null	null	3.06	zblank23071801_FDDAp	98.51113:1537 98.51929:391 98.53025:122 98.55569:20 98.95119:19 98.96135:32 98.96932:27 98.97357:30 99.01276:63 99.51228:214 99.65607:24 99.91427:33 99.93208:21 99.96164:143 99.96824:140 99.97720:147 100.08399:22 100.09648:115 100.50690:70 100.51113:168	null	32	229	42	45	0	25	50	64	306	13	47	21	10	38	25	102	40	110	160	41	105	38	213	33
134	7.174	98.51206	Unknown	[M+H]+	0.04	Normalized unit: Intensity; Tag: Overannotation	null	null	null	3.29	zblank23071801_FDDAp	98.51206:1860 98.52464:110 98.68041:16 98.95525:63 98.96335:21 99.01585:93 99.02523:61 99.04521:39 99.05888:28 99.51278:1003 99.93871:37 99.96925:321 99.98020:156 100.00404:28 100.01661:44 100.02366:26 100.08205:20 100.50837:146	null	54	42	13	99	25	51	14	20	17	42	64	11	7	31	56	10	70	27	68	60	224	43	38	33
135	5.077	98.51252	Unknown	[M+H]+	0.04	Normalized unit: Intensity; Tag: Overannotation	null	null	null	4.12	zblank23071801_FDDAp	98.51252:2276 98.58730:16 98.84693:23 98.96294:44 98.97162:49 99.01011:188 99.01862:322 99.08089:93 99.51394:514 99.61803:26 99.62466:18 99.94497:16 99.96332:17 99.97012:132 100.01743:56 100.07419:23 100.18096:18 100.51030:94	null	89	70	94	81	0	69	44	77	16	8	40	30	293	30	57	65	79	58	41	95	154	198	74	11
136	6.055	98.51298	Unknown	[M+H]+	0.04	Normalized unit: Intensity; Tag: Overannotation	null	null	null	4	zblank23071801_FDDAp	98.51298:2486 98.53018:57 98.95934:22 99.01281:283 99.01947:154 99.08173:72 99.50876:204 99.51792:134 99.97318:242 100.00625:72 100.01241:17 100.50005:47 100.51418:171 100.52048:72	null	28	24	10	90	62	52	246	65	50	62	12	100	77	11	30	61	81	32	27	38	7	302	554	143
137	5.408	98.51317	Unknown	[M+H]+	0.04	Normalized unit: Intensity; Tag: Overannotation	null	null	null	2.3	zblank23071801_FDDAp	98.51317:1395 98.96059:39 98.97102:79 99.01273:421 99.05891:17 99.07385:44 99.51288:869 99.53059:60 99.96395:39 99.97144:88 99.97934:52 100.01224:41 100.02016:37 100.51077:121	68.99994:28	22	20	44	0	53	45	32	258	24	3	10	0	11	41	145	168	50	52	198	0	37	24	29	69
138	4.918	98.51344	Unknown	[M+H]+	0.04	Normalized unit: Intensity; Tag: Overannotation	null	null	null	3.75	zblank23071801_FDDAp	98.51344:2407 98.53562:63 98.95947:43 98.97366:24 99.00443:22 99.01387:224 99.04926:26 99.08051:20 99.08741:83 99.36272:17 99.51354:487 99.53816:23 99.96988:151 99.97862:44 100.00419:19 100.01284:221 100.08484:25 100.51328:117	71.93855:16 74.93453:18	161	45	28	65	0	63	31	36	33	6	65	37	55	59	300	103	15	40	46	23	104	114	84	278
139	6.692	98.51357	Unknown	[M+H]+	0.04	Normalized unit: Intensity; Tag: Overannotation	null	null	null	5.35	zblank23071801_FDDAp	98.51357:3147 98.53579:18 98.82897:17 98.95121:19 98.96030:66 98.96722:186 99.01031:256 99.01758:128 99.05486:60 99.51083:327 99.51755:183 99.52538:36 99.96116:16 99.96774:80 99.97340:36 99.98146:25 100.07381:23 100.08164:42 100.50069:23 100.50909:155 100.52125:66	68.99294:57 77.99999:24 79.00317:33	42	15	37	19	70	37	26	6	120	58	32	14	15	29	36	17	46	20	35	25	65	41	98	25
140	3.516	98.51362	Unknown	[M+H]+	0.04	Normalized unit: Intensity; Tag: Overannotation	null	null	null	3.98	zblank23071801_FDDAp	98.51362:2206 98.53630:19 98.96162:38 98.98185:64 99.01324:276 99.51203:341 99.51849:373 99.96404:35 99.97128:19 99.97800:26 100.00872:24 100.03897:29 100.50674:25	null	20	108	0	18	6	6	290	61	57	0	68	170	128	34	6	190	27	16	20	108	112	253	32	194
141	4.431	98.51409	Unknown	[M+H]+	0.04	Normalized unit: Intensity; Tag: Overannotation	null	null	null	4.39	zblank23071801_FDDAp	98.51409:2361 98.55328:18 98.96215:68 98.97387:58 98.98491:33 99.01669:486 99.03668:29 99.04601:25 99.07331:17 99.08468:116 99.51058:400 99.51740:190 99.56149:33 99.94900:23 99.95919:19 99.96725:166 99.97421:85 100.01032:20 100.01855:59 100.05551:16 100.06776:16 100.50922:257 100.51654:97	68.99385:24	154	14	3	18	147	76	51	165	45	9	79	86	61	30	194	94	22	120	57	20	110	494	66	167
142	9.014	98.51486	Unknown	[M+H]+	0.04	Normalized unit: Intensity	null	null	null	7.06	03_FDDAp	98.51486:231 98.95383:137 98.96888:212 99.07903:17 99.48801:29 99.50517:36 99.51138:184 99.89445:24 99.95282:20 99.97018:442 100.00660:25 100.08227:37 100.51117:45	null	54	30	264	20	11	14	13	7	48	9	8	18	8	18	26	57	22	60	8	6	200	20	11	34
143	4.752	99.03877	w/o MS2: Propan-2-yl 6-O-(4-carboxy-3-hydroxy-3-methylbutanoyl)-.beta.-D-glucopyranoside	[M+H]+	0.04	Normalized unit: Intensity; Annotation method: VS17_POS_predict_3	-1	-1	-1	5.07	01_FDDAp	99.03877:290 99.04479:200 99.06903:28 99.95457:35 99.97231:116 100.50830:18 100.96165:77 100.99037:27 101.07286:55 101.11042:46	null	1035	824	1225	991	1576	1322	1302	948	688	681	1038	292	700	737	1225	758	561	763	1195	758	994	735	936	629
144	1.013	99.04452	w/o MS2: 2-Hydroxyethyl acrylate	[M+H]+	0.89	Normalized unit: Intensity; Annotation method: VS17_POS_predict_3	-1	-1	-1	9.53	05_FDDAp	99.04117:358 99.05322:152 99.10045:16 99.96587:16 100.03701:18 100.04630:40 100.07271:22 100.07944:30 100.78527:27 101.02029:103 101.02956:66 101.04697:58 101.05374:38 101.07176:388 101.08350:17 101.09847:19	null	3805	3429	3780	3503	6280	5450	3960	4184	9416	10366	9424	9411	5981	5219	4691	4584	5438	3828	4276	4193	4454	5129	4873	4085
145	2.127	99.04573	w/o MS2: alpha-Methylene-gamma-butyrolactone	[M+H]+	0.78	Normalized unit: Intensity; Annotation method: VS17_POS_predict_3; Tag: Misannotation	-1	-1	-1	10.1	16_FDDAp	99.04473:1334 99.05490:78 99.08111:18 99.08779:46 99.59362:16 99.95736:47 100.02695:56 100.04475:39 100.05543:68 100.07803:36 101.02288:43 101.05561:29 101.11037:16	null	2522	2369	2893	2214	1601	2245	1988	1742	1593	1876	1858	1612	4130	4304	4793	5633	3417	3043	3191	3149	2921	2522	2047	3110
146	8.57	99.50947	Unknown	[M+H]+	0.04	Normalized unit: Intensity	null	null	null	5	15_FDDAp	99.50947:739 99.51518:228 99.52950:34 99.63612:19 99.95135:18 99.97133:690 100.01424:89 100.04485:20 100.49376:37 100.50944:206 100.51823:35 100.59229:16 100.92934:23 100.95314:38 100.98047:21 101.01005:45 101.05370:35 101.06984:187 101.12435:19 101.44158:27 101.50493:23	null	259	193	241	131	165	197	157	401	183	930	196	90	164	70	1286	179	230	141	196	118	233	743	111	985
147	6.221	99.5109	Unknown	[M+H]+	0.04	Normalized unit: Intensity	null	null	null	4.04	06_FDDAp	99.50314:81 99.51090:379 99.51785:342 99.52704:38 99.96915:117 99.97530:49 100.00951:21 100.45714:22 100.51001:72 100.75221:16 100.87358:20 100.94638:59 101.06262:22 101.07367:57 101.10019:18 101.22672:18	null	294	83	139	139	58	882	98	108	52	146	370	54	71	124	212	314	104	145	97	160	235	113	598	94
148	9.933	99.51267	Unknown	[M+H]+	0.04	Normalized unit: Intensity; Tag: Overannotation	null	null	null	5.48	03_FDDAp	99.51267:1216 99.51954:200 99.67656:16 99.95464:16 99.96135:120 99.96903:651 100.01099:154 100.50449:236 100.51071:328 100.51659:118 100.95425:23 100.96136:106 100.97662:89 101.01310:149 101.06583:140 101.07409:120 101.09538:27 101.11024:36 101.51405:57	71.98906:28	426	122	1133	382	356	388	186	428	1105	183	414	509	1712	479	376	175	302	418	1052	160	373	526	562	534
149	0.665	99.96902	Unknown	[M+H]+	0.11	Normalized unit: Intensity	null	null	null	3.78	QC3_FDDAp	99.96743:152 99.97121:440 100.04334:24 100.93060:91 100.94572:30 100.96838:71 100.97862:16 101.09566:20 101.93938:122 101.94921:20 101.96518:90 101.97301:63 102.04976:113	null	1167	1048	1124	472	1644	780	2555	2275	980	344	1544	750	1488	709	619	385	549	1960	1203	279	2177	1012	3048	627
150	0.708	99.97176	Unknown	[M+H]+	0.19	Normalized unit: Intensity	null	null	null	4.65	QC2_FDDAp	99.97123:493 100.93036:24 101.07339:16 101.93497:16 101.94329:33 101.94952:25 101.95860:32 101.96756:27 101.97591:36 102.01134:30	null	1287	1081	1582	1646	1839	1528	2555	2275	1736	1649	1298	1764	1774	1570	1632	1739	1709	2216	1071	1051	2276	1511	3051	1873
151	1.959	100.07796	w/o MS2: Diethylcarbamazine	[M+H]+	0.04	Normalized unit: Intensity; Annotation method: VS17_POS_predict_3	-1	-1	-1	8.91	12_FDDAp	100.07161:122 100.07796:347 100.08691:98 100.10868:77 100.95825:55 100.96745:39 101.00816:71 101.02266:985 101.03140:321 101.06584:24 101.07825:16 101.09632:26 101.93570:16 101.94691:54 101.96478:17 102.05132:36 102.06244:24	null	144	219	27	122	579	979	1230	841	792	976	951	1092	225	265	314	9	65	179	178	74	370	209	391	590
152	2.576	100.08105	w/o MS2: 2-Piperidone; CE0; XUWHAWMETYGRKB-UHFFFAOYSA-N	[M+H]+	0.74	Normalized unit: Intensity; Annotation method: VS17_POS_predict_3; Tag: Misannotation	1	0.75	0.75	5.01	06_FDDAp	100.07587:841 100.08831:100 100.31943:26 101.06367:32 101.07093:28 101.07924:48 101.08617:55 101.10584:16 101.95536:16 101.96622:18 102.00478:17 102.05549:76 102.08292:33	100.07871:20	1357	1419	1260	1433	1613	2870	2613	2158	2604	2690	3059	2857	997	979	1715	1423	1865	1987	1042	1643	1658	1377	1852	1967
153	2.388	100.11276	w/o MS2: Cyclohexanamine	[M+H]+	0.22	Normalized unit: Intensity; Annotation method: VS17_POS_predict_3	-1	-1	-1	26.72	07_FDDAp	100.10510:30 100.11276:324 100.93301:17 100.94570:39 101.03323:54 101.04090:246 101.05157:37 101.06870:140 101.11718:48 101.94253:81 101.96454:55 102.04623:33 102.06041:67 102.08339:29	null	1105	191	206	157	733	1470	846	1402	187	126	386	446	369	494	516	510	79	104	70	110	233	407	313	217
154	2.798	100.1139	2-Amino-5-methylhexanoic acid	[M+H-CH2O2]+	0.89	Normalized unit: Intensity; Annotation method: VS17_POS_predict_3; Tag: Misannotation	0.91	0.93	0.88	52.14	08_FDDAp	100.11046:1262 100.11735:922 100.50800:19 100.95451:20 100.97856:60 101.02757:16 101.07104:72 101.10136:23 101.11077:64 101.11475:37 101.12560:121 101.42310:23 101.94709:92 101.96576:21 102.01298:25 102.03379:16 102.05190:36	83.08762:19 100.11601:71	7168	8893	8175	7231	9076	10329	11383	8096	5720	5340	6184	4373	5252	6553	6986	6818	7108	7598	7427	6811	5718	6335	6697	7364
155	2.936	100.11464	w/o MS2: Cyclohexanamine	[M+H]+	0.44	Normalized unit: Intensity; Annotation method: VS17_POS_predict_3	-1	-1	-1	19.27	20_FDDAp	100.11280:130 100.11909:29 101.03296:26 101.04420:16 101.05754:46 101.06902:16 101.11880:21 101.93056:31 101.94177:143 101.96921:107 101.97599:48 101.99704:23 102.04007:32 102.05885:32 102.07517:26	null	465	587	513	591	831	698	1181	719	660	782	491	411	1165	899	659	470	537	317	403	643	430	772	669	939
156	9.978	100.50969	w/o MS2: Salicylic acid	[M+H]+	0.04	Normalized unit: Intensity; Annotation method: VS17_POS_predict_3	-1	-1	-1	7.47	18_FDDAp	100.50969:841 100.51413:458 100.90421:39 100.95113:18 100.95927:78 100.97282:21 101.06627:217 101.07625:182 101.10197:24 101.50786:26 101.75310:16 101.94459:83 101.95238:37 101.96456:225 102.01286:63 102.04639:36 102.05572:94 102.07317:39 102.08552:45 102.25000:20 102.44772:16	null	60	195	206	142	197	220	135	278	217	126	296	121	280	241	205	324	151	1089	151	157	156	665	172	250
157	2.005	101.0242	Succinic acid	[M+H-H2O]+	0.89	Normalized unit: Intensity; Annotation method: VS17_POS_predict_3; Tag: Confirmed	0.96	0.92	0.92	58.06	04_FDDAp	101.02342:5673 101.06696:70 101.07948:76 101.10889:93 101.20986:16 101.96616:21 102.01225:20 102.02036:77 102.02641:82 102.03410:26 102.04937:17 102.05652:65 102.15631:18 102.93812:16 103.02120:16 103.03430:72 103.04179:29 103.05232:76	55.02240:23 73.03139:23 101.00608:33 101.02448:46	13068	18121	19981	17533	9068	8666	7167	6676	28756	25769	28236	27810	19266	19613	18103	22771	20975	19285	17889	23214	18487	18516	19186	20701
158	2.4	101.04105	w/o MS2: Tetrahydro-2H-thiopyran-4-ylamine	[M+H]+	0.07	Normalized unit: Intensity; Annotation method: VS17_POS_predict_3	-1	-1	-1	4.13	14_FDDAp	101.03300:24 101.04166:263 101.05647:16 101.06378:46 101.07043:60 101.07573:49 101.94242:23 101.96187:59 102.05040:33 102.09345:34 102.93706:19 103.04794:26	null	856	727	1148	1104	1040	1168	1204	966	421	868	394	553	754	1107	796	724	748	1281	695	807	668	931	812	959
159	4.881	101.06122	w/o MS2: 5-VALEROLACTONE	[M+H]+	0.15	Normalized unit: Intensity; Annotation method: VS17_POS_predict_3; Tag: Misannotation	-1	-1	-1	8.08	07_FDDAp	101.06122:1011 101.06997:191 101.51289:33 101.87286:22 101.94482:23 102.01020:16 102.01414:44 102.05846:28 102.09356:32	null	652	583	122	325	636	2395	3729	3872	743	117	787	536	726	568	699	748	930	646	1006	243	760	542	830	242
160	0.931	101.07014	w/o MS2: L-Threoninamide	[M+H]+	0.89	Normalized unit: Intensity; Annotation method: VS17_POS_predict_3; Tag: Misannotation	0.1	0.07	0.86	32.52	15_FDDAp	101.07159:2904 101.08176:363 102.02457:29 102.04409:146 102.05557:1632 102.20939:20 102.31500:22 103.04097:43 103.05461:42 103.06145:32 103.08035:57	56.05565:21 84.03026:19 84.03824:19 84.04377:67 85.04381:21 86.05564:41 86.06149:48 87.04015:99 87.05242:92 101.07096:23 104.07150:26 104.08752:18 104.10558:505 104.11325:220 104.34724:17	15106	14738	13901	14918	15818	18409	17777	17871	8854	9214	9695	8922	15909	14330	17760	13171	15547	13539	15920	12390	17186	17273	17491	14247
161	0.686	101.94057	Unknown	[M+H]+	0.04	Normalized unit: Intensity	null	null	null	2.83	06_FDDAp	101.94057:168 101.96365:16 101.96922:60 101.98185:81 102.00928:31 102.05782:45 102.08469:35 102.09287:60 102.66637:24 102.93078:28 103.94296:94 103.96008:37 103.96967:28	null	789	1155	488	1019	322	776	683	228	550	577	347	375	885	1088	503	278	164	777	913	578	793	770	513	968
162	0.63	101.94212	Unknown	[M+H]+	0.04	Normalized unit: Intensity	null	null	null	2.15	08_FDDAp	101.94212:386 101.95529:17 101.96432:145 102.02131:83 102.08826:65 102.96381:19 103.03378:25 103.08638:37	null	550	418	557	696	486	624	549	818	253	438	605	653	705	556	756	364	240	1203	770	385	460	539	424	482
163	0.697	101.96564	Unknown	[M+H]+	0.11	Normalized unit: Intensity	null	null	null	3.34	QC1_FDDAp	101.95979:126 101.96661:282 101.97162:126 102.01286:23 102.08832:49	null	804	416	515	343	500	697	220	434	1012	217	329	570	446	703	538	572	492	62	704	625	1165	736	709	976
164	0.924	102.05553	L-Threonine	[M+H-H2O]+	0.89	Normalized unit: Intensity; Annotation method: VS17_POS_actual_2; Tag: Misannotation	0.34	0.42	0.8	36.22	06_FDDAp	102.04698:362 102.05590:2281 102.07301:334 102.07962:138 102.17412:24 102.24028:40 102.58689:48 102.67967:19 102.76681:16 103.05680:42 103.06146:17 103.30063:21 103.89002:17 104.05691:53 104.07064:306 104.08125:202 104.10796:54764 104.13210:16 104.14662:19	74.03078:35 102.03790:23	20312	18012	18933	17517	22374	18247	21921	19113	18021	21895	23149	21710	16556	17561	18041	15207	17028	14654	18747	14628	19867	16521	18798	21088
165	2.127	103.04315	w/o MS2: (R)-4-aminoisoxazolidin-3-one	[M+H]+	0.67	Normalized unit: Intensity; Annotation method: VS17_POS_predict_3; Tag: Misannotation	0.63	0.53	0.75	18.23	13_FDDAp	103.03783:402 103.04315:1008 103.07906:24 104.03282:28 104.04239:20 104.06920:55 104.09914:64 104.10793:32	71.04938:22 103.03643:37	2523	1713	1422	1544	1273	1452	999	972	1844	1614	2029	1995	3730	3717	4897	4769	2514	2520	2293	2694	2114	2313	2533	2496
166	3.067	103.05468	w/o MS2: (R)-4-aminoisoxazolidin-3-one	[M+H]+	0.89	Normalized unit: Intensity; Annotation method: VS17_POS_predict_3; Tag: Misannotation	1	0.75	0.75	87.22	QC3_FDDAp	103.05284:2714 103.05853:1744 103.07643:85 104.04517:69 104.05819:324 104.07263:132 104.10918:121 104.29515:16 105.05534:26	103.05232:24	17287	19867	21071	15434	16145	11959	17066	13822	32155	31399	28989	35585	9678	9261	8215	9277	9826	9030	9143	9183	15186	14077	12699	12938
167	2.51	103.05592	w/o MS2: (R)-4-aminoisoxazolidin-3-one	[M+H]+	0.89	Normalized unit: Intensity; Annotation method: VS17_POS_predict_3; Tag: Misannotation	1	0.75	0.75	32.57	08_FDDAp	103.05307:1808 103.05976:1118 103.07392:16 103.09010:21 103.09694:17 103.20807:38 103.21280:17 104.05276:71 104.05866:141 104.06514:36 104.07561:97 104.10516:222 104.12730:33 104.87251:35 105.05494:21 105.06213:28	103.05773:23	4363	5127	4407	4670	8103	10182	8979	8806	3499	4067	4727	3763	5021	4342	5347	4211	4511	4121	4291	4321	4126	3816	4312	4714
168	2.308	103.06178	w/o MS2: (R)-4-aminoisoxazolidin-3-one	[M+H]+	0.78	Normalized unit: Intensity; Annotation method: VS17_POS_predict_3; Tag: Misannotation	1	0.75	0.75	27.82	19_FDDAp	103.05659:1473 104.05714:44 104.06506:149 104.10493:161	103.05582:18	4316	4250	4701	4039	3089	5018	5903	4596	1303	870	970	1034	2913	3519	2763	2715	3855	4362	4249	4624	3218	3115	2626	3620
169	3.876	104.04234	w/o MS2: Biuret	[M+H]+	0.04	Normalized unit: Intensity; Annotation method: VS17_POS_predict_3	-1	-1	-1	3.05	13_FDDAp	104.04234:283 104.07124:97 104.10258:41 104.10774:52 105.04012:17 105.11064:31 106.03426:21	null	1232	555	642	791	649	1332	624	1043	848	351	962	723	917	1147	756	1028	599	626	747	386	595	478	437	600
170	1.566	104.0549	w/o MS2: 1-(3-Nitrophenyl)-1-ethanol	[M+H]+	0.74	Normalized unit: Intensity; Annotation method: VS17_POS_predict_3; Tag: Misannotation	0.01	1	0.01	14.51	07_FDDAp	104.05345:997 104.09727:75 104.10793:520 104.11619:76 105.04205:115 105.05770:36 105.10918:80 106.04642:21 106.05620:25 106.06388:47	104.10388:26	5262	5555	4775	2388	5499	6402	7154	6327	3638	3085	3058	3853	1648	1749	2189	2409	3898	3331	2246	3474	2185	3735	2209	3908
171	0.956	104.07185	w/o MS2: 2-AMINOISOBUTYRATE	[M+H]+	0.37	Normalized unit: Intensity; Annotation method: VS17_POS_actual_2	-1	-1	-1	58.77	03_FDDAp	104.07102:4228 104.10763:16292 104.20297:22 104.36000:22 104.40125:16 104.87437:16 105.05472:16 105.07512:261 105.09508:65 105.10020:98 105.10932:382 105.11944:421 105.13909:44 105.32552:17 105.74437:27 105.86732:18 106.04942:120 106.10381:19 106.11208:65	null	21107	21230	18544	24996	10687	12351	11640	12790	19878	20721	20051	22132	27585	25747	26174	27226	14800	17751	15485	16370	21679	22276	17918	18068
172	1.246	104.10662	w/o MS2: Choline; CE0; OEYIOHPDSNJKLS-UHFFFAOYSA-N	[M+H]+	0.04	Normalized unit: Intensity; Annotation method: VS17_POS_predict_3; Tag: Misannotation	0.94	0.71	0.75	20.82	06_FDDAp	104.10662:2089 104.12382:45 104.99399:95 105.10637:138 105.46857:17 105.94643:78 105.96295:45 105.98745:36 106.04017:40 106.05225:154	104.07351:19 104.10442:237 104.11121:65	5410	6676	5799	10181	10744	26097	12137	4276	2766	4071	822	1485	4984	4564	3932	7405	5454	4138	7503	8882	2081	1865	3648	4997
173	0.916	104.10755	Choline cation	[Cat]+	0.89	Normalized unit: Intensity; Annotation method: VS17_POS_predict_3; Tag: Misannotation	0.91	0.83	0.85	413.91	15_FDDAp	104.10738:27550 104.13471:18 104.16731:20 104.41527:29 104.42882:28 104.52266:94 104.63784:17 104.65051:16 104.66181:25 104.74900:17 104.77189:16 104.79493:24 104.80761:17 104.88517:43 105.04033:16 105.11045:1516 105.12137:222 105.28146:19 105.30378:42 105.40549:16 105.42844:25 105.50825:19 105.76077:17 106.03822:94 106.05080:275 106.10861:115 106.11512:34	60.08705:82 84.04536:35 104.08945:35 104.09783:126 104.10651:694 104.11244:449 105.11427:21	198197	199593	192238	189972	278377	223373	215290	245321	113849	138896	119997	122757	114407	117218	116118	91143	146315	112988	153548	99285	160839	129037	156792	170340
174	1.171	104.1093	w/o MS2: Choline; CE0; OEYIOHPDSNJKLS-UHFFFAOYSA-N	[M+H]+	0.04	Normalized unit: Intensity; Annotation method: VS17_POS_predict_3; Tag: Misannotation	1	0.75	0.75	19.1	01_FDDAp	104.10930:2113 105.07352:33 105.10635:64 105.11642:42 105.40536:16 106.02650:18 106.05566:68	104.10639:131	20337	15648	15424	13153	6510	4119	47561	8597	9123	1244	3467	1069	4058	3481	13357	5830	2104	3838	5765	2816	7962	10140	11867	15725
175	1.039	104.9988	w/o MS2: L-Cysteine	[M+H]+	0.04	Normalized unit: Intensity; Annotation method: VS17_POS_actual_2	-1	-1	-1	5.55	08_FDDAp	104.99880:436 105.09795:20 105.11134:270 105.32580:16 106.04691:247 106.05269:339 106.17884:20 106.40153:22 106.90012:19 107.04629:22 107.05259:31 107.06617:72	null	412	679	432	618	303	423	252	1053	655	628	727	722	119	301	331	200	439	132	214	418	480	485	374	310
176	5.272	105.0181	w/o MS2: Ethyl hydrogen malonate	[M+H]+	0.07	Normalized unit: Intensity; Annotation method: VS17_POS_predict_3	-1	-1	-1	4.76	01_FDDAp	105.01810:336 105.02782:131 105.07234:84 105.07768:41 106.06521:153 107.04810:22	null	1087	337	196	234	572	245	693	669	519	349	599	465	841	387	413	573	609	583	288	189	395	193	648	116
177	4.75	105.02215	w/o MS2: Ethyl hydrogen malonate	[M+H-C6H7N3O]+	0.48	Normalized unit: Intensity; Annotation method: VS17_POS_predict_3	-1	-1	-1	7.33	15_FDDAp	105.01001:117 105.01841:359 105.03428:46 105.06092:53 105.06867:148 105.07694:47 105.11139:78 106.07090:42 106.90549:20 106.98129:18 107.00174:27 107.05735:18 107.08423:113	null	1807	992	1362	1218	758	1397	1851	1248	591	1028	993	595	1218	1382	1259	1127	1904	1506	1535	1518	1409	703	944	957
178	8.475	105.03334	w/o MS2: N-(Naphthalen-1-yl)benzamide	[M+H]+	0.19	Normalized unit: Intensity; Annotation method: VS17_POS_predict_3	-1	-1	-1	8.24	09_FDDAp	105.03334:316 105.10962:19 105.94174:20 106.91373:25 107.07975:33	null	565	597	317	639	155	631	925	625	698	429	260	446	406	673	331	255	400	469	188	601	148	558	320	328
179	4.332	105.03345	w/o MS2: N-Cyanobenzamide	[M+H-H2O]+	0.11	Normalized unit: Intensity; Annotation method: VS17_POS_predict_3	-1	-1	-1	9.13	09_FDDAp	105.02560:23 105.03345:250 105.04408:74 105.06194:25 105.10590:51 105.11794:17 105.99717:18 106.00719:33 106.06120:60 106.90652:20 106.97643:17 107.04848:25	null	736	727	519	760	1180	1500	1551	1189	1077	1055	1470	1018	796	468	794	914	607	589	729	573	333	509	892	1081
180	2.31	105.05305	w/o MS2: Methyl 2-hydroxypropanoate	[M+H]+	0.04	Normalized unit: Intensity; Annotation method: VS17_POS_predict_3	-1	-1	-1	5.44	QC2_FDDAp	105.05305:175 105.95061:19 106.05993:63 106.57894:17 106.90518:18	null	169	319	162	151	414	177	274	237	59	38	10	88	89	290	142	170	243	149	90	200	74	481	167	117
181	4.76	105.06796	w/o MS2: 1-Phenylethanol	[M+H]+	0.3	Normalized unit: Intensity; Annotation method: VS17_POS_predict_3	-1	-1	-1	6.59	QC4_FDDAp	105.06982:240 105.07795:201 106.07314:24 107.01041:20 107.04427:21	null	1083	773	822	874	1339	1639	894	1495	822	1120	786	779	1080	972	1234	877	783	1278	1091	912	1330	1236	1151	1257
182	3.202	105.07162	w/o MS2: 1-(3-Methylbenzyl)piperazine	[M+H-C4H10N2]+	0.7	Normalized unit: Intensity; Annotation method: VS17_POS_predict_3	-1	-1	-1	12.42	07_FDDAp	105.06981:594 105.90205:23 106.05116:21 106.63557:25 106.90217:16	null	2709	2449	2876	2462	1900	2118	2330	1773	4015	3647	3572	3002	1026	1160	1534	1063	1723	1344	1677	1058	2512	1574	2047	898
183	0.949	105.07689	w/o MS2: L-2	3-DIAMINOPROPIONIC ACID""	null	FALSE	1	-1	-1	1	5.87	11_FDDAp	105.06110:117 105.06988:138 105.07558:32 105.08433:40 105.09937:84 105.11261:522 105.12337:71 105.33158:18 105.98607:16 106.03257:58 106.05106:354 106.11021:31 106.66994:44 106.80830:24 106.87857:18 107.05062:16 107.08032:25	null	1376	1665	1086	1534	366	830	594	531	756	600	1363	1388	1422	2128	572	1427	674	760	859	831	972	1281	1341	6.463458826
184	0.775	105.96345	Unknown	[M+2H]+	0.89	Normalized unit: Intensity; Tag: Misannotation	null	null	null	67.89	09_FDDAp	105.96228:1983 105.97112:925 105.97581:300 106.90654:16 106.96402:151 106.99420:39 107.04494:25 107.42552:24 107.94209:43 107.94918:113 107.96105:1228 107.96857:224 108.02450:20	null	6802	6987	8839	6751	6652	7284	8286	6620	11862	10757	10296	10464	6805	5817	7212	6492	5885	5692	6175	5617	5773	5629	5734	7394
185	0.92	106.04867	w/o MS2: Serine	[M+H]+	0.19	Normalized unit: Intensity; Annotation method: VS17_POS_actual_2	-1	-1	-1	23.89	10_FDDAp	106.05076:1089 106.11354:142 107.05408:43 108.04428:25	null	1328	912	656	1097	1868	1070	1426	1230	4017	9501	5058	4427	891	821	696	979	952	1701	1995	602	2411	1815	1324	1619
186	1.035	106.05066	w/o MS2: Serine	[M+H]+	0.7	Normalized unit: Intensity; Annotation method: VS17_POS_actual_2	-1	-1	-1	21.01	16_FDDAp	106.05016:397 106.05632:174 106.06281:91 107.05833:20 107.08208:62 107.79585:18	null	1654	3892	3527	4312	5103	6049	8893	5440	5461	2799	3520	2667	3884	4434	5614	4076	4141	3497	3113	4368	6000	3446	3207	5447
187	3.354	106.07124	w/o MS2: 3-Methylthiopropylamine	[M+H]+	0.52	Normalized unit: Intensity; Annotation method: VS17_POS_predict_3	-1	-1	-1	9.32	12_FDDAp	106.06182:347 106.07911:42 107.03474:16 107.06972:61 107.53704:17 108.05118:47	null	1116	852	991	656	558	1113	809	700	985	1367	1385	1428	547	857	713	609	660	434	853	604	649	1283	366	689
188	2.51	107.05091	w/o MS2: 2-(Aminomethyl)phenol	[M+H]+	0.89	Normalized unit: Intensity; Annotation method: VS17_POS_predict_3; Tag: Misannotation	0.58	0.44	0.75	14.36	07_FDDAp	107.04926:1338 107.59886:21 108.04987:49 108.95518:23 109.03004:97 109.03743:33 109.05409:25 109.09782:24 109.10602:20	78.03499:24 79.05510:33	1581	2144	1983	1957	4466	4520	3250	4534	1664	2309	2257	2037	2633	2088	2093	1922	1986	1720	1416	1923	1357	1850	1644	2274
189	4.95	107.07725	w/o MS2: o-Tolidine	[M+2H]2+	0.04	Normalized unit: Intensity; Annotation method: VS17_POS_predict_3	-1	-1	-1	8.08	zblank23071801_FDDAp	107.07725:125 107.09088:34	null	147	336	379	157	279	310	628	617	78	203	243	182	107	315	352	226	346	480	339	140	280	223	193	163
190	4.794	107.08363	w/o MS2: Carveol	[M+H]+	0.85	Normalized unit: Intensity; Annotation method: VS17_POS_predict_3	-1	-1	-1	14.54	06_FDDAp	107.07726:223 107.08547:821 107.09238:615 108.07639:28 108.08474:33 108.09082:51 108.61426:16 108.96191:26 108.99207:34 109.02119:124 109.03050:727 109.06508:18 109.09027:17	null	2060	3210	2774	2506	3361	4651	2355	3756	3373	4189	1838	3269	1311	1983	2101	2645	1868	2234	1367	1995	2378	1757	2381	2746
191	3.682	107.08676	w/o MS2: 3-Vinyl-7-oxabicyclo[4.1.0]heptane	[M+H]+	0.04	Normalized unit: Intensity; Annotation method: VS17_POS_predict_3	-1	-1	-1	5.65	zblank23071802_FDDAp	107.08455:34 107.09067:72 107.09614:56 107.95949:29 108.95664:128 108.96652:49 109.10836:43	null	578	189	309	355	708	1099	619	192	256	209	324	286	294	346	366	340	406	550	256	432	391	302	203	216
192	3.974	107.08753	w/o MS2: 3-Vinyl-7-oxabicyclo[4.1.0]heptane	[M+H-H2O]+	0.67	Normalized unit: Intensity; Annotation method: VS17_POS_predict_3	-1	-1	-1	12.16	14_FDDAp	107.08561:435 108.08627:41 108.09877:16 108.95982:17 109.02854:45 109.05560:29 109.06619:285 109.09678:34 109.10324:55 109.11584:21	null	481	542	577	352	1794	2720	2979	3172	1444	1154	1253	1233	1342	1422	1209	1295	1928	1904	1848	1981	1637	1376	1097	1293
193	6.613	107.09313	w/o MS2: 1-(4-Methylphenyl)acetone	[M+H]+	0.04	Normalized unit: Intensity; Annotation method: VS17_POS_predict_3	-1	-1	-1	8.66	07_FDDAp	107.08374:154 107.09313:191 108.05545:27 108.07896:39 108.95802:38 108.96596:20 109.06342:29	null	240	206	255	89	134	179	981	212	82	19	104	215	19	156	88	29	93	277	258	92	50	55	67	103
194	0.774	107.96136	Unknown	[M+H]+	0.89	Normalized unit: Intensity	null	null	null	52.51	11_FDDAp	107.95152:209 107.96111:1584 107.97211:184 107.99680:16 108.92358:92 108.95747:184 108.97097:42 109.03840:54 109.10483:36 109.80034:18 109.93692:30 109.94686:154 109.95702:943 109.96472:370 109.97937:33 109.98726:44 109.99664:106 110.01000:2814	null	3553	4235	4428	3730	3862	4939	3679	4056	6541	6381	6969	5807	3779	3731	4566	4004	3208	3064	3749	3361	3785	3983	4137	3937
195	1.024	109.02637	w/o MS2: myo-Inositol, 1,2-anhydro-	[M+H-NH3]+	0.81	Normalized unit: Intensity; Annotation method: VS17_POS_predict_3	-1	-1	-1	10.21	QC3_FDDAp	109.02831:716 109.10139:16 109.31361:18 110.03519:31 110.05791:34 110.07166:137 111.02731:38 111.04018:61 111.04668:28	null	2501	3172	3494	3109	2663	4015	4249	3893	7907	8294	9146	8541	3958	1423	3889	3544	3805	3614	2388	2800	3144	3241	3947	4339
196	1.981	109.02663	w/o MS2: 3-Hydroxy-3-methylglutaric acid	[M+H]+	0.11	Normalized unit: Intensity; Annotation method: VS17_POS_predict_3	-1	-1	-1	4.06	09_FDDAp	109.02794:217 109.04208:31 109.08634:70 109.22083:81 109.37907:16 110.03723:100 110.06003:21 110.07200:67 111.00503:36 111.02856:34 111.03678:21 111.04917:149	null	544	717	659	756	745	828	529	228	941	756	929	771	1262	1244	1202	1696	674	798	915	776	760	605	623	1034
197	0.974	109.02833	w/o MS2: myo-Inositol, 1,2-anhydro-	[M+H]+	0.07	Normalized unit: Intensity; Annotation method: VS17_POS_predict_3	-1	-1	-1	9.47	13_FDDAp	109.02075:112 109.02833:621 109.04309:24 109.10511:16 110.02790:46 110.03468:16 110.07332:29 110.08410:71 110.97878:19 111.02464:34 111.04337:103 111.05135:45	null	1182	3469	3481	3109	1363	1924	1463	3577	7907	3703	2886	3771	3960	3428	3888	3631	3872	3569	2640	1800	3144	1754	3947	1997
198	4.757	109.02918	w/o MS2: Ethyl 6-O-(4-carboxy-3-hydroxy-3-methylbutanoyl)-.beta.-D-glucopyranoside	[M+H]+	0.59	Normalized unit: Intensity; Annotation method: VS17_POS_predict_3	-1	-1	-1	9.86	QC4_FDDAp	109.02854:381 109.04038:38 110.03243:37 110.09608:24 110.95884:20 111.03897:36 111.04428:29 111.12553:54	null	3390	3170	3767	2047	3625	3950	4462	3699	3376	3144	2102	2884	3665	2514	3579	4268	3088	2753	3160	3057	2692	2720	1841	3013
199	5.271	109.02964	w/o MS2: (1R,2R)-2-(Trifluoromethyl)cyclopropanamine	[M+H-H2O]+	0.52	Normalized unit: Intensity; Annotation method: VS17_POS_predict_3	-1	-1	-1	8.92	14_FDDAp	109.02615:432 109.03119:356 109.03905:55 110.02459:32 111.07391:17 111.09163:26	null	3953	3093	2707	3011	2637	4568	5361	3304	2318	2971	3493	2446	3315	3706	2707	4381	2691	2859	3655	3387	2580	2523	3735	3110
200	5.083	109.02972	w/o MS2: 5-[(2,4-Difluorophenoxy)methyl]furan-2-carbaldehyde	[M+H]+	0.04	Normalized unit: Intensity; Annotation method: VS17_POS_predict_3	-1	-1	-1	2.46	16_FDDAp	109.02383:126 109.02972:134 109.05761:54 109.06458:40 109.07100:28 109.08169:21 109.10490:28 110.04646:164 111.08524:20	null	474	839	452	716	898	260	237	358	321	309	321	585	654	734	1035	871	192	126	446	51	93	320	294	357
201	2.127	109.0315	w/o MS2: 3-Hydroxy-3-methylglutaric acid	[M+H-3H2O]+	0.04	Normalized unit: Intensity; Annotation method: VS17_POS_predict_3	-1	-1	-1	6.66	14_FDDAp	109.02184:42 109.03150:519 110.05618:16 110.06487:39 110.07254:28 110.10411:26 110.31525:37 110.96198:17 110.98766:21 111.01208:21	null	657	547	211	595	123	569	500	649	500	238	135	259	921	1593	1155	1024	602	808	750	827	701	228	619	714
202	5.08	109.07019	w/o MS2: BENZYL ALCOHOL	[M+H]+	0.04	Normalized unit: Intensity; Annotation method: VS17_POS_predict_3	-1	-1	-1	4.38	12_FDDAp	109.06294:164 109.07019:197 109.08955:16 109.09615:82 109.10787:60 110.07867:23 110.91805:17 110.95942:55 110.97403:43 111.09045:19 111.11651:40	null	675	801	408	467	725	1537	1676	798	615	765	865	830	945	1122	992	1026	511	771	681	535	931	662	923	632
203	4.001	109.07065	w/o MS2: 4-Methoxycyclohexanecarboxylic acid	[M+H]+	0.3	Normalized unit: Intensity; Annotation method: VS17_POS_predict_3	-1	-1	-1	6.54	10_FDDAp	109.06305:363 109.10300:32 109.95947:19 109.96600:36 110.05026:38 110.06712:83 110.52569:37 111.04786:25	null	962	1026	1187	969	938	1742	1099	1310	1406	1293	1185	1097	743	979	1288	925	920	639	715	1060	1274	865	1056	1016
204	4.632	109.10157	w/o MS2: Bicyclo[2.2.1]heptane-2-methanol	[M+H]+	0.04	Normalized unit: Intensity; Annotation method: VS17_POS_predict_3	-1	-1	-1	17.91	03_FDDAp	109.10157:702 110.03027:30 110.08602:23 110.10720:37 110.34209:27 110.45973:17 110.96044:33 111.00185:18 111.04723:68 111.08432:22 111.09483:24 111.10815:20 111.12814:70	null	1201	916	1975	511	1005	1627	1932	1015	787	2407	673	579	1095	900	935	871	1103	123	1252	1283	503	383	672	890
205	2.703	109.10196	w/o MS2: 7-Keto-8-aminopelargonic acid	[M+H]+	0.04	Normalized unit: Intensity; Annotation method: VS17_POS_predict_3	-1	-1	-1	4.82	08_FDDAp	109.10196:273 110.03277:17 110.06483:43 110.09982:185 110.97688:16 111.04456:48 111.06488:41 111.10594:49 111.11935:325	null	392	291	526	250	199	428	605	700	302	403	196	354	198	115	196	197	170	174	224	55	223	194	276	248
206	4.274	109.10286	w/o MS2: p-Methoxyamphetamine	[M+H]+	0.63	Normalized unit: Intensity; Annotation method: VS17_POS_predict_3	-1	-1	-1	12.87	14_FDDAp	109.09894:66 109.10399:175 110.06048:51 111.07713:22 111.13181:33	null	2101	1776	1278	944	5163	6024	5852	5510	2946	2351	3960	1884	1414	1980	1571	1187	2754	3611	2462	3473	3348	2431	3630	3274
207	0.773	109.9585	Unknown	[M+H-H2O]+	0.37	Normalized unit: Intensity	null	null	null	30.59	11_FDDAp	109.95702:943 109.96472:370 109.97937:33 109.98726:44 109.99664:106 110.01000:2814 110.92647:74 110.94240:16 110.98537:25 111.00570:378 111.01250:257 111.02013:40 111.11692:20 111.83498:18 112.00124:134 112.00700:241 112.02063:147	null	3199	2570	3261	2615	2500	2798	3372	2768	4208	4268	4535	3719	2590	2692	2636	2890	1903	2075	2733	2444	2227	2086	2428	2882
208	0.77	110.00897	Risperidone	[110.0]+	0.89	Normalized unit: Intensity; Annotation method: VS17_POS_predict_3; Tag: Misannotation	0.94	0.88	0.83	335.75	09_FDDAp	110.00243:564 110.00932:2683 110.02119:266 110.90376:16 110.91646:40 110.95781:20 110.97051:19 111.00079:33 111.00880:294 111.01591:518 111.03027:65 111.17094:16 111.69378:19 111.95818:62 111.96573:50 111.99516:87 112.00735:560 112.02229:149 112.11157:44	68.97593:19 82.01914:26	64361	62241	78684	67527	76294	92468	107839	85116	12177	12050	12434	11105	32647	34520	38705	35206	60058	54015	59088	61044	46878	43384	52493	52827
209	6.692	110.0182	w/o MS2: 3-({[3-(4-Morpholinyl)propyl]amino}carbonyl)-7-oxabicyclo[2.2.1]hept-5-ene-2-carboxylic acid	[M+H]+	0.04	Normalized unit: Intensity; Annotation method: VS17_POS_predict_3; Tag: Overannotation	-1	-1	-1	5.73	zblank23071801_FDDAp	110.01820:1101 110.02650:843 110.03503:114 110.51958:84 110.52641:112 110.94691:60 110.95345:21 111.00772:83 111.01814:330 111.02570:966 111.50933:44 111.52333:59 111.95986:20 111.96872:23 111.98390:16 112.00683:134 112.01472:169 112.04007:41 112.04871:23 112.09421:45	null	12	43	22	5	4	25	15	9	5	0	22	6	12	0	6	12	12	23	13	6	12	12	5	50
210	3.516	110.01926	w/o MS2: 5-Methyl-3-isoxazolecarboxylic acid	[M+H]+	0.04	Normalized unit: Intensity; Annotation method: VS17_POS_predict_3; Tag: Overannotation	-1	-1	-1	4.56	zblank23071801_FDDAp	110.01926:1052 110.02902:491 110.05647:25 110.51749:73 110.98550:16 110.99860:21 111.01962:63 111.11497:16 111.27356:20 111.51121:40 111.51740:93 112.01922:69 112.08607:18	null	50	96	0	0	0	24	24	82	22	65	0	37	35	34	59	49	101	61	0	56	0	21	61	138
211	6.851	110.0193	w/o MS2: 3-({[3-(4-Morpholinyl)propyl]amino}carbonyl)-7-oxabicyclo[2.2.1]hept-5-ene-2-carboxylic acid	[M+H]+	0.04	Normalized unit: Intensity; Annotation method: VS17_POS_predict_3; Tag: Overannotation	null	null	null	5.77	zblank23071801_FDDAp	110.01930:1222 110.02666:395 110.10558:17 110.52263:175 110.73992:17 110.88447:20 110.96062:71 110.97778:81 110.98640:34 111.02069:512 111.03107:100 111.03825:85 111.51303:30 111.52283:173 111.96205:17 111.97158:130 111.98595:17 112.01862:243 112.08092:95	90.49868:30 90.91929:20 113.96453:43	7	7	8	10	7	14	15	30	12	6	14	8	8	6	47	11	62	12	39	23	4	6	6	5
212	5.077	110.01955	w/o MS2: 3-({[3-(4-Morpholinyl)propyl]amino}carbonyl)-7-oxabicyclo[2.2.1]hept-5-ene-2-carboxylic acid	[M+H]+	0.04	Normalized unit: Intensity; Annotation method: VS17_POS_predict_3; Tag: Overannotation	-1	-1	-1	3.07	zblank23071801_FDDAp	110.01031:66 110.01955:1088 110.52099:309 110.95140:16 110.95795:17 110.97084:68 110.97794:133 110.98535:37 111.01041:134 111.02366:731 111.94768:18 111.95787:16 111.96730:34 112.01508:271 112.07285:17	null	1	30	14	17	76	0	76	62	30	0	16	0	12	0	8	12	0	57	82	10	0	0	14	45
213	6.055	110.02093	w/o MS2: 3-({[3-(4-Morpholinyl)propyl]amino}carbonyl)-7-oxabicyclo[2.2.1]hept-5-ene-2-carboxylic acid	[M+H]+	0.04	Normalized unit: Intensity; Annotation method: VS17_POS_predict_3; Tag: Overannotation	null	null	null	4.15	zblank23071801_FDDAp	110.02093:1471 110.03292:178 110.06292:17 110.51425:90 110.52801:25 110.95451:38 110.96143:28 110.97339:20 110.97803:46 111.01870:669 111.04070:45 111.18861:16 111.48437:21 111.51801:35 111.96986:89 111.98011:28 111.98616:25 112.00558:65 112.01653:133 112.08639:43	71.92818:16 113.96516:19	0	23	38	14	54	33	85	46	70	0	25	19	31	60	10	0	21	2	5	18	8	20	21	4
214	9.591	110.02213	w/o MS2: N-(2,4-Dichlorophenyl)-5-methyl-3-isoxazolecarboxamide	[M+H]+	0.04	Normalized unit: Intensity; Annotation method: VS17_POS_predict_3; Tag: Overannotation	0.01	0.06	0.07	6.81	zblank23071801_FDDAp	110.02213:2289 110.52261:118 110.95407:48 110.96668:31 110.97715:33 111.01968:1109 111.04260:25 111.08268:22 111.52199:45 111.77385:48 111.93598:24 111.95348:16 111.96878:17 111.98000:137 112.01871:452 112.08595:74	69.99361:25 70.98888:34 90.49804:21 90.50585:18 97.96645:45 97.97460:28 99.51184:24 113.96319:57 113.97388:60	0	13	6	4	0	51	10	15	0	0	0	0	5	5	0	0	4	37	9	5	17	6	0	11
215	4.431	110.02345	w/o MS2: N-(2,4-Dichlorophenyl)-5-methyl-3-isoxazolecarboxamide	[M+H]+	0.04	Normalized unit: Intensity; Annotation method: VS17_POS_predict_3; Tag: Overannotation	null	null	null	3.27	zblank23071801_FDDAp	110.01664:312 110.02345:1121 110.03504:111 110.51646:72 110.52628:153 110.92541:16 110.97496:19 111.02059:567 111.04839:31 111.96417:42 111.97540:155 111.99092:27 112.02081:247 112.06905:18	100.96223:16 113.95004:19	47	0	0	66	2	69	0	0	0	0	0	7	1	0	15	52	6	1	26	0	57	42	198	22
216	7.939	110.02466	w/o MS2: 3-({[3-(4-Morpholinyl)propyl]amino}carbonyl)-7-oxabicyclo[2.2.1]hept-5-ene-2-carboxylic acid	[M+H]+	0.04	Normalized unit: Intensity; Annotation method: VS17_POS_predict_3	-1	-1	-1	6.62	zblank23071803_FDDAp	110.01633:199 110.02466:393 110.06731:17 110.52125:53 110.94927:33 110.97368:40 111.00745:36 111.02393:640 111.07695:33 111.52125:28 111.97024:75 112.01210:59 112.01923:173 112.08114:23 112.08857:165	null	7	19	3	3	3	4	0	37	13	5	51	0	10	61	3	0	8	3	3	3	105	9	15	36
217	1.973	110.02615	w/o MS2: 2-(2-Aminoethanesulfonyl)propane	[M+H]+	0.04	Normalized unit: Intensity; Annotation method: VS17_POS_predict_3	-1	-1	-1	3.4	17_FDDAp	110.02615:163 110.07204:64 110.95094:16 110.96110:49 111.04299:135 111.05662:17 112.04071:28 112.06809:17	null	967	564	944	530	407	1198	440	134	26	238	86	153	1382	942	1069	1279	1128	1213	1041	1050	439	1106	1098	1054
218	2.61	110.0612	w/o MS2: 2-AMINOPHENOL	[M+H-H2O]+	0.04	Normalized unit: Intensity; Annotation method: VS17_POS_predict_3	-1	-1	-1	6.84	10_FDDAp	110.06120:583 110.11024:31 110.95819:21 111.98676:33 112.07360:150 112.07964:78	null	112	154	146	107	81	66	183	80	244	772	233	139	80	338	62	150	6	63	100	80	83	120	399	80
219	4.173	110.09435	w/o MS2: 2-(1-Benzyl-4-piperidinyl)ethanamine	[M+2H]2+	0.63	Normalized unit: Intensity; Annotation method: VS17_POS_predict_3	-1	-1	-1	9.63	QC4_FDDAp	110.09726:471 111.06960:20 111.09155:36 111.11972:45	null	1403	2220	866	1289	1639	1682	1304	1400	993	1228	1216	1373	854	2001	1238	1847	1477	1619	781	1743	881	1020	1735	1988
220	3.335	110.09693	w/o MS2: 2-(1-Benzyl-4-piperidinyl)ethanamine	[M+2H]2+	0.04	Normalized unit: Intensity; Annotation method: VS17_POS_predict_3	-1	-1	-1	4.66	19_FDDAp	110.09693:165 110.50591:21 110.84100:26 111.04158:16 111.07710:181 111.09120:17	null	53	14	56	42	558	442	875	501	192	215	113	249	210	315	230	490	406	404	484	376	144	341	124	108
221	5.382	110.09704	w/o MS2: 2-(1-Benzyl-4-piperidinyl)ethanamine	[M+2H]2+	0.07	Normalized unit: Intensity; Annotation method: VS17_POS_predict_3	-1	-1	-1	4.89	08_FDDAp	110.09905:312 111.02643:19 111.04728:39 111.07758:18 111.11704:21	null	939	610	117	427	315	572	859	879	571	165	315	672	282	390	245	121	290	496	216	365	107	541	477	458
222	3.182	110.09729	w/o MS2: 2-(1-Benzyl-4-piperidinyl)ethanamine	[M+2H]2+	0.04	Normalized unit: Intensity; Annotation method: VS17_POS_predict_3	-1	-1	-1	5.38	09_FDDAp	110.09729:339 110.10655:30 110.34247:18 111.09885:24	null	399	875	611	661	767	581	807	766	881	476	990	757	217	348	510	856	315	616	593	212	347	319	632	1130
223	4.728	111.0396	w/o MS2: HYDROQUINONE	[M+H]+	0.04	Normalized unit: Intensity; Annotation method: VS17_POS_predict_3	-1	-1	-1	3.88	14_FDDAp	111.03960:364 111.04697:76 111.08107:91 112.08313:105 112.36229:18 112.95692:115 112.96474:157 113.02340:30 113.06133:24 113.06747:34 113.09342:18	null	584	791	341	419	728	522	1262	900	486	387	552	556	696	765	1089	623	338	359	452	524	532	414	363	591
224	2.417	111.04189	w/o MS2: Hydroquinone	[M+H]+	0.07	Normalized unit: Intensity; Annotation method: VS17_POS_predict_3	-1	-1	-1	6.32	17_FDDAp	111.03815:72 111.04554:162 111.05030:331 112.04973:58 112.06807:31 112.07449:16 112.11783:22 112.94972:54 112.95721:198 112.96455:121 113.05120:24	null	577	684	632	499	779	550	666	914	205	252	242	435	876	1159	1084	947	1249	849	724	718	883	610	1049	872
225	1.038	111.04472	w/o MS2: L-Rhamnose	[M+Na]+	0.04	Normalized unit: Intensity; Annotation method: VS17_POS_actual_2	-1	-1	-1	3.25	09_FDDAp	111.03909:154 111.04472:157 112.00660:26 112.02047:20 112.05005:61 112.05728:75 112.07512:1008 112.09003:49 112.99930:604 113.02098:123 113.06195:78 113.07207:59 113.08002:24 113.10829:33	null	894	679	611	244	794	579	1063	539	1177	1031	838	1398	891	976	559	882	906	783	512	756	652	349	661	823
226	5.681	111.04745	w/o MS2: 4-Fluoro-N-(3-fluorophenyl)benzenesulfonamide	[M+H]+	0.15	Normalized unit: Intensity; Annotation method: VS17_POS_predict_3	-1	-1	-1	3.89	zblank23071803_FDDAp	111.04816:211 111.07968:137 111.97518:25 112.04884:16 112.08795:78 112.81979:21 112.94362:59 112.95462:408 112.96442:58 112.97984:109 112.99370:24 113.02741:38	null	157	285	72	51	69	544	591	494	190	36	73	67	55	52	113	57	186	187	84	52	101	305	350	85
227	3.335	111.07924	w/o MS2: 5,5-Diethyl-1,3-oxazinane-2,4-dione	[M+H]+	0.07	Normalized unit: Intensity; Annotation method: VS17_POS_predict_3	-1	-1	-1	5.5	20_FDDAp	111.07063:49 111.07963:220 111.08542:181 111.97102:16 112.09309:25 112.94872:92 112.95511:63 112.97787:16 112.98447:30 113.03667:24	null	382	47	91	131	1010	657	1264	726	226	376	324	375	702	708	352	556	874	914	632	1192	420	353	584	416
228	3.912	111.11476	w/o MS2: Cyclooctylamine	[M+H]+	0.04	Normalized unit: Intensity; Annotation method: VS17_POS_predict_3	-1	-1	-1	10.86	16_FDDAp	111.11476:130 111.11965:52 112.03895:18 112.93677:20 112.95738:119 112.96583:54 113.02331:27 113.05991:24 113.06850:33	null	342	774	356	504	519	749	587	602	159	239	436	262	53	554	301	1181	580	306	797	356	331	265	616	347
229	3.587	111.11581	w/o MS2: (S)-(+)-1-Cyclohexylethylamine	[M+H]+	0.04	Normalized unit: Intensity; Annotation method: VS17_POS_predict_3	-1	-1	-1	8.52	03_FDDAp	111.11020:54 111.11581:214 112.08515:20 112.92941:25 112.94701:21 112.95503:92 112.96358:89 113.10349:19	null	270	701	1219	372	344	935	1325	650	220	548	521	503	211	197	389	360	332	66	394	429	264	238	377	427
230	4.439	111.1161	w/o MS2: 2-Ethylcyclohexanol	[M+H]+	0.07	Normalized unit: Intensity; Annotation method: VS17_POS_predict_3	-1	-1	-1	9.84	02_FDDAp	111.11010:131 111.11610:206 111.12254:125 111.58723:16 112.08266:20 112.86843:21 112.94465:33 112.95676:125 112.96173:53 113.02052:20 113.02726:23	null	1333	1176	518	604	394	1035	1128	777	452	506	440	554	329	415	551	534	675	527	600	1150	464	699	639	685
231	2.707	111.118	w/o MS2: (S)-(+)-1-Cyclohexylethylamine	[M+H-NH3]+	0.74	Normalized unit: Intensity; Annotation method: VS17_POS_predict_3	-1	-1	-1	9.76	07_FDDAp	111.11665:474 111.12386:102 111.97345:18 111.99542:101 112.06812:101 112.08228:29 112.08747:17 112.11833:98 112.94891:26 112.95666:144 112.98298:56 113.03510:94 113.17920:18	null	1004	837	717	1000	1175	1581	1861	1416	946	1304	1303	770	835	1256	766	773	749	721	447	601	618	666	809	443
232	5.371	111.11884	w/o MS2: 3-Cyclopentyl-1-propanol	[M+H]+	0.04	Normalized unit: Intensity; Annotation method: VS17_POS_predict_3	-1	-1	-1	6.8	11_FDDAp	111.11884:240 111.31560:26 112.59967:16 112.94949:40 112.95877:31 112.96642:28 113.03860:21 113.06780:68 113.09496:49	null	627	669	643	550	635	518	590	438	554	471	892	486	619	310	641	723	373	420	594	438	466	359	363	540
233	0.77	112.00753	w/o MS2: Guanidinosuccinic acid	[M+H]+	0.89	Normalized unit: Intensity; Annotation method: VS17_POS_actual_2	-1	-1	-1	48.38	12_FDDAp	112.00354:400 112.01506:145 112.11797:72 112.94650:33 112.95717:55 112.96367:39 113.03271:21 113.96495:82 113.98157:24 114.07595:51 114.10119:420 114.10953:82	null	10271	11183	12469	11549	12426	14060	18188	14876	1915	2290	1655	1328	6323	5071	6172	4984	10161	8487	9462	9608	7218	7078	8435	8392
234	2.684	112.0752	w/o MS2: 4-(2-Morpholin-4-ylethoxy)aniline	[M+2H]2+	0.11	Normalized unit: Intensity; Annotation method: VS17_POS_predict_3	-1	-1	-1	7.24	09_FDDAp	112.07520:399 112.33924:34 112.92546:23 112.95368:86 112.95997:34 113.01968:18 113.07740:43	null	487	678	741	681	1027	897	1528	789	2545	2236	2146	545	715	1033	1104	1325	361	619	594	585	789	718	773	1067
235	2.328	112.07747	w/o MS2: 4-(2-Morpholin-4-ylethoxy)aniline	[M+2H]2+	0.59	Normalized unit: Intensity; Annotation method: VS17_POS_predict_3	-1	-1	-1	10.3	11_FDDAp	112.06922:166 112.07560:440 112.11604:17 112.92406:42 112.94223:46 112.95306:348 112.96017:133 113.02660:123 113.05737:42 113.06680:35 113.07779:54 113.08485:18	null	1403	1691	1402	1817	1766	2219	2674	1803	2180	2848	2656	3668	2266	1957	1828	2002	1160	1270	1003	947	1322	1203	1736	2092
236	2.555	112.0785	w/o MS2: Dicrotophos	[M+H]+	0.44	Normalized unit: Intensity; Annotation method: VS17_POS_predict_3	-1	-1	-1	9.35	16_FDDAp	112.07590:379 112.94186:18 112.95507:180 112.96713:157 113.01976:54 113.02991:23 113.04813:22 113.07437:35 113.96112:127 113.97644:27 114.05291:24 114.07005:40 114.07825:22 114.09881:34 114.12286:17	null	1676	2393	1776	1847	1834	2122	2370	1548	3294	4134	4649	4497	2519	2075	2326	1926	1828	1717	1760	1720	2322	2005	2461	1665
237	1.039	112.0792	w/o MS2: L-Pipecolic acid	[M+H]+	0.85	Normalized unit: Intensity; Annotation method: VS17_POS_actual_2	-1	-1	-1	13.38	04_FDDAp	112.06777:113 112.07568:417 112.08539:204 112.09098:157 112.99473:38 113.00351:78 113.01224:20 113.02504:108 113.03564:70 113.05037:52 113.06966:24 113.08176:41 113.10278:74 113.71057:17 113.91124:46 113.96965:18 113.99876:16 114.04673:16 114.05301:36 114.06326:61 114.07251:70 114.09199:419 114.10589:164 114.11278:23	null	5068	6110	5613	2547	4017	4233	5797	3346	3403	3636	4253	3111	2827	3503	2870	3814	3282	2556	2707	3732	3382	2754	2689	3589
238	1.471	112.08746	w/o MS2: Histamine	[M+H]+	0.15	Normalized unit: Intensity; Annotation method: VS17_POS_predict_3	-1	-1	-1	7.93	16_FDDAp	112.08746:373 112.95418:57 112.96262:106 112.99801:26 113.01033:110 113.03183:1036 113.04124:348 113.06292:38 113.07514:29 113.96426:141 113.97413:19 114.03603:144 114.04530:42 114.09756:50 114.11088:24	null	933	1274	632	712	1901	1833	1585	1633	353	70	295	76	1157	1406	1203	1288	772	817	812	697	893	904	1059	760
239	2.264	112.11043	w/o MS2: Histamine	[M+H]+	0.04	Normalized unit: Intensity; Annotation method: VS17_POS_predict_3	-1	-1	-1	8.42	05_FDDAp	112.11043:156 112.41742:37 112.93067:16 112.94609:54 112.95713:151 112.97216:30 113.03638:37 113.05457:24 113.06279:54 113.07557:26 113.10916:54 113.94753:38 113.96205:89 113.97124:30 114.05544:16 114.07191:26 114.08485:142 114.11172:33 114.12843:874	null	201	216	149	229	452	485	374	262	131	279	72	228	86	139	253	148	106	177	407	78	216	158	277	249
240	0.723	112.11092	w/o MS2: L-Glutamine	[M+H]+	0.63	Normalized unit: Intensity; Annotation method: VS17_POS_actual_2	-1	-1	-1	18.56	14_FDDAp	112.10989:226 112.12007:36 112.95767:95 112.97330:37 113.01668:16 113.12119:16 113.93274:21 113.94570:30 113.95968:116	null	585	972	894	1235	1819	1248	1837	983	101	195	151	257	793	1339	906	1060	971	508	742	929	519	73	336	421
241	0.571	112.95306	Unknown	[M+H]+	0.04	Normalized unit: Intensity	null	null	null	3.45	19_FDDAp	112.95306:392 112.96297:129 113.01881:19 113.02401:25 113.96394:101 113.97129:32 114.06947:63 114.95444:43 114.97121:139 115.03767:19	null	1455	1831	1415	860	1043	1477	1637	1638	2709	2807	616	1312	785	1704	1179	1176	503	522	1543	591	1814	652	563	1063
242	0.7	112.95756	Unknown	[M+H+K]2+	0.22	Normalized unit: Intensity	null	null	null	5.5	07_FDDAp	112.95680:945 113.93649:16 113.95339:21 113.96156:97	null	750	1346	1902	1274	2174	1120	2432	1776	2090	1319	955	1314	2764	1277	2749	2156	2014	2434	557	313	2683	690	958	1481
243	1.036	112.99946	w/o MS2: L-Citrulline	[M+H]+	0.07	Normalized unit: Intensity; Annotation method: VS17_POS_actual_2	-1	-1	-1	3.66	09_FDDAp	112.99930:604 113.02098:123 113.06195:78 113.07207:59 113.08002:24 113.10829:33 113.66607:18 113.84484:16 113.93092:22 114.03084:20 114.05780:140 114.06693:28 114.07612:52 114.09196:745 114.26456:42 114.46146:16 114.52007:18 115.00484:40 115.01280:28 115.02052:57 115.03659:417 115.04498:815 115.08630:208 115.10309:108	null	699	933	1030	715	225	372	380	452	2416	2163	2100	1669	706	750	970	884	1004	1020	1423	792	645	595	749	813
244	1.96	113.03396	Ethyl imidazole-2-carboxylate	[M+H-C2H4]+	0.89	Normalized unit: Intensity; Annotation method: VS17_POS_predict_3; Tag: Confirmed	0.99	0.88	0.87	17.53	18_FDDAp	113.02917:531 113.03750:348 113.04778:82 113.07341:159 113.10449:229 113.11668:26 113.40097:24 113.85795:25 113.95860:31 113.96718:133 114.02273:38 114.03503:20 114.04628:82 114.05850:642 114.07808:87 114.09138:377 114.10925:79 114.86391:27 114.94911:30 114.97264:91 114.98412:20 114.98972:20 115.03364:114 115.04423:22 115.05315:16 115.08331:100 115.13219:23	95.00169:27 113.03648:52	4012	4100	3914	3936	2218	3456	3000	2859	4415	3385	4278	3320	5817	7343	7223	8356	4422	4546	3735	5012	3009	2584	4894	4132
245	1.471	113.03487	Ethyl imidazole-2-carboxylate	[M+H-C2H4]+	0.67	Normalized unit: Intensity; Annotation method: VS17_POS_predict_3; Tag: Confirmed	0.99	0.88	0.87	14.17	18_FDDAp	113.03558:1854 113.04459:273 113.05748:18 113.07072:56 113.07774:16 113.09865:47 113.47388:42 113.96240:102 114.06113:43 114.07321:20 114.10713:63 114.94178:63 114.96852:38 115.02477:51 115.03904:70 115.04910:50 115.07943:39 115.08900:58 115.11462:30	95.00169:27 113.03648:52	6991	8928	7997	7035	1404	1593	1691	1273	1246	917	1297	592	6208	5924	6086	5792	7799	7380	6912	6720	3849	3848	4454	5112
246	0.955	113.0714	w/o MS2: 5-Propyl-1H-1,2,3,4-tetrazole	[M+H]+	0.81	Normalized unit: Intensity; Annotation method: VS17_POS_predict_3; Tag: Misannotation	0.88	0.88	0.72	12.4	QC4_FDDAp	113.06695:704 113.07305:1526 113.09426:24 114.03737:17 114.04674:207 114.05899:515 114.07915:239 114.10380:56 115.01649:31 115.04056:332 115.06607:85 115.07441:236 115.08882:1394	70.05402:55	9804	9163	8510	9431	10607	11511	9482	9638	2730	3916	2768	2966	7726	6454	4293	5449	12064	6803	8949	9372	7592	6900	8458	8644
247	1.938	113.1058	w/o MS2: 2-(1-Piperazinyl)-N-(2-pyridinylmethyl)ethanamine	[M+H]+	0.85	Normalized unit: Intensity; Annotation method: VS17_POS_predict_3	-1	-1	-1	14.51	08_FDDAp	113.09750:45 113.10732:425 113.11376:150 113.96195:52 114.02306:24 114.05235:415 114.06341:165 114.07936:79 114.09009:251 114.10503:57 114.96102:20 114.97704:21 115.00705:17 115.03135:16 115.04768:110 115.07632:74 115.08562:182 115.09721:63 115.11462:30	null	1090	1262	842	1302	835	1476	1082	1656	1167	1231	998	666	1402	1552	1433	1599	1405	1445	1118	1719	1053	717	899	1309
248	1.078	113.11295	w/o MS2: 1,4,7-Triazacyclononane	[M+ACN+H]+	0.22	Normalized unit: Intensity; Annotation method: VS17_POS_predict_3	-1	-1	-1	8.22	20_FDDAp	113.10709:448 113.95329:20 114.01192:29 114.03960:22 114.04816:17 114.06005:45 114.07835:18 114.09054:354 114.10552:165 114.11825:23 114.96743:71 115.02660:27 115.04109:299 115.05145:141 115.08833:294	null	306	521	1007	510	288	112	374	487	803	839	714	696	420	675	349	772	750	724	823	985	630	425	586	711
249	2.012	113.96416	w/o MS2: N-(2,2-Dichloro-1-hydroxyethyl)acetamide	[M+H]+	0.07	Normalized unit: Intensity; Annotation method: VS17_POS_predict_3	-1	-1	-1	3.48	09_FDDAp	113.95907:141 113.96685:407 113.98026:56 114.03291:16 114.04804:181 114.05862:263 114.07149:37 114.10056:43 114.48337:20 114.95351:20 114.96325:21 114.97652:17 115.03484:127 115.95439:35 115.96711:128 116.07264:47	null	2798	2768	2555	2105	1705	2547	1346	2028	2963	2639	2969	2086	1950	2488	1494	1674	2427	2208	3673	2512	3560	3345	2452	2417
250	5.222	113.96687	w/o MS2: N-[(E)-2,2-Dichloroethylidene]propanamide	[M+H]+	0.04	Normalized unit: Intensity; Annotation method: VS17_POS_predict_3	-1	-1	-1	2.31	QC1_FDDAp	113.95947:218 113.96687:441 113.98588:25 114.02905:34 114.03871:242 114.05028:39 114.06037:74 114.07671:36 114.09544:90 114.10736:94 114.32903:41 114.95382:27 114.95822:43 114.97261:23 114.98113:194 115.03135:25 115.04164:67 115.06223:43 115.06892:22 115.07970:16 115.10568:23 115.36314:24 115.96190:165 115.97559:21 116.03661:27	null	1882	929	2783	788	2550	327	988	585	492	213	623	827	402	1673	2106	1274	483	1698	3548	1534	3744	1412	790	1590
251	3.001	114.03809	w/o MS2: 5-Fluoro-2-hydroxypyridine	[M+H]+	0.89	Normalized unit: Intensity; Annotation method: VS17_POS_predict_3; Tag: Misannotation	0.97	0.75	0.74	8.8	16_FDDAp	114.03699:1150 114.05347:92 114.06702:47 114.07896:48 114.08538:48 114.10098:65 114.55276:26 114.97025:54 115.03752:39 115.05223:55 115.06416:18 115.07565:16 115.08723:18 115.94443:17 115.96799:21 116.06982:31	114.02243:20	3388	5284	5366	3784	5137	4069	5367	4981	3138	3792	2935	3483	4665	4163	3867	3636	4161	3861	5750	4391	2674	2745	4028	3712
252	6.066	114.04113	w/o MS2: 3-(Difluoromethyl)-1H-pyrazol-5-amine	[M+H]+	0.07	Normalized unit: Intensity; Annotation method: VS17_POS_predict_3	-1	-1	-1	5.69	08_FDDAp	114.03893:233 114.04836:42 114.95541:24 114.96813:74 114.97720:132 115.41770:16 115.93716:17 115.96247:64 115.97325:111 116.02288:79 116.03379:59 116.05830:17 116.06622:35	null	231	976	644	339	467	268	230	972	405	202	251	399	176	296	502	76	278	365	319	204	301	507	555	374
253	5.239	114.04337	w/o MS2: 4-Methyl-N-(1-pyrrolidinylthioxomethyl)benzamide	[M+H]+	0.89	Normalized unit: Intensity; Annotation method: VS17_POS_predict_3; Tag: Misannotation	0.82	0.88	0.78	9.68	17_FDDAp	114.03188:230 114.03909:459 114.04888:102 114.94982:39 114.96775:50 115.04353:63 115.06590:25 115.94418:53 115.96218:66 115.96770:16 115.98077:34 116.02451:28 116.05595:16 116.06241:35 116.07288:67	114.03677:16	8988	9389	7482	7151	7534	7177	9917	7776	7311	6638	8607	7735	4893	4700	6898	5799	7762	7180	6163	6992	5090	4865	5790	7346
254	2.203	114.05756	w/o MS2: N-Acetyl-L-alanine	[M+H]+	0.04	Normalized unit: Intensity; Annotation method: VS17_POS_actual_2	-1	-1	-1	3.44	05_FDDAp	114.05756:527 114.07919:91 114.08768:18 114.09698:17 114.16910:19 114.37021:35 114.97102:79 114.97797:18 115.03006:28 115.06310:27 115.07177:17 115.08352:33 115.09148:24 115.57729:25 115.79944:17 115.96284:61 115.98236:75 116.05363:150 116.06187:115 116.07314:96 116.08028:129	null	1201	1636	1246	838	2115	2079	2758	2594	614	853	553	678	371	636	745	927	515	791	896	630	843	449	1208	763
255	0.97	114.05771	w/o MS2: trans-4-Hydroxy-L-proline	[M+H]+	0.04	Normalized unit: Intensity; Annotation method: VS17_POS_actual_2	-1	-1	-1	2.51	05_FDDAp	114.05771:497 114.07904:77 114.10165:37 114.11004:22 114.88934:45 114.89825:17 115.03310:122 115.04001:283 115.04806:55 115.05753:44 115.06407:119 115.08397:1361 115.09031:1087 115.10203:133 115.81879:156 116.01867:26 116.02655:70 116.03546:191 116.03994:63 116.06490:191 116.07361:593 116.09221:75	null	2197	2989	2487	2538	2931	2830	2456	3291	1722	1493	736	1683	2420	1570	1272	1927	2857	2338	2669	2395	1060	2147	2092	2240
256	1.968	114.05939	w/o MS2: Acetyl-.beta.-alanine	[M+H]+	0.74	Normalized unit: Intensity; Annotation method: VS17_POS_predict_3	-1	-1	-1	4.2	09_FDDAp	114.04812:125 114.05551:190 114.06331:139 114.07339:100 114.09412:206 114.11870:79 114.48769:16 114.95351:24 114.97244:41 115.04185:153 115.08171:32 115.09224:27 115.11159:79 115.96535:21 115.97027:43 116.06972:101	null	2262	2822	3364	2970	4814	5606	5616	4882	2364	1375	1611	1827	1629	2330	2818	1342	3451	3793	3399	2975	2208	2693	2653	3529
257	1.045	114.09132	w/o MS2: D-Glucosaminic acid	[M+H]+	0.11	Normalized unit: Intensity; Annotation method: VS17_POS_actual_2	-1	-1	-1	4.04	11_FDDAp	114.09246:513 114.46821:17 114.96974:49 115.00717:17 115.02296:50 115.03950:683 115.05422:58 115.06362:25 115.08697:98 115.09476:100 115.11536:27 115.58128:21 115.98516:26 116.03810:108 116.04343:135 116.05115:277 116.07188:8860 116.09433:47 116.19088:21	null	1823	1677	1985	2573	1158	1783	2735	2038	3366	3009	2647	3042	2205	2210	2628	2806	2682	1823	2028	2047	1718	1886	1898	1669
258	1.938	114.0933	w/o MS2: epsilon-Caprolactam	[M+H]+	0.22	Normalized unit: Intensity; Annotation method: VS17_POS_predict_3	-1	-1	-1	7.23	QC1_FDDAp	114.08242:82 114.09254:273 114.10961:23 114.95043:17 114.96061:49 114.96626:21 115.03954:63 115.08179:20 115.09088:105 115.11004:33 115.61813:19 115.94418:39 115.96537:81 115.97342:26 116.03878:17 116.04559:20 116.06461:88 116.07626:25 116.09343:24	null	1838	1776	1715	2249	1914	2043	1714	1943	1876	1701	1666	1572	1086	1526	1897	1758	1852	2102	2203	2382	1147	1793	1696	1185
259	0.803	114.1034	1-Pyrrolidinecarboximidamide	[M+H]+	0.89	Normalized unit: Intensity; Annotation method: VS17_POS_predict_3; Tag: Confirmed	0.84	0.82	0.93	250.42	04_FDDAp	114.10348:16610 114.13089:24 114.31372:16 114.96870:39 114.97321:100 114.98659:731 115.04568:40 115.08199:47 115.09049:353 115.10490:555 115.11350:294 115.16612:19 115.30243:17 116.00006:55 116.06399:110 116.07146:347 116.08238:54 116.11226:19	68.96879:20 72.06057:23 72.07448:28 72.97533:34 97.08650:43 114.09257:69 114.10187:332 114.11197:112 115.10908:22 116.06575:24	63265	67545	73053	68157	95985	94842	93921	90706	6264	7247	6550	6371	71871	74591	73428	69267	79898	72201	75143	74246	58399	55969	58621	58815
260	2.269	114.12673	w/o MS2: 4-Ethylpiperidine	[M+H]+	0.89	Normalized unit: Intensity; Annotation method: VS17_POS_predict_3; Tag: Misannotation	0.01	0.34	0.03	12.36	06_FDDAp	114.12795:1157 114.96083:96 114.97179:124 114.98309:123 114.99342:18 115.03412:85 115.07781:69 115.11468:33 115.12777:18 115.13503:18 115.69048:17 115.95944:85 116.05327:53 116.07204:463 116.08044:57	70.07301:24 116.07439:27	1848	2029	2176	668	3267	2962	3235	2883	1195	1737	1795	2080	1313	1255	1270	1196	1503	990	1399	1679	1631	1328	1519	2074
261	3.655	114.12894	Cycloheptylamine	[M+H]+	0.89	Normalized unit: Intensity; Annotation method: VS17_POS_predict_3; Tag: Misannotation	0.93	0.94	0.9	38.38	14_FDDAp	114.12885:4236 114.96598:84 114.97387:30 114.99621:148 115.02589:20 115.03400:18 115.12475:53 115.13365:168 115.95400:20 115.95911:16 116.13612:27 116.14329:46	97.09814:59 114.12935:69	11251	11044	7075	9245	15057	13856	14140	14764	2822	5001	5741	3979	11926	13878	14411	13632	8201	8956	9334	10821	5769	6394	10310	9897
262	3.769	114.13443	w/o MS2: 2-(Dipentylamino)-2-(hydroxymethyl)-1,3-propanediol	[M+H]+	0.3	Normalized unit: Intensity; Annotation method: VS17_POS_predict_3	-1	-1	-1	11	15_FDDAp	114.12775:294 114.14026:70 114.96310:53 114.97495:95 115.06509:22 115.07530:25 115.12774:38 115.83385:25 115.95591:40 115.96648:96 115.97703:38 116.06713:25	null	729	673	621	501	956	1231	1212	719	630	570	615	773	808	754	1151	840	779	657	738	518	912	702	596	910
263	0.771	114.98666	w/o MS2: 1,3,4-Oxadiazole-2(3H)-thione, 5-[(4-chlorophenoxy)methyl]-	[M+H]+	0.85	Normalized unit: Intensity; Annotation method: VS17_POS_predict_3; Tag: Misannotation	0.01	0.15	0.03	20.37	18_FDDAp	114.98793:1777 115.08837:32 115.09904:166 115.10744:153 115.11904:35 115.95918:32 115.98807:467 116.97514:35 116.98330:103 116.99075:165	68.98611:32 72.06703:17 86.98769:16 114.10945:19	7979	7270	6935	6110	7104	8159	10326	7986	1294	993	1488	1459	3089	4019	3810	2925	5533	6472	5510	5560	5666	5860	7636	5049
264	1.031	115.0385	w/o MS2: D-Xylulose	[M+2H]2+	0.22	Normalized unit: Intensity; Annotation method: VS17_POS_predict_3	-1	-1	-1	20.83	09_FDDAp	115.03659:417 115.04498:815 115.08630:208 115.10309:108 115.12434:34 115.25980:17 115.29987:33 115.87777:19 116.03637:216 116.04483:105 116.07123:18828	null	4926	5002	3352	3327	4229	4712	6163	6070	8405	6863	8852	8750	5499	4177	6703	5607	3773	4757	4525	4448	6372	4087	4483	7759
265	3.208	115.05732	w/o MS2: Diallyl Sulfide	[M+H+K]2+	0.07	Normalized unit: Intensity; Annotation method: VS17_POS_predict_3	-1	-1	-1	7.86	12_FDDAp	115.04775:96 115.05732:646 115.07002:19 115.07565:22 115.08843:44 116.00317:25	null	1259	1318	1522	1671	1013	1419	1209	756	1940	1717	1651	1906	396	631	573	361	1420	757	678	880	1591	634	702	680
266	0.955	115.08682	w/o MS2: Prolinamide	[M+H]+	0.67	Normalized unit: Intensity; Annotation method: VS17_POS_predict_3; Tag: Misannotation	0.47	0.36	0.74	26.75	QC4_FDDAp	115.08882:1394 115.23343:16 115.67043:18 116.03539:117 116.04276:165 116.05659:83 116.06632:291 116.07480:376 116.19769:16 117.02726:63	69.03809:20 70.05067:20 70.05566:46 70.06554:254 70.07469:95 115.92136:24 116.06071:66 116.07469:119 116.84951:35 118.08958:79 118.09811:31	9134	10250	8577	8749	11661	8041	10235	9461	3793	3851	3428	3474	8827	7297	4636	5648	7982	6117	7575	8012	9373	7607	8423	8155
267	3.653	115.12506	w/o MS2: 1-Ethyl-4-(phenylacetyl)piperazine	[M+H]+	0.11	Normalized unit: Intensity; Annotation method: VS17_POS_predict_3	-1	-1	-1	6.97	QC4_FDDAp	115.11942:178 115.13565:126 115.93958:26 115.96141:17 115.96764:23 116.05437:44 116.06733:33 116.08279:17 116.09121:115 116.13465:44 117.05686:19 117.13222:19	null	680	954	508	471	1604	1229	652	686	505	436	317	180	772	724	1395	927	889	815	810	835	477	444	959	706
268	0.767	115.99422	w/o MS2: 3-(3-Chloro-5-isoxazolyl)propanoic acid	[M+H]+	0.44	Normalized unit: Intensity; Annotation method: VS17_POS_predict_3	-1	-1	-1	3.19	05_FDDAp	115.98104:269 115.98780:168 115.99533:77 116.10232:20 116.98129:87 116.98996:257 117.92027:44 117.93830:171 118.07385:22 118.08900:39	null	1389	1276	1497	1100	1004	1170	1462	1549	183	200	298	174	569	405	532	583	809	969	890	881	899	1086	1241	789
269	3.939	116.03603	w/o MS2: Dimethyloxallylglycine	[M+H-H2O]+	0.74	Normalized unit: Intensity; Annotation method: VS17_POS_predict_3; Tag: Misannotation	-1	-1	-1	6.17	15_FDDAp	116.03448:703 116.04742:48 116.06277:19 116.07693:84 116.97488:51 117.03593:20 117.05238:21 117.07617:38 117.90469:21 117.93512:246 117.95660:37 118.06637:99	null	2960	2849	2286	3429	1975	2984	2619	2717	2141	1623	2833	1957	3513	2895	3371	4159	4140	3392	3690	3539	1956	1505	2218	2812
270	4.85	116.05206	w/o MS2: N,N-Diethyl-N'-(4-nitrophenyl)thiourea	[M+H]+	0.04	Normalized unit: Intensity; Annotation method: VS17_POS_predict_3	-1	-1	-1	5.48	16_FDDAp	116.04352:175 116.05206:306 116.07227:132 116.07979:28 116.95101:20 116.97734:112 116.99776:21 117.04760:45 117.05949:69 117.09499:26 117.90910:46 117.92496:50 117.93625:216 117.94961:55 117.96462:16 117.97345:16 118.06464:22 118.07127:30 118.08702:24	null	764	663	394	340	667	587	876	560	256	393	667	334	571	490	756	936	424	538	434	258	417	822	763	553
271	2.209	116.05519	w/o MS2: 4-Aminotetrahydro-2H-thiopyran-4-carboxylic acid	[M+H]+	0.07	Normalized unit: Intensity; Annotation method: VS17_POS_predict_3	-1	-1	-1	7.97	zblank23071801_FDDAp	116.04636:108 116.05519:139 116.06518:20 116.10483:16 116.92051:18 117.05643:18 117.07655:28 117.92071:85 117.93447:281	null	948	1392	1100	973	1101	1619	1790	1279	598	849	843	751	750	846	659	984	827	933	1035	853	677	662	695	753
272	2.293	116.06792	w/o MS2: 4,4'-Oxydibenzene-1,2-diamine	[M+2H]2+	0.07	Normalized unit: Intensity; Annotation method: VS17_POS_predict_3	-1	-1	-1	6.04	03_FDDAp	116.06113:92 116.06718:371 116.07520:252 117.08154:18	null	2467	1363	2317	2404	4249	3094	5163	4382	487	326	962	1028	1799	2533	1912	1061	2226	1828	1429	1564	3062	2998	1821	2397
273	1.028	116.07138	DL-Arginine	[M+H-CH5N3]+	0.89	Normalized unit: Intensity; Annotation method: VS17_POS_predict_3; Tag: Misannotation	0.92	0.83	0.86	434.53	08_FDDAp	116.07172:95065 116.09613:71 116.10628:18 116.12540:102 116.13996:16 116.15099:17 116.16222:16 116.17065:83 116.17962:32 116.18849:16 116.24591:33 116.33407:21 116.39159:16 116.44894:16 116.51231:18 116.52631:17 116.53299:16 116.54604:16 116.66988:16 116.73850:33 116.79150:17 116.85795:23 116.87981:17 117.02816:48 117.07457:5982 117.11240:17 117.62425:19 117.65315:16 117.66204:16 117.72581:21 117…	51.69339:18 68.76679:39 70.04816:38 70.05451:96 70.06345:644 70.06852:1099 71.05614:16 71.06287:26 71.08026:45 73.70390:23 97.02896:16 111.89877:18 113.95120:25 116.05454:30 116.07183:3328 116.42258:16 117.07613:195 118.07076:38 118.08041:43 119.02429:18 119.03568:46 119.05080:30	105943	119868	120066	95708	328881	362522	374720	348959	100389	89671	102039	94549	89017	91776	100771	91346	98527	85289	96080	94880	125068	100807	137524	154450
274	4.174	116.14645	w/o MS2: N-tert-Butylisopropylamine	[M+H]+	0.04	Normalized unit: Intensity; Annotation method: VS17_POS_predict_3	-1	-1	-1	8.44	16_FDDAp	116.14645:315 117.05502:130 117.06493:129 117.93340:80 117.94009:61 117.95436:29 117.96021:24 118.03063:164 118.08121:50 118.09354:282	null	232	158	87	39	98	0	60	69	0	49	35	1	501	308	682	577	81	306	59	134	185	65	139	281
275	0.77	116.98717	w/o MS2: Sulfuric acid	[M+H]+	0.59	Normalized unit: Intensity; Annotation method: VS17_POS_predict_3	-1	-1	-1	6.26	03_FDDAp	116.97610:103 116.98508:456 116.99419:284 117.93124:57 117.93999:75 118.11500:21 119.08873:20	null	1115	1234	1652	1072	1309	1209	1602	1264	488	404	426	321	620	296	893	519	926	790	1040	803	886	1145	1288	831
276	2.422	117.03503	w/o MS2: 5-Amino-2-fluorobenzonitrile	[M+H]+	0.33	Normalized unit: Intensity; Annotation method: VS17_POS_predict_3; Tag: Misannotation	0	0.97	null	10.3	13_FDDAp	117.03579:723 117.92121:24 117.93622:289 118.03284:17 118.04393:23 118.07726:21 118.09020:62 118.85005:16 118.94394:39 119.04427:28 119.05276:98 119.06898:17 119.08192:24	75.02973:40	397	525	301	354	635	762	916	542	367	491	184	567	2847	2881	3121	2560	479	325	401	301	1035	1026	1170	938
277	4.122	117.05982	w/o MS2: 3-Imidazo[2,1-b][1,3]thiazol-6-ylaniline	[M+H-C3H3N2S]+	0.89	Normalized unit: Intensity; Annotation method: VS17_POS_predict_3	-1	-1	-1	9.78	15_FDDAp	117.05572:515 117.06345:139 117.93123:18 118.03120:256 118.05877:146 118.07150:43 119.02871:18 119.03651:58 119.05181:98	null	2354	3300	1970	2473	3132	3439	3296	3006	1798	1946	1770	3093	1630	3045	2673	1892	1787	2056	1597	2262	1835	1847	1901	2726
278	3.006	117.09057	w/o MS2: Thymidine	[M+H]+	0.22	Normalized unit: Intensity; Annotation method: VS17_POS_actual_2	-1	-1	-1	8.53	16_FDDAp	117.09057:350 117.92906:65 117.94125:54 117.96024:23 118.06278:57 118.08540:131 119.06802:46 119.07629:17 119.09180:16	null	479	1203	769	549	1299	1483	1246	1393	1351	889	739	847	1761	1301	1567	1492	1306	895	1031	680	963	1004	1656	1336
279	0.97	117.93205	Unknown	[M+H]+	0.04	Normalized unit: Intensity	null	null	null	7.25	zblank23071803_FDDAp	117.93137:312 117.93699:604 117.95528:45 118.09304:68 118.95103:74 119.03127:40	null	0	41	74	30	71	0	2	37	112	9	82	4	40	6	10	0	26	99	83	31	103	1	25	5
280	0.693	117.93649	Unknown	[M+Na]+	0.33	Normalized unit: Intensity	null	null	null	6.43	QC3_FDDAp	117.93237:527 117.93825:334 118.93771:25 118.94797:44 119.05801:19 119.93524:65 119.97134:18	null	2395	638	1742	2424	1661	2821	1949	1740	3763	1936	1278	2136	1471	1662	1714	1415	502	1822	1554	2331	2270	2582	3668	495
281	2.605	117.97642	w/o MS2: 1-Benzyl-3-(1,3-thiazol-2-yl)thiourea	[M+H]+	0.85	Normalized unit: Intensity; Annotation method: VS17_POS_predict_3; Tag: Misannotation	0.75	1	0.77	12.57	QC3_FDDAp	117.97879:1363 118.09109:78 118.45383:38 118.97128:17 118.98219:22 118.99113:19 119.03655:18 119.97356:118 120.01123:22 120.02671:25 120.06641:159 120.08084:356	58.99179:37 117.98515:45	5173	4957	4785	5129	4528	6546	6064	5383	2816	3652	2533	3223	7646	8469	9035	9246	5343	5102	4874	4879	4308	4057	6101	4896
282	2.556	118.0296	w/o MS2: L-HOMOCYSTEINE THIOLACTONE	[M+H]+	0.04	Normalized unit: Intensity; Annotation method: VS17_POS_predict_3	-1	-1	-1	7.62	17_FDDAp	118.02477:126 118.03527:106 118.04934:60 118.08926:59 119.60519:29 119.97292:59 120.02150:33 120.05170:38 120.05821:51 120.08087:3101	null	729	937	738	579	295	365	450	458	324	444	468	420	150	247	377	146	806	524	505	786	398	420	190	545
283	4.127	118.03262	w/o MS2: L-HOMOCYSTEINE THIOLACTONE	[M+H]+	0.11	Normalized unit: Intensity; Annotation method: VS17_POS_predict_3	-1	-1	-1	4.13	QC3_FDDAp	118.02735:53 118.03262:190 118.06740:176 119.06239:27 120.00632:20	null	611	363	540	831	1105	712	1097	725	605	643	354	872	771	839	764	796	930	738	414	977	708	643	746	1041
284	3.881	118.06619	w/o MS2: Tetrahydro-2H-thiopyran-4-ylamine	[M+H]+	0.26	Normalized unit: Intensity; Annotation method: VS17_POS_predict_3; Tag: Misannotation	0.84	0.88	0.76	8.94	14_FDDAp	118.06554:896 118.09095:65 119.06682:171 119.07655:70 120.04786:24 120.05573:37 120.07129:16 120.08500:25	118.06393:20	1150	1308	1961	1439	828	1068	1688	1085	1402	713	1487	1037	2757	4036	4215	4488	1348	1453	1532	1651	1774	1984	1992	1345
285	1.409	118.08687	Valine	[M+H]+	0.89	Normalized unit: Intensity; Annotation method: VS17_POS_predict_3; Tag: Confirmed	0.98	0.93	0.86	60.63	QC1_FDDAp	118.08718:4424 118.19467:28 118.56973:19 118.93748:43 118.94601:40 119.07545:76 119.08617:360 119.09430:130 119.50505:17 120.08305:94	72.07928:20 118.08442:44 118.09108:42	33269	35752	29614	30839	60276	76573	67612	64761	32487	31816	40520	36228	35151	39294	61491	41957	24789	30423	34427	27205	35439	39276	43258	43098
286	1.081	118.08689	w/o MS2: glycine betaine	[M+H]+	0.48	Normalized unit: Intensity; Annotation method: VS17_POS_actual_2; Tag: Misannotation	0.35	0.35	0.75	147.83	QC1_FDDAp	118.08675:7846 118.10273:61 118.62077:35 118.94196:20 118.99568:25 119.01428:193 119.02099:174 119.06866:76 119.09126:493 120.01807:17 120.04249:20 120.05164:50 120.06447:141 120.08504:44	72.07986:96 72.08484:82 118.08606:96	31181	43392	45092	30683	53923	82756	93638	84562	68244	58167	52514	55122	28598	47343	60480	97226	33427	29226	19511	42806	47124	40220	46021	46392
287	0.977	118.08694	Betaine; CE30; CE10; KWIUHFFTVRNATP-UHFFFAOYSA-N	[M+H]+	0.41	Normalized unit: Intensity; Annotation method: VS17_POS_actual_2; Tag: Misannotation	0.87	0.86	0.83	206.11	13_FDDAp	118.08683:13351 118.18173:30 118.20794:23 119.05522:28 119.07936:133 119.08646:480 119.09528:112 119.68968:21 119.74845:16 120.05346:51 120.06538:254 120.07568:33 120.08796:140 120.09736:114	58.06320:24 102.04893:22 118.08813:673 119.08649:16 119.09719:18	35861	32684	29547	41950	33090	20559	24543	21096	59065	61967	57216	63803	97677	52981	42577	30290	39140	34604	63797	26201	36904	33488	34942	35242
288	1.045	119.01587	w/o MS2: S-Methyl-L-cysteine	[M+H]+	0.85	Normalized unit: Intensity; Annotation method: VS17_POS_predict_3	-1	-1	-1	27.04	QC2_FDDAp	119.01624:1351 119.02965:27 119.04742:74 119.05379:43 119.07540:27 119.08396:85 119.09014:95 120.01991:20 120.02816:49 120.05925:65 120.06595:209 120.07616:31 120.08957:16 120.24828:18 120.59689:20 121.01013:23 121.02239:120 121.04198:26 121.10195:29	null	2194	2160	1842	2141	5106	4866	6412	4354	5892	5650	7439	6660	13159	13708	14184	15080	2297	1660	2263	2835	4617	5345	4372	7169
289	4.42	119.04765	w/o MS2: Robustaside D	[M+H-C12H16O7-CO2]+	0.89	Normalized unit: Intensity; Annotation method: VS17_POS_predict_3; Tag: Misannotation	1	0.75	0.75	25.08	03_FDDAp	119.04903:427 120.05098:55 120.05715:119 120.07497:18 121.06399:38 121.08443:22	91.05730:20	5804	6496	4525	4861	8583	9112	9732	7228	6805	9134	7807	8559	3681	4599	4444	3242	4368	4597	4421	4976	5046	4953	6317	7003
290	1.974	119.05035	4-Methyl-N-(4-methylphenyl)benzamide	[M+H-C7H9N]+	0.89	Normalized unit: Intensity; Annotation method: VS17_POS_predict_3; Tag: Misannotation	0.89	0.86	0.84	27.76	07_FDDAp	119.05024:2529 119.05664:863 119.13374:22 120.00118:38 120.00998:25 120.03336:20 120.05026:420 120.05726:98 120.06903:24 120.08963:52 120.87379:18 121.05819:82 121.06809:231 121.07597:91 121.10038:20	91.04408:24 119.04185:72 120.05783:41	4607	5009	5837	4823	9440	10368	11252	11197	3842	3080	3670	5076	4626	5841	5320	5376	4263	4813	4074	5059	4987	5221	6335	5682
291	2.385	119.05037	w/o MS2: Thiopropionic acid, S-ethyl ester	[M+H]+	0.59	Normalized unit: Intensity; Annotation method: VS17_POS_predict_3	-1	-1	-1	9.26	05_FDDAp	119.04412:37 119.05254:176 119.05875:84 119.93061:21 119.97064:34 120.05012:23 120.05910:32 120.06609:43 120.07851:27 120.08516:37 120.99432:34 121.03558:47	null	1037	1805	1432	785	1049	766	857	833	478	351	333	520	1502	2040	1196	1919	801	1136	1196	871	979	761	705	1133
292	3.525	119.0538	w/o MS2: 2-Acetyl-3-methylpyrazine	[M+H]+	0.52	Normalized unit: Intensity; Annotation method: VS17_POS_predict_3	-1	-1	-1	9.08	06_FDDAp	119.05081:233 119.06046:263 119.08339:28 120.04053:34 120.04823:33 120.05566:17 120.06436:20 120.07498:30 120.44806:36 120.77421:19 121.05778:21 121.07301:23 121.10246:20	null	2201	3051	2708	987	3648	1529	5421	4002	547	1225	723	544	1081	289	603	2146	1949	1574	1898	3049	1821	1720	2567	1964
293	5.379	119.08643	w/o MS2: N-Ethyl-2,4,6-trimethylbenzenesulfonamide	[M+H]+	0.04	Normalized unit: Intensity; Annotation method: VS17_POS_predict_3	-1	-1	-1	4.19	01_FDDAp	119.08176:215 120.07458:28 121.07325:59 121.08609:394 121.10168:4417 121.12821:43	null	1284	484	640	659	544	782	1159	619	406	956	572	434	666	152	151	638	51	297	909	431	325	404	290	745
294	1.089	119.09206	w/o MS2: L-Valine	[M+H]+	0.04	Normalized unit: Intensity; Annotation method: VS17_POS_predict_3	-1	-1	-1	9.06	01_FDDAp	119.08772:214 119.09904:252 119.33698:34 119.79121:21 120.06412:171 120.08594:35 120.09840:39 120.56654:58 121.01682:20	null	2883	2593	1701	1961	2876	4322	6932	4326	3435	3676	2843	2875	1505	3857	2784	5846	3449	1249	3931	1392	2231	2237	1124	2662
295	2.596	119.97478	w/o MS2: (2-Chloro-1,3-thiazol-5-yl)methanamine	[M+H]+	0.22	Normalized unit: Intensity; Annotation method: VS17_POS_predict_3	-1	-1	-1	5.46	13_FDDAp	119.95876:39 119.96873:278 119.97769:86 120.06812:39 120.08166:195 121.96756:37 122.04024:42	null	643	446	284	620	290	581	529	587	282	466	244	249	1086	761	873	998	317	192	538	263	299	376	407	371
296	3.268	120.0425	w/o MS2: Procaine	[M+H]+	0.19	Normalized unit: Intensity; Annotation method: VS17_POS_actual_2	-1	-1	-1	9.72	15_FDDAp	120.04467:344 120.06925:20 120.08001:142 120.08895:113 120.96709:18 121.02490:46 121.03502:49 121.05322:59 121.06449:16 121.07306:54 121.09256:28 122.05392:25 122.08949:37 122.09566:36 122.10899:21	null	647	1429	676	775	2986	3854	2599	3188	824	760	464	269	726	1215	1094	1181	709	763	858	679	550	712	1637	1451
297	0.94	120.06525	w/o MS2: L-Threonine	[M+H]+	0.89	Normalized unit: Intensity; Annotation method: VS17_POS_actual_2; Tag: Confirmed	0.6	0.77	0.75	29.32	10_FDDAp	120.06074:752 120.06823:781 120.07507:301 120.09168:23 120.53233:58 121.06878:41 121.07687:20 121.10393:20 122.01543:20 122.13960:26	119.09359:16 120.06028:70	5987	9285	7547	8770	10194	7111	11539	12320	15826	14734	13283	14598	4964	7298	4433	6288	4414	4894	4018	5928	9248	8118	7756	8762
298	4.247	120.08018	w/o MS2: L-Phenylalanine	[M+H]+	0.04	Normalized unit: Intensity; Annotation method: VS17_POS_predict_3	-1	-1	-1	4.72	16_FDDAp	120.08018:291 121.07277:20 121.95535:21 121.99883:31 122.02761:18 122.05987:17	null	202	348	323	246	513	945	708	299	312	438	503	619	504	510	584	1058	47	563	146	223	536	683	542	136
299	2.51	120.08127	Gly-Phe-Phe	[M+H-C12H14N2O4]+	0.89	Normalized unit: Intensity; Annotation method: VS17_POS_predict_3; Tag: Misannotation	0.92	0.9	0.91	1212.92	15_FDDAp	120.08127:43748 120.10723:16 120.11787:18 120.12508:26 120.14091:19 120.24634:16 120.42359:17 120.46637:16 120.52358:24 120.55164:16 120.65061:17 120.81248:16 120.96201:20 120.99473:17 121.07037:272 121.08432:4082 121.09904:147 121.22205:16 121.78589:16 121.96658:16 122.03909:75 122.04906:20 122.07290:23 122.08648:128 122.09629:66	77.03325:20 91.04689:20 93.06034:38 93.06672:53 93.07405:75 95.77147:22 102.04978:27 103.05559:501 104.05571:35 120.06683:42 120.08250:2076 121.07443:72 121.08693:230 121.47554:20	142554	144160	137979	134287	272625	327660	319605	306625	117227	133456	159291	126348	132547	142007	146420	135744	134580	125987	129638	131376	141377	124898	163473	160572
300	1.027	121.01393	w/o MS2: Difluoropropanediamide	[M+H]+	0.07	Normalized unit: Intensity; Annotation method: VS17_POS_predict_3	-1	-1	-1	4.24	09_FDDAp	121.01038:33 121.01951:182 121.02647:95 121.07069:18 121.22662:19 122.03577:76 122.06406:19 122.07099:24 123.01424:28 123.04240:20 123.04710:41 123.05880:60 123.06766:88	null	108	204	11	106	432	163	222	382	730	631	705	213	344	1081	585	297	415	56	182	153	28	227	351	277
301	3.204	121.02708	Phthalic acid	[M+H-CH2O2]+	0.74	Normalized unit: Intensity; Annotation method: VS17_POS_predict_3; Tag: Confirmed	0.86	0.94	0.85	19.2	16_FDDAp	121.03054:3894 121.07122:47 121.09332:35 121.10278:40 121.93315:20 122.01437:34 122.02519:62 122.03418:211 122.11181:20 122.17285:17 122.68466:19 123.02979:37	93.03662:26 121.01768:25 121.02946:47	3360	1782	1750	3253	352	1197	1315	656	3351	2354	1279	3317	5377	8048	5865	9606	4132	3834	3423	2603	2950	4707	3077	2876
302	2.018	121.06519	w/o MS2: Irganox 245	[M+H]+	0.89	Normalized unit: Intensity; Annotation method: VS17_POS_predict_3; Tag: Misannotation	1	0.75	0.75	22.2	16_FDDAp	121.06682:1028 121.10400:50 122.02060:40 122.02675:49 122.03518:16 122.06221:30 122.22802:25 122.44214:17 123.02727:37 123.04324:912 123.05241:279 123.10554:46	121.07053:33	4027	4060	4926	3610	5444	6299	6399	4753	3500	3035	2939	3522	3732	5444	3522	4056	3420	3746	3407	4591	3973	3396	4458	3437
303	8.866	121.10095	w/o MS2: 5-[(1S,2R,4aR)-5-(Acetyloxymethyl)-1,2,4a-trimethyl-2,3,4,7,8,8a-hexahydronaphthalen-1-yl]-3-methylpentanoic acid	[M+H]+	0.04	Normalized unit: Intensity; Annotation method: VS17_POS_predict_3	-1	-1	-1	6.19	12_FDDAp	121.10095:286 121.10986:108 121.95467:16 122.96887:25 123.11625:31	null	43	60	63	124	88	214	133	76	36	101	26	392	28	48	120	58	77	15	71	64	56	82	177	122
304	5.38	121.1014	(2-Hydroxymethylbicyclo[2.2.1]hept-2-yl)methanol	[M+H-2H2O]+	0.89	Normalized unit: Intensity; Annotation method: VS17_POS_predict_3; Tag: Misannotation	0.93	0.92	0.9	59.85	16_FDDAp	121.10117:2708 121.11504:103 121.20470:16 121.24194:24 122.00973:18 122.05771:16 122.08817:26 122.10629:215 123.02964:20 123.04997:40 123.07964:75 123.10254:31 123.19695:39	79.05106:31 93.06686:24 121.09893:73	21781	18177	14731	14782	11386	17377	18604	14680	16305	12978	18028	12328	10970	9957	10302	10913	9168	12812	10643	12837	8069	10601	9116	12428
305	0.781	121.95809	Unknown	[M+H]+	0.07	Normalized unit: Intensity	null	null	null	8.06	06_FDDAp	121.95809:213 123.45197:18 123.95190:32 123.98080:48 123.98979:65 124.01986:68 124.02603:24 124.05621:18	null	277	291	380	277	281	640	269	248	77	259	113	100	135	108	247	127	303	378	310	276	453	282	201	145
306	2.74	122.09491	w/o MS2: Phenethylamine	[M+H]+	0.04	Normalized unit: Intensity; Annotation method: VS17_POS_predict_3	-1	-1	-1	10.39	06_FDDAp	122.08714:108 122.09491:236 122.10395:98 122.10916:47 123.04635:39 123.09604:82 123.10991:97 123.44686:20 124.03453:50 124.04538:16 124.07164:52 124.10750:298 124.11682:234 124.15181:21	null	518	529	441	636	1027	1301	1525	1094	521	788	561	817	511	330	357	394	390	443	525	379	293	324	519	452
307	2.297	122.09995	w/o MS2: 5-Amino-1-methyl-3-(methylsulfanyl)-1H-pyrazole-4-carbonitrile	[M+H]+	0.26	Normalized unit: Intensity; Annotation method: VS17_POS_predict_3	-1	-1	-1	11.15	15_FDDAp	122.09995:293 122.96082:19 122.96877:29 122.99699:17 124.04324:20	null	537	1129	1568	747	638	1016	994	934	123	175	525	197	725	800	1176	835	1630	1234	1643	1371	896	383	846	977
308	0.848	122.92551	Unknown	[M+K]+	0.89	Normalized unit: Intensity	null	null	null	281.69	11_FDDAp	122.92526:19173 123.07137:27 123.89724:17 123.91315:45 123.92782:171 123.93620:82 124.23682:17 124.90452:141 124.92338:2950 125.03439:30	null	38257	40324	42169	42229	38102	37766	42319	30242	41076	48543	46556	44814	41766	45612	40674	37798	48508	40234	40578	41491	39735	43359	33332	37297
309	4.332	123.04408	w/o MS2: 4-HYDROXYBENZALDEHYDE	[M+H]+	0.89	Normalized unit: Intensity; Annotation method: VS17_POS_actual_2; Tag: Misannotation	0.05	1	0.04	16.91	06_FDDAp	123.04408:1437 123.07077:82 123.10499:33 123.11519:36 123.79024:19 124.04396:78 124.07034:40 124.07582:50 124.10465:16 124.45566:26 124.93793:17 124.94951:16 124.97475:29 124.98683:38 125.06664:21 125.08221:19 125.09618:47	67.05046:217 67.05850:18	3588	4741	3178	3953	5108	5110	6042	4053	4148	4137	4741	3531	2251	2929	2666	2217	2747	3098	2446	2682	3014	2814	3738	4359
310	1.975	123.04529	w/o MS2: Dihydrodaidzein	[M+H]+	0.89	Normalized unit: Intensity; Annotation method: VS17_POS_predict_3; Tag: Misannotation	0.99	0.88	0.88	44.44	02_FDDAp	123.04408:1898 123.04890:712 123.06003:51 123.25125:22 123.97202:21 123.98498:18 124.04007:271 124.04868:118 124.10651:37 124.41906:19 124.95013:30 125.00404:17 125.05026:18 125.07481:40	95.05750:21 123.05041:74	8115	8885	8664	9751	16830	19270	18897	18577	7747	6659	7093	6639	8729	10103	8924	10017	9223	8699	8828	7517	8370	8920	9784	10333
311	1.615	123.05813	w/o MS2: NICOTINAMIDE	[M+H]+	0.07	Normalized unit: Intensity; Annotation method: VS17_POS_predict_3	-1	-1	-1	5.9	02_FDDAp	123.04672:57 123.05496:240 123.07997:24 123.97210:44 124.03126:17 124.03838:46 124.04642:26 124.05538:28 124.96024:25 124.98335:16 125.07104:20	null	437	1591	950	1241	581	901	1297	1452	681	1180	1313	1353	1263	373	1681	1424	982	911	594	1303	527	728	1095	799
312	1.046	123.05861	w/o MS2: Nicotinamide	[M+H]+	0.15	Normalized unit: Intensity; Annotation method: VS17_POS_predict_3	-1	-1	-1	4.35	16_FDDAp	123.04706:151 123.05582:217 123.06168:163 123.12084:21 124.02322:222 124.03822:2012 124.05770:69 124.08038:17 124.11198:20 124.23794:37 124.30147:16 124.97546:19 125.01866:33 125.03040:34 125.04291:214 125.05282:98 125.06815:523 125.08172:124	null	967	1024	958	1519	745	543	738	728	1400	803	848	1521	1268	1666	1387	1683	1011	1067	1280	913	897	851	1189	1380
313	3.681	123.11228	w/o MS2: N1-Acetylspermine	[M+2H]2+	0.07	Normalized unit: Intensity; Annotation method: VS17_POS_predict_3	-1	-1	-1	5.52	04_FDDAp	123.11465:56 123.12122:124 124.12083:35	null	471	82	292	576	200	312	579	237	529	341	147	190	62	453	69	253	498	251	448	332	472	528	247	196
314	1.352	124.03595	w/o MS2: Nicotinic acid	[M+H]+	0.26	Normalized unit: Intensity; Annotation method: VS17_POS_actual_2	-1	-1	-1	9.56	06_FDDAp	124.03597:74 124.04292:292 124.97430:58 125.03419:23 125.05995:21 125.07646:20 126.06779:23	null	734	1912	930	1959	2878	3366	3075	2345	3216	2057	3165	2441	2051	2729	2675	2513	1209	1344	2202	1766	1029	1722	2359	2742
315	1.036	124.03728	w/o MS2: N-3,4-Tridhydroxybenzamide	[M-C6H10O4+H]+	0.89	Normalized unit: Intensity; Annotation method: VS17_POS_predict_3	-1	-1	-1	27.64	09_FDDAp	124.03928:2861 124.10830:20 125.02094:55 125.03450:174 125.04402:56 125.05909:54 125.06502:50 125.07374:108 125.59073:16 125.99160:39 126.04177:234 126.05640:98 126.06382:179 126.08439:23 126.09724:44	null	3402	4336	4566	3536	5906	8187	7007	6611	8524	8738	7386	8861	6132	6357	6559	6699	3904	3291	3050	4105	4027	5286	4669	6777
316	1.524	124.03962	w/o MS2: Nicotinic acid	[M+H]+	0.15	Normalized unit: Intensity; Annotation method: VS17_POS_actual_2	-1	-1	-1	13.51	07_FDDAp	124.03672:606 124.05265:35 125.02496:55 125.04548:28 125.11089:41 126.12769:31	null	2251	2366	3016	1802	1806	3745	3944	2286	317	768	486	1004	2656	2265	2832	2608	1719	1514	2189	1820	1510	1553	2299	1921
317	1.936	124.04111	w/o MS2: 5-[[2-(Morpholino)ethyl]thio]-1,3,4-thiadiazol-2-amine	[M+H]+	0.37	Normalized unit: Intensity; Annotation method: VS17_POS_predict_3	-1	-1	-1	12.84	06_FDDAp	124.04119:1156 124.08264:62 124.10968:45 124.41035:16 124.95189:17 125.04236:54 125.05489:17 125.06194:44 125.07140:18 125.59768:91 125.96230:57 125.97869:17 126.02916:17 126.04072:16 126.04969:17 126.06222:78 126.11976:33 126.12714:48	null	1799	1540	1150	1367	3623	4971	4603	4828	1938	2044	1994	1788	1976	2171	2586	2102	2030	1552	2160	1310	1247	2114	1949	1853
318	2.215	124.04126	Picolinic acid	[M+H]+	0.89	Normalized unit: Intensity; Annotation method: VS17_POS_predict_3; Tag: Confirmed	0.89	0.85	0.93	89.91	04_FDDAp	124.04034:2559 124.08427:28 124.95727:62 125.03521:83 125.04613:209 125.07425:37 126.02342:19	78.03490:30 96.66343:16 106.04472:32 124.03300:16 124.03973:62	8811	9618	7215	7464	30500	33286	33792	29310	3747	4269	4660	3319	6004	6183	7046	6270	8191	7603	7554	7671	9579	7255	11015	13219
319	3.067	124.0481	w/o MS2: 4-Pyridinylboronic acid	[M+H]+	0.22	Normalized unit: Intensity; Annotation method: VS17_POS_predict_3	-1	-1	-1	6.56	QC1_FDDAp	124.04786:155 124.05614:291 124.07269:66 124.95447:17 125.03902:24 126.07093:29	null	1152	684	865	673	469	626	537	819	1643	1015	1044	1728	1223	485	662	506	776	893	1292	519	1550	773	812	725
320	3.937	124.07708	w/o MS2: 4-Amino-2-isopropyl-5-methylphenol	[M+H]+	0.56	Normalized unit: Intensity; Annotation method: VS17_POS_predict_3	-1	-1	-1	13.44	15_FDDAp	124.07722:596 124.09311:31 124.11638:66 124.95968:24 125.02145:30 125.02737:24 125.07060:17 125.07761:28 125.08688:16 125.09958:86 125.12329:17 125.96420:18 125.97160:37 125.98333:46 126.06345:26 126.10237:20	null	1313	2002	1712	1391	3109	2567	3642	2136	1594	1199	1874	1627	3398	2844	2968	2458	1639	2884	2248	2298	1107	687	2093	2482
321	0.786	124.08569	w/o MS2: 1-Methyl-L-histidine	[M+H-H2O]+	0.3	Normalized unit: Intensity; Annotation method: VS17_POS_actual_2	-1	-1	-1	12.19	19_FDDAp	124.08681:918 124.95853:17 125.06881:23 125.07761:58 125.08688:16 125.09817:56 125.22646:17 125.95087:116 125.98099:16 125.98882:47	null	1543	1462	1618	1523	604	521	280	346	154	270	319	120	1378	931	1447	1077	2416	2203	2363	3116	1409	962	1107	1337
322	4.793	124.1123	1-(Piperidin-2-yl)propan-1-one	[M+H-H2O]+	0.89	Normalized unit: Intensity; Annotation method: VS17_POS_predict_3; Tag: Misannotation	0.93	0.87	0.85	105.9	19_FDDAp	124.11278:3421 124.13194:86 124.96316:23 125.11363:147 125.12579:36 125.97163:73 126.05907:27	82.06228:24 124.10979:19 124.11768:53	16618	21898	21957	19958	28378	26159	19960	25554	20230	22339	17300	19795	10901	13832	14906	16748	13614	14139	10091	13435	16594	16213	14778	19353
323	3.17	124.11293	w/o MS2: 1-Ethynylcyclohexanamine	[M+H]+	0.52	Normalized unit: Intensity; Annotation method: VS17_POS_predict_3	-1	-1	-1	11.79	04_FDDAp	124.11207:209 125.03073:20 125.12070:38 126.08547:40	null	830	879	279	1214	968	1410	1377	1226	1027	621	838	1147	462	879	656	849	649	505	1112	472	656	932	793	608
324	2.749	124.11313	w/o MS2: 1-(Piperidin-2-yl)propan-1-one	[M+H]+	0.22	Normalized unit: Intensity; Annotation method: VS17_POS_predict_3	-1	-1	-1	10.17	10_FDDAp	124.11234:203 124.11711:118 124.97488:16 125.01344:20 125.02072:101 125.02754:33 125.27709:43 125.97869:16 126.12794:53 126.13246:23	null	274	460	242	336	506	1167	1308	777	323	679	353	217	208	244	244	274	233	363	267	272	323	295	494	659
325	3.973	124.11845	w/o MS2: Atropine	[M+H]+	0.48	Normalized unit: Intensity; Annotation method: VS17_POS_actual_2	-1	-1	-1	12.81	05_FDDAp	124.11216:542 124.12555:115 124.95792:152 125.02576:38 125.05917:32 125.09650:531 125.10810:76 125.96083:18 126.09651:82	null	455	338	183	217	1649	2713	2608	2523	976	929	1070	1099	974	1344	901	1065	1689	1838	1486	1997	1194	1395	906	677
326	0.851	124.92612	Unknown	[M+K]+	0.89	Normalized unit: Intensity	null	null	null	23.9	10_FDDAp	124.91607:670 124.92419:2453 124.99992:23 125.09147:25 125.13488:16 126.58553:21 126.92413:20	null	5977	5621	6277	6098	6390	6014	5700	4522	6869	8071	6663	6181	6400	6651	6557	6174	6612	5503	5343	6212	5306	7892	5550	5145
327	1.044	124.95729	Unknown	[M+H-H2O]+	0.11	Normalized unit: Intensity	null	null	null	6.62	zblank23071802_FDDAp	124.95742:395 124.97404:34 124.98215:24 125.09167:16 125.12992:18 125.95609:19 125.97532:35 126.95039:98 126.96633:664 126.97504:1033 126.98689:69 127.04663:20	null	29	100	48	60	95	7	14	73	24	52	194	22	115	23	295	292	138	420	147	104	141	4	112	25
328	2.407	125.02184	w/o MS2: 2-Oxohexanedioic acid	[M+H]+	0.7	Normalized unit: Intensity; Annotation method: VS17_POS_predict_3	-1	-1	-1	9.01	01_FDDAp	125.02187:313 125.03192:174 125.06156:19 125.40013:20 125.96804:24 126.01829:20 126.05218:56 126.06206:87 127.04044:160 127.05090:22	null	1519	1654	1199	1397	1986	1561	1897	1697	910	949	741	1229	1763	1717	2021	1306	1367	1447	1156	1494	1167	987	1244	1425
329	2.733	125.02541	w/o MS2: 2-Amino-3-thiophenecarbonitrile	[M+H]+	0.3	Normalized unit: Intensity; Annotation method: VS17_POS_predict_3	-1	-1	-1	7.35	16_FDDAp	125.01675:288 125.02408:238 125.03265:82 125.04333:61 125.06151:138 125.97217:16 126.00211:35 126.03210:23 126.03955:71 126.06431:27 126.12270:38 126.13638:38 126.94957:18 127.02402:25 127.03785:17 127.07255:16 127.10714:33	null	942	1460	823	1215	1532	1748	2399	552	836	1349	533	645	1849	2947	1476	1927	1155	2294	1380	1630	1035	779	1832	1387
330	1.011	125.07953	w/o MS2: 5-Bromo-4-fluoro-2-methylaniline	[M+H-Cl]+	0.85	Normalized unit: Intensity; Annotation method: VS17_POS_predict_3; Tag: Misannotation	0.28	0.28	0.87	13.42	19_FDDAp	125.07111:2680 125.68948:17 126.05225:20 126.07393:167 126.07910:53 126.87117:17 127.00774:62 127.01612:72 127.02747:317 127.03947:2239 127.05318:214	69.03880:63 97.03222:42 109.02506:20 110.05401:17 124.03644:46 125.05495:25 126.07272:27 128.06334:37	3016	2899	4604	2644	2557	2480	6174	4454	3035	2206	3897	2578	4984	3118	6841	5149	7879	5753	7247	5044	3439	2938	3884	3659
331	4.925	125.09805	w/o MS2: Syringetin 3-galactoside	[M+H]+	0.11	Normalized unit: Intensity; Annotation method: VS17_POS_actual_2	-1	-1	-1	4.66	10_FDDAp	125.09620:326 126.08426:16 126.10891:27 126.95214:25 126.96603:25 127.03253:17 127.04011:72 127.08799:31 127.11232:37	null	678	571	665	619	477	791	723	912	749	665	676	632	432	586	633	628	741	698	617	859	687	498	1019	502
332	3.969	125.09972	w/o MS2: 3-Hexyne-2,5-diol, 2,5-dimethyl-	[M+H]+	0.74	Normalized unit: Intensity; Annotation method: VS17_POS_predict_3	-1	-1	-1	9.11	20_FDDAp	125.09622:782 125.51425:20 125.95533:18 126.09852:82 126.49171:17 126.96317:18 127.04140:48 127.07607:53 127.08501:49	null	678	525	440	309	1178	2971	1876	3679	859	1129	1076	1106	1541	1301	1382	1492	2001	1732	1632	1980	1586	1304	1260	993
333	0.776	125.99128	w/o MS2: 2-Aminoethylphosphonate	[M+NH4]+	0.33	Normalized unit: Intensity; Annotation method: VS17_POS_actual_2	-1	-1	-1	6.61	QC3_FDDAp	125.99344:331 126.07303:17 126.52830:16 126.60658:48 126.92448:16 126.93765:311 126.98927:62 127.02601:26 127.03539:25 127.07004:29 127.10387:49 127.10871:22 127.96471:21 128.00334:61 128.01381:466 128.02039:449 128.02899:133 128.04749:16 128.07767:17	null	882	583	342	563	992	1492	2176	1914	236	240	239	508	330	337	624	552	305	315	460	499	798	522	593	776
334	1.029	126.06017	w/o MS2: N-Acetyl-.beta.-D-mannosamine	[M+H-C2H8O4]+	0.44	Normalized unit: Intensity; Annotation method: VS17_POS_actual_2	-1	-1	-1	5.89	11_FDDAp	126.05488:172 126.07264:24 126.08684:16 126.09264:53 126.12871:21 127.00665:25 127.01787:243 127.03798:8409 127.06992:19 127.08582:16 127.09514:84 127.25095:20 127.26122:16 127.66836:28 128.00356:20 128.03154:115 128.04338:377 128.05222:1348 128.06580:200 128.07162:202 128.09595:21	null	908	626	669	420	875	1138	969	962	1346	552	774	1172	797	526	917	719	731	686	773	525	658	906	488	1184
335	1.961	126.12441	w/o MS2: 1-Methylhistamine dihydrochloride	[M+H]+	0.07	Normalized unit: Intensity; Annotation method: VS17_POS_predict_3	-1	-1	-1	9.3	08_FDDAp	126.13010:114 126.13953:37 126.51071:25 127.03204:18 127.04339:189 127.07356:94 127.11577:22 127.13062:34 127.14113:17 127.41589:51 127.98013:27 128.05708:73 128.06944:280 128.08070:139	null	323	451	354	319	309	578	660	668	49	64	85	1	164	93	82	122	175	118	203	81	222	40	263	270
336	2.709	126.12663	w/o MS2: 6-[(3,5-Dimethyl-1-piperidinyl)methyl]-N2,N2-dimethyl-1,3,5-triazine-2,4-diamine	[M+H]+	0.7	Normalized unit: Intensity; Annotation method: VS17_POS_predict_3	-1	-1	-1	13.74	16_FDDAp	126.12773:162 126.96031:22 127.03088:33 127.04166:78 127.05847:17 127.42270:23 128.01357:18 128.03949:57 128.07486:21 128.08855:55 128.11943:21 128.14308:3782 128.15248:933 128.18376:18	null	700	471	699	561	1075	1270	1323	1154	600	826	541	664	545	539	767	451	354	613	283	358	694	474	507	646
337	0.776	126.93674	Unknown	[M+Na]+	0.11	Normalized unit: Intensity	null	null	null	6.98	09_FDDAp	126.93278:131 126.94109:87 126.94915:16 127.02551:52 127.07873:22 127.13038:42 127.45061:25 127.96794:23 127.98059:18 128.00702:15 128.01457:88 128.02063:148 128.04022:42 128.12308:66 128.93068:114 128.94881:198 128.95613:156 128.97368:35 129.02124:26	null	697	374	496	488	470	894	551	594	1337	924	1117	865	602	432	762	645	271	464	565	269	427	927	812	741
338	1.205	126.96502	Unknown	[M+H]+	0.11	Normalized unit: Intensity	null	null	null	6.61	19_FDDAp	126.97294:344 127.03871:379 127.05175:41 127.76646:18 127.97059:20 127.98854:39 128.04057:61 128.06651:229 128.07959:72 128.10963:34 128.94258:49 128.95389:253 128.97247:17 129.00284:16 129.01212:56 129.01932:135 129.03432:56 129.05162:45 129.06786:38 129.07474:18	null	1208	1315	781	2040	1637	1128	1276	1018	1002	726	165	900	1648	426	1443	1519	598	1474	1965	584	984	1320	627	1719
339	1.172	126.97043	w/o MS2: 4-Hydroxy-6-Methylpyran-2-One	[M+H]+	0.07	Normalized unit: Intensity; Annotation method: VS17_POS_predict_3	-1	-1	-1	7.59	01_FDDAp	126.96600:118 126.97550:191 127.02254:73 127.03299:70 127.04029:243 127.62576:16 127.69982:16 127.96938:32 127.97797:74 127.98377:37 128.03728:94 128.07115:145 128.08458:26 128.91267:18 128.94559:31 128.95088:80 129.00279:24 129.01657:16 129.03532:16 129.06367:131	null	1307	874	516	1974	2304	1145	1222	1112	1202	873	861	754	1260	1133	1528	1654	966	1296	2160	473	915	695	911	2014
340	1.049	126.97375	Unknown	[M+H]+	0.11	Normalized unit: Intensity; Tag: Overannotation	null	null	null	38.67	zblank23071802_FDDAp	126.97375:1265 127.03695:18 127.96591:45 127.97482:105 128.06581:16 128.95018:1107 128.95692:886 128.98616:42 128.99361:34 129.00313:17	96.94988:18 96.95889:56 96.96702:70 128.95496:18	86	131	1012	300	255	235	123	262	538	273	245	85	203	298	106	179	136	206	121	242	137	129	159	28
341	1.988	127.03764	w/o MS2: Methyl 3-methyl-4-nitro-1H-pyrazol-5-yl ether	[M+H-2H2O]+	0.22	Normalized unit: Intensity; Annotation method: VS17_POS_predict_3	-1	-1	-1	10.73	01_FDDAp	127.03764:560 127.04481:268 127.08546:17 127.94801:91 127.95875:64 128.04340:112 128.06375:18 128.07477:34 128.08592:136 128.60562:22 128.95424:73 129.01659:16 129.05847:28	null	2820	2314	1907	2227	2243	2002	3045	2228	5203	2794	3432	3634	5033	4407	5038	6012	2450	2965	2449	3120	2357	2787	3251	3117
342	1.015	127.03798	w/o MS2: myo-Inositol	[M+H-2H2O]+	0.89	Normalized unit: Intensity; Annotation method: VS17_POS_actual_2; Tag: Misannotation	0.43	0.48	0.74	64.56	10_FDDAp	127.03993:9705 127.06265:51 127.08349:110 127.11809:17 127.36055:17 127.58688:16 127.73706:29 128.02995:42 128.04517:886 128.05490:213 128.06299:234 128.06929:296 128.08014:38 128.24867:16 128.94707:19 129.01945:158 129.03398:228 129.04071:163 129.05209:302 129.06038:322 129.07724:81 129.08437:35 129.09512:32 129.10158:96 129.11176:48 129.12784:18	68.99758:19 69.03557:22 80.02951:29 81.03528:20 84.04129:16 87.00436:16 97.02268:16 97.03532:44 98.02674:17 99.04228:100 99.04914:37 99.07701:16 109.02943:153 127.03820:77 130.05060:40 130.07889:48 130.09300:19	23722	22954	22263	21670	29161	30132	31575	24895	64319	66163	52160	63230	30142	29934	25023	24321	28312	26801	27603	24652	33864	36005	33709	35982
343	2.126	127.03979	w/o MS2: 4-Fluoro-6-hydrazino-2-pyrimidinamine	[M+H-2H2O]+	0.81	Normalized unit: Intensity; Annotation method: VS17_POS_predict_3; Tag: Misannotation	0.89	0.75	0.69	18.4	10_FDDAp	127.03966:770 127.04812:183 128.02809:18 128.04256:72 128.05388:81 128.10217:18 128.10860:54 128.94897:94 129.03085:26 129.10585:18 129.13083:16	100.04413:36	4517	4368	4239	4255	2805	4444	3810	3293	3780	3863	4724	3666	9223	8564	10363	11025	6036	5899	5167	5638	4512	4969	6336	4905
344	4.756	127.04025	w/o MS2: 1,2,4-Benzenetriol	[M+H]+	0.89	Normalized unit: Intensity; Annotation method: VS17_POS_predict_3; Tag: Misannotation	1	0.75	0.75	19.29	QC3_FDDAp	127.03839:1166 127.05153:215 127.06529:29 127.08892:85 127.46725:135 128.03371:25 128.04248:24 128.91035:16 128.95100:71 128.98926:16 129.01740:73 129.12602:31	109.02724:39	9624	6285	6566	9136	7637	11952	14116	12905	7995	9699	9372	7369	10340	7823	10839	10274	6999	9164	7260	7190	7407	6728	6788	6789
345	5.271	127.04025	w/o MS2: 1,2,4-Benzenetriol	[M+H]+	0.89	Normalized unit: Intensity; Annotation method: VS17_POS_predict_3; Tag: Misannotation	1	0.75	0.75	13.66	02_FDDAp	127.03889:1554 127.04881:226 128.03052:36 128.04329:78 128.06737:26 128.93532:34 128.95323:54 128.97169:53 129.01492:100 129.02724:37 129.07556:53	109.02824:40	7275	9267	7014	7327	7215	7554	10049	7901	7080	6118	7510	6543	8186	9044	8857	8281	5517	7016	6711	6160	5544	5332	5918	5318
346	2.471	127.04063	w/o MS2: 4-Hydroxy-6-methyl-2-pyrone	[M+H]+	0.07	Normalized unit: Intensity; Annotation method: VS17_POS_predict_3	-1	-1	-1	6.66	19_FDDAp	127.03433:312 127.04063:528 127.45810:39 128.04387:38 128.07674:81 128.46599:18 128.78290:54 128.94566:166 128.95386:242 129.03993:57	null	1465	1895	1124	1383	1861	2020	2670	2866	1371	1731	903	1727	3025	4181	3651	4011	2005	2434	2178	2170	1208	1584	1794	2369
347	5.858	127.11687	w/o MS2: Valproic acid	[M+H]+	0.04	Normalized unit: Intensity; Annotation method: VS17_POS_predict_3	-1	-1	-1	9.41	zblank23071801_FDDAp	127.11687:286 127.46432:26 128.04498:48 128.14085:25 128.57101:47 128.94626:99 128.95424:43 128.96132:16 128.97527:25 129.12334:23	null	50	118	113	15	94	33	169	129	172	168	111	29	106	122	239	64	43	131	190	46	70	112	65	57
348	2.004	127.95599	w/o MS2: 2,2-Dichloro-N-propylacetamide	[M+H]+	0.15	Normalized unit: Intensity; Annotation method: VS17_POS_predict_3	-1	-1	-1	7.17	03_FDDAp	127.95689:121 128.04031:55 128.06081:45 128.07259:107 128.94754:86 128.95918:64 129.04808:34 129.06818:18 129.09828:35 129.13599:20 130.01787:19 130.02829:70 130.04965:4654	null	530	294	711	867	345	327	387	504	1003	467	1064	834	849	546	222	332	577	986	552	573	875	801	787	562
349	0.769	128.0197	w/o MS2: N-(2,6-Dimethylphenyl)-N'-(2-thienylcarbonyl)thiourea	[M+H]+	0.41	Normalized unit: Intensity; Annotation method: VS17_POS_predict_3; Tag: Misannotation	0.05	0.07	0.78	16.89	06_FDDAp	128.01970:598 128.02676:177 128.03551:71 128.93321:16 128.94925:28 128.95824:105 129.00496:41 129.01595:121 129.03548:71 129.13597:24 129.24660:33 129.95274:33 129.98331:62 129.99718:23 130.00546:25 130.02138:29 130.03249:83 130.04547:21 130.05298:19 130.07065:24 130.08464:44 130.09390:41 130.10425:19	60.05451:25 66.01803:29 68.01188:21 68.98617:20 72.07576:49 84.02929:32 84.95746:29 84.96249:19 86.99703:19 96.95622:16 110.01005:239 110.02158:71 110.92012:20 110.97488:20 111.01146:26 112.01834:50 114.09502:21 114.10011:43 127.97543:17 130.01265:38 131.13185:20	2464	2866	2652	2750	2638	2942	3549	3141	868	757	1006	535	1431	1558	1885	1727	2064	2550	2330	1986	2839	2585	2839	3124
350	1.903	128.04955	w/o MS2: Methylthiophen-2-ylmethylamine	[M+H]+	0.3	Normalized unit: Intensity; Annotation method: VS17_POS_predict_3	-1	-1	-1	9	06_FDDAp	128.05267:245 128.06406:127 128.07948:48 128.72821:27 128.94705:131 128.95445:69 128.97256:17 128.98268:24 129.01347:33 129.03452:110 129.04294:89 129.05455:43 129.06305:50 129.09914:33 130.00645:39 130.02171:163 130.05029:21142 130.07651:79 130.08800:55 130.09221:98 130.10139:72	null	938	1358	1024	1279	1368	1913	2132	2571	1801	1519	1432	1791	539	1055	1577	1157	1046	1084	1101	1198	714	1398	1474	950
351	4.125	128.05713	w/o MS2: 2-Propyl-1,3-thiazole-5-carboxylic acid	[M+H]+	0.78	Normalized unit: Intensity; Annotation method: VS17_POS_predict_3	-1	-1	-1	9.17	QC4_FDDAp	128.04306:101 128.05301:472 128.10751:23 128.92865:16 128.94321:121 128.95590:21 129.00063:22 129.05394:141 129.06369:85 129.09358:19 129.12378:30 129.96524:18 129.98085:16 130.00421:21 130.02351:19 130.04898:2863 130.06564:7303 130.10611:37 130.14888:61	null	2057	1661	2124	2019	2848	2792	3331	2950	2048	2526	1784	1654	1782	1696	2272	1226	1920	1911	1891	1918	1786	1834	1978	1531
352	1.038	128.05748	w/o MS2: Methylthiophen-2-ylmethylamine	[M+H]+	0.26	Normalized unit: Intensity; Annotation method: VS17_POS_predict_3	-1	-1	-1	16.73	11_FDDAp	128.04338:377 128.05222:1348 128.06580:200 128.07162:202 128.09595:21 128.36015:17 128.71504:16 128.91930:16 129.01799:308 129.02846:206 129.03714:111 129.04803:233 129.06367:502 129.07979:32 129.10107:22 129.14941:19 130.02853:389 130.05144:7263 130.08498:2184 130.09294:1431 130.10744:99	null	2890	1716	2729	2922	3364	4458	3686	3004	3026	7078	5083	4998	2974	2749	3152	2946	2545	1783	2038	3213	3601	2731	3212	6317
353	2.614	128.07167	w/o MS2: 4-Methylpiperidine-2,6-dione	[M+H]+	0.15	Normalized unit: Intensity; Annotation method: VS17_POS_predict_3	-1	-1	-1	11.81	11_FDDAp	128.07167:592 128.94153:42 128.95013:222 128.97069:108 129.06897:36 129.10046:24 129.35175:16 130.00795:44 130.03441:21 130.04684:218 130.05591:80 130.06213:77 130.08588:654 130.09886:43 130.15576:19	null	554	683	417	280	552	193	1053	1099	1536	2937	1984	1652	941	645	998	792	482	605	756	631	550	509	941	834
354	1.407	128.07222	w/o MS2: 2-Amino-5-oxohexanoic acid	[M+H]+	0.41	Normalized unit: Intensity; Annotation method: VS17_POS_predict_3	-1	-1	-1	16.1	17_FDDAp	128.07011:879 128.08539:61 128.13795:22 128.94513:190 128.96002:163 129.01799:41 129.03741:51 129.07510:157 129.95316:59 129.96179:17 129.97150:58 130.01556:21 130.02847:173 130.04953:6413 130.08467:247 130.09158:164 130.09996:133 130.11832:17	null	4351	4232	4590	3933	3087	3491	1729	3036	999	652	644	853	1828	2446	3515	2677	4952	5409	6593	6199	1912	2170	3141	3239
355	1.054	128.07251	w/o MS2: 4-Aminopiperidine-4-carboxylic acid	[M+H]+	0.63	Normalized unit: Intensity; Annotation method: VS17_POS_predict_3	-1	-1	-1	19.78	14_FDDAp	128.07065:867 128.08279:34 128.94421:51 128.95718:85 129.01227:16 129.03165:157 129.05711:152 129.06775:434 129.08212:34 129.10168:60 129.42146:16 129.82867:18 129.99469:25 130.00922:30 130.01752:85 130.03294:352 130.05086:15785 130.07483:346 130.08649:2302 130.12326:34 130.15816:38	null	6258	7005	8005	5530	3883	4267	5289	4621	2588	2557	2577	2723	5111	5422	6285	5795	6168	8257	7120	7373	4295	3614	3212	5548
356	3.337	128.10565	w/o MS2: Quinaldic acid	[M+H]+	0.07	Normalized unit: Intensity; Annotation method: VS17_POS_actual_2	-1	-1	-1	14.43	17_FDDAp	128.10565:361 128.11378:129 128.44997:48 128.88643:17 128.93292:16 128.95111:227 128.96890:29 128.98930:51 129.04190:45 129.05533:18 129.06949:26 129.08412:20 129.10641:49 130.00604:28 130.02480:17 130.03485:103 130.05116:807 130.06891:123 130.09535:76 130.12506:19 130.16011:248	null	87	21	50	129	402	953	1377	1081	355	471	356	538	553	717	485	933	888	819	1053	894	828	481	645	607
357	4.007	128.11304	w/o MS2: Isoguvacine hydrochloride	[M+H]+	0.04	Normalized unit: Intensity; Annotation method: VS17_POS_predict_3	-1	-1	-1	15.41	10_FDDAp	128.11163:377 128.52547:22 128.68336:58 128.92612:30 128.93526:26 128.94788:174 128.95511:156 128.97258:21 129.06799:17 129.08960:35 129.11226:100 129.94466:58 129.95718:44 130.00400:20 130.03914:57 130.04752:219 130.05339:171 130.06728:28 130.08415:18 130.09753:31 130.15868:168	null	510	602	768	211	102	1096	533	863	323	706	339	246	326	560	180	249	714	159	460	341	247	240	393	510
358	2.71	128.14456	w/o MS2: DL-Coniine	[M+H]+	0.89	Normalized unit: Intensity; Annotation method: MSMS-Pos-PlaSMA_1; Tag: Misannotation	0.81	0.76	0.87	97.22	07_FDDAp	128.14380:7556 128.95207:322 128.97472:36 129.09241:43 129.13821:133 129.14737:513 129.15691:341 129.40901:25 129.99005:16 130.00162:24 130.02310:45 130.04697:615 130.05243:1040 130.09093:418 130.10194:16 130.14824:40	70.07070:24 83.08753:68 84.03966:16 128.14661:129	13042	12803	13806	11887	18016	25866	29112	23786	12919	15261	13943	15101	9972	13306	12240	13325	9149	10002	8709	10310	11841	11912	11923	10843
359	4.445	128.146	Heptaminol	[M+H-H2O]+	0.89	Normalized unit: Intensity; Annotation method: VS17_POS_predict_3; Tag: Misannotation	0.94	0.87	0.84	33.13	20_FDDAp	128.14270:2203 128.15469:254 128.67807:16 128.90816:20 128.93597:17 128.94745:42 128.95451:132 128.97574:47 129.01590:30 129.03360:43 129.05202:19 129.06372:22 129.12796:26 129.14734:135 129.81712:26 130.01682:18 130.02774:36 130.05087:1170 130.06764:38 130.08617:25 130.10457:156 130.15808:45	69.06439:20 128.13861:22	9591	11396	5043	7689	9322	6870	10437	7066	2348	5148	4192	2326	5837	5804	6044	6255	7350	7827	7727	7557	4517	4588	7154	7058
360	0.678	128.94838	Unknown	[M+H]+	0.19	Normalized unit: Intensity	null	null	null	6.98	QC2_FDDAp	128.94217:112 128.95120:486 128.97058:37 129.13818:16 129.94563:18 130.04893:25 130.16154:18 130.95743:147 130.96967:748	null	3131	2393	1888	765	2127	2747	2894	3173	1654	1196	2246	1235	2373	2151	4055	3783	2689	2096	2546	1004	5087	4219	3359	3093
361	1.044	128.95006	Unknown	[M+H]+	0.11	Normalized unit: Intensity; Tag: Misannotation	null	null	null	17.62	zblank23071801_FDDAp	128.94679:737 128.95277:1884 128.99100:18 129.12158:17 129.40541:20 129.93515:34 129.94389:16 129.95979:134 129.97128:23 130.04398:105 130.05643:73 130.11298:32 130.15846:16 130.92999:52 130.95935:53 130.96785:130	55.94398:17 87.01441:77 89.94225:34 96.95349:24 96.96048:121 96.97230:30 130.97440:31	196	844	171	390	249	139	126	97	79	179	154	104	298	238	139	190	257	254	203	303	300	164	146	186
362	0.769	129.02193	w/o MS2: Methanesulfonic acid	[M+H]+	0.07	Normalized unit: Intensity; Annotation method: VS17_POS_predict_3	-1	-1	-1	4.41	14_FDDAp	129.02193:325 129.02902:81 129.12782:23 129.14194:190 129.15157:109 129.20753:16 129.93872:26 129.95686:40 130.02281:16 130.06720:17 130.14806:33 130.91536:34 130.92610:33 130.93266:85 130.94145:102 130.96686:266 131.08167:20 131.12936:5827	null	667	711	546	364	730	324	815	1049	149	108	190	115	207	443	553	214	407	363	797	378	401	373	491	471
363	2.395	129.03641	w/o MS2: 4-Bromo-3,5-difluoroaniline	[M+H]+	0.59	Normalized unit: Intensity; Annotation method: VS17_POS_predict_3	-1	-1	-1	9.22	07_FDDAp	129.03853:655 129.06155:205 129.22351:19 129.94164:18 129.96030:18 129.98384:22 130.00853:38 130.02036:93 130.03473:94 130.05011:2594 130.06474:91 130.07628:17 130.09506:42 130.16391:32 130.26088:16 130.36214:22 130.95293:19 130.96484:390 130.98074:65 131.02492:18 131.03897:18 131.05447:105 131.07391:91 131.13339:51	null	1523	1835	1557	1579	1707	1826	2155	1820	548	1003	789	1468	1274	1330	1368	1209	1146	1064	1492	1532	1049	1294	1331	1357
364	1.081	129.03841	w/o MS2: 4-Chloro-2,3-difluoroaniline	[M+H]+	0.04	Normalized unit: Intensity; Annotation method: VS17_POS_predict_3	-1	-1	-1	2.36	20_FDDAp	129.04440:375 129.06477:160 129.75258:32 129.95708:21 130.01285:109 130.03075:626 130.05057:14363 130.08321:482 130.09659:130 130.15602:38 131.01433:27 131.04089:79 131.05211:444 131.06050:452 131.07762:23 131.10733:74 131.11714:114 131.12572:177 131.13289:101 131.14075:53	null	1033	586	793	637	1155	793	678	1519	1342	329	1951	1599	93	800	487	851	936	892	971	1459	139	793	976	737
365	1.03	129.05276	w/o MS2: L-Rhamnose	[M+H-2H2O]+	0.81	Normalized unit: Intensity; Annotation method: VS17_POS_actual_2	-1	-1	-1	10.13	17_FDDAp	129.05821:621 129.06769:238 129.08185:25 129.09975:67 129.12692:105 129.50192:25 130.01152:18 130.05060:18770 130.08206:67 130.08949:86 130.10089:150 130.10635:59 130.34692:17 130.41734:20 130.66255:16 130.73857:28 130.87805:25 130.93886:23 130.96449:42 130.98572:16 131.03027:32 131.04233:151 131.05240:820 131.08179:42 131.10516:36 131.11995:115 131.13126:85 131.14221:149 131.16072:33	null	2846	3446	3554	2888	3238	3692	3864	3870	2892	3776	2758	4277	5567	1644	5015	4337	2576	2294	3448	3485	2667	3464	3224	3531
366	4.886	129.05739	w/o MS2: Pentanedioic acid, monomethyl ester	[M+H]+	0.11	Normalized unit: Intensity; Annotation method: VS17_POS_predict_3; Tag: Overannotation	0.23	0.29	0.74	7.91	07_FDDAp	129.05396:1081 130.01236:25 130.05020:757 130.08803:33 130.28807:21 130.93294:20 130.95645:78 130.96259:169 130.97853:38 131.05377:48 131.06097:43 131.13087:58	96.94635:26 112.96207:19 129.04269:18	532	489	39	502	798	2980	2875	2425	755	137	637	526	772	156	693	565	785	302	855	346	660	646	616	374
367	4.124	129.05855	w/o MS2: [3-Hydroxy-1-oxo-1-(2,3,4,5,6-pentahydroxyhexoxy)decan-5-yl] 3,5-dihydroxydecanoate	[M+H]+	0.19	Normalized unit: Intensity; Annotation method: VS17_POS_predict_3	-1	-1	-1	10.07	09_FDDAp	129.05458:694 129.08409:20 129.13081:38 129.81094:31 129.91789:17 130.01567:87 130.03363:119 130.06511:9857 130.11632:16 130.15028:35 130.16054:31 130.25552:33 130.27844:20 130.39168:16 130.42442:16 130.66760:16 130.77518:16 130.94817:25 130.96033:49 130.96931:53 130.97650:17 131.04953:335 131.06258:448 131.07159:690 131.08345:46	null	2549	2689	1881	1785	2251	3966	3468	3761	2825	1887	1887	2913	1598	2208	2226	1573	2485	2571	1263	3178	2382	2280	1741	2279
368	1.031	129.10234	w/o MS2: 3-Amino-5-morpholinomethyl-2-oxazolidinone	[M+H]+	0.04	Normalized unit: Intensity; Annotation method: VS17_POS_predict_3	-1	-1	-1	3.58	04_FDDAp	129.10234:258 129.11092:85 129.17772:21 130.01212:20 130.01913:114 130.03448:407 130.04996:11280 130.08801:519 130.09587:473 130.10909:24 130.13710:20 130.19211:16 130.24794:16 131.02931:99 131.03580:236 131.05006:274 131.05853:170 131.06410:62 131.08093:67 131.08789:20 131.10587:18 131.11737:329 131.13081:34	null	1142	1080	384	866	618	717	956	460	824	679	592	852	908	330	819	469	231	642	933	493	673	578	627	573
369	0.732	129.13567	w/o MS2: Spermidine	[M+H]+	0.7	Normalized unit: Intensity; Annotation method: VS17_POS_predict_3	-1	-1	-1	10.53	03_FDDAp	129.13875:176 129.95555:26 130.14786:25 130.92303:21 130.95274:99 130.96431:246 130.97209:357 131.04181:21	null	1056	1258	957	1313	2086	1748	2512	1522	215	662	523	436	1372	1867	1450	1660	1635	879	1586	1649	1014	808	425	800
370	5.2	130.04955	w/o MS2: Flucytosine	[M+H]+	0.04	Normalized unit: Intensity; Annotation method: VS17_POS_predict_3; Tag: Overannotation	0.55	0.5	0.73	5.49	08_FDDAp	130.04889:904 130.05843:412 130.07452:22 130.08257:20 130.16414:41 130.19824:40 130.94652:44 130.95654:78 130.96571:203 130.97510:71 131.03650:44 131.05385:60 131.06107:40 131.13303:26 131.93323:42 131.97639:22 132.01488:26 132.07925:30 132.09128:56 132.11247:23	86.09478:25 130.07854:34	4012	6506	10076	3850	13914	17037	6109	11220	5118	2241	5525	5276	7350	10350	8060	14117	12031	3890	1878	9910	4036	8051	3241	1347
371	2.582	130.04982	w/o MS2: L-Glutamic acid	[M+H]+	0.04	Normalized unit: Intensity; Annotation method: VS17_POS_predict_3; Tag: Overannotation	0.45	0.43	0.88	6.53	QC3_FDDAp	130.04860:1821 130.05798:489 130.07524:105 130.08698:883 130.16315:38 130.91611:28 130.95517:18 130.96605:198 131.02606:17 131.03201:32 131.04355:28 131.05190:39 131.06004:42 131.07048:42 131.08279:145 131.12611:65 131.78094:26 131.96008:20 132.00710:255 132.04698:20 132.05583:74 132.08333:1911 132.10223:51	71.92178:21 84.04420:43 89.94947:24 96.95596:35 130.04553:24	7216	2778	5250	5718	9760	12599	13880	6499	4062	1293	3006	565	9871	6006	10667	9558	8758	12695	13940	7390	3934	4498	10607	6966
372	1.697	130.05013	w/o MS2: D-Pyroglutamic acid	[M+H]+	0.15	Normalized unit: Intensity; Annotation method: VS17_POS_actual_2; Tag: Misannotation	0.83	0.76	0.87	31.25	01_FDDAp	130.05099:9245 130.07584:59 130.10022:17 130.10654:20 130.16187:42 130.28419:27 130.37753:16 130.39148:16 130.95334:16 130.96181:85 130.96867:90 130.97688:67 130.99490:16 131.04431:147 131.05531:186 131.12251:61 131.13324:19 131.20357:19 131.91936:68 132.05565:52 132.13821:46	74.02409:40 84.04137:200 84.05465:35 96.96625:19 97.02618:18 130.03905:117 130.05424:73	58866	81774	67784	27465	22847	25205	25428	20457	28243	16667	16068	33667	86740	89991	89035	43908	59902	64979	48513	23158	52467	21296	64037	60155
373	1.893	130.05035	DL-Pyroglutamic acid	[M+H]+	0.89	Normalized unit: Intensity; Annotation method: VS17_POS_actual_2; Tag: Confirmed	0.96	0.84	0.88	121.81	13_FDDAp	130.05048:29222 130.07800:60 130.08841:175 130.09729:50 130.15312:16 130.66017:23 130.96030:98 130.96706:99 131.02788:23 131.05193:1672 131.05869:681 131.07413:36 131.10680:33 131.12157:18 131.12863:32 131.76898:16 131.88872:19 132.01337:28 132.04445:196 132.05336:243 132.06084:143 132.08391:34	84.03140:107 84.04304:712 84.04780:467 85.05497:27 85.05973:27 102.05238:33 130.04787:689 131.04649:26	201207	227470	183381	197720	270639	311542	342332	309977	66086	61142	91499	54187	274779	296422	326613	397272	233579	229339	209086	314627	202199	234641	171686	209347
374	1.47	130.05049	w/o MS2: L-Glutamic acid	[M+H]+	0.04	Normalized unit: Intensity; Annotation method: VS17_POS_predict_3; Tag: Misannotation	0.33	0.3	0.88	8.68	QC3_FDDAp	130.04991:5789 130.08687:4113 130.09943:580 130.15367:27 130.53224:35 130.95325:20 130.96449:275 131.01413:20 131.04100:76 131.05193:363 131.08241:171 131.09486:238 131.11894:18 131.13716:63 131.15689:49 131.92165:46 131.93765:26 131.95869:48 132.05078:43 132.09294:30 132.13396:47	70.07160:75 71.04753:23 74.02554:33 84.03535:41 84.04365:116 84.07527:47 84.08142:83 89.93187:16 96.96804:36 112.07273:17 116.95809:21 130.04176:27 130.05681:53 130.07828:82 130.09473:21 133.03386:27	27971	40922	39664	29875	47697	43864	53303	29181	2562	2606	15820	10870	41733	41419	43808	34511	16789	30097	24884	21620	32976	21990	37118	25534
375	0.929	130.05055	L-Glutamine	[M+H-NH3]+	0.89	Normalized unit: Intensity; Annotation method: VS17_POS_actual_2; Tag: Misannotation	0.81	0.87	0.82	752.88	04_FDDAp	130.05046:251805 130.08348:274 130.09718:602 130.10689:295 130.11322:323 130.15662:2165 130.17836:109 130.19612:28 130.21057:25 130.23494:1114 130.25342:265 130.27077:138 130.30106:18 130.32399:84 130.35463:20 130.36487:20 130.38879:21 130.42387:18 130.46098:60 130.48808:18 130.54230:16 130.56566:16 130.57892:44 130.58591:17 130.64732:40 130.71310:19 130.77599:24 130.81859:23 130.83485:32 130.850…	56.05065:49 60.03376:16 82.34000:33 84.00894:17 84.01345:22 84.02536:17 84.04580:5331 84.14549:19 84.70540:58 85.02111:46 85.02585:165 85.03246:102 85.04591:187 85.05157:45 85.13485:20 86.04613:19 86.06507:23 87.04266:20 87.06569:88 88.02367:21 102.03367:24 102.04565:18 102.05754:202 103.05618:22 127.64780:20 130.02490:118 130.05193:5085 130.07277:40 130.09422:34 130.15164:18 131.04947:111 131.05…	977139	1009088	1029264	896495	1054366	944705	1076930	1076848	518173	514838	494996	517282	938477	960658	982019	931943	932484	943596	946341	822004	1013062	809069	848955	1044100
376	3.217	130.06377	N-(1H-Indol-3-ylacetyl)glycine	[M+H-C3H5NO3]+	0.74	Normalized unit: Intensity; Annotation method: VS17_POS_predict_3; Tag: Misannotation	0.9	0.82	0.85	29.12	09_FDDAp	130.06604:8631 130.15451:171 130.95607:94 130.96864:45 131.05206:523 131.06877:715 131.08197:42 131.12184:34 131.13403:97 131.30922:20 131.51625:21 131.54857:17 132.03438:66 132.05344:19 132.06061:16 132.07289:81	103.02074:26 128.03981:28 130.06384:535 130.07150:396 131.06889:154 133.06879:23	31210	24253	25432	24162	21793	33080	40007	23581	37465	35281	28845	40181	6810	8051	11072	8531	27440	23551	22976	20071	27762	31123	20331	19637
377	4.12	130.06488	Indole-3-acetamide	[M+H-CH3NO]+	0.89	Normalized unit: Intensity; Annotation method: VS17_POS_actual_2; Tag: Confirmed	0.86	0.69	0.73	43.04	19_FDDAp	130.06625:8772 130.15778:66 130.67245:27 130.80315:16 130.95859:130 131.04172:71 131.05098:188 131.06572:992 131.07481:316 131.08655:17 131.09450:25 131.11940:17 131.28880:21 131.65639:18 132.04474:419 132.05354:127 132.07422:212	84.04109:45 84.05002:24 99.71333:34 103.05526:72 129.95111:18 130.05363:442 130.06601:577 131.04913:49	39173	39638	40214	38241	39823	67650	54975	50827	48239	32203	36390	44612	33500	35187	38234	35729	39238	34739	28910	39526	37207	38216	39163	31696
378	4.293	130.06519	w/o MS2: Indole-3-acetamide	[M+H]+	0.19	Normalized unit: Intensity; Annotation method: VS17_POS_actual_2; Tag: Misannotation	0.7	0.68	0.63	7.67	02_FDDAp	130.06380:1564 130.07520:123 130.15976:39 130.48714:16 130.50755:18 130.93159:16 130.96730:159 130.97833:151 131.04385:17 131.05115:20 131.06647:92 131.07217:55 131.12610:17 132.03903:16	84.04474:18 130.05830:44 130.06577:76	9988	9323	5548	5414	5464	8838	7343	4636	3653	5204	4401	4660	2038	2395	2469	1692	6349	4518	6950	5001	4298	4434	6457	5865
379	2.812	130.06543	N-(1H-Indol-3-ylacetyl)glycine	[M+H-C3H5NO3]+	0.89	Normalized unit: Intensity; Annotation method: VS17_POS_predict_3; Tag: Misannotation	0.91	0.84	0.86	47.05	19_FDDAp	130.06531:8865 130.11858:17 130.56232:29 130.96408:621 130.98125:64 131.04590:79 131.06238:232 131.06906:460 131.08293:84 131.29979:16 131.72221:26 131.92598:18 131.97095:39 132.05562:34 132.06779:19 132.08307:76 132.09816:16 132.10521:17	86.09982:20 130.05061:43 130.05974:314 130.06973:273 130.15472:22 131.06490:23 131.07172:52	26587	33394	27482	27127	16283	18320	22471	16955	14144	14208	13415	13765	41726	43221	43855	46800	29332	29020	28805	26499	25858	25033	28057	24800
380	3.923	130.06787	N-(1H-Indol-3-ylacetyl)glycine	[M+H-C3H5NO3]+	0.04	Normalized unit: Intensity; Annotation method: VS17_POS_predict_3; Tag: Misannotation	0.77	0.7	0.81	7.03	14_FDDAp	130.06650:2207 130.16338:56 130.50490:46 130.95131:30 130.96310:116 130.97563:113 131.02322:32 131.05148:28 131.06494:176 131.07884:72 131.10989:17 131.92818:75 131.93587:27 131.97601:16 132.00490:35 132.10757:35	130.05298:34 130.06241:22 130.07169:74 131.07249:49 131.32344:34	4792	4857	4026	4519	1228	969	1777	1094	1894	1353	3403	1400	6681	6647	6318	7483	5722	5131	5666	4020	2131	3448	3620	4795
381	2.592	130.0862	w/o MS2: L-Lysine	[M+H]+	0.15	Normalized unit: Intensity; Annotation method: VS17_POS_predict_3; Tag: Confirmed	0.74	0.67	0.88	9.17	10_FDDAp	130.08620:1646 130.21448:36 130.95081:42 130.96707:195 131.06966:18 131.07936:31 131.08884:137 131.13304:27 131.93710:95 131.95512:16 132.02336:44 132.03726:34 132.05142:33 132.06316:16 132.07323:152 132.08527:1848 132.09749:131 132.10661:49 132.17722:20	84.04205:29 84.08139:65 130.07210:16	2465	2995	2841	2957	4028	6937	6977	5440	4963	5533	4764	4857	4446	3452	4807	3949	2613	2663	2770	2340	3010	2595	4324	3722
382	1.469	130.08704	L-Pipecolic acid; CE0; HXEACLLIILLPRG-YFKPBYRVSA-N	[M+H]+	0.19	Normalized unit: Intensity; Annotation method: VS17_POS_actual_2; Tag: Confirmed	0.83	0.76	0.87	58.45	11_FDDAp	130.08664:9414 130.16127:18 130.91124:16 130.95561:71 130.96849:82 130.99031:30 131.03464:38 131.04443:41 131.05244:91 131.07521:67 131.08908:481 131.13504:25 131.23077:24 131.53459:16 131.92664:20 132.05777:18 132.07785:21 132.08975:26	84.04360:23 84.05103:39 84.07534:19 84.08228:201 84.08902:34 88.03067:45 130.04640:16 130.08742:417 131.08441:20	9695	9991	8458	9494	13944	16534	14561	10991	33499	32071	36378	33933	12654	13132	13375	12951	6895	7082	6723	7193	13246	12923	15050	15698
383	0.896	130.10042	w/o MS2: L-Homoarginine	[M+H]+	0.04	Normalized unit: Intensity; Annotation method: VS17_POS_predict_3	-1	-1	-1	41.51	17_FDDAp	130.09595:1877 130.10493:658 130.23727:17 130.48441:23 130.67200:16 130.88885:18 131.05344:1001 131.06635:172 131.10181:292 131.12897:2865 131.15871:16 131.22449:16 131.46817:16 131.75946:16 132.00824:38 132.03181:35 132.05045:114 132.05461:230 132.07256:76 132.10551:18 132.12881:87 132.13686:139	null	9137	10029	10138	9728	12518	10326	15303	12878	1974	3812	3916	3332	11129	9545	9068	9635	9273	8150	10949	7831	7709	7963	8818	11125
384	0.923	130.15634	w/o MS2: Tetraethylammonium cation	[M+H]+	0.59	Normalized unit: Intensity; Annotation method: VS17_POS_predict_3	-1	-1	-1	17.48	10_FDDAp	130.15137:139 130.15741:290 130.17924:16 130.23741:182 130.25929:65 130.27730:17 130.38504:16 130.53455:16 130.56171:20 130.69833:16 130.73860:18 130.79175:51 130.85481:17 130.94794:21 131.02144:138 131.03477:307 131.05316:6536 131.05966:2949 131.10274:63 131.50421:16 131.53699:16 131.55115:17 131.56274:17 131.60284:16 131.66850:16 131.72504:38 131.80702:46 131.81445:31 131.92657:42 131.96913:16 …	null	3483	3126	3737	4556	5480	2646	3623	3360	329	697	462	240	3118	3003	3831	2061	2263	2472	4086	1674	4033	2408	3754	4342
385	3.369	130.15886	w/o MS2: N,N-Dibutyl-N'-(3-chloro-2-methylphenyl)urea	[M+H]+	1	Normalized unit: Intensity; Annotation method: VS17_POS_predict_3; Tag: Overannotation	0.81	0.88	0.79	16.84	QC1_FDDAp	130.15810:1054 130.16914:329 130.60722:16 130.95485:65 130.96426:182 130.97656:185 131.05901:206 131.08646:18 131.16057:35 131.16557:80 131.43669:67 131.92484:16 131.96593:33 131.97307:49 132.00691:19 132.04344:48 132.05280:24	130.16006:53	3144	5505	2948	2857	2962	3425	6268	7296	4336	2831	2650	3056	5141	4748	5851	3578	2361	4877	4045	3160	3935	3948	2654	5197
386	0.922	130.23524	Unknown	[M+H]+	0.67	Normalized unit: Intensity	null	null	null	59.83	05_FDDAp	130.23643:1836 130.25752:557 130.27370:45 130.29277:21 130.30185:40 130.32166:61 130.32607:144 130.35651:36 130.37807:71 130.41370:23 130.45001:26 130.52834:17 130.54929:19 130.56314:19 130.58427:17 130.60765:55 130.79022:16 130.80177:17 130.81059:18 130.82465:27 130.83701:16 130.86150:35 130.89432:20 130.90309:34 130.94415:23 130.95529:28 130.96458:24 131.00664:28 131.02286:292 131.05305:15306 1…	null	1681	1557	2106	2468	3042	1058	2059	1889	243	339	254	267	1607	1614	1806	1321	1320	1413	2043	994	2431	1521	2122	2466
387	3.753	130.5771	w/o MS2: Sodium-4-methyl-2-oxovalerate	[M+H]+	0.15	Normalized unit: Intensity; Annotation method: VS17_POS_predict_3	-1	-1	-1	17.95	13_FDDAp	130.57748:165 130.95279:16 130.96112:86 130.96823:280 131.03709:22 131.04521:49 131.06085:211 131.06825:55 131.07948:73 131.09460:57 131.16351:16 131.92941:26 131.94516:19 131.97110:20 132.07211:23 132.09930:36 132.10855:24	null	0	0	0	0	24	0	11	11	27	0	0	0	336	738	546	582	0	0	8	0	57	99	194	129
388	2.81	130.96408	Unknown	[M+H]+	0.04	Normalized unit: Intensity	null	null	null	3.3	19_FDDAp	130.96408:621 130.98125:64 131.04590:79 131.06238:232 131.06906:460 131.08293:84 131.29979:16 131.72221:26 131.92598:18 131.97095:39 132.05562:34 132.06779:19 132.08307:76 132.09816:16 132.10521:17 132.47951:37 132.96745:22 133.04289:29 133.05469:38 133.06404:78	null	1937	1159	1571	1222	452	2435	2586	2097	1761	639	1410	978	2727	578	1531	1477	1092	3028	2329	537	1623	2964	3164	1560
389	0.656	130.96654	w/o MS2: Furan-2-sulfonamide	[M+H]+	0.15	Normalized unit: Intensity; Annotation method: VS17_POS_predict_3	-1	-1	-1	3.87	15_FDDAp	130.96022:149 130.96989:393 131.92087:20 131.92757:46 131.96422:26 132.96048:16	null	744	1959	234	981	1194	2439	1635	2006	3505	1653	1176	1396	2272	1693	1771	890	2033	3049	363	562	1455	1323	2401	2705
390	0.545	130.96988	w/o MS2: Furan-2-sulfonamide	[M+H]+	0.04	Normalized unit: Intensity; Annotation method: VS17_POS_predict_3	-1	-1	-1	5.35	19_FDDAp	130.96988:666 131.93121:19 131.94617:22 131.95541:51 132.07224:23	null	587	3557	3097	570	942	493	2001	961	1773	1186	646	2068	793	1332	1263	1993	688	602	2884	964	886	2204	1902	1762
391	0.702	130.97118	w/o MS2: Furan-2-sulfonamide	[M+H]+	0.3	Normalized unit: Intensity; Annotation method: VS17_POS_predict_3	-1	-1	-1	6.66	11_FDDAp	130.97192:568 131.96538:40 132.93076:30	null	1702	1219	2917	1707	3177	2446	2303	2491	3555	851	2171	2508	4396	1704	2819	2097	2641	3049	1475	568	3546	1640	2152	2966
392	3.268	131.0493	w/o MS2: Coniferyl alcohol	[M+H]+	0.3	Normalized unit: Intensity; Annotation method: VS17_POS_predict_3; Tag: Overannotation	0.92	0.67	0.75	11.18	05_FDDAp	131.04941:2338 131.10902:23 131.12541:43 131.13521:95 131.93434:42 131.98160:79 132.05138:108 132.06104:53 132.09662:102 132.97987:31 133.01749:47 133.04987:87 133.06389:186 133.08177:22	103.04576:16 103.05681:157 130.07059:16	7284	9617	5575	7945	9239	8863	8211	7978	7605	7194	8223	7493	4080	3819	5720	4867	3322	2106	2572	2882	4112	3608	6602	6009
393	3.067	131.04942	4-Isopropyl-4'-methylchalcone	[M+H-C10H14]+	0.93	Normalized unit: Intensity; Annotation method: VS17_POS_predict_3; Tag: Confirmed	0.92	0.88	0.9	300.29	13_FDDAp	131.04948:25912 131.07532:62 131.12842:34 131.23853:32 131.27142:16 131.54819:17 131.74991:16 132.00378:16 132.03075:19 132.04811:1330 132.05540:1677 132.08376:21 132.10379:108 132.18272:28 132.21767:25 132.83040:17 133.05719:207 133.06874:34	77.08051:16 103.05580:861 103.06747:67 104.06217:134 131.03488:74 131.05219:703 131.08159:19 132.04138:62 132.05305:34	171656	169230	169016	150928	149570	129674	162387	146181	305740	291940	327182	314408	81686	78655	74062	86331	92826	87114	89065	92092	152448	153308	147882	149219
394	2.509	131.04996	w/o MS2: Tropic acid	[M+H-2H2O]+	0.89	Normalized unit: Intensity; Annotation method: VS17_POS_predict_3; Tag: Misannotation	0.76	0.7	0.88	25.96	03_FDDAp	131.04958:2645 131.09509:23 131.11194:24 131.12148:41 131.16519:43 131.93065:31 132.01562:16 132.05058:252 132.05988:158 132.10223:120 132.55394:18 132.97424:32 133.06096:85 133.06883:69	72.92733:24 103.05736:91 112.95330:16 131.04942:36	10523	10622	9280	9287	18287	22959	22292	22675	7472	8972	10869	8723	9699	11185	10479	9175	10060	9378	9181	10165	10606	9237	10969	11469
395	1.147	131.05447	w/o MS2: N-Nitroimidazolidin-2-imine	[M+H]+	0.04	Normalized unit: Intensity; Annotation method: VS17_POS_predict_3	-1	-1	-1	5.32	QC1_FDDAp	131.04578:260 131.05730:662 131.07033:87 131.08888:49 131.11961:85 131.12721:293 131.14313:31 131.94778:24 131.95575:18 131.96471:20 132.04922:25 132.06407:358 132.92078:19 132.95619:34 133.03874:42 133.06239:557	null	5572	3570	1388	1203	5790	5115	7404	4224	1544	1354	888	758	6994	3864	1127	2956	1668	4675	8750	2416	5179	5851	3010	3454
396	1.04	131.11923	w/o MS2: N-acetyl putrescine	[M+H]+	0.11	Normalized unit: Intensity; Annotation method: VS17_POS_predict_3	-1	-1	-1	16.6	11_FDDAp	131.11856:482 131.92921:44 132.01970:49 132.03503:148 132.04825:722 132.07100:57 132.09683:31 132.11531:89 132.71065:16 133.00734:38 133.02414:54 133.03142:16 133.04466:38 133.05927:1209 133.06985:226	null	966	1796	1188	1688	1240	1069	1515	1652	2196	2455	2059	2413	1568	1501	2630	1846	1911	1604	2222	1760	1054	1398	1951	2252
397	1.152	131.12898	w/o MS2: Agmatine	[M+H]+	0.04	Normalized unit: Intensity; Annotation method: VS17_POS_predict_3	-1	-1	-1	15.15	15_FDDAp	131.12898:471 131.16637:43 131.21065:16 131.31903:22 131.33505:21 131.93637:39 131.94543:22 132.03467:31 132.05124:45 132.06308:99 132.09569:20 132.12398:17 132.13031:42 132.77155:17 133.06081:807 133.06642:345	null	4382	4023	2889	3083	2148	3735	8376	1423	855	219	208	56	883	4524	5520	1770	3052	3306	4373	3822	1165	2461	929	5568
398	0.814	131.1299	(4-Aminobutyl)guanidine	[M+H]+	0.89	Normalized unit: Intensity; Annotation method: VS17_POS_predict_3; Tag: Confirmed	0.81	0.82	0.95	224.03	QC3_FDDAp	131.12993:12045 131.15686:53 132.09914:21 132.12383:193 132.13264:763 132.16902:16 132.35216:23 132.99315:39 133.00066:19 133.08678:49 133.09615:61 133.13297:17	60.05529:42 72.08101:128 73.08338:44 84.08097:35 114.09722:41 114.10517:36 131.07773:20 131.11732:98 131.12500:72 131.13116:70	72882	70843	71025	71601	97342	102482	102698	93278	7241	9957	9863	9357	78849	81269	80205	72155	84144	80538	80262	76594	65910	62011	66686	66535
399	3.262	131.13043	w/o MS2: AGMATINE SULFATE	[M+H]+	0.04	Normalized unit: Intensity; Annotation method: VS17_POS_predict_3	-1	-1	-1	9.62	16_FDDAp	131.13043:450 132.00247:42 132.05487:222 132.10260:49 132.15297:22 132.33646:17 132.96207:25 133.03445:25 133.05249:18 133.06345:39	null	455	534	265	118	706	1273	1432	918	414	330	386	487	1167	1360	1261	1564	1032	594	542	217	786	335	288	697
400	1.044	131.95465	Unknown	[M+H]+	0.11	Normalized unit: Intensity	null	null	null	11.6	zblank23071802_FDDAp	131.95027:766 131.96709:60 132.09581:39 132.95146:52 132.95825:36 132.96535:22 133.05759:17 133.95340:17 133.96086:42	null	203	64	28	42	26	75	32	55	53	18	34	182	187	9	9	77	4	126	243	10	217	102	137	53
401	1.034	132.04451	w/o MS2: 2-(4-Nitrophenyl)acetohydrazide	[M+H]+	0.11	Normalized unit: Intensity; Annotation method: VS17_POS_predict_3	-1	-1	-1	17.64	09_FDDAp	132.04451:575 132.05190:213 132.06070:140 132.06937:128 132.09827:31 132.10500:18 132.12662:105 132.21870:26 132.48448:16 132.76248:24 132.96533:20 132.98167:26 133.01015:43 133.02039:126 133.03339:305 133.04565:197 133.05467:387 133.06209:767 133.09253:56 133.56282:17 133.89967:25 134.02350:642 134.03281:305 134.04195:67 134.05524:119 134.06487:172 134.08214:994 134.10011:85	null	1368	1877	1311	670	1724	2138	7091	1881	3874	4102	5013	5389	692	940	907	877	901	1145	1307	1769	1386	864	1153	1666
402	4.572	132.05309	w/o MS2: 5-Amino-1-(2-pyrimidinyl)-1H-pyrazole-4-carbonitrile	[M+H]+	0.89	Normalized unit: Intensity; Annotation method: VS17_POS_predict_3; Tag: Misannotation	0.87	0.88	0.79	39.56	09_FDDAp	132.04465:674 132.05309:751 132.09656:73 132.24890:16 133.01868:34 133.03041:43 133.05186:27 133.06516:57 133.08775:107 133.10207:578 133.10837:173 133.91420:20 134.04564:17 134.09009:73 134.09746:24 134.10739:20	132.04697:23	6127	6098	4362	5022	7976	8445	9893	6828	4220	5814	5430	4013	6877	7323	7924	6960	5812	6261	7499	7774	4795	5484	5709	5844
403	4.118	132.05444	w/o MS2: 4-Formylbenzonitrile	[M+H]+	0.3	Normalized unit: Intensity; Annotation method: VS17_POS_predict_3	-1	-1	-1	7.45	19_FDDAp	132.04474:419 132.05354:127 132.07422:212 132.53607:16 133.02948:18 133.05042:84 133.06488:26 133.08449:45 134.06691:17	null	1590	2355	1821	1441	1339	3631	2626	2211	1793	1120	1669	1948	781	1198	1048	1845	1768	1308	1463	2035	1318	1594	1854	1329
404	2.595	132.0854	w/o MS2: 2,2,4,7-Tetramethyl-1,2-dihydroquinoline	[M+H]+	0.81	Normalized unit: Intensity; Annotation method: VS17_POS_predict_3; Tag: Misannotation	0.4	0.43	0.76	35.95	05_FDDAp	132.08566:1728 132.09843:76 133.06351:60 133.07225:20 133.08792:49 133.96277:90 133.97630:18 133.98285:16 134.00171:16 134.04472:119 134.06012:133 134.07307:58 134.08110:75 134.08687:23	84.08118:47 114.11034:22 131.05301:43 132.08354:18	3894	3697	3081	2996	5812	9539	10576	9069	7282	6609	5351	7760	4946	5001	6954	5837	2633	3273	3950	4102	4552	5438	7381	4734
405	2.121	132.1026	Isoleucine (not validated)	[M+H]+	0.89	Normalized unit: Intensity; Annotation method: VS17_POS_actual_2; Tag: Confirmed	0.96	0.83	0.87	1255.64	20_FDDAp	132.10251:31901 132.13707:68 132.18459:22 132.29137:16 132.37787:18 132.43753:16 132.59085:43 132.71289:20 133.06454:154 133.10533:2217 133.26300:16 134.05942:18 134.06946:20 134.10458:118 134.11298:58	86.08449:59 86.09677:1533 87.09067:17 87.09779:41 132.10039:152 132.10756:144 133.11163:23 134.10188:25 136.01936:17	191779	142288	181683	186310	180564	351643	220571	310265	125870	218396	209584	127877	232564	235155	191983	255687	120110	111495	115545	160994	201115	125676	154668	215466
406	2.064	132.10274	DL-Norleucine; CE10; LRQKBLKVPFOOQJ-UHFFFAOYSA-N	[M+H]+	0.07	Normalized unit: Intensity; Annotation method: VS17_POS_predict_3; Tag: Confirmed	0.86	0.92	0.91	665.65	QC3_FDDAp	132.10274:25584 132.16141:47 132.34811:18 132.43761:16 132.90883:33 132.98473:30 133.02986:40 133.06499:21 133.07414:89 133.10631:1487 133.13530:18 133.21820:21 133.23457:16 133.38086:25 133.92624:112 134.02893:37 134.10182:95 134.11316:22	69.06720:40 69.07198:61 86.03107:18 86.08025:108 86.09708:1148 86.10480:172 86.33053:17 86.35001:21 87.10605:203 90.05135:20 132.09431:65 132.10721:85	45473	68878	45846	44600	101330	111195	144968	99784	78913	54452	69002	95138	63142	64965	101441	69018	57403	52514	56507	40157	67171	87482	89731	59302
407	1.568	133.03304	w/o MS2: L-Methionine	[M+H]+	0.89	GNPS-Norleucine; Normalized unit: Intensity; Annotation method: VS17_POS_actual_2; Tag: Misannotation	0.46	1	0.46	40.4	10_FDDAp	133.03104:1506 133.04427:188 133.05269:89 133.06520:223 133.99353:16 134.02675:17 134.03558:75 135.03242:113 135.11871:31	87.02526:22	17313	17335	9273	14859	18329	25731	27055	20732	11492	10657	10891	11742	10915	4358	11163	10967	7561	11344	11791	11519	12057	11780	14271	13603
408	0.926	133.05737	L-Asparagine	[M+H]+	0.89	Normalized unit: Intensity; Annotation method: VS17_POS_predict_3; Tag: Confirmed	0.8	0.86	0.87	57.1	06_FDDAp	133.06276:3114 133.08543:19 133.10037:162 133.17747:16 133.37607:22 133.40680:20 133.48709:17 133.82568:23 133.91643:48 134.04062:17 134.05525:187 134.06332:114 134.07413:34 134.16641:19 134.38463:16 134.54124:16 135.04236:41	74.02853:52 87.05816:17 87.06560:20 88.03632:16 104.08508:29 133.05756:185	29679	28258	37787	30550	33249	27200	40464	36150	29727	28938	30337	28010	32161	26823	32527	25521	29365	28212	33055	29382	35790	28445	38743	43520
409	3.201	133.06456	w/o MS2: 2-Phenoxypropanal	[M+H]+	0.89	Normalized unit: Intensity; Annotation method: VS17_POS_predict_3; Tag: Misannotation	1	0.88	0.88	27.52	QC3_FDDAp	133.06514:3073 133.24614:19 134.04419:25 134.06096:65 134.07410:107 134.09050:200 134.09775:111 135.03014:23 135.09261:20	105.07114:64 133.06114:99 133.06969:67	10747	11086	12256	12974	8099	9035	11707	6409	15042	15446	16094	17667	3742	5189	4688	4810	6731	7040	6385	5452	10197	9396	8768	7130
410	4.603	133.0994	w/o MS2: 4'-Methylmethamphetamine	[M+H]+	0.89	Normalized unit: Intensity; Annotation method: VS17_POS_predict_3; Tag: Misannotation	1	0.75	0.75	15.95	09_FDDAp	133.10075:1177 133.11079:303 133.96747:27 134.06206:25 134.08417:18 134.10587:141 134.11305:45 135.07242:24 135.08734:131 135.10732:42 135.12289:26	105.06124:16	3860	4283	3343	2984	2840	4783	5287	3679	4552	2972	4129	3064	3336	3221	2712	3124	3444	3403	2734	3478	2953	2852	3527	3387
411	4.76	133.10205	w/o MS2: (5S)-5-(1-Hydroxy-1-methylethyl)-2-methyl-2-cyclohexen-1-one	[M+H]+	0.04	Normalized unit: Intensity; Annotation method: VS17_POS_predict_3	-1	-1	-1	17.38	05_FDDAp	133.10205:488 133.10805:147 134.04237:26 134.05370:37 134.06172:35 134.11314:25 134.41646:17 135.09824:27 135.11147:41	null	676	1536	874	1448	2452	2126	1828	1887	733	1432	1516	1498	1161	606	1791	1583	1334	696	1302	859	1580	1712	1283	1211
412	3.718	133.10339	w/o MS2: N-(4-Nitrophenyl)cyclopropanecarboxamide	[M+H]+	0.11	Normalized unit: Intensity; Annotation method: VS17_POS_predict_3	-1	-1	-1	10.06	02_FDDAp	133.09940:354 133.10899:33 133.28836:16 134.06670:20 135.03664:21 135.04506:74 135.05154:29 135.07861:50 135.11461:136 135.12732:31	null	862	1212	337	935	134	1236	1270	746	752	418	656	545	678	670	488	700	1192	842	456	302	194	408	279	814
413	5.01	133.10385	w/o MS2: Coniferyl aldehyde	[M+H]+	0.3	Normalized unit: Intensity; Annotation method: VS17_POS_actual_2	-1	-1	-1	14.34	16_FDDAp	133.09532:233 133.37914:22 133.93184:42 133.97104:60 134.06450:18 134.09669:21 134.11743:17 135.04294:43 135.08615:70 135.10123:20 135.12294:39	null	1409	2097	1486	1143	2066	2510	3278	2012	1590	1460	2031	2427	1028	681	1613	1350	568	1055	1140	1213	1672	1939	1873	1842
414	2.064	133.10631	w/o MS2: 2-Adamantanone	[M+H]+	0.11	Normalized unit: Intensity; Annotation method: VS17_POS_predict_3	-1	-1	-1	30.22	19_FDDAp	133.10368:1648 133.11858:148 133.51997:17 133.58394:34 133.97455:25 134.02867:69 134.07034:44 134.08565:36 134.10530:135 135.01363:17	null	3157	3745	4197	3118	7477	9639	10777	6353	4300	4150	4816	7132	4470	3939	7430	17813	3131	4439	4877	3092	5208	5635	6579	4490
415	1.489	133.96629	w/o MS2: N-Allyl-N-(2-bromo-2-propenyl)amine	[M+H+K]2+	0.7	Normalized unit: Intensity; Annotation method: VS17_POS_predict_3	-1	-1	-1	5.51	18_FDDAp	133.96281:198 133.96815:90 134.03061:42 134.06924:27	null	1155	1009	948	1080	139	120	59	114	1019	512	885	1216	1176	1093	1655	1340	881	782	786	651	1190	975	639	1129
416	2.641	133.96759	w/o MS2: Leucine	[M+H]+	0.11	Normalized unit: Intensity; Annotation method: VS17_POS_actual_2	-1	-1	-1	3.34	15_FDDAp	133.97237:377 134.02663:28 134.04543:27 134.06007:650 134.07246:24 134.98508:20 135.04645:18 135.05522:44 135.06447:41 135.08018:22 135.08965:229 135.10208:62 135.98210:24 136.03152:27 136.05237:33 136.07828:40	null	537	431	58	479	145	391	893	155	423	461	576	281	324	835	1178	796	469	506	812	669	808	528	493	222
417	2.595	133.97116	w/o MS2: Leucine	[M+H]+	0.19	Normalized unit: Intensity; Annotation method: VS17_POS_actual_2	-1	-1	-1	3.74	19_FDDAp	133.97601:231 134.05669:84 134.07324:98 134.08817:111 134.13972:30 135.07100:26 135.08766:60 135.10225:23 135.12131:37 135.55246:43 135.94972:28 135.96893:84 136.02809:38	null	464	360	284	341	320	680	893	852	497	461	530	265	768	299	1180	826	600	331	684	669	956	580	505	521
418	1.033	134.02986	w/o MS2: CYTOSINE	[M+H]+	0.3	Normalized unit: Intensity; Annotation method: VS17_POS_actual_2	-1	-1	-1	18.22	20_FDDAp	134.02733:958 134.03987:244 134.05731:270 134.08089:800 134.11665:90 134.28918:26 134.35150:16 135.00827:24 135.08351:31 135.09283:45 135.30345:42 135.74339:18 135.83110:16 136.01640:44 136.03178:41 136.04332:72 136.06369:481 136.07082:455 136.08383:72 136.09799:58	null	2480	2234	2231	1532	2211	2806	2707	2231	2883	2965	3592	2405	1780	2098	1536	1850	1616	2010	1966	2441	2505	2230	2650	2974
419	3.941	134.04482	Iminodiacetic acid	[M+H]+	0.89	Normalized unit: Intensity; Annotation method: VS17_POS_predict_3; Tag: Misannotation	0.89	0.81	0.87	56.24	12_FDDAp	134.04462:1584 134.05171:851 135.02267:31 135.04709:100 135.07796:113 135.08693:89 135.11076:20 136.03729:17 136.05051:36 136.06369:182 136.07716:57 136.08315:41 136.11856:23 136.13176:32	88.03751:82 107.08981:17 134.04630:99	11781	13382	13217	11301	13094	9725	11698	9603	6789	7012	9855	7780	16546	15463	16131	14754	17426	14914	16988	16446	8564	8841	12537	11382
420	3.354	134.05455	3-Amino-2-methyl-N-(1,3-thiazol-2-yl)benzamide	[M+H-C3H4N2S]+	0.89	Normalized unit: Intensity; Annotation method: VS17_POS_predict_3; Tag: Misannotation	0.91	0.93	0.86	15.97	07_FDDAp	134.06053:1302 134.07928:63 134.09364:45 134.10684:17 135.00664:29 135.01598:17 135.03291:20 135.03983:17 135.05392:36 135.06364:76 135.07828:31 135.10643:23 135.11375:26 135.45567:18 135.72342:20 136.05222:75 136.06868:56 136.07980:37 136.13124:23	106.05977:73 134.06857:46	3885	3449	3039	3857	3845	5198	5415	4868	5394	6094	5195	5152	1396	2988	3647	3450	2336	2697	1722	2065	3241	3398	3140	3305
421	2.202	134.05753	w/o MS2: PYRIDOXINE	[M+H]+	0.15	Normalized unit: Intensity; Annotation method: VS17_POS_actual_2	-1	-1	-1	18.77	15_FDDAp	134.06003:622 134.10495:53 134.15695:16 134.51024:17 134.88301:16 135.06783:138 135.57335:28 136.05782:59 136.07571:18 136.08154:28	null	933	1011	667	585	984	1234	935	830	839	969	596	924	2030	2496	2631	2428	956	687	798	781	1067	753	1133	1262
422	2.624	134.06125	w/o MS2: INDOXYL SULFATE	[M+H]+	0.04	Normalized unit: Intensity; Annotation method: VS17_POS_predict_3	-1	-1	-1	3.5	QC1_FDDAp	134.05185:42 134.06125:212 134.07899:97 134.33093:18 134.62775:37 135.07140:31 135.09291:199 135.87404:27 135.97052:22 136.04086:40 136.11087:34	null	612	611	714	611	1145	788	1109	1226	794	609	757	776	3651	2242	4016	4239	918	659	673	936	1118	1176	1305	1084
423	2.479	134.06367	2,4-Dimethylnicotinic acid	[M+H-H2O]+	0.89	Normalized unit: Intensity; Annotation method: VS17_POS_predict_3; Tag: Misannotation	0.91	0.94	0.89	31.37	07_FDDAp	134.05946:1048 134.06686:435 134.59631:18 134.60739:35 135.05743:25 135.11613:16 136.06261:18 136.07556:497	106.07243:19 134.06180:35	4397	5449	3455	3847	3711	4489	4234	4040	4267	5436	3934	5082	19747	27910	25592	22361	4256	4784	4679	4622	5408	5040	8288	7555
424	1.034	134.08054	w/o MS2: DL-homocystine	[M-C6H10O4+H]+	0.59	Normalized unit: Intensity; Annotation method: VS17_POS_actual_2	-1	-1	-1	20.64	04_FDDAp	134.08119:509 134.37952:56 135.05113:39 135.06479:38 135.07684:17 135.08438:23 135.55531:16 136.03230:82 136.04135:154 136.05496:56 136.06467:130 136.07388:223 136.08243:89	null	3131	3529	4132	3147	2854	3215	3628	3088	4374	4446	3723	3492	3909	2448	3050	3144	2972	3089	3236	2940	2609	3142	3531	2740
425	3.171	134.0946	w/o MS2: (4-Fluorotetrahydro-2H-pyran-4-yl)methanamine	[M+H]+	0.63	Normalized unit: Intensity; Annotation method: VS17_POS_predict_3	-1	-1	-1	20.85	17_FDDAp	134.09763:832 135.01108:17 135.07759:51 135.08455:15 135.10498:128 135.51321:21 135.92154:32 136.04704:36 136.06415:22 136.07433:38 136.08884:63 136.11160:1636 136.16769:33	null	2718	1738	2764	2368	2906	3158	4858	3699	3828	2417	3904	2652	1186	1674	1496	1979	2633	1737	1363	2043	2668	1539	2647	1502
426	4.556	134.10106	w/o MS2: trans-Ferulic acid	[M+H]+	0.7	Normalized unit: Intensity; Annotation method: VS17_POS_actual_2	-1	-1	-1	13.31	01_FDDAp	134.09789:409 135.04694:42 135.09218:16 135.11681:131 136.01651:77 136.08067:20	null	1197	855	1134	1195	1638	1547	1701	1423	997	1411	1185	1189	1164	1340	1111	605	1071	1168	772	784	1390	699	1132	1400
427	5.373	134.10213	w/o MS2: Ethyl 5-(2-chloroacetyl)-2,4-dimethyl-1H-pyrrole-3-carboxylate	[M+H]+	0.07	Normalized unit: Intensity; Annotation method: VS17_POS_predict_3	-1	-1	-1	7.47	20_FDDAp	134.09474:40 134.10213:129 134.96007:150 135.04993:28 135.08318:28 135.11362:95 135.53534:30 135.56952:21 135.94521:102 136.09528:42 136.11166:271 136.12303:137	null	643	628	614	1025	400	624	1204	805	575	1084	1045	510	1033	237	445	616	137	575	528	753	270	646	350	611
428	4.613	134.10886	w/o MS2: trans-Ferulic acid	[M+H]+	0.07	Normalized unit: Intensity; Annotation method: VS17_POS_actual_2	-1	-1	-1	10.64	09_FDDAp	134.10164:39 134.10886:67 135.02762:27 135.03760:28 135.10667:42 135.11588:92 135.67137:26 136.04218:28 136.05246:38 136.06561:28 136.08015:116	null	434	493	209	872	364	1635	1069	359	611	161	706	622	164	238	424	398	277	609	777	438	215	244	198	577
429	1.552	135.03065	w/o MS2: Xanthine	[M+H]+	0.07	Normalized unit: Intensity; Annotation method: VS17_POS_predict_3	-1	-1	-1	4.98	06_FDDAp	135.02783:135 135.03746:17 135.46983:60 135.62785:17 135.93097:36 135.99980:20 136.03320:40 136.07646:20 136.49916:16 136.57806:19 137.02304:124 137.03897:34 137.13347:33	null	929	793	372	695	288	1275	692	925	291	200	258	654	116	300	337	411	889	458	140	210	578	417	610	645
430	3.693	135.04388	w/o MS2: DL-Mandelic acid	[M+H]+	0.04	Normalized unit: Intensity; Annotation method: VS17_POS_actual_2	-1	-1	-1	3.02	04_FDDAp	135.04388:213 135.05888:25 135.07198:54 135.08057:24 135.09071:18 135.11513:143 136.07072:16 136.11287:44 136.12274:51 136.96954:16 137.05907:155 137.08449:17	null	578	650	290	378	105	164	452	196	327	51	271	181	468	610	593	257	411	283	540	355	84	387	260	396
431	3.968	135.07999	w/o MS2: 1-indanol	[M+H]+	0.48	Normalized unit: Intensity; Annotation method: VS17_POS_predict_3; Tag: Misannotation	-1	-1	-1	13.1	07_FDDAp	135.08139:1361 135.94479:16 135.96623:30 136.02834:187 136.04539:158 136.06726:27 136.08154:80 137.01808:21 137.04172:39 137.05507:299 137.09248:17	null	455	824	352	119	1972	3160	3388	3796	1383	1310	1120	1430	1558	1686	1183	1118	2402	2753	2215	2937	1708	1095	1593	1076
432	2.64	135.0881	w/o MS2: N1-(1-Methyl-4-piperidinyl)-1,4-benzenediamine	[M+H]+	0.3	Normalized unit: Intensity; Annotation method: VS17_POS_predict_3	-1	-1	-1	7.92	15_FDDAp	135.09163:185 135.09938:180 135.15419:18 136.03702:38 136.05121:36 136.07269:20 136.09996:22 137.02423:36 137.04976:24 137.05653:17 137.08051:45 137.11923:52	null	958	888	705	617	863	888	828	845	328	563	319	580	754	897	1206	766	949	889	745	1058	590	456	817	985
433	2.819	135.10303	w/o MS2: (S)-Amiflamine	[M+H]+	0.89	Normalized unit: Intensity; Annotation method: VS17_POS_predict_3	-1	-1	-1	12	12_FDDAp	135.10431:679 135.29385:16 136.04463:19 136.06122:17 136.07216:52 136.10727:18 136.11392:17 137.02710:25 137.04681:30 137.09496:21 137.12787:16	null	1913	1420	1425	1600	1592	1490	1555	1309	1653	1771	1301	1491	939	1219	1421	1256	1173	1659	1635	2081	1354	1270	1731	1806
434	6.013	135.11513	w/o MS2: .delta.-Decalactone	[M+H]+	0.04	Normalized unit: Intensity; Annotation method: VS17_POS_predict_3	-1	-1	-1	5.31	05_FDDAp	135.11513:235 135.12222:78 135.92697:16 136.06113:22 136.50159:26 136.91597:35 136.98843:16	null	139	177	102	211	382	100	227	100	144	200	184	210	64	178	260	145	70	92	113	216	60	260	42	192
435	3.707	135.11937	w/o MS2: 3,7-Dimethyloct-6-ene-1,2,3-triol	[M+H-3H2O]+	0.22	Normalized unit: Intensity; Annotation method: VS17_POS_predict_3	-1	-1	-1	5.96	09_FDDAp	135.11684:104 135.12762:21 135.33041:31 135.96565:33 136.04973:46 136.09998:35 136.11787:25 137.05754:125 137.06891:30 137.09911:52 137.12869:27 137.13586:16	null	855	823	473	332	385	800	741	475	510	380	248	487	439	356	163	386	246	509	548	229	403	441	369	407
436	1.029	136.05682	w/o MS2: P-OCTOPAMINE	[M+H]+	0.48	Normalized unit: Intensity; Annotation method: VS17_POS_predict_3	-1	-1	-1	11.29	08_FDDAp	136.07498:478 136.08450:207 136.92509:16 137.01839:24 137.03996:25 137.04898:27 137.06792:20 137.08089:30 137.09744:38 137.10713:16 138.05826:176 138.09129:17	null	2022	1881	2725	3099	2437	3247	4563	4325	1784	1161	2354	2094	1857	1873	3072	1847	2127	2289	2870	3176	1654	1793	3025	3373
437	2.87	136.06197	Adenine	[M+H]+	0.89	Normalized unit: Intensity; Annotation method: VS17_POS_predict_3; Tag: Confirmed	0.98	0.87	0.87	44.49	12_FDDAp	136.06020:830 136.06918:418 136.08760:17 137.06076:63 137.06905:78 138.05453:41 138.06877:40 138.12881:19	136.06532:63 137.07275:24	8318	8186	7665	9064	7955	8672	9866	9611	7287	7497	6593	8133	6073	8262	7383	8682	5622	6542	5407	7179	5592	6165	7772	6865
438	1.974	136.07686	DL-o-Tyrosine	[M+H-CH2O2]+	0.89	Normalized unit: Intensity; Annotation method: VS17_POS_predict_3; Tag: Confirmed	1	0.94	0.94	189.07	12_FDDAp	136.07573:8870 136.12019:49 136.33795:16 137.00314:35 137.01816:26 137.03651:17 137.05815:32 137.06831:77 137.08150:719 137.43274:24 138.04997:65 138.06219:22 138.07590:17 138.08524:104 138.09619:37	91.05381:17 119.04276:95 136.06686:27 136.07953:84	26607	32234	27463	31019	56351	66069	65581	63026	24460	22002	24982	25574	28146	30856	35497	31902	26905	24500	25683	24618	26946	27338	34868	33258
439	3.172	136.1116	w/o MS2: Sophocarpine	[M+H-2H2O]+	0.89	Normalized unit: Intensity; Annotation method: VS17_POS_predict_3	-1	-1	-1	36.37	12_FDDAp	136.11134:1806 136.14082:153 137.01425:36 137.02339:104 137.03194:52 137.04272:101 137.06544:23 137.08200:53 137.10614:27 137.11958:273 137.26843:18 137.62640:16 137.96326:22 138.02528:20 138.06497:20 138.09985:68 138.12711:2544 138.13661:715	null	5864	4626	5558	5591	8824	7025	9404	9175	8105	6470	6578	7512	3297	5020	3386	5792	4640	3767	4179	2827	4824	4492	5747	5382
440	5.158	136.1145	w/o MS2: Adenine	[M+H]+	0.07	Normalized unit: Intensity; Annotation method: VS17_POS_predict_3	-1	-1	-1	10.5	12_FDDAp	136.10950:257 136.11873:78 136.23497:24 136.32800:26 137.07280:35 137.08968:31 137.37766:22 137.96762:60 138.04715:21 138.05684:17 138.09294:16	null	476	471	689	543	1062	413	721	412	641	491	422	646	233	382	156	142	620	460	333	201	276	252	482	569
441	5.381	136.12288	w/o MS2: Amphetamine	[M+H]+	0.89	Normalized unit: Intensity; Annotation method: VS17_POS_predict_3	-1	-1	-1	10.29	15_FDDAp	136.10999:73 136.11674:78 136.66077:24 136.97278:28 137.02571:32 137.04489:42 137.12105:214 137.94875:18 138.06468:19 138.08926:49 138.09584:96 138.10689:327 138.12833:22136 138.17177:24 138.18079:18 138.21025:20	null	3036	3386	1907	2644	1489	2091	3106	1106	2109	2567	2208	1454	1623	1179	786	1475	1431	1625	1219	1881	1304	1724	967	1914
442	2.735	137.02124	w/o MS2: 3-(Trifluoromethyl)pyrazole	[M+H]+	0.07	Normalized unit: Intensity; Annotation method: VS17_POS_predict_3	-1	-1	-1	8.33	12_FDDAp	137.03323:279 137.05826:21 137.06560:33 137.07268:17 137.95734:40 138.03418:68 138.04462:17 138.97244:41 138.98277:93 139.00327:18 139.03731:61 139.04460:65	null	250	420	321	191	28	114	216	153	694	1187	819	531	1941	1416	1057	1840	86	337	119	364	333	273	438	591
443	3.027	137.02504	3,4-Dihydroxybenzoic acid	[M+H-H2O]+	0.67	Normalized unit: Intensity; Annotation method: VS17_POS_actual_2; Tag: Confirmed	0.77	0.74	0.88	17.99	02_FDDAp	137.01875:484 137.02574:1522 137.04684:16 137.12427:158 137.49516:33 137.96323:36 138.02531:121 138.03877:57 138.70044:43 138.97707:33 138.99142:17 139.03494:33 139.05231:36 139.08521:127 139.09473:29 139.10500:17	81.03687:16 109.03635:76 119.03167:24 137.03003:97 137.05630:16	4022	4840	2505	2116	1953	1906	1740	3002	2703	1246	2436	1676	5205	3313	6276	4111	4329	3692	4129	3927	2611	1968	3713	3874
444	4.245	137.05693	w/o MS2: 5-Azaadenine	[M+H]+	0.07	Normalized unit: Intensity; Annotation method: VS17_POS_predict_3	-1	-1	-1	12.56	07_FDDAp	137.05917:672 137.07045:36 137.09708:28 137.10558:119 137.53870:48 137.66621:47 137.99008:78 138.02092:20 138.85701:23 138.97632:25 139.04942:19 139.08159:18 139.11212:34 139.12320:24	null	2812	4018	2510	2899	783	2860	5683	3976	3441	867	3727	2892	344	3631	3052	726	666	1896	1646	2105	459	2306	3555	2828
445	4.423	137.05925	w/o MS2: 1-(4-Hydroxyphenyl)ethanone	[M+H]+	0.19	Normalized unit: Intensity; Annotation method: VS17_POS_predict_3	-1	-1	-1	10.15	12_FDDAp	137.05994:863 137.08727:19 137.09613:72 137.64423:18 137.95953:22 138.06152:45 138.06886:22 138.10020:22 138.13635:16 138.96227:22 138.98404:17 139.05029:20 139.07570:19 139.10413:55	null	3331	4417	1547	2461	4816	2981	3462	2956	1733	2456	3006	3492	2785	2866	2760	3823	1078	2012	1851	2018	3217	2464	4030	2685
446	4.32	137.06055	w/o MS2: 2-Hydroxyacetophenone	[M+H]+	0.11	Normalized unit: Intensity; Annotation method: VS17_POS_predict_3	-1	-1	-1	5.07	06_FDDAp	137.05450:198 137.06120:536 137.09848:64 137.81372:25 137.96469:60 138.05811:78 138.10277:25 138.12067:40 138.97752:47 139.06967:55 139.08171:21 139.10509:22	null	879	735	1301	1576	1063	3479	1166	1844	1857	1695	1942	1122	569	983	460	688	1211	2101	1831	688	1109	1677	1010	1462
447	4.208	137.06195	w/o MS2: 2-Hydroxyacetophenone	[M+H]+	0.11	Normalized unit: Intensity; Annotation method: VS17_POS_predict_3	-1	-1	-1	11.28	02_FDDAp	137.05956:693 137.09523:62 137.13354:22 137.26723:20 137.62054:18 137.82658:21 137.96045:104 137.96907:70 137.98500:21 138.06859:28 138.13170:18 138.97447:44 138.98438:85 139.07118:29 139.08337:19 139.11122:43	null	2926	4438	1973	2177	2661	3528	5469	4245	3394	3687	3727	2862	1920	3489	3398	2796	2234	1888	1531	2723	1689	2332	3407	2683
448	3.074	137.06331	w/o MS2: Inosine	[M+H]+	0.19	Normalized unit: Intensity; Annotation method: VS17_POS_actual_2	-1	-1	-1	9	09_FDDAp	137.05856:450 137.09044:17 137.74976:20 138.06290:115 138.07854:18 138.10555:28 138.12715:21 138.75233:25 138.78197:17 138.96292:16 139.02824:20 139.04150:46	null	1614	2142	1342	1341	1386	1422	1608	1718	2975	2278	3313	2438	1940	1885	1311	963	1102	1487	1326	964	1733	1371	1828	2204
449	2.081	137.06413	w/o MS2: 7-Amino-2H-1,4-benzoxazin-3(4H)-one	[M+H]+	0.59	Normalized unit: Intensity; Annotation method: VS17_POS_predict_3; Tag: Misannotation	0	0.58	0.09	12.9	11_FDDAp	137.06668:1127 137.14465:67 137.96063:45 138.00734:17 138.05637:119 138.06732:29 138.43291:30 138.95534:18 138.96533:49 138.98335:20 138.99098:20 139.00343:146 139.04973:32 139.05882:91 139.07004:27	86.09448:18 136.01689:16	1540	2207	2534	1744	2298	3649	3493	3100	2164	1572	2152	2108	2395	2556	2558	2467	2760	1781	1497	2578	2147	1865	2469	1988
450	4.604	137.06894	w/o MS2: 1-Methylnicotinamide	[M+H]+	0.04	Normalized unit: Intensity; Annotation method: VS17_POS_predict_3	-1	-1	-1	4.14	11_FDDAp	137.06137:137 137.06894:280 137.09378:268 137.10265:198 137.14056:16 137.96960:25 138.05981:105 138.08763:20 138.09947:35 138.97021:17 138.98097:70 139.04434:36 139.05911:37 139.06500:26 139.11156:29	null	123	230	614	1099	1286	125	644	720	386	520	1229	618	925	510	495	489	355	440	804	689	543	742	183	1195
451	4.611	137.09782	w/o MS2: 3,5,5-Trimethyl-1,2-cyclohexanedione	[M+H]+	0.11	Normalized unit: Intensity; Annotation method: VS17_POS_predict_3	-1	-1	-1	7.74	12_FDDAp	137.09851:483 137.95334:54 138.09282:16 138.10696:25 138.12518:61 138.13120:16 138.55125:24 138.96579:79 138.98877:27 139.04652:25 139.06891:18 139.08521:18 139.10750:18	null	1276	1049	1150	848	1250	1648	1464	942	1790	1047	1685	1477	705	1120	805	1205	1159	933	1332	1255	1365	846	841	1448
452	2.425	138.05084	3-Aminobenzoic acid	[M+H]+	0.89	Normalized unit: Intensity; Annotation method: VS17_POS_predict_3; Tag: Confirmed	0.84	0.9	0.83	12.44	07_FDDAp	138.04784:279 138.05641:960 138.13652:94 138.96614:62 138.97754:16 139.01604:31 139.03754:229 139.05766:18 139.34367:28 139.99347:32 140.04501:58 140.07173:91	94.07655:96 120.04375:43 138.06392:49	3524	3237	2835	2528	3733	4010	4607	3405	1975	2339	2340	2167	2257	3015	2934	2321	3169	2889	2668	1489	2875	2636	3224	2813
453	1.022	138.05348	w/o MS2: N-Acetyl-D-glucosamine	[M+H]+	0.81	Normalized unit: Intensity; Annotation method: VS17_POS_actual_2	-1	-1	-1	5.18	13_FDDAp	138.05304:452 138.06389:89 138.08473:38 138.12967:23 138.96204:27 139.03677:18 139.05977:52 139.90500:33 139.91945:40 140.06726:21 140.07605:44	null	1084	1432	995	1109	1693	1501	1132	1438	1294	1392	1460	1939	1647	1072	882	983	2159	1046	1052	1445	1073	1376	1620	1592
454	3.344	138.0556	p-Aminobenzoic acid	[M+H]+	0.78	Normalized unit: Intensity; Annotation method: VS17_POS_actual_2; Tag: Misannotation	0.73	0.8	0.85	22.22	07_FDDAp	138.05585:3911 138.09006:341 138.10043:110 138.12286:21 138.33884:17 138.54428:20 138.96509:19 139.00719:58 139.02544:16 139.03212:24 139.04477:16 139.05771:325 139.07585:1149 139.96318:16 140.07159:102 140.07788:347 140.11185:42	67.05579:31 94.05807:35 96.93596:16 138.04402:74 138.05757:257 140.07869:33	3687	3116	3120	3214	13016	18127	18237	15581	2703	2780	2611	3170	1755	1813	2251	1906	1908	1912	2039	2187	3317	3315	3001	2972
455	2.012	138.061	w/o MS2: 2-Amino-2-cyclopropylacetic acid	[M+H]+	0.11	Normalized unit: Intensity; Annotation method: VS17_POS_predict_3	-1	-1	-1	3.28	13_FDDAp	138.05283:380 138.07182:86 138.08946:84 138.09810:143 139.03136:37 139.03876:89 139.04800:35 139.95287:34 139.97528:22	null	604	791	993	517	983	526	1474	778	361	174	376	377	915	655	544	824	1088	812	769	790	733	480	983	1087
456	3.332	138.09024	w/o MS2: Phenylethanolamine	[M+H]+	0.11	Normalized unit: Intensity; Annotation method: VS17_POS_predict_3	-1	-1	-1	4.88	16_FDDAp	138.09024:496 138.10207:62 138.95654:17 138.96901:38 138.98596:148 138.99756:16 139.03297:28 139.04100:36 139.05037:16 139.06264:116 139.07457:437 139.09723:25 139.94539:53 139.96187:36 139.97844:27 140.03429:17 140.04951:21 140.07140:65 140.08101:34	null	170	536	205	455	1281	1789	2130	1018	474	562	961	585	959	732	1106	1145	873	1026	1303	1188	828	883	1181	903
457	2.016	138.097	w/o MS2: 4,6-Dimethyl-2-{[3-(morpholin-4-yl)propyl]amino}pyridine-3-carbonitrile	[M+H]+	0.33	Normalized unit: Intensity; Annotation method: VS17_POS_predict_3	-1	-1	-1	4.31	10_FDDAp	138.09700:297 139.00232:49 139.02951:60 139.08624:30 139.09332:21 139.96181:21 139.97383:65	null	639	646	983	690	1132	1487	1102	1010	640	1000	837	681	1283	848	1219	1004	957	1126	1124	998	749	994	769	814
458	3.174	138.12711	w/o MS2: 1-Cyclobutyl-4-piperidinamine	[M+H]+	0.89	Normalized unit: Intensity; Annotation method: VS17_POS_predict_3; Tag: Misannotation	0.64	0.67	0.7	56.44	07_FDDAp	138.12805:4563 138.24026:16 138.53853:16 138.69293:16 139.04016:37 139.05705:24 139.07614:25 139.10986:17 139.11983:19 139.13223:401 139.14600:49 140.13686:80	96.07583:16 98.96115:16 138.13547:109 139.13588:46	12294	9946	12282	12723	17464	14722	16595	18516	13393	10889	14014	14173	6320	9956	7458	12867	8946	9282	8703	6497	10251	8958	11862	11549
459	5.38	138.12796	N-Methyl-DL-homatropine cation	[Cat-C8H8O3]+	0.89	Normalized unit: Intensity; Annotation method: VS17_POS_predict_3; Tag: Misannotation	0.78	0.78	0.83	572.11	18_FDDAp	138.12851:27593 138.17232:21 138.38164:21 138.52402:24 138.75920:20 138.97087:18 138.97765:16 139.03207:35 139.06432:16 139.08832:30 139.13100:2708 139.30099:16 139.55460:22 139.78659:20 139.98189:20 140.08014:41 140.14069:139	67.05055:18 72.08075:18 79.04412:19 79.05128:18 81.05791:29 83.07837:17 93.07336:56 96.07794:57 121.09825:31 138.12762:982 138.13799:202	195406	186488	128956	148054	128866	170293	182367	144575	147825	140412	175742	127399	108473	94080	107386	112614	95337	115518	101923	127510	89628	111010	94036	118359
460	2.34	139.0392	w/o MS2: 4-Ketopimelic acid	[M+H]+	0.07	Normalized unit: Intensity; Annotation method: VS17_POS_predict_3	-1	-1	-1	8.71	13_FDDAp	139.03920:583 139.04532:204 139.05449:30 139.07376:17 139.96306:59 140.04767:104 140.07068:225 140.58495:22 140.99242:61 141.07503:102 141.09343:16 141.11285:31	null	1095	1054	1020	996	916	1077	1503	862	697	729	910	1130	1845	1590	1208	1042	814	1057	576	1276	794	785	1057	1379
461	2.419	139.0403	w/o MS2: 3-HYDROXYBENZOATE	[M+H]+	0.67	Normalized unit: Intensity; Annotation method: VS17_POS_predict_3	-1	-1	-1	7.29	05_FDDAp	139.03996:466 139.06177:89 139.07265:62 139.11247:20 139.22519:30 140.04323:34 140.97821:19 141.05328:20 141.06824:56	null	1535	1542	975	1218	1612	1160	1179	1028	1097	1333	1314	1061	2794	3839	3200	3488	1393	1392	1226	1262	1794	1294	1711	1741
462	5.327	139.0416	w/o MS2: 2-(Ethylsulfonyl)ethanol	[M+H]+	0.04	Normalized unit: Intensity; Annotation method: VS17_POS_predict_3	-1	-1	-1	3.26	15_FDDAp	139.03255:96 139.04158:212 139.07358:44 139.11465:36 139.13394:26 139.95944:20 139.98523:19 140.00668:33 140.02841:31 140.06686:21 140.11868:64 140.96922:27 141.09741:24	null	457	444	92	113	47	342	314	319	737	729	360	295	885	729	1295	1117	325	544	325	340	255	363	312	810
463	3.204	139.0421	Salicylic acid	[M+H]+	0.74	Normalized unit: Intensity; Annotation method: VS17_POS_predict_3; Tag: Confirmed	0.87	0.82	0.82	24.24	18_FDDAp	139.04012:2126 139.07756:24 139.10881:81 139.12025:51 139.13249:148 139.97072:19 140.03999:186 140.04694:58 140.13289:16 140.14006:24 140.52060:39 141.04752:23 141.09612:24	58.05983:27 121.02618:187 121.03419:102 139.03357:58	4902	3489	4039	4598	1172	1022	1564	1163	4840	4571	2978	4961	7531	10763	10903	12735	6016	5621	5003	4009	5781	6611	4077	3544
464	1.03	139.04234	w/o MS2: Thiodiglycol sulfoxide	[M+H]+	0.04	Normalized unit: Intensity; Annotation method: VS17_POS_predict_3	-1	-1	-1	2.84	03_FDDAp	139.04234:265 139.05864:41 139.09358:65 139.11493:24 139.91969:21 140.04102:41 140.05258:38 140.07808:33 140.10126:20 140.54749:34 140.59122:74 141.01584:17 141.02348:34 141.04768:17 141.05553:18 141.06833:196 141.09860:17 141.11920:42	null	271	465	681	512	964	584	224	740	831	748	499	692	582	396	517	587	533	299	463	638	433	599	60	529
465	3.337	139.07507	w/o MS2: Diethyl suberate	[M+H]+	0.48	Normalized unit: Intensity; Annotation method: VS17_POS_predict_3; Tag: Misannotation	0.39	0.53	0.74	9.08	19_FDDAp	139.07452:659 139.08156:170 139.09564:21 139.96751:21 139.99477:17 140.06731:20 140.08083:161 140.90181:17 140.95020:22 140.95758:16 140.99391:19 141.06224:25 141.10205:51	111.01374:20 111.07808:30 138.05511:17 139.08052:18	801	994	472	930	2630	4404	5802	3844	2171	1990	2240	2395	2628	2690	2649	3183	3154	2828	3277	3388	2386	2889	2552	2064
466	0.639	139.96428	Unknown	[M+H]+	0.04	Normalized unit: Intensity	null	null	null	2.2	02_FDDAp	139.96428:232 139.97343:210 139.98792:70 139.99687:34 140.96407:78 140.97900:16 140.99759:20 141.89082:31 141.94362:157 141.95877:2277 141.96579:1026 141.98676:22 142.01588:16	null	496	1140	463	823	622	308	344	1285	395	394	354	437	361	984	290	303	442	334	352	211	438	500	441	721
467	0.839	140.01094	w/o MS2: 2-(2-Thienyl)acetohydrazide	[M+H]+	0.15	Normalized unit: Intensity; Annotation method: VS17_POS_predict_3	-1	-1	-1	5.29	05_FDDAp	140.01083:387 140.07719:22 140.09061:17 140.95877:30 141.03648:16 141.95578:141 141.99007:27 142.09766:31	null	631	232	462	215	700	620	733	691	309	263	314	300	816	859	518	589	411	496	363	539	312	423	413	259
468	2.144	140.04158	w/o MS2: 2-Fluoro-4-nitroaniline	[M+H]+	0.07	Normalized unit: Intensity; Annotation method: VS17_POS_predict_3	-1	-1	-1	11.05	05_FDDAp	140.03058:181 140.03812:206 140.04753:54 141.05350:41 141.94133:27 141.95854:371 141.97353:64 142.05157:21 142.07109:17	null	648	880	496	518	1267	1593	1609	848	737	701	663	825	788	637	354	660	567	321	379	443	326	484	973	687
469	2.333	140.07068	w/o MS2: 3-hydroxy-1,2-dimethylpyridin-4(1H)-one	[M+H]+	0.48	Normalized unit: Intensity; Annotation method: VS17_POS_predict_3	-1	-1	-1	8.39	05_FDDAp	140.06311:192 140.06999:239 140.95396:28 140.97821:16 140.99763:50 141.02547:231 141.05367:39 141.06094:17 141.22148:16 141.95013:64 141.96217:300 142.05121:70 142.05914:20 142.08711:45 142.10298:17	null	966	1711	1035	1036	1931	2125	1656	1529	2106	2756	1891	2930	1469	1700	1950	1816	838	1029	1033	1206	1004	1314	1675	1573
470	1.038	140.07713	w/o MS2: betaine	[M+H]+	0.04	Normalized unit: Intensity; Annotation method: VS17_POS_actual_2	-1	-1	-1	3.08	09_FDDAp	140.06854:55 140.07713:132 140.74590:35 141.01677:316 141.05722:36 141.06366:41 142.02022:43 142.06644:20 142.07906:47 142.08865:207	null	101	445	163	476	658	84	682	350	791	258	110	467	299	495	323	182	418	394	186	21	47	318	142	354
471	2.903	140.14156	w/o MS2: N,N,2,2,6,6-Hexamethyl-4-piperidinamine	[M+H]+	0.15	Normalized unit: Intensity; Annotation method: VS17_POS_predict_3	-1	-1	-1	8.76	08_FDDAp	140.14334:132 140.17397:17 140.96205:55 140.97200:22 141.41779:18 141.57536:17 141.93607:62 141.95255:86 141.96094:289 141.97223:41 141.98936:16 142.00418:16 142.02869:34 142.05948:223 142.08693:44	null	370	592	205	500	640	595	472	712	243	298	612	634	173	383	636	327	178	218	205	216	281	521	194	596
472	0.773	140.96773	w/o MS2: Bueno	[M+H]+	0.11	Normalized unit: Intensity; Annotation method: VS17_POS_predict_3	-1	-1	-1	3.96	06_FDDAp	140.96086:331 141.00204:26 141.03943:206 141.92352:64 141.93735:33 141.95589:356 142.04791:70 142.08223:16 142.09163:49 142.09964:94 142.96407:68 142.98933:22 143.02119:65	null	189	440	535	162	815	1171	1786	1605	309	230	212	188	208	195	113	137	201	216	168	372	390	282	420	467
473	1.033	141.02203	w/o MS2: 3-Chloro-4-(4-methyl-1-piperazinyl)aniline	[M+H]+	0.15	Normalized unit: Intensity; Annotation method: VS17_POS_predict_3	-1	-1	-1	4.84	12_FDDAp	141.02081:442 141.06070:29 141.09270:17 141.10147:66 141.94749:92 141.95581:49 141.96597:26 142.02527:82 142.04732:66 142.05954:20 142.08235:74 142.09018:60 142.09915:27 142.43031:30 142.96727:20 142.99248:26 143.01964:33 143.03505:380 143.06061:97 143.07903:1291 143.08972:466 143.09525:165	null	123	647	264	221	225	338	585	322	1526	1627	1599	1253	226	513	496	341	495	381	504	325	467	531	173	625
474	0.956	141.06706	w/o MS2: 2,5-Diaminohdroquinone	[M+H]+	0.63	Normalized unit: Intensity; Annotation method: VS17_POS_predict_3	-1	-1	-1	9.81	14_FDDAp	141.06583:453 142.04810:116 142.05994:28 142.06992:17 142.31880:17 142.37325:18 143.01729:18 143.04924:67	null	4816	4193	4545	3728	2162	1437	2657	2556	1471	808	932	682	2242	2966	2110	2554	5504	5126	5006	5354	4155	3672	2469	4074
475	5.342	141.09052	w/o MS2: N-(3-Oxooctanoyl)-L-homoserine lactone	[M+H]+	0.04	Normalized unit: Intensity; Annotation method: VS17_POS_predict_3	-1	-1	-1	3.44	zblank23071801_FDDAp	141.08818:71 141.09537:33 141.92169:25 141.93980:83 141.95969:1004 141.98975:17 142.10072:47 142.95695:22 142.96693:28 142.98019:38 143.06943:17 143.08148:28	null	158	432	63	540	522	848	725	704	812	639	682	404	623	539	807	796	445	522	296	356	451	496	676	421
476	2.208	141.0912	w/o MS2: trans-4-(Aminomethyl)cyclohexanecarboxylic acid	[M+H]+	0.04	Normalized unit: Intensity; Annotation method: VS17_POS_predict_3	-1	-1	-1	3.97	07_FDDAp	141.09230:215 141.95915:381 141.97122:172 141.98180:109 142.08929:39 142.10228:86 142.96188:22 142.97800:59 143.01324:35 143.08464:49 143.11450:45	null	196	280	108	61	756	521	714	702	238	516	355	486	120	183	343	166	352	263	271	297	277	149	344	177
477	5.082	141.12509	w/o MS2: trans,cis-3,6-Nonadien-1-ol	[M+H]+	0.56	Normalized unit: Intensity; Annotation method: VS17_POS_predict_3	-1	-1	-1	7.59	05_FDDAp	141.12738:110 141.93709:16 141.95471:148 141.96268:235 141.96878:104 142.07603:137 142.08585:21 142.10460:31 142.13120:29 142.14673:24 142.16269:87 143.08069:68 143.09756:21 143.14626:23	null	636	905	708	707	577	855	1016	620	657	383	540	404	796	1220	1124	958	737	430	466	698	817	620	993	976
478	5.953	141.12689	w/o MS2: trans,cis-3,6-Nonadien-1-ol	[M+H]+	0.07	Normalized unit: Intensity; Annotation method: VS17_POS_predict_3	-1	-1	-1	4.2	06_FDDAp	141.11879:69 141.12689:146 141.13350:41 141.95204:161 141.96127:167 141.96733:80 141.98001:16 142.07001:19 142.08415:18 142.09206:32 142.11157:23 142.12610:24 142.45999:18 142.92763:16 142.94835:20 142.96065:24 142.96930:20 143.08409:16 143.09895:57 143.13316:25	null	373	233	318	183	461	669	1054	518	212	92	348	135	265	276	525	51	360	96	244	335	209	230	101	282
479	5.523	141.12724	w/o MS2: trans,cis-3,6-Nonadien-1-ol	[M+H]+	0.22	Normalized unit: Intensity; Annotation method: VS17_POS_predict_3	-1	-1	-1	7.7	06_FDDAp	141.12724:275 141.13330:236 141.93330:23 141.94788:20 141.96065:164 141.98479:33 142.04079:71 142.04871:21 142.12843:19 142.96190:33 142.98814:28 143.04691:51 143.14693:39	null	447	530	790	521	459	735	991	1340	445	317	247	486	600	710	520	859	650	561	323	594	450	467	551	742
480	2.768	141.58646	Unknown	[M+H]+	0.04	Normalized unit: Intensity	null	null	null	11.5	11_FDDAp	141.58646:260 141.95122:248 141.96054:168 141.97495:22 141.99191:17 142.03363:24 142.21713:18 142.92007:17 142.93408:18 142.94621:26 142.96841:18	null	187	255	215	33	379	301	387	356	249	170	500	236	305	325	256	207	183	375	210	135	169	163	169	487
481	0.685	141.9549	Unknown	[M+H]+	0.81	Normalized unit: Intensity; Tag: Overannotation	null	null	null	23.05	15_FDDAp	141.95290:795 141.95906:2467 141.98041:118 142.95728:209 142.99341:17 143.54582:20 143.62431:24 143.87086:22 143.92679:23 143.93475:55 143.94591:98 143.96155:436 143.99825:20	56.94668:18 96.95634:23 96.96644:22 97.96865:120 98.97350:16 99.98170:95	13193	6866	10837	11070	15830	19777	13966	16136	16376	14486	13615	16770	14621	13751	9363	14767	13233	17058	15451	11063	13984	7072	19185	12735
482	1.866	141.96049	Unknown	[M+H]+	0.07	Normalized unit: Intensity	null	null	null	8.48	09_FDDAp	141.96049:1529 141.97333:98 142.02625:19 142.05199:28 142.07993:22 142.95190:16 142.96869:38 143.07613:18 143.93333:134 143.94630:74 143.95618:260 144.06444:46	97.97044:38 98.96944:16 99.96249:79 102.93874:33 141.95102:33	2899	2351	6803	6750	4646	2202	4758	3473	6969	5238	9995	4686	5328	2303	4374	3249	5072	7074	6259	4650	9606	6968	3988	6071
483	1.303	141.96092	Unknown	[M+H]+	0.04	Normalized unit: Intensity	null	null	null	1.41	01_FDDAp	141.95882:1251 141.98444:44 142.09409:20 142.96651:72 142.98807:20 143.02975:37 143.03981:23 143.08064:229 143.92780:30 143.93440:17 143.95851:74 143.96629:66 143.99323:27 144.05772:30	97.97013:19 97.97410:35 98.96053:35 100.92730:18 141.07184:44	3792	2260	4702	2759	2945	2950	1329	5211	10581	4535	3030	1568	2559	6953	3533	4254	7043	3321	2381	5169	6298	4229	8043	9506
484	5.651	141.96136	Unknown	[M+H]+	0.04	Normalized unit: Intensity	null	null	null	2.52	11_FDDAp	141.95203:256 141.96136:460 142.99367:17 143.03830:58 143.08080:20 143.11877:18 143.93741:24 143.95779:188 143.96808:79 143.99152:17 144.00484:42	null	312	569	637	1267	816	972	672	694	1109	632	1114	1956	1708	712	2029	434	999	620	578	531	1645	2481	391	504
485	2.04	142.04865	w/o MS2: 6-Bromo-3-cyano-1H-indole	[M+H]+	0.67	Normalized unit: Intensity; Annotation method: VS17_POS_predict_3; Tag: Misannotation	0.68	0.56	0.61	10.91	13_FDDAp	142.04668:843 142.05450:551 142.54480:55 142.95422:20 142.96400:21 142.97110:19 143.00821:68 143.03719:32 143.04970:36 143.08746:95 143.14243:17 143.96429:38 144.06325:55 144.11894:22	142.05235:84 143.05325:40 144.06885:21	1200	1296	1553	1813	1435	1379	1771	1258	1555	1538	1384	1303	6832	5978	6387	7130	2714	2266	2363	1937	2692	2029	2015	2017
486	0.994	142.05063	w/o MS2: (.alpha.S,1S,2R)-.alpha.-Amino-2-carboxycyclopropaneacetic acid	[M+H]+	0.07	Normalized unit: Intensity; Annotation method: VS17_POS_predict_3	-1	-1	-1	4.16	05_FDDAp	142.04417:86 142.07603:26 142.09058:50 142.96043:33 142.99945:23 143.01680:40 143.03294:193 143.04884:161 143.05954:152 143.08209:9224 143.11449:16 143.13663:21 143.20599:22 143.78117:16 143.84250:26 144.00371:55 144.02965:42 144.05612:61 144.06750:490 144.08336:750 144.10210:33 144.13963:16	null	524	1073	106	1020	1153	1125	885	1301	275	405	547	173	748	980	984	722	723	702	1108	1354	594	567	442	666
487	2.07	142.07654	w/o MS2: 6'-Bromo-2',3'-dihydro-1'H-spiro[cyclopropane-1,4'-isoquinoline]	[M+H]+	0.15	Normalized unit: Intensity; Annotation method: VS17_POS_predict_3	-1	-1	-1	9.62	05_FDDAp	142.06834:237 142.08006:208 142.96269:34 142.97488:31 142.99376:80 143.03064:155 143.04964:39 143.06326:21 143.07538:133 143.95821:136 144.07079:21	null	983	750	938	1220	1099	1610	1994	1175	398	874	1038	836	555	1132	555	428	904	772	586	235	710	558	778	1528
488	1.045	142.08083	w/o MS2: 3-Dehydrocarnitine	[M+H-H2O]+	0.15	Normalized unit: Intensity; Annotation method: VS17_POS_predict_3	-1	-1	-1	5.82	10_FDDAp	142.07845:93 142.08618:162 142.10272:55 142.43156:16 142.96556:20 143.03426:247 143.06447:67 143.08238:822 143.93828:33 143.95924:30 144.02238:64 144.04066:97 144.05890:195 144.07056:253 144.08311:61 144.10449:65 144.12407:19	null	727	351	623	519	594	755	420	278	1257	1137	1211	1144	230	449	1026	615	436	474	380	1522	508	284	490	508
489	3.047	142.08377	w/o MS2: 1,1,1-Trifluoro-3-methylbutan-2-amine	[M+H]+	0.07	Normalized unit: Intensity; Annotation method: VS17_POS_predict_3	-1	-1	-1	6.41	11_FDDAp	142.08115:183 142.09030:198 143.04659:40 143.11433:20 143.13562:21 143.95985:18 144.08022:38	null	151	175	23	222	156	308	242	532	801	570	1224	711	226	264	241	486	113	402	217	147	572	87	606	380
490	0.786	142.09663	w/o MS2: HISTIDINOL	[M+H]+	0.59	Normalized unit: Intensity; Annotation method: VS17_POS_predict_3; Tag: Misannotation	null	null	null	22.3	19_FDDAp	142.09804:1335 142.92984:17 142.95779:46 142.96950:45 142.98845:39 143.09138:32 143.10115:17 143.10829:16 143.12068:36 143.76038:19 143.80919:16 143.92210:32 143.95863:46 144.10834:23	98.97339:25 99.89978:16 99.93561:28 99.97324:27	2975	2685	2808	2751	629	630	660	711	366	580	313	502	2221	2439	2315	2459	4222	4347	5320	4859	2714	1751	2391	2377
491	3.97	142.12747	w/o MS2: PELLETIERINE	[M+NH4]+	0.78	Normalized unit: Intensity; Annotation method: VS17_POS_predict_3	-1	-1	-1	11.98	05_FDDAp	142.12286:412 142.13867:43 142.96542:41 143.05281:21 143.06311:20 143.08037:40 143.10226:20 143.12393:49 143.96033:17 143.98245:19 144.04655:16 144.05594:25 144.09053:24 144.12895:20	null	497	427	216	317	1353	2379	3221	2709	1075	871	776	1171	1009	1066	972	1111	1831	1513	1851	1750	925	1015	1003	1086
492	5.126	142.15652	w/o MS2: (3-Cyclopentylpropyl)methylamine	[M+H]+	0.89	Normalized unit: Intensity; Annotation method: VS17_POS_predict_3; Tag: Misannotation	0.8	0.61	0.74	31.88	06_FDDAp	142.15880:2103 142.26770:16 142.97133:31 143.08221:68 143.14589:21 143.15555:210 143.16983:103 143.95891:52 143.99118:16 144.00838:38 144.03641:85 144.05254:213 144.10809:26 144.16777:23	141.12704:38 142.15994:169 142.16896:134 144.05731:29	5549	5400	4433	4933	4403	7418	8604	6672	2960	2442	3340	3235	3290	3942	4907	4635	2705	2951	2362	3454	2691	3660	4146	3819
493	1.214	142.96544	Unknown	[M+H]+	0.04	Normalized unit: Intensity	null	null	null	6.73	01_FDDAp	142.96544:454 142.99297:20 143.03236:126 143.03957:45 143.06976:33 143.08385:202 143.95030:91 143.96313:60 144.03487:20 144.05240:20 144.07011:76 144.09009:28 144.10625:25 144.31329:18 145.01907:16 145.04301:66 145.05376:70 145.06087:95	null	2090	2315	629	947	1385	1398	290	773	784	407	1735	825	696	768	613	1162	1143	1446	1869	1036	1928	675	1003	1811
494	1.047	142.96556	Unknown	[M+H]+	0.11	Normalized unit: Intensity	null	null	null	18.63	zblank23071801_FDDAp	142.96620:1524 142.97836:280 142.99689:25 143.00757:59 143.48778:18 143.93140:71 143.94637:79 143.95886:776 143.96899:335 144.00032:25 144.11160:21 144.96092:39 144.98326:88	null	148	128	428	245	149	50	163	90	114	80	106	85	235	154	476	132	102	197	610	504	110	278	44	107
495	2.398	143.03389	w/o MS2: .beta.-Ketoadipic acid	[M+H]+	0.04	Normalized unit: Intensity; Annotation method: VS17_POS_predict_3	-1	-1	-1	4.93	19_FDDAp	143.02588:37 143.03755:229 143.06262:18 143.11180:25 143.67781:35 143.93585:38 143.94942:21 143.95853:83 144.10158:22 144.97751:35 145.03413:27 145.04367:17 145.06190:132	null	660	803	574	637	1044	963	705	771	498	446	554	1162	755	1114	962	1046	871	950	1106	915	760	666	539	392
496	1.287	143.07703	w/o MS2: N,N-Dimethyl-2-(5-nitro-1H-indol-3-yl)ethanamine	[M+H]+	0.04	Normalized unit: Intensity; Annotation method: VS17_POS_predict_3	-1	-1	-1	4.39	16_FDDAp	143.07703:288 143.08492:213 143.10037:58 143.14322:31 143.94022:25 143.95132:101 143.95998:28 144.01366:19 144.02017:20 144.10144:18 144.40450:16 144.97971:34 145.04886:67 145.06618:40	null	1577	1301	1395	639	1960	2725	1331	2169	704	1375	700	2218	2492	337	2045	1845	758	1593	2939	2420	733	1336	1885	1146
497	5.674	143.07947	w/o MS2: Eszopiclone N-oxide	[M+H]+	0.04	Normalized unit: Intensity; Annotation method: VS17_POS_predict_3	-1	-1	-1	3.21	08_FDDAp	143.07001:361 143.91740:16 143.94127:29 143.96053:124 143.99098:28 144.09431:24 145.06850:43 145.10492:33	null	28	57	74	31	121	323	354	510	21	57	82	14	42	85	187	60	31	106	148	76	182	307	172	48
498	1.01	143.08148	w/o MS2: Piracetam	[M+NH4]+	0.89	Normalized unit: Intensity; Annotation method: VS17_POS_predict_3; Tag: Misannotation	0.46	0.47	0.81	88.01	20_FDDAp	143.08209:11617 143.11449:72 143.12355:29 143.13081:17 144.03061:34 144.04831:26 144.05826:114 144.07153:174 144.08273:622 144.09735:256 144.12903:27 145.00732:92 145.04042:407 145.05092:712 145.08098:17 145.12340:39	81.02862:16 81.04199:60 82.25610:16 85.02116:26 85.03126:49 95.05821:65 96.06638:39 112.11620:24 125.06990:226 125.08209:58 126.07668:44 128.06821:22 128.07729:49 143.06705:45 143.07681:230 143.08675:320 143.10388:16	18310	18101	30804	16922	21877	30789	42995	30519	16856	14534	23943	16170	31428	25423	36122	30919	47989	42275	42327	32164	21803	15833	26845	26461
499	5.378	143.08783	w/o MS2: N-[2-(4-Morpholinyl)ethyl]-6-phenyl-3-pyridazinamine	[M+2H]2+	0.89	Normalized unit: Intensity; Annotation method: VS17_POS_predict_3	-1	-1	-1	10.98	QC2_FDDAp	143.08932:715 143.33165:19 143.90288:16 143.96297:25 144.07982:91 144.08858:21	null	5521	4949	3489	4335	3546	4736	5158	4027	3774	3782	4759	3450	2937	2281	2098	3657	2460	3195	3249	2691	2278	3189	3046	3449
500	0.683	143.95897	Unknown	[M+H]+	0.3	Normalized unit: Intensity	null	null	null	3.95	QC1_FDDAp	143.95668:207 143.96521:531 144.94078:16 145.90312:21 145.92130:201 145.92986:285 145.93759:332 145.94835:73 145.95822:151	null	529	1919	1796	656	516	740	1228	706	589	583	2670	595	1428	1300	2017	567	1556	2139	1964	1756	2683	2031	1700	2906
501	5.131	144.04126	w/o MS2: Quinoline-2,8-diol	[M+H-H2O]+	0.22	Normalized unit: Intensity; Annotation method: VS17_POS_predict_3; Tag: Misannotation	0.29	0.29	0.81	4.91	16_FDDAp	144.04436:1023 144.98068:16 145.04939:124 145.92076:44 145.92989:160 145.95229:29 145.95918:19 146.05360:21 146.06914:19 146.12537:53	130.05257:32 144.04622:23 147.07478:17	887	948	1027	1395	1451	928	1091	726	552	936	1087	1239	2485	2936	2588	3112	707	848	901	722	1083	736	1066	1508
502	3.867	144.04456	w/o MS2: 1,5-Isoquinolinediol	[M+H-H2O]+	0.19	Normalized unit: Intensity; Annotation method: VS17_POS_predict_3	-1	-1	-1	6.56	16_FDDAp	144.04456:893 144.07037:24 144.08763:45 144.10251:53 145.02007:16 145.04486:54 145.05466:34 145.92609:55 145.93568:82 146.05183:19 146.06026:51 146.08154:28	null	1607	878	1353	1460	1448	1187	3068	2034	1352	1014	971	793	4493	4097	3796	4306	1977	1752	1434	1260	2345	1599	1776	918
503	3.811	144.05226	w/o MS2: 4-Methyl-5-thiazoleethanol	[M+H]+	0.07	Normalized unit: Intensity; Annotation method: VS17_POS_predict_3	-1	-1	-1	4.79	05_FDDAp	144.04588:231 144.05476:79 144.07079:23 144.13394:67 144.67070:44 145.02766:17 145.03532:22 145.05461:254 145.27612:27 145.73601:16 145.92896:94 145.93944:125 145.95337:19 146.02876:20 146.06003:134	null	473	1840	224	1450	2631	2382	3195	2169	157	293	1014	713	686	1277	3796	1914	280	410	1430	1234	2413	617	659	632
504	1.031	144.06343	w/o MS2: 2-Aminoadipic acid	[M+CH3OH+H]+	0.78	Normalized unit: Intensity; Annotation method: VS17_POS_actual_2	-1	-1	-1	10.72	08_FDDAp	144.06458:652 144.07553:273 144.08730:138 144.09998:59 144.14339:19 144.46501:100 144.70525:20 144.98116:20 145.04935:1919 145.07227:49 145.08893:27 145.10930:60 145.29247:26 145.93065:43 146.01398:30 146.02388:22 146.04115:16 146.05339:324 146.06758:365 146.09384:300 146.11803:20	null	2617	2982	1960	2428	2835	2724	3485	3468	2903	3264	3297	4904	4511	3197	3266	3803	3220	2048	2292	2201	2785	1819	2186	2749
505	2.267	144.06538	w/o MS2: 2,4-Difluorobenzylamine	[M+H-2H2O]+	0.44	Normalized unit: Intensity; Annotation method: VS17_POS_predict_3	-1	-1	-1	6.49	03_FDDAp	144.05272:72 144.06824:260 144.08437:19 144.10741:25 144.35364:25 144.91725:33 144.95497:47 145.05112:16 145.05859:27 145.92688:245 145.93730:74 146.02362:19 146.06125:4993 146.16701:16	null	1306	1133	1142	892	1122	1470	940	1019	1178	1581	1939	1414	1077	1140	956	1236	505	1078	617	799	525	821	722	1051
506	1.984	144.06728	w/o MS2: 4-Fluoro-6-hydrazino-2-pyrimidinamine	[M+H+K]2+	0.04	Normalized unit: Intensity; Annotation method: VS17_POS_predict_3	-1	-1	-1	3.37	02_FDDAp	144.06728:327 144.17989:16 144.54106:19 144.92613:25 145.01198:66 145.03107:47 145.05017:694 145.06305:104 145.09998:16	null	382	866	474	616	818	1086	758	1035	1144	919	877	1053	1016	1657	1298	1143	774	833	724	613	777	1339	824	1276
507	4.118	144.06781	N-(Quinolin-8-yl)thiophene-2-sulfonamide	[M+H-C4H3S2O2]+	0.89	Normalized unit: Intensity; Annotation method: VS17_POS_predict_3; Tag: Misannotation	0.6	0.61	0.85	10.1	02_FDDAp	144.06964:1564 144.94009:25 145.02136:16 145.02855:21 145.05220:2755 145.06900:149 145.08421:28 145.63617:21 145.92503:22 145.93289:26 145.98897:24 146.01372:21 146.05353:192 146.06149:237 146.08569:38	111.03016:16 117.05409:17 144.04286:21 144.06442:19 145.05823:24 147.04855:24	5975	5848	5920	6787	5906	9769	9212	7470	6693	4884	5655	6725	4705	4887	4195	4382	5568	4733	4875	4616	5379	5776	3876	5218
508	3.006	144.08096	w/o MS2: (S)-(-)-Anatabine	[M+H]+	0.11	Normalized unit: Intensity; Annotation method: VS17_POS_predict_3	-1	-1	-1	7.82	05_FDDAp	144.08359:596 144.12494:16 144.24516:17 144.62151:16 144.81534:18 145.00510:23 145.01559:17 145.02666:35 145.03703:18 145.04813:43 145.08443:16 145.90578:18 145.92366:59 145.93478:220 145.95569:20 146.02226:32 146.03569:237 146.06136:4080 146.09172:16 146.12427:43	null	644	491	819	400	1958	2277	2112	1405	422	1058	490	711	1068	1168	1046	1164	630	337	564	421	827	1065	915	1210
509	6.369	144.13818	w/o MS2: Spiroxamine	[M+H]+	0.11	Normalized unit: Intensity; Annotation method: VS17_POS_predict_3	-1	-1	-1	8.03	18_FDDAp	144.13818:378 145.04897:17 145.05696:47 145.10316:33 145.12361:26 145.91348:26 145.93065:238 145.94875:62 145.95580:40 146.00433:20 146.02145:16	null	185	92	92	71	258	319	256	380	232	143	139	157	226	60	187	216	175	269	212	76	208	276	191	265
510	3.31	144.49748	Unknown	[M+2H]2+	0.07	Normalized unit: Intensity	null	null	null	20	09_FDDAp	144.49748:160 145.03900:17 145.05524:29 145.09482:25	null	358	439	205	394	263	336	203	204	743	240	453	157	183	144	135	92	69	169	196	61	210	558	114	513
511	1.486	144.95955	w/o MS2: Methyl 5-bromo-3-pyrrolecarboxylate	[M+H]+	0.26	Normalized unit: Intensity; Annotation method: VS17_POS_predict_3	-1	-1	-1	6.86	04_FDDAp	144.95248:201 144.96133:92 145.04633:52 145.05759:47 145.92613:341 145.94487:142 146.02794:33 146.05180:68 146.06740:77 146.07849:78 146.09950:234 146.93407:21 146.97391:16 147.00723:20	null	1272	1410	680	1056	513	451	282	676	341	461	290	1308	1152	1392	1387	1655	608	797	1001	935	1708	1064	1179	1218
512	4.758	145.04576	w/o MS2: 3-Hydroxy-3-(nitromethyl)-1,3-dihydro-2H-indol-2-one	[M+H]+	0.07	Normalized unit: Intensity; Annotation method: VS17_POS_predict_3; Tag: Overannotation	0.54	0.53	0.84	6.72	19_FDDAp	145.04916:159 145.05659:89 145.11763:16 145.92749:131 145.94707:24 145.99916:34 146.05569:25 146.95801:28 147.01233:25 147.02832:20 147.04192:42 147.05167:20 147.06215:35 147.07510:256 147.08463:61	84.03786:17 84.04615:52 117.03387:22 117.05359:128 130.03412:31 130.05211:101 144.04086:106 144.93137:31 145.05403:117 147.03940:17	1638	1493	1352	1048	1080	2129	3158	2703	1452	2455	1837	1382	1681	2088	3090	1918	1706	1828	1440	1574	1105	1233	2102	1612
513	5.359	145.0502	w/o MS2: Allylmalonic acid	[M+H]+	0.04	Normalized unit: Intensity; Annotation method: VS17_POS_predict_3	-1	-1	-1	3.53	QC4_FDDAp	145.04915:187 145.07405:153 145.10640:42 145.92953:105 145.93768:26 146.06253:40 146.10805:34 146.21135:18 147.06204:17 147.07448:170 147.08757:20 147.11165:34	null	2142	2140	1168	1506	1975	1917	2789	1312	1187	1334	2431	1586	1114	1626	1301	1558	465	910	1068	1182	1110	1102	740	1161
514	1.99	145.05035	w/o MS2: Dimethyl fumarate	[2M+H]+	0.67	Normalized unit: Intensity; Annotation method: VS17_POS_predict_3; Tag: Misannotation	0.01	0.31	0.02	12.05	11_FDDAp	145.04485:883 145.05371:1086 145.16887:25 145.92085:18 145.93161:88 145.96404:133 146.02393:45 146.03351:33 146.04028:37 146.05586:32 146.07712:144 146.10078:29 147.00989:109 147.03699:461 147.04704:855 147.06828:230 147.07959:452 147.11668:68	84.03980:28 130.05090:20 143.95619:21	2120	2432	2659	2516	1714	2255	2195	1868	4208	4290	4427	4459	4140	5328	5545	5532	2641	2814	2843	2559	3144	2373	3082	2397
515	1.024	145.05119	w/o MS2: 1,6-Anhydro-.beta.-D-glucose	[M+H-H2O]+	0.89	Normalized unit: Intensity; Annotation method: VS17_POS_predict_3; Tag: Misannotation	0.26	0.27	0.76	42.43	10_FDDAp	145.04987:3846 145.09100:16 145.11929:28 145.15176:31 145.17821:54 145.72112:25 145.95229:20 146.01686:32 146.02759:134 146.03575:104 146.05104:118 146.06046:295 146.08345:371 146.09134:124 146.39151:20 146.86861:19 146.95961:21 147.02219:17 147.05275:142 147.06279:444 147.07634:3259	69.03107:29 84.04164:127 84.04736:168 84.07491:21 85.02556:150 85.03084:121 85.03651:48 85.04714:25 87.05791:17 88.03800:16 97.02268:19 99.04388:36 99.06316:49 102.05319:113 102.06783:102 102.07511:19 102.10226:35 106.05477:27 127.04160:23 130.04890:117 131.05154:35 144.06789:22 145.05150:16 147.07948:24 147.15132:17 148.03177:23 148.06631:19 148.07927:21	11012	10243	7591	9919	10274	12489	12485	12137	25444	26075	26706	31162	10587	11306	10338	11583	10065	11026	11374	11113	14448	15469	15726	13416
516	3.816	145.05185	w/o MS2: 1-(2-Chloroethyl)-2-methyl-1H-imidazole	[M+H]+	0.15	Normalized unit: Intensity; Annotation method: VS17_POS_predict_3	-1	-1	-1	9.74	04_FDDAp	145.05273:512 145.07120:20 145.91867:32 145.93127:118 145.93938:74 146.05986:47 146.06703:49 146.93172:33 147.06387:79 147.07520:298 147.08199:229	null	3032	2800	2501	2827	1617	3371	2541	2579	1883	1534	1412	1517	2831	1844	2689	2271	2580	2410	2777	2616	2182	2267	1803	3272
517	4.126	145.05234	8-Quinolinyl trifluoromethanesulfonate	[M+H-CF3O2S]+	0.89	Normalized unit: Intensity; Annotation method: VS17_POS_predict_3; Tag: Misannotation	0.67	0.63	0.86	36.88	09_FDDAp	145.05333:2786 145.07368:310 145.09961:25 145.14755:16 145.44350:20 145.92477:37 145.93239:75 145.96097:33 146.01540:29 146.03816:39 146.04948:337 146.06097:134 146.22713:29 147.00726:17 147.04561:69 147.05586:171 147.06140:521 147.07156:283 147.08051:51 147.10170:25 147.11136:19 147.11903:33	75.11168:18 89.04150:16 117.05798:72 130.05196:20 145.04935:61 145.06102:25 148.35176:18	10191	12614	10930	10981	10689	18491	16753	13954	11955	11534	8704	11171	8376	8996	9335	8553	9259	7262	6907	9278	9765	9262	10455	8752
518	3.519	145.05269	w/o MS2: 1-(2-Chloroethyl)-2-methyl-1H-imidazole	[M+H]+	0.19	Normalized unit: Intensity; Annotation method: VS17_POS_predict_3	-1	-1	-1	5.92	05_FDDAp	145.05269:503 145.92293:23 145.92963:66 145.94524:18 146.04906:46 146.06149:69 146.11397:17 146.16914:21 146.93755:37 147.01859:33 147.03783:651 147.04640:925 147.07591:701 147.11165:35	null	1507	3180	1674	1623	2603	2032	3521	4034	1375	1151	1040	733	1403	621	1667	1286	1295	2188	1891	1988	2054	1105	1692	2464
519	2.217	145.05434	w/o MS2: 3-Hexenedioic acid	[M+H]+	0.19	Normalized unit: Intensity; Annotation method: VS17_POS_predict_3	-1	-1	-1	5.09	05_FDDAp	145.04665:335 145.91655:36 145.92790:210 145.93829:119 145.94966:56 145.96019:60 145.98082:28 146.02762:16 146.05769:564 146.06911:142 146.08667:43 146.50809:22 147.02838:19 147.04387:234 147.06133:183 147.07199:638 147.08192:945 147.09776:28	null	772	1218	712	906	1099	1048	794	530	1297	288	1191	388	235	498	1728	1893	1304	811	419	1174	734	249	920	493
520	3.07	145.05786	w/o MS2: [3-(Difluoromethyl)-5-methyl-1H-pyrazol-1-yl]acetic acid	[M+H-2H2O]+	0.04	Normalized unit: Intensity; Annotation method: VS17_POS_predict_3	-1	-1	-1	5.32	11_FDDAp	145.05276:488 145.25607:16 145.37251:18 145.53958:38 145.92261:16 145.93097:55 145.93645:112 145.96457:22 146.02991:41 146.06561:78 146.07802:66 146.12054:24 146.78140:19 146.94759:16 147.04100:34 147.04964:86 147.07169:216 147.08089:81 147.09029:64	null	813	1808	532	1070	949	1409	1385	739	2932	1806	2280	1807	504	1349	1666	363	831	888	192	663	906	1057	1226	1261
521	5.377	145.10388	w/o MS2: Succinylcholine	[M+2H]2+	0.26	Normalized unit: Intensity; Annotation method: VS17_POS_predict_3	-1	-1	-1	8.33	20_FDDAp	145.10968:311 145.11821:88 145.92990:113 146.07111:58 146.09712:48 146.10751:28	null	1401	1524	702	867	701	586	1524	1499	1091	490	963	484	694	367	951	398	690	856	318	654	557	960	1040	831
522	4.307	145.10999	w/o MS2: Succinylcholine	[M+2H]2+	0.26	Normalized unit: Intensity; Annotation method: VS17_POS_predict_3	-1	-1	-1	10.28	02_FDDAp	145.10999:153 145.11972:151 145.88330:21 145.91872:88 145.93066:225 146.04079:24 146.05887:26	null	1045	879	379	449	688	996	1091	435	20	183	255	231	150	268	450	264	668	483	566	420	270	474	663	385
523	0.992	145.92918	Unknown	[M+H]+	0.04	Normalized unit: Intensity	null	null	null	12.55	zblank23071802_FDDAp	145.92918:1527 145.95470:257 145.96495:20 146.92862:49 146.94046:21 146.95490:42 147.07419:44 147.93323:93 147.95268:42	74.95623:23 99.96735:25 100.93208:33 101.96728:26	91	199	136	56	162	30	188	187	159	27	7	15	201	206	103	4	45	30	37	42	47	138	107	50
524	0.681	145.93039	Unknown	[M+H]+	0.44	Normalized unit: Intensity; Tag: Overannotation	null	null	null	11	11_FDDAp	145.93048:1042 145.94908:102 145.96201:20 145.98785:25 146.93697:137 147.02330:20 147.03244:22 147.05501:18 147.93201:29 147.94162:27 147.95581:35	98.96297:36	6199	5009	5077	4528	1851	4292	3688	3827	2957	4410	5453	6092	6446	4787	4816	5579	4128	4820	3946	5007	4828	5551	6219	5516
525	1.8	145.93242	Unknown	[M+H]+	0.07	Normalized unit: Intensity	null	null	null	6.01	QC3_FDDAp	145.93242:796 145.95265:18 145.96161:25 146.05472:74 146.95297:16 147.06512:103 147.07713:663 147.09056:180 147.09912:20 147.11679:23 147.94200:65 147.96089:26	null	2251	1858	3836	2815	3712	2442	1804	2747	3995	725	2513	1740	2424	2159	1104	4016	1996	2274	2529	1677	5670	1354	5127	7007
526	0.722	145.93393	Unknown	[M+H]+	0.11	Normalized unit: Intensity	null	null	null	11.57	20_FDDAp	145.93280:826 145.95522:154 146.13765:45 146.16528:676 146.93169:61 147.06735:39 147.11415:25 147.17363:22 147.19902:38 147.93314:50 147.95418:21	100.92917:16 100.95810:20 146.16039:25	2288	5009	1501	4471	2863	4057	3763	4172	5084	4420	6538	4016	4547	5133	3690	2552	4200	4852	4150	5129	5057	5529	4555	1851
527	5.227	146.05559	w/o MS2: Dimepiperate	[M+H]+	0.15	Normalized unit: Intensity; Annotation method: VS17_POS_predict_3	-1	-1	-1	8.36	07_FDDAp	146.05411:121 146.06339:581 146.93062:21 147.03191:92 147.04622:33 147.05908:20 147.07716:840 147.09337:47 148.05910:22 148.07465:51 148.08885:45	null	2612	3020	1946	2641	2973	2237	4086	3375	1650	1117	2037	1237	1927	2126	2597	2500	2337	1465	2208	1796	1559	1907	2118	1947
528	2.275	146.06046	5-methanesulfinylpentanenitrile	[M+H]+	0.89	Normalized unit: Intensity; Annotation method: VS17_POS_predict_3; Tag: Confirmed	0.3	0.83	0.5	162.75	16_FDDAp	146.06071:63245 146.08867:103 146.11198:47 146.12245:37 146.16292:17 146.17293:17 146.18147:20 146.25938:34 146.33510:22 146.42020:36 146.67291:17 146.92430:29 147.03157:74 147.06284:6277 147.17172:16 147.21606:16 147.24115:36 147.33536:30 147.56607:26 147.72859:22 147.82079:18 147.94539:25 147.97235:22 148.00165:16 148.01668:48 148.03419:223 148.04604:77 148.06990:818 148.08138:174	75.02545:25 90.04469:97 91.05570:81 92.07061:66 100.92312:20 100.93093:18 101.04040:26 113.96112:43 116.04798:19 117.04420:32 117.05184:20 117.06071:24 118.04657:127 118.06115:217 119.07568:18 120.04735:19 120.08102:17 128.05013:33 130.04576:29 130.48122:21 144.68973:17 146.02562:49 146.03346:65 146.06061:3890 147.02521:19 147.05141:37 147.06265:129 147.18909:19 147.38774:17 148.03162:30	21907	22875	21282	20792	25185	24767	27570	21816	18891	18818	24453	20602	185857	233996	217058	212043	28783	28459	27470	29773	65654	62987	65897	68902
529	2.569	146.06102	w/o MS2: 2-Hydroxyquinoline	[M+H]+	0.15	Normalized unit: Intensity; Annotation method: VS17_POS_predict_3; Tag: Misannotation	0.64	0.6	0.88	22.09	16_FDDAp	146.05992:2839 146.06813:913 146.07895:142 146.73769:17 147.02788:19 147.05379:129 147.06552:340 147.07356:362 147.08310:396 147.99463:31 148.00279:79 148.02681:120 148.05228:38 148.07292:120 148.08527:28	100.07469:18 130.05840:47 131.05466:20 146.05830:137 147.06741:16	4321	4187	2474	2495	2501	3155	4006	3332	5481	4586	5463	4988	12379	10198	13818	14251	3841	3776	3218	3870	4781	4581	6157	4764
530	3	146.06334	1H-Indole-4-carboxaldehyde	[M+H]+	0.7	Normalized unit: Intensity; Annotation method: VS17_POS_predict_3; Tag: Confirmed	1	0.88	0.88	16.49	12_FDDAp	146.05962:1322 146.06645:462 146.09102:24 146.11945:19 147.02557:251 147.06693:270 147.08229:286 147.12128:25 147.92644:50 148.03996:19 148.06001:120	118.06105:17 146.07979:19	3652	4984	4099	3760	17508	15659	17536	15957	6715	5553	5000	6313	7686	8385	7949	10672	4811	4393	4792	3892	5577	5501	7119	9203
531	2.397	146.06403	5-methanesulfinylpentanenitrile; PlaSMA ID-182	[M+H]+	0.59	Normalized unit: Intensity; Annotation method: VS17_POS_predict_3; Tag: Confirmed|Low quality spectrum	0.16	0.26	0.7	25.82	06_FDDAp	146.06265:2338 146.08575:16 146.11667:30 146.16455:52 146.93449:18 147.00175:30 147.02199:16 147.03836:299 147.04707:655 147.05841:204 147.07750:1582 147.92870:20 147.98111:76 148.04008:20 148.05325:146 148.06760:70 148.08095:16 148.10803:23	82.06805:18 84.04109:50 84.04999:36 119.03107:19 129.04465:56 130.03850:18 130.05249:18 146.06494:63 147.05243:21 147.08113:99	7816	9354	7589	8322	8421	10185	9266	9338	5201	6004	5546	6927	7964	5819	11151	6442	7493	8140	7688	8125	5836	7782	7945	8563
532	1.045	146.06583	w/o MS2: 4-GUANIDINOBUTANOATE	[M+H]+	0.26	Normalized unit: Intensity; Annotation method: VS17_POS_actual_2	-1	-1	-1	7.74	11_FDDAp	146.08095:322 146.09154:274 146.10751:17 146.20966:16 146.30611:19 146.46951:23 146.77916:16 147.01527:75 147.03448:21 147.05077:47 147.06175:114 147.07695:3326 147.13144:16 147.54373:54 147.77261:24 147.97720:21 148.03511:29 148.06030:3324 148.07637:396 148.09586:377 148.10802:59	null	1075	1234	892	1144	1608	1357	2111	2081	2334	2201	2661	2428	1437	1170	1076	1371	880	749	818	1361	1360	1255	576	1477
533	4.898	146.06601	w/o MS2: Indole-3-carboxaldehyde	[M+H]+	0.63	Normalized unit: Intensity; Annotation method: VS17_POS_predict_3	-1	-1	-1	8.37	02_FDDAp	146.05956:989 146.10182:20 146.92622:60 147.04034:88 147.06125:171 147.07289:215 147.07925:292 147.92981:90 148.03815:16 148.08325:28 148.11806:16	null	2115	2582	2351	2403	1882	1846	1945	1597	2826	2129	2767	2406	1978	1557	1891	1250	1763	1428	1651	2102	1938	1485	1030	1210
534	2.614	146.08139	w/o MS2: Allysine (not validated)	[M+H]+	0.22	Normalized unit: Intensity; Annotation method: VS17_POS_predict_3; Tag: Misannotation	0.58	0.65	0.82	34.58	10_FDDAp	146.08244:7715 146.09865:147 146.11560:21 146.17572:36 146.52037:20 146.93056:28 147.03699:37 147.04733:19 147.07112:116 147.08527:776 147.10036:68 147.37729:16 147.96062:45 148.00523:20 148.02303:47 148.06699:27 148.08257:70 148.08963:29	70.06181:18 82.06599:18 100.06747:23 100.07272:45 100.07970:73 111.05399:27 113.00366:17 128.05888:16 128.06683:35 130.04407:25 130.05782:22 146.05862:16 146.07466:177 146.08801:38	2000	2630	1812	2106	2128	3552	3132	2557	15919	21045	13667	15299	4088	4260	4143	3692	2634	2094	2084	2001	3372	3995	6789	5851
535	1.471	146.09065	w/o MS2: 4-Guanidinobutyric acid	[M+H]+	0.11	Normalized unit: Intensity; Annotation method: VS17_POS_actual_2	-1	-1	-1	10.33	03_FDDAp	146.09395:476 146.10793:41 146.15865:20 147.04663:30 147.05656:26 147.07654:2066 147.09291:273 147.10394:16 147.11169:35 147.93640:19 148.04860:32 148.06151:80 148.07910:85 148.10455:20	null	1137	1504	1145	1119	976	1032	1339	1055	646	920	1220	914	1305	1384	1597	1321	1328	1294	1629	991	1215	1190	1299	1221
536	1.042	146.09552	w/o MS2: 4-GUANIDINOBUTANOATE	[M+H]+	0.37	Normalized unit: Intensity; Annotation method: VS17_POS_actual_2	-1	-1	-1	7.54	16_FDDAp	146.08670:477 146.09613:313 146.12151:22 147.01643:20 147.03604:54 147.05223:100 147.07629:9636 147.10100:28 147.12192:44 147.13194:16 147.53612:18 147.66956:25 147.92651:79 147.93721:16 148.03609:49 148.06007:1682 148.08385:383 148.09549:236	null	813	1382	883	1102	1484	636	1606	879	2543	2308	3289	2283	1850	1660	1859	2564	1434	707	1059	1441	1129	1294	1004	1667
537	2.936	146.11235	w/o MS2: N-Methylisoleucine	[M+H]+	0.48	Normalized unit: Intensity; Annotation method: VS17_POS_predict_3	-1	-1	-1	18.98	QC4_FDDAp	146.11281:84 146.11838:220 146.94087:40 146.99031:46 147.04233:100 147.04985:36 147.06801:124 147.07874:418 147.11475:24 147.12636:16 147.91866:18 147.93420:23 148.03140:16 148.06866:19 148.07613:138	null	580	958	514	788	1121	796	1314	749	738	954	791	1062	957	659	1049	1049	592	472	625	997	1110	849	907	948
538	2.799	146.1174	N-Methyl-L-isoleucine	[M+H]+	0.89	Normalized unit: Intensity; Annotation method: VS17_POS_predict_3; Tag: Misannotation	0.83	0.75	0.87	102.01	16_FDDAp	146.11713:1951 146.14557:24 146.16043:30 146.17294:51 146.51421:80 147.04955:39 147.07828:584 147.11249:76 147.12262:103 147.13181:23 147.92464:22 147.93459:31 147.94220:29 148.04420:67 148.07646:16 148.08180:47 148.09328:18	73.05015:20 100.11080:176 130.05135:16 146.12036:23	10768	11715	11660	10121	12205	14102	14594	12889	6882	7890	8815	7449	7828	9249	9926	9910	11281	11802	10429	11578	9434	8258	11544	10711
539	0.811	146.16008	w/o MS2: Spermine	[M+H]+	0.04	Normalized unit: Intensity; Annotation method: VS17_POS_predict_3	-1	-1	-1	23.5	12_FDDAp	146.16008:194 146.16963:125 146.67136:37 146.93811:28 147.05565:20 147.06833:16 147.11185:479 147.13031:21 147.16757:23 147.93813:16	null	725	349	975	835	1421	885	1848	705	252	1091	850	1061	576	933	609	963	638	641	713	890	280	187	470	949
540	0.737	146.17039	Spermidine	[M+H]+	0.96	Normalized unit: Intensity; Annotation method: VS17_POS_predict_3; Tag: Confirmed	0.91	0.86	0.93	29.83	07_FDDAp	146.16460:2374 146.17657:388 146.49512:20 146.93002:23 147.07063:33 147.16417:61 147.17358:44 147.18745:18 147.46609:68 147.53123:56 147.95383:52 148.17468:27	72.07972:44 72.08530:25 101.96542:20 129.14752:60 146.16380:108	4954	4043	4803	4813	6207	5287	8403	5329	568	957	1385	734	4974	5828	4733	5822	4371	2782	5439	6019	3866	2033	3307	3633
541	3.527	147.0419	w/o MS2: 2-Benzimidazolinone, 1-benzyl-	[M+H]+	0.11	Normalized unit: Intensity; Annotation method: VS17_POS_predict_3; Tag: Misannotation	0.14	0.19	0.78	8.04	08_FDDAp	147.04201:882 147.05099:1126 147.07254:477 147.08043:455 147.09012:102 147.91142:16 148.03685:64 148.05515:167 148.07066:71 148.07993:75 148.40727:59 148.97595:30 149.01357:17 149.02946:69 149.04854:16 149.05403:46 149.08093:17	84.04536:95 130.05077:16 146.06094:17 147.08037:24	5583	8071	5690	5385	8052	9672	9985	10357	4043	5668	4295	4698	4455	3973	3830	5427	4746	5216	5357	5055	4187	4336	5822	4697
542	2.877	147.04436	(E)-3,4-(Methylenedioxy)cinnamaldehyde	[M+H-CH2O]+	0.11	sir; Normalized unit: Intensity; Annotation method: VS17_POS_predict_3; Tag: Confirmed	0.8	0.79	0.92	13.82	09_FDDAp	147.04295:1348 147.05084:681 147.07518:59 147.08498:52 147.92181:16 147.93155:33 147.94040:44 147.97722:48 148.04620:154 148.05968:183 148.08112:33 149.02438:32 149.06360:16 149.07848:16	91.04594:29 100.92965:21 105.93136:19 119.04918:30 147.05112:134	817	903	708	629	2893	3587	3604	2638	5211	5252	4743	4827	911	1636	1892	2076	1083	712	926	1080	1873	2427	2016	2467
543	4.424	147.04517	p-Coumaric acid	[M+H-H2O]+	0.89	Normalized unit: Intensity; Annotation method: VS17_POS_actual_2; Tag: Confirmed	0.73	0.72	0.93	32.06	07_FDDAp	147.04463:6646 147.07570:1065 147.09024:240 147.18295:19 147.67986:24 147.94675:32 148.02509:114 148.04616:445 148.07301:66 148.08044:92 148.09227:18 148.53905:28 148.71318:65 149.00545:20 149.02081:59 149.05836:67 149.10326:24	77.02858:19 77.04190:25 85.76925:24 91.05654:98 93.03725:20 119.02853:16 119.03492:36 119.04717:34 119.05225:100 130.04819:25 147.03728:42 147.04695:92 147.08311:29	20050	23619	16249	15702	28607	25918	30849	27886	21228	28436	24942	23225	11977	14220	15223	12678	14199	13408	12755	14735	15654	16852	18195	21194
544	1.974	147.04561	3-[(4-Chloro-3,5-dimethyl-1H-pyrazol-1-yl)methyl]-4-methoxybenzoic acid	[M+H-C5H7ClN2-H2O]+	0.85	Normalized unit: Intensity; Annotation method: VS17_POS_predict_3; Tag: Misannotation	0.76	0.7	0.86	22.75	08_FDDAp	147.04520:5538 147.07716:1779 147.09149:191 147.26668:29 147.93654:39 148.00876:22 148.04945:507 148.06049:421 148.07814:64 148.10153:21 148.11443:95 148.49217:22 148.66916:16 149.00603:17 149.04944:146 149.07840:30 149.14091:129	84.04660:38 91.05692:69 119.04489:103 119.05418:33 130.04628:16	10423	11628	10937	11811	20471	24291	23313	20589	8724	7298	8276	8140	10358	11634	11897	10707	9826	9627	8613	9810	9071	10754	11597	10589
545	2.097	147.04773	3-Amino-1H-isoindol-1-one	[M+H]+	0.7	Normalized unit: Intensity; Annotation method: VS17_POS_predict_3; Tag: Misannotation	0.77	0.77	0.92	23.25	04_FDDAp	147.04829:1821 147.06073:198 147.07819:835 147.10071:19 147.98042:17 148.00526:42 148.03751:19 148.05315:241 148.06500:144 148.08116:108 148.19690:16 149.00032:19 149.03011:136 149.04526:70 149.06122:33	104.95638:26 104.99945:29 130.04623:36 147.04314:92 147.04955:63 148.04892:20	7059	8334	8831	7342	11373	13583	14605	13323	6721	6244	8583	7421	7599	6234	7320	7495	5572	5042	4291	6026	7283	7022	7964	8658
546	2.386	147.04967	w/o MS2: 1-(4-Aminophenyl)-3-(4-hydroxyphenyl)prop-2-en-1-one	[M+H-H2O]+	0.52	Normalized unit: Intensity; Annotation method: VS17_POS_predict_3; Tag: Misannotation	0.52	0.59	0.87	17.12	01_FDDAp	147.04175:508 147.05014:2101 147.06570:227 147.07835:790 147.10251:20 147.77457:19 147.92436:46 147.93381:60 148.04445:56 148.05763:94 148.97565:53 149.02092:19 149.02844:41 149.03886:34 149.04675:53 149.08336:23	84.04713:16 98.05585:26 101.04632:44 103.97131:21 119.04155:21 119.04873:40 131.04655:16 146.06082:46 147.04539:97 149.04321:16	7103	7447	7247	6363	4614	6250	6662	4036	2810	2106	2924	2686	6825	7400	9386	7930	5922	5170	5726	6379	5619	4794	5695	5170
547	4.127	147.05373	w/o MS2: 4-Cyanobenzamide	[M+H]+	0.07	Normalized unit: Intensity; Annotation method: VS17_POS_predict_3	-1	-1	-1	9.09	12_FDDAp	147.05615:799 147.06424:346 147.07283:117 147.08298:54 147.20317:27 147.29199:25 147.93295:33 148.02200:111 148.03534:19 148.04741:79 148.05984:592 148.07385:122 149.02292:17 149.06508:49 149.13783:27	null	4751	5398	3772	4699	4533	8299	7516	4982	4871	3967	4147	4904	4109	4503	5270	4234	5349	3491	5063	3945	4155	4709	2993	4825
548	4.16	147.07332	w/o MS2: (1-Methyl-1H-imidazol-4-yl)acetic acid	[M+H]+	0.04	Normalized unit: Intensity; Annotation method: VS17_POS_predict_3	-1	-1	-1	3.12	14_FDDAp	147.07332:852 147.11403:152 147.12125:46 148.04965:349 148.05673:232 148.06613:208 148.12068:16 148.24998:17 148.94588:52 149.02977:53 149.05475:160 149.07802:23 149.09044:70 149.10205:196 149.11426:51	null	1116	2395	1944	2640	1625	3680	2433	1098	3938	446	1808	1127	4189	7847	1048	5137	1814	5178	2213	3274	1343	2576	4157	1640
549	5.232	147.07436	w/o MS2: 4-ureidobutanoic acid	[M+H]+	0.22	Normalized unit: Intensity; Annotation method: VS17_POS_predict_3; Tag: Misannotation	1	0.75	0.75	6.34	18_FDDAp	147.07645:1055 147.21539:26 147.52699:22 147.92197:22 148.06363:20 148.08374:23 148.19772:17 148.97672:18 149.03036:18 149.04333:20	147.07474:21	11729	8692	10274	9001	14304	9985	12053	7459	4450	5129	4389	3906	9253	9360	10826	3241	9341	8065	9419	8527	4413	7149	5054	8691
550	2.388	147.07664	w/o MS2: 5-Chloro-1-methyl-1H-benzimidazol-2-amine	[M+H]+	0.11	Normalized unit: Intensity; Annotation method: VS17_POS_predict_3; Tag: Misannotation	0.63	0.73	0.8	7.11	07_FDDAp	147.07031:692 147.07857:1161 147.11630:16 147.91637:21 147.93202:39 148.05638:157 148.06197:103 148.07822:42 148.09219:236 148.69377:34 149.01604:45 149.03693:21 149.04364:79 149.05351:16 149.06331:16 149.08080:19	84.03090:22 84.04072:34 103.07238:18 119.04498:44 130.05127:26 146.05704:24 146.06528:95 147.07822:43	3662	3404	3753	4113	11344	10685	7982	3536	2627	1844	2498	1452	5268	6190	10524	10289	9165	7540	2261	3448	1675	945	5166	5443
551	0.93	147.07704	L-Glutamine	[M+H]+	0.89	Normalized unit: Intensity; Annotation method: VS17_POS_actual_2; Tag: Confirmed	0.92	0.88	0.94	528.82	08_FDDAp	147.07756:95736 147.11096:46 147.12071:23 147.14975:33 147.19077:81 147.20320:17 147.21802:17 147.27756:32 147.30005:16 147.33331:32 147.34238:30 147.36969:16 147.40617:18 147.45404:16 147.59824:16 147.71877:20 147.86998:18 147.96875:22 147.98872:17 148.02716:116 148.03439:99 148.05667:1897 148.06534:2721 148.08131:6400 148.11502:21 148.28491:16 148.29523:16 148.41212:17 148.46667:31 148.55470:22…	84.03275:154 84.04436:2213 84.93350:18 85.02103:33 85.02922:44 85.04882:73 86.81164:23 101.06384:85 101.07127:129 101.07706:51 102.05434:150 130.02026:43 130.05139:4862 130.26100:16 131.03535:50 131.05193:239 131.44510:16 131.90248:18 132.05330:20 147.07735:840 147.08516:362 148.06839:19 148.07991:86	456659	402839	422109	432557	453631	467780	509833	506819	229283	214252	232330	207438	416010	413568	419559	421229	416851	413195	401323	408264	470264	437620	429285	447181
552	3.743	147.07765	w/o MS2: Pro-Gln	[M+H]+	0.04	Normalized unit: Intensity; Annotation method: VS17_POS_predict_3; Tag: Misannotation	0.54	0.47	0.79	13.42	08_FDDAp	147.07765:1455 147.08702:689 147.12476:49 147.14085:25 147.52357:16 148.05806:84 148.07303:58 148.08226:100 148.12311:19 148.63177:17 149.01730:104 149.07224:40 149.11664:18 149.12720:20	84.04329:63 102.05467:25 147.07535:24	3044	12324	1827	2262	18236	12919	12227	11539	2558	1997	921	1249	1377	3041	637	4232	2634	2127	4810	717	997	2260	3368	4023
553	3.549	147.07802	w/o MS2: 3-METHYGLUTARIC ACID	[M+H]+	0.11	Normalized unit: Intensity; Annotation method: VS17_POS_actual_2; Tag: Misannotation	0	0.22	0	3.86	02_FDDAp	147.07626:1463 147.92921:48 147.93866:113 148.04575:127 148.06003:169 148.07716:84 148.28711:16 148.97446:24 149.02246:37 149.06305:19 149.15250:18	88.97018:20 100.94080:22 130.05042:19 130.05724:16 147.04909:17	10134	8628	4576	7074	4290	9010	12012	4360	2917	3456	2003	3356	4569	4494	6937	7262	7417	7237	8037	10183	6553	5239	7157	6774
554	0.813	147.10982	L-Lysine	[M+H]+	0.89	Normalized unit: Intensity; Annotation method: VS17_POS_predict_3; Tag: Confirmed	0.97	0.94	0.91	33.29	14_FDDAp	147.11748:1303 147.17184:40 148.04134:22 148.12558:244	84.08154:20 130.08525:69 147.09908:36	2595	2739	2700	2353	3757	4234	4748	4849	2283	1043	2434	1968	4474	4206	4611	5187	3520	3457	3271	2591	3540	3511	3366	3434
555	4.161	147.11855	w/o MS2: L-Lysine	[M+H-H2O]+	0.11	Normalized unit: Intensity; Annotation method: VS17_POS_predict_3	-1	-1	-1	6.31	16_FDDAp	147.11356:290 148.04160:68 148.06073:873 148.07671:76 148.97444:52 149.05670:63 149.06429:26 149.09325:104 149.10088:106	null	845	1032	249	934	577	888	1103	999	564	804	596	595	590	919	964	760	477	470	596	392	654	492	1074	913
556	3.075	148.05211	w/o MS2: 3-(3,5-Dimethoxyphenyl)-.beta.-alanine	[M+H]+	0.11	Normalized unit: Intensity; Annotation method: VS17_POS_predict_3	-1	-1	-1	10.22	12_FDDAp	148.05211:551 148.06187:197 148.08012:43 149.03265:19 149.03957:36 149.04967:87 149.07066:78 149.48337:40 149.93309:19 149.93918:25 150.05103:16 150.06113:23	null	928	1583	1302	1099	1143	1149	2286	1330	2647	1884	4211	3710	850	1363	1236	1479	1923	1187	1210	823	1192	1409	1228	1427
557	0.968	148.06206	Glutamic acid	[M+H]+	0.22	Normalized unit: Intensity; Annotation method: VS17_POS_predict_3; Tag: Confirmed	0.79	0.8	0.85	98.07	09_FDDAp	148.06100:5180 148.06999:1984 148.08650:217 148.10187:20 149.03336:82 149.04652:76 149.06966:464 149.08366:58 149.14319:23 149.41356:16 149.48697:29 149.80894:17 149.93411:25 150.04472:17 150.06392:92 150.07182:30	74.02196:17 84.04472:58 85.55181:20 102.05167:36 130.03447:23 130.04617:63 130.05710:119 148.04366:32	20373	21087	20318	21329	31745	16153	33956	33079	64936	59912	53171	64039	14517	16713	6823	17915	25596	19038	21513	23594	26795	22850	29016	33573
558	1.016	148.06216	w/o MS2: N-ACETYL-DL-SERINE	[M+H]+	0.3	Normalized unit: Intensity; Annotation method: VS17_POS_actual_2	-1	-1	-1	58.43	01_FDDAp	148.06111:1829 148.08127:188 148.09113:139 148.10065:20 148.33464:17 148.99455:20 149.02411:31 149.03882:51 149.05345:57 149.06380:137 149.08684:36 149.92406:17 150.05563:34 150.07826:72 150.08745:18	null	20500	20912	21049	21215	29548	35050	32925	33921	22922	59912	20726	65074	17597	16713	15776	15644	22788	19200	21462	22583	26412	22850	11800	26731
559	4.131	148.06227	w/o MS2: (2S)-2-[[(1S)-1-Carboxy-3-methylbutyl]carbamoylamino]glutaric acid	[M+H]+	0.85	Normalized unit: Intensity; Annotation method: VS17_POS_predict_3	-1	-1	-1	13.68	08_FDDAp	148.06030:1651 148.07825:86 148.12537:20 148.52441:20 148.98279:21 149.06850:16 149.07481:52 149.08081:19 149.09837:69 149.17596:17 149.64626:42 149.85648:19 149.92740:58 150.04614:18 150.05420:17 150.10313:166 150.12183:19	null	4544	4848	4550	3036	4042	6873	7104	6470	4229	4371	2446	3822	4087	4335	5910	5543	7343	4521	5193	5336	4839	4130	4523	3518
560	4.846	148.07268	w/o MS2: 3-Bromo-5-methoxy-7-azaindole	[M+H]+	0.44	Normalized unit: Intensity; Annotation method: VS17_POS_predict_3; Tag: Misannotation	0.42	0.41	0.92	7.89	07_FDDAp	148.07254:1020 148.08847:211 148.11586:35 148.98643:18 149.01631:16 149.03008:147 149.04526:546 149.06122:64 149.07344:29 149.08028:16 149.09554:19 149.10063:54 149.12508:54 149.69334:25 149.93369:25 150.04167:17 150.06270:32 150.09111:18 150.11452:36	85.02524:20 90.90264:20 105.06327:33 108.09218:17 115.00456:16 130.05505:16 133.01505:18 133.02367:33 148.07520:65 149.02890:21 151.02399:84	2565	2692	1887	1778	2904	1830	3839	1974	1515	1324	1608	1225	2148	2328	2258	2890	2280	1682	1740	1369	1315	1531	1708	1864
561	3.264	148.0757	w/o MS2: Cytisine	[M+H]+	0.52	Normalized unit: Intensity; Annotation method: VS17_POS_predict_3	-1	-1	-1	7.34	08_FDDAp	148.06734:256 148.07707:133 148.08679:133 148.15753:52 148.53162:19 149.02104:22 149.07774:69 149.08409:26 149.09833:16 149.92679:20 150.04797:26 150.07893:82	null	2818	2882	3350	3780	5044	5078	3155	4513	891	2803	1929	2543	3328	3604	3969	3596	1979	2668	2478	2836	2144	1785	2663	3502
562	1.048	148.10028	w/o MS2: Metanephrine	[M+H]+	0.04	Normalized unit: Intensity; Annotation method: VS17_POS_predict_3	-1	-1	-1	15.45	QC4_FDDAp	148.09384:227 148.10400:67 148.12721:20 148.47253:23 149.00159:34 149.02182:23 149.05649:83 149.07307:69 149.08359:63 149.09198:33 149.10068:38 149.92944:19 150.06059:170 150.09007:93 150.09995:99	null	502	848	848	979	1748	767	1490	837	1471	1078	1798	1533	974	1330	561	1113	1153	1122	1090	939	1301	1046	1343	1105
563	1.318	148.10796	w/o MS2: 2-(Diethylamino)ethyl 3-amino-4-propoxybenzoate	[M+2H]2+	0.04	Normalized unit: Intensity; Annotation method: VS17_POS_predict_3	-1	-1	-1	12.52	06_FDDAp	148.10796:303 148.12003:100 149.08087:22	null	258	197	297	117	231	847	541	184	9	48	43	99	317	151	728	194	271	69	312	224	264	82	219	94
564	7.867	149.02277	w/o MS2: Butyl phthalyl butylglycolate	[M+H]+	0.7	Normalized unit: Intensity; Annotation method: VS17_POS_predict_3	-1	-1	-1	9.54	16_FDDAp	149.02333:378 149.03099:175 149.13937:24 149.92287:52 149.94006:16 149.95242:19 149.99391:20 150.02773:120 150.03757:31 150.30917:18 150.36610:23 150.45082:21 150.92656:33 150.93634:22	null	1049	1039	706	612	890	1375	2344	516	1328	1422	1675	1378	358	455	1406	1280	365	1066	958	1387	1158	2140	1533	862
565	7.951	149.02408	w/o MS2: Butyl phthalyl butylglycolate	[M+H]+	0.04	Normalized unit: Intensity; Annotation method: VS17_POS_predict_3	-1	-1	-1	6.91	06_FDDAp	149.02408:513 149.09525:76 149.30695:20 149.39825:16 149.93645:22 149.95528:33 150.05238:18 150.40024:16 151.03583:19 151.08134:20	null	567	347	764	843	455	854	509	805	1242	253	220	338	671	752	359	772	629	1313	751	669	865	486	606	358
566	3.206	149.0504	w/o MS2: Tropic acid	[M+H]+	0.04	Normalized unit: Intensity; Annotation method: VS17_POS_predict_3; Tag: Misannotation	0.69	0.87	0.72	2.82	01_FDDAp	149.05092:41 149.06013:94 149.07332:19 149.09283:46 150.29221:42 151.05670:52 151.07297:56	79.05871:56 101.42706:16 103.04327:18 103.05676:35 107.05522:92	1121	670	246	536	243	103	274	97	665	323	370	173	477	311	249	115	302	28	381	31	616	341	62	174
567	4.829	149.05908	w/o MS2: 2-Methyl-4-(2-thienyl)-3-butyn-2-ol	[M+H]+	0.89	Normalized unit: Intensity; Annotation method: VS17_POS_predict_3	-1	-1	-1	7.77	04_FDDAp	149.04515:129 149.05756:113 149.07011:17 149.07874:54 149.13890:48 149.93059:23 149.94487:25 150.04407:18 151.05135:55 151.07750:104	null	1942	1307	1415	951	875	1596	3009	2020	1452	1960	1651	1015	992	2151	1561	2360	1498	1506	979	1400	2009	1575	2015	1972
568	2.51	149.06145	Tropic acid	[M+H-H2O]+	0.89	Normalized unit: Intensity; Annotation method: VS17_POS_predict_3; Tag: Confirmed	0.78	0.97	0.76	17.64	QC3_FDDAp	149.05991:1388 149.09248:35 149.57910:17 149.91954:19 149.92795:25 150.01225:22 150.02661:18 150.05670:134 150.07257:60 151.02269:20 151.03247:58 151.04169:17 151.06125:42	79.05147:35 103.05422:67 107.02673:49 107.04982:40 131.05025:201	3617	4294	3408	3135	6911	7925	8409	8084	3657	3722	3685	3467	4285	3225	5082	3250	3370	3472	3223	2896	3545	2933	4599	4239
569	2.189	149.0661	w/o MS2: 1,2,3,4-Tetrahydro-6,7-isoquinolinediol	[M+H]+	0.19	Normalized unit: Intensity; Annotation method: VS17_POS_predict_3	-1	-1	-1	6.42	10_FDDAp	149.06067:242 149.07196:145 149.69276:20 149.96280:32 151.02640:77 151.03615:25 151.04417:52 151.07167:45 151.08290:56	null	1165	850	740	548	1196	2068	1847	1475	691	1148	778	1044	523	1089	1325	805	558	930	852	632	488	819	792	822
570	0.982	149.06818	w/o MS2: 6,6'-Benzene-1,2-diylbis(1,3,5-triazine-2,4-diamine)	[M+2H]2+	0.22	Normalized unit: Intensity; Annotation method: VS17_POS_predict_3	-1	-1	-1	7.03	QC3_FDDAp	149.06621:289 149.94704:17 150.05653:57 150.07880:68 150.09056:101 150.10484:16	null	2252	1154	904	1622	1151	1954	1705	1685	3154	3881	3694	4250	1063	1046	1652	1220	1304	1224	2019	1058	1148	1677	2140	1984
571	0.93	149.07332	w/o MS2: 1-Methyl-1H-pyrazolo[3,4-b]pyridin-3-ylamine	[M+H]+	0.67	Normalized unit: Intensity; Annotation method: VS17_POS_predict_3	-1	-1	-1	8.79	19_FDDAp	149.07996:1019 149.08904:224 149.10065:67 149.12115:17 149.27602:17 149.48093:19 149.64380:16 149.65636:20 150.07283:53 150.08533:87 150.10008:43 150.11285:404 150.12431:154 150.38814:22 151.04729:965 151.12292:20	null	3287	3303	3492	3197	3668	3468	4094	3741	2514	1321	2056	1302	3237	3717	4394	2741	3412	3437	4008	2803	3766	3492	2005	2989
572	3.248	149.07582	w/o MS2: Tropic acid	[M+H]+	0.37	Normalized unit: Intensity; Annotation method: VS17_POS_predict_3; Tag: Misannotation	0.53	0.67	0.72	5.91	QC1_FDDAp	149.07266:738 149.08513:20 149.92949:35 149.95461:25 150.04990:31 150.07487:42 150.09309:24 150.12495:16 151.04045:50 151.10828:28	79.05148:16 85.05213:55 103.04934:72 103.05892:68 107.04768:75 107.05449:73 108.95772:36 150.04733:22	1119	1434	1495	1033	1269	2199	2800	1452	2585	2333	1557	2064	1090	1215	1048	1436	1193	1133	827	1253	2041	2211	1829	2324
573	6.988	149.08601	w/o MS2: 2-Bromo-N-(4-methylphenyl)acetamide	[M+H]+	0.04	Normalized unit: Intensity; Annotation method: VS17_POS_predict_3	-1	-1	-1	2.99	06_FDDAp	149.08601:251 149.09415:81 149.91891:16 149.93301:40 150.02928:17 150.09183:17 150.93794:16 150.98993:18 151.08870:16 151.11143:49	null	88	63	125	97	78	228	119	97	57	102	57	80	20	62	76	142	43	165	36	62	107	35	82	31
574	3.707	149.10599	w/o MS2: NCGC00246242-02!4-(3-hydroxybutyl)phenol	[M+H]+	0.07	Normalized unit: Intensity; Annotation method: VS17_POS_predict_3	-1	-1	-1	5.92	03_FDDAp	149.09428:224 149.10146:88 149.12390:21 149.13734:100 149.92909:19 149.95085:87 150.06599:20 150.14375:115 151.03845:22 151.05650:56 151.06328:43 151.09856:48 151.11633:243 151.12509:45 151.15021:84	null	731	750	851	587	773	992	902	593	732	753	382	852	657	480	619	323	975	746	572	570	607	451	725	656
575	0.775	149.95386	Unknown	[M+Na]+	0.89	Normalized unit: Intensity	null	null	null	86.03	09_FDDAp	149.95302:7863 150.03766:18 150.05080:30 150.78552:18 150.95862:290 151.02370:16 151.03381:91 151.92424:96 151.94940:4750 151.98558:17 152.04631:20	64.94626:16 104.97742:19 105.94626:20 105.95985:111 106.96682:48 107.94153:16 107.94983:27 107.96474:120 108.96172:61 109.96182:17 110.00043:30 149.94156:20 149.94740:27 149.95688:21 151.95543:16	15363	14844	17125	14622	15567	15117	20156	15529	28605	24687	27363	23112	15085	16280	17681	14852	13143	12733	15588	14642	13749	13357	15081	17919
576	1.57	150.05853	Methionine	[M+H]+	0.89	Normalized unit: Intensity; Annotation method: VS17_POS_actual_2; Tag: Confirmed	0.79	0.86	0.89	41.63	17_FDDAp	150.06018:1377 150.06746:427 151.06485:98 151.98344:18 152.02438:36 152.05171:87 152.05940:226	102.05283:18 104.05217:47 133.02756:40 133.04147:24 135.03253:19 150.05659:19	17402	11009	15130	15206	17809	23869	26297	22877	13610	11376	13562	12155	10036	10994	12687	11210	12258	11490	12830	12989	13238	12754	14524	14607
577	1.031	150.07951	w/o MS2: D-Ribose	[M+H]+	0.07	Normalized unit: Intensity; Annotation method: VS17_POS_actual_2	-1	-1	-1	8.37	20_FDDAp	150.07951:300 150.08917:128 150.10023:162 150.11517:37 150.80022:17 150.80766:24 150.98354:16 151.03899:24 152.01137:16 152.04918:130 152.06219:153 152.06906:45	null	1125	1447	1508	886	519	897	883	1432	570	1052	1339	1449	1018	1424	1336	1205	1064	669	1191	1590	1491	1078	1650	245
578	3.438	150.09329	S(-)-Cathinone	[M+H]+	0.89	Normalized unit: Intensity; Annotation method: VS17_POS_predict_3; Tag: Misannotation	0.88	0.94	0.84	26.54	11_FDDAp	150.08365:796 150.09061:2032 150.13481:16 151.00342:57 151.06879:16 151.09726:531 151.11896:59 151.54231:24 152.05901:95 152.06639:28 152.10423:17	132.07704:19 150.09467:57	7004	7519	5111	5592	5924	5092	7149	5081	6110	4336	7979	7026	5822	7108	5915	5303	5631	4799	4553	4220	4284	3755	4114	5627
579	1.053	150.10123	w/o MS2: D-Glucosaminic acid	[M+H]+	0.04	Normalized unit: Intensity; Annotation method: VS17_POS_actual_2	-1	-1	-1	4.94	QC2_FDDAp	150.10123:195 150.11510:16 151.11647:52 151.58781:17 151.99629:25 152.04176:20 152.05124:98 152.05974:362	null	133	220	434	355	778	1124	640	1014	346	735	683	417	495	755	688	635	173	267	261	453	31	783	329	369
580	0.916	150.11285	w/o MS2: 2,2',2''-Nitrilotriethanol	[M+H]+	0.15	Normalized unit: Intensity; Annotation method: VS17_POS_predict_3	-1	-1	-1	11.3	19_FDDAp	150.11285:404 150.12431:154 150.38814:22 151.04729:965 151.12292:20 152.00909:18 152.03047:545 152.04196:109 152.05496:50	null	106	188	425	95	64	146	13	72	0	40	0	0	0	0	0	149	1071	1364	1040	751	204	175	485	518
581	0.773	151.03883	w/o MS2: Amino(4-hydroxyphenyl)acetic acid	[M+ACN+H]+	0.78	Normalized unit: Intensity; Annotation method: VS17_POS_predict_3	-1	-1	-1	10.84	16_FDDAp	151.03111:84 151.04184:199 151.10716:31 151.89551:16 151.90555:52 151.92441:33 151.94995:1959 152.01634:40 152.03600:129 152.04999:18 152.05952:19 152.07780:27 152.93124:30 152.94556:105 152.95607:206 153.02728:37 153.03564:18 153.12785:60	null	1963	1649	2331	1520	1602	2559	3372	2714	533	166	344	388	539	964	977	793	1856	1534	2075	1782	1307	1326	1239	1834
582	0.917	151.04578	w/o MS2: 2,4-Dihydroxybenzohydrazide	[M+H]+	0.89	Normalized unit: Intensity; Annotation method: VS17_POS_predict_3	-1	-1	-1	11.41	20_FDDAp	151.04996:698 151.10921:45 151.40025:29 151.41655:16 151.85751:17 152.01582:31 152.03458:474 152.04884:41 153.03828:61	null	3596	3420	2525	2797	4226	3328	3217	3628	769	2103	2170	1635	3265	3275	3189	2701	3085	3074	2863	2199	2968	2163	2804	4081
583	4.005	151.06819	w/o MS2: 2-Methoxy-4-vinylphenol	[M+H]+	0.19	Normalized unit: Intensity; Annotation method: VS17_POS_predict_3	-1	-1	-1	6.66	12_FDDAp	151.07892:312 151.10847:66 151.98515:20 152.05560:709 152.07568:70 152.11357:116 152.20384:28 153.05376:95 153.08896:119 153.12212:96	null	750	661	1023	667	1161	1336	1364	1084	918	1075	1003	873	592	479	1320	936	718	678	390	676	687	679	639	841
584	2.245	151.07362	w/o MS2: N~1~-Methyl-4-nitro-1,2-benzenediamine	[M+H]+	0.04	Normalized unit: Intensity; Annotation method: VS17_POS_predict_3	-1	-1	-1	2.72	03_FDDAp	151.07404:38 151.08270:113 151.09825:56 151.49405:33 151.91866:24 152.00566:23 152.04149:29 152.06409:74 152.09923:36 152.43253:16 152.94821:16 153.00400:24 153.03238:18 153.04507:21 153.09003:29 153.12526:16 153.13232:24	null	260	200	446	207	527	397	336	302	151	327	236	235	84	153	63	20	178	99	199	154	93	137	430	145
585	6.617	151.08652	w/o MS2: N-Benzyl-2-(phenylacetyl)hydrazinecarbothioamide	[M+H]+	0.11	Normalized unit: Intensity; Annotation method: VS17_POS_predict_3	-1	-1	-1	7.27	08_FDDAp	151.07765:199 151.08652:293 151.11461:52 151.15422:16 151.96359:33 151.99580:16 152.06755:40 152.96350:57 153.12616:18	null	725	1131	633	332	800	320	1764	234	585	60	546	748	141	280	272	250	223	264	729	650	438	590	229	450
586	2.247	151.09521	w/o MS2: 1-(2,2-Difluoroethyl)piperazine	[M+H]+	0.11	Normalized unit: Intensity; Annotation method: VS17_POS_predict_3	-1	-1	-1	4.55	09_FDDAp	151.10396:299 151.30518:16 151.96063:54 152.07568:33 152.10416:33 153.01155:19 153.03688:23 153.04773:43 153.09772:16	null	308	396	239	210	325	600	311	360	474	317	449	309	216	372	259	226	566	593	606	747	184	525	388	473
587	3.69	151.11192	w/o MS2: 1-Amino-3-hydroxyadamantane	[M+H]+	0.93	Normalized unit: Intensity; Annotation method: VS17_POS_predict_3	-1	-1	-1	8.34	07_FDDAp	151.10255:38 151.11174:192 151.12122:74 151.13158:179 151.14960:74 152.01562:16 152.06577:32 152.10226:37 152.98096:78 153.02164:49 153.09108:94 153.13759:38	null	1394	1759	1072	1274	1454	1168	1855	1551	1047	1143	996	1081	1101	1003	983	1409	1214	1211	1040	1104	976	618	1433	1395
588	4.975	151.11368	w/o MS2: 2-Butyl-3-methylpyrazine	[M+H]+	0.11	Normalized unit: Intensity; Annotation method: VS17_POS_predict_3	-1	-1	-1	5.71	03_FDDAp	151.12248:324 152.02849:27 152.05800:61 152.06577:30 152.39438:39 152.97597:42 153.09196:93 153.11224:45 153.12241:52	null	369	504	374	157	644	681	1559	762	510	315	438	326	281	476	495	297	333	567	683	285	349	143	214	614
589	5.702	151.11421	w/o MS2: thymol	[M+H]+	0.22	Normalized unit: Intensity; Annotation method: VS17_POS_predict_3	-1	-1	-1	6.08	15_FDDAp	151.10091:99 151.11002:162 151.12259:75 151.28239:20 151.53975:60 152.10989:18 152.96126:22 152.96854:17 153.12578:31	null	133	485	293	229	509	649	988	439	232	177	682	183	473	363	513	384	326	287	99	209	127	259	386	446
590	0.775	151.95036	Unknown	[M+H]+	0.89	Normalized unit: Intensity	null	null	null	63.77	15_FDDAp	151.94904:2425 151.96497:130 151.98308:19 152.02362:39 152.03761:22 152.77245:24 152.91360:18 152.92325:20 152.93456:20 152.94740:249 152.95534:81 152.96768:53 153.01288:46 153.03395:65 153.04459:89 153.13022:63 153.14218:29 153.30048:16 153.94913:1545	107.96096:108 108.95938:43 109.95667:60 110.62177:17 111.00573:18	9481	8738	10345	9588	8133	11674	11861	9940	17025	15381	15558	13177	10165	8835	11201	9805	8335	6896	10524	7706	8532	8207	9837	8720
591	0.919	152.03337	w/o MS2: N-(2-Furoyl)glycine	[M+H]+	0.3	Normalized unit: Intensity; Annotation method: VS17_POS_predict_3	-1	-1	-1	11.17	14_FDDAp	152.03409:382 152.04330:286 152.05396:36 152.06580:23 153.00153:16 153.03687:36 153.04668:24 153.11012:20	null	1624	2815	2167	1452	2786	2550	2847	3185	902	1371	1188	1541	1859	2375	1603	2257	1564	1125	1751	1279	1765	2049	1957	2469
592	1.038	152.05386	w/o MS2: Guanine	[M-C6H10O5+H]+	0.22	Normalized unit: Intensity; Annotation method: VS17_POS_predict_3	-1	-1	-1	11.23	09_FDDAp	152.04892:120 152.05739:433 152.06703:67 152.08482:24 152.10983:29 152.25305:30 152.97113:16 153.01970:52 153.03513:21 153.04521:18 153.05965:26 153.07245:27 153.12363:49 153.21365:23 153.33923:25 154.05031:66 154.08400:19 154.09692:65 154.11565:44	null	1603	2190	2279	2265	2070	2606	2900	2734	1892	1965	2166	2266	1485	1369	1447	1169	2330	1388	1988	1164	1910	1650	1563	2158
593	1.598	152.05702	w/o MS2: Guanine	[M+H]+	0.22	Normalized unit: Intensity; Annotation method: VS17_POS_predict_3	-1	-1	-1	14.9	10_FDDAp	152.05702:397 153.91174:28 153.97145:77	null	1779	2594	2781	2296	3148	2187	4263	3334	3219	1905	3379	1655	1832	1702	1431	1834	623	2072	496	1476	1779	1208	2486	1971
594	2.077	152.05843	w/o MS2: Guanine	[M+H]+	0.41	Normalized unit: Intensity; Annotation method: VS17_POS_predict_3	-1	-1	-1	12.35	18_FDDAp	152.05721:479 152.90515:16 152.98625:17 152.99548:26 153.94453:20 153.96057:47 153.97031:50 154.03789:91 154.05635:69	null	2056	2518	2116	1237	1954	2399	2711	3224	1336	1191	996	707	1944	1900	1628	1821	2782	1223	896	1580	1854	1294	2024	1876
595	4.021	152.05901	w/o MS2: 3'-Deoxyguanosine	[M+H]+	0.85	Normalized unit: Intensity; Annotation method: VS17_POS_predict_3; Tag: Misannotation	0.89	0.88	0.8	26.69	07_FDDAp	152.05754:1426 152.07265:290 152.10437:97 152.11411:98 152.44225:17 152.85207:20 153.05055:20 153.06186:62 153.08543:69 153.09467:155 153.14261:99 153.30006:16 154.01555:33 154.05582:16 154.08949:18 154.12151:23	135.02986:23	3557	3694	3210	2328	4488	5009	5661	4548	2750	2378	2288	3046	3725	4090	3746	3796	2054	2100	2692	2145	1916	2865	3227	3086
596	2.705	152.05951	w/o MS2: 1-Amino-3,3-difluorocyclobutane-1-carboxylic acid	[M+K]+	0.44	Normalized unit: Intensity; Annotation method: VS17_POS_predict_3	-1	-1	-1	8.87	08_FDDAp	152.04993:115 152.05928:223 153.05219:28 153.09244:20 153.12286:51 154.03770:19 154.04529:21 154.06136:16 154.07135:17 154.09212:37 154.12569:25	null	1130	1248	1311	1460	1503	1819	2074	1791	1736	1708	1372	2033	1198	1557	1641	1591	299	645	355	511	845	1029	961	926
597	3.081	152.07805	w/o MS2: 8-Methylcaffeine	[M+H]+	0.15	Normalized unit: Intensity; Annotation method: VS17_POS_predict_3	-1	-1	-1	5.85	09_FDDAp	152.08144:403 152.08830:199 152.96808:50 153.05341:49 153.05928:155 153.07730:16 153.12532:17 153.38232:29 153.94429:27 154.09534:41	null	1202	1188	1057	630	789	1232	979	1195	1843	1317	1359	1570	779	623	712	429	1193	841	914	1145	1249	1312	1177	1457
598	3.167	152.10365	w/o MS2: Phenylpropanolamine	[M+H]+	0.59	Normalized unit: Intensity; Annotation method: VS17_POS_predict_3	-1	-1	-1	11.77	09_FDDAp	152.10692:215 152.12135:144 153.09926:54 153.11151:61 154.04605:16 154.07274:104 154.10966:36 154.12108:305	null	1023	867	853	609	1667	1555	934	1580	854	759	1132	1898	677	547	661	1345	837	647	650	396	1035	761	1173	1234
599	3.968	152.10696	w/o MS2: O-Methyltyramine	[M+H-2H2O]+	0.85	Normalized unit: Intensity; Annotation method: VS17_POS_predict_3; Tag: Misannotation	0.37	0.31	0.75	41.42	09_FDDAp	152.10654:748 152.53545:21 152.55952:18 152.96175:27 152.97099:59 153.06126:48 153.07736:17 153.08943:391 153.09753:376 153.11533:152 153.12556:39 153.50046:38 154.01062:22 154.08920:17 154.09924:25 154.13464:41	82.06809:18 125.08104:30 135.08284:28	838	734	663	912	4944	9759	8021	7730	3243	2914	2172	3050	3903	3956	3740	3221	4425	5067	5279	5269	3206	4562	2787	3497
600	6.005	152.14517	w/o MS2: Amantadine	[M+H]+	0.63	Normalized unit: Intensity; Annotation method: VS17_POS_predict_3	-1	-1	-1	9	07_FDDAp	152.14320:405 152.34377:16 153.01945:24 153.08472:19 153.09486:33 153.12788:49 153.13586:92 153.41110:33 153.53564:56 153.96007:69 154.05054:16 154.12448:17	null	523	646	447	638	517	549	852	540	310	450	545	608	137	480	512	405	507	266	325	286	447	460	381	576
601	2.213	153.04364	w/o MS2: Xanthosine	[M+H]+	0.11	Normalized unit: Intensity; Annotation method: VS17_POS_predict_3	-1	-1	-1	5.34	05_FDDAp	153.03865:82 153.05424:105 153.11674:19 153.12408:20 153.13901:57 153.99326:24 154.03343:57 154.04224:17 154.05763:40 154.07791:16 154.08783:16 154.95174:40 154.96652:170 154.98241:25 155.05307:29 155.06619:55	null	305	661	389	355	825	1107	979	618	309	858	564	531	774	902	458	457	428	579	434	572	401	365	446	578
602	3.071	153.0603	w/o MS2: Mevalonic Acid Lactone	[M+H]+	0.11	Normalized unit: Intensity; Annotation method: VS17_POS_actual_2	-1	-1	-1	5.15	02_FDDAp	153.05144:134 153.06030:313 153.09004:48 153.11951:36 154.02011:17 154.04732:35 154.05650:27 154.16321:18 154.38132:43 154.96368:82 155.02501:16 155.03696:81 155.04796:21 155.11162:38	null	952	1330	1216	702	628	1502	1470	1015	643	763	945	1098	726	571	473	852	889	1289	943	930	1439	471	1190	306
603	3.969	153.08984	w/o MS2: 3-Oxo-1,8-octanedicarboxylic acid	[M+H]+	0.74	Normalized unit: Intensity; Annotation method: VS17_POS_predict_3	-1	-1	-1	11.16	20_FDDAp	153.08252:336 153.09120:803 153.10471:194 153.11845:274 153.12959:68 153.50528:54 153.64767:20 153.96532:44 153.98064:40 154.09319:249 154.11484:17 154.13014:17 154.50397:49 154.60556:16 154.96472:72 155.00514:40 155.04111:35 155.06018:36 155.07005:86 155.08156:21 155.08940:17 155.10512:35	null	753	732	656	583	2627	4903	5520	5221	2265	2367	1926	1910	2577	2306	2234	1592	3445	2743	2972	3278	2491	2419	2105	2027
604	0.825	153.1131	w/o MS2: 5-Cyclohexyl-1H-1,2,3,4-tetrazole	[M+H]+	0.07	Normalized unit: Intensity; Annotation method: VS17_POS_predict_3	-1	-1	-1	3.08	06_FDDAp	153.11310:284 153.12524:58 153.67146:24 153.94757:219 154.11443:21 154.84711:23 154.94878:21	null	543	663	492	631	759	1034	775	872	70	111	48	71	841	483	385	756	301	517	793	678	449	452	495	552
605	7.988	153.13072	w/o MS2: 1,7-Dioxacycloheptadecan-8-one	[M+H]+	0.04	Normalized unit: Intensity; Annotation method: VS17_POS_predict_3	-1	-1	-1	4.28	03_FDDAp	153.12460:184 153.13644:274 153.95193:16 153.98735:16 154.96790:20 154.99722:24 155.06374:20 155.08960:18 155.11598:55	null	479	290	555	161	244	255	343	311	486	236	271	167	199	433	112	203	90	147	550	202	305	487	144	562
606	0.775	153.9481	Unknown	[M+H]+	0.89	Normalized unit: Intensity	null	null	null	47.88	11_FDDAp	153.94759:2441 153.95520:1313 154.01059:16 154.03317:17 154.06619:19 154.84189:19 154.91818:36 154.93477:34 154.94690:165 154.95802:57 155.95567:75 156.01469:36	68.92324:17 108.96413:17 109.95192:32 109.95764:106 112.92584:42 152.95576:16	6534	5964	7833	7294	6266	6835	8362	6376	10408	9628	11671	9294	6166	6288	7307	6280	4620	5544	5793	4363	5949	5582	6651	6154
607	2.096	154.04819	w/o MS2: 5-AMINOLEVULINIC ACID	[M+H]+	0.04	Normalized unit: Intensity; Annotation method: VS17_POS_predict_3	-1	-1	-1	5.52	13_FDDAp	154.04819:136 154.05634:134 154.95631:16 154.97348:55 155.04053:38 155.05042:44 155.05565:18 155.07309:71 155.57010:39 155.98003:43 155.98949:21 156.05867:47 156.07324:117 156.09824:20 156.10767:35	null	706	650	358	444	701	806	684	631	520	571	884	883	988	366	1342	986	860	687	422	567	309	541	669	718
608	1.049	154.09099	w/o MS2: DOPAMINE	[M+H]+	0.11	Normalized unit: Intensity; Annotation method: VS17_POS_predict_3	-1	-1	-1	5.13	03_FDDAp	154.08176:116 154.09013:268 155.04338:23 155.08220:38 155.08914:27 155.98988:16 156.02861:105 156.06638:160 156.07425:202 156.09070:70 156.11159:548 156.12479:91	null	785	749	920	786	284	315	151	379	200	639	386	362	233	249	832	304	473	423	552	636	503	305	381	458
609	4.376	154.11984	w/o MS2: 1-tert-Butyl-3-methyl-1H-pyrazol-5-ylamine	[M+H]+	0.3	Normalized unit: Intensity; Annotation method: VS17_POS_predict_3	-1	-1	-1	6.91	20_FDDAp	154.12483:155 154.13429:162 155.00781:16 155.05533:165 155.06898:536 155.07736:287 155.10274:68 155.11258:101 155.12512:17 155.14043:16 156.06023:88 156.07042:25 156.07713:21	null	101	169	138	0	664	1076	793	803	393	280	596	328	290	231	478	358	649	944	778	550	649	529	649	641
610	3.173	154.12111	w/o MS2: Gabapentin	[M+H-H2O]+	0.85	Normalized unit: Intensity; Annotation method: VS17_POS_predict_3	-1	-1	-1	9.75	18_FDDAp	154.12286:233 154.59172:18 154.97435:27 155.03044:99 155.05711:55 155.15277:25 156.05997:44 156.07680:17	null	1981	1353	1143	1322	2236	1668	3395	2031	2136	1328	2014	1169	689	1059	1094	1138	1189	1236	1276	854	1456	917	1483	1295
611	3.38	154.1604	w/o MS2: [2-(1-Cyclohexen-1-yl)ethyl]ethylamine	[M+H]+	0.3	Normalized unit: Intensity; Annotation method: VS17_POS_predict_3	-1	-1	-1	6.67	09_FDDAp	154.15933:267 154.96036:43 154.96957:92 155.03035:26 155.07120:22 155.16473:35 156.10159:51	null	654	610	323	563	676	667	1024	850	561	446	268	247	527	869	699	624	469	402	379	440	390	498	426	220
612	2.737	155.03212	w/o MS2: 2	5-DIHYDROXYBENZOATE""	null	FALSE	1	-1	-1	1	6.88	12_FDDAp	155.02637:123 155.03403:451 155.05673:58 155.07362:184 155.09357:19 155.28978:16 155.52422:43 156.05038:28 156.06747:25 156.08513:114 156.09750:137 156.76433:20 157.02849:30 157.04617:22 157.07112:31 157.07762:37 157.10164:55 157.10724:26	null	387	435	456	374	28	47	29	107	476	953	625	1521	993	2193	1889	1770	479	370	207	256	228	622	1010	16.20707865
613	3.026	155.0332	w/o MS2: 3,4-dihydroxybenzoic acid	[M+H]+	0.7	Normalized unit: Intensity; Annotation method: VS17_POS_actual_2; Tag: Confirmed	0.78	0.72	0.87	14.39	13_FDDAp	155.03227:1489 155.04095:689 155.71092:20 155.97029:105 156.01738:34 156.04034:244 156.06601:19 156.11372:20 156.96278:40 157.03905:21 157.06187:34 157.10323:31 157.11447:86 157.12090:41	116.97696:22 137.01762:26 155.02785:55	4029	5011	2988	2663	2737	1520	2135	2486	3233	1970	2611	2473	6272	4138	6430	4607	5646	4618	5061	5578	2704	1848	4897	3746
614	0.91	155.05022	w/o MS2: 3-Dehydroshikimic acid	[M+H]+	0.3	Normalized unit: Intensity; Annotation method: VS17_POS_actual_2	-1	-1	-1	3.82	05_FDDAp	155.04300:375 156.02087:18 156.05623:104 156.07100:1105 156.07967:1494 156.09787:103 156.96078:34 157.05710:84 157.07477:48 157.09142:452 157.10760:2753 157.11531:985	null	699	742	1627	1017	1485	1099	1382	1418	666	572	507	594	948	552	1299	880	842	1672	1165	889	826	864	1397	1097
615	4.033	155.06021	w/o MS2: 1-Phenyl-1H-pyrazole-4-carbaldehyde	[M+H]+	0.19	Normalized unit: Intensity; Annotation method: VS17_POS_predict_3; Tag: Misannotation	0.49	0.75	0.72	14.3	14_FDDAp	155.06165:981 155.07732:34 155.50476:28 155.97455:49 156.05539:70 156.06538:70 156.08379:98 156.09944:30 156.14314:59 156.52950:16 156.97206:70 157.00551:23 157.06584:46	94.96187:17 128.05463:18 155.05580:23	737	193	244	364	2678	3874	2995	2314	459	329	1287	945	3483	3536	3320	3113	272	827	869	1191	1160	1149	1746	1447
616	5.216	155.06352	w/o MS2: N-(2-Fluorophenyl)urea	[M+H]+	0.22	Normalized unit: Intensity; Annotation method: VS17_POS_predict_3; Tag: Misannotation	0.51	0.58	0.77	13.65	14_FDDAp	155.05614:444 155.06229:1214 155.08354:38 155.10146:39 156.06464:98 156.07924:40 156.09915:82 156.96227:20 156.98297:22 157.06505:32 157.09515:62	128.01071:21 155.05768:34	1456	1580	1484	1072	1625	1393	2129	855	1313	761	1324	1587	6448	7256	8655	6779	1585	1710	2017	1390	1436	2675	2013	2126
617	4.331	155.0675	w/o MS2: 5-Nitrosopyrimidine-2,4,6-triamine	[M+CH3OH+H]+	0.89	Normalized unit: Intensity; Annotation method: VS17_POS_predict_3; Tag: Misannotation	0.83	0.88	0.73	31.36	19_FDDAp	155.06995:1245 155.10455:134 155.11745:32 155.97440:36 156.07663:194 156.11258:33 156.96617:126 157.05489:17 157.08192:66 157.10597:31	125.06963:41	9133	8931	8056	7335	12640	10354	13412	11109	8318	10611	11697	8503	3935	4048	4038	7462	7290	6123	6424	7971	6900	5520	8661	8329
618	2.74	155.06866	w/o MS2: (.+/-.)-2-Hydroxyisocaproic acid	[M+H]+	0.04	Normalized unit: Intensity; Annotation method: VS17_POS_predict_3	-1	-1	-1	4.05	02_FDDAp	155.06487:68 155.07619:179 155.10330:18 155.95865:48 156.03116:29 156.04037:89 156.05331:19 156.07721:144 156.08733:245 156.10220:24 156.96681:94 157.06459:21 157.07845:25 157.10483:67 157.12126:54	null	365	770	452	564	778	766	741	615	983	496	409	496	938	762	733	1131	516	621	533	718	604	579	530	527
619	3.351	155.07739	w/o MS2: DL-Ornithine	[M+H]+	0.04	Normalized unit: Intensity; Annotation method: VS17_POS_predict_3	-1	-1	-1	6.78	17_FDDAp	155.06792:257 155.07739:327 155.11914:23 155.14670:23 155.96684:47 156.02812:71 156.06775:41 156.07590:130 156.10422:1143 156.94902:16 156.96452:82 156.98042:71 157.06116:38 157.08026:41 157.08971:102 157.10023:38 157.11142:21	null	555	825	472	427	264	485	609	585	16	435	62	209	335	176	647	673	959	1931	646	1175	669	395	903	515
620	5.383	155.09244	w/o MS2: Ethyl 1-methyl-1H-imidazole-2-carboxylate	[M+H]+	0.41	Normalized unit: Intensity; Annotation method: VS17_POS_predict_3; Tag: Misannotation	0.39	0.45	0.76	8.87	10_FDDAp	155.08646:549 155.10718:103 155.87274:16 156.05154:31 156.08919:48 156.09798:88 156.12292:26 156.63094:28 157.07455:33 157.08531:95 157.10732:101 157.15953:18	129.03484:18 155.06631:16	4080	2793	2010	2158	1351	2469	2903	1928	2881	2738	2549	2114	2629	976	1619	1919	1284	1817	1026	2191	1103	2477	936	2172
621	4.279	155.10767	w/o MS2: 3,5,5-Trimethyl-1,2-cyclohexanedione	[M+H]+	0.48	Normalized unit: Intensity; Annotation method: VS17_POS_predict_3	-1	-1	-1	13.96	11_FDDAp	155.10591:422 155.11571:129 155.96181:16 156.07936:36 156.14824:51 156.95755:17 156.96869:110 156.97786:66 156.98503:67 157.05930:18 157.07285:16 157.09048:20	null	1247	577	457	302	3849	5542	5557	4608	2917	2583	2718	1845	806	1337	1104	1379	2420	2389	761	2590	2362	1423	2220	1577
622	0.784	155.95015	w/o MS2: 5-Bromo-1-(difluoromethyl)-2(1H)-pyridinone	[M+H]+	0.04	Normalized unit: Intensity; Annotation method: VS17_POS_predict_3	-1	-1	-1	5.83	10_FDDAp	155.95015:202 155.98083:20 156.95909:22 156.96642:45 157.00630:20 157.94171:18 157.96397:39 157.97772:18 157.99275:102 158.00191:31 158.02000:57	null	301	248	261	256	367	257	267	321	468	518	222	224	373	278	393	213	121	368	266	273	76	139	184	424
623	9.898	155.97171	w/o MS2: 4-[(5-Nitro-2-thienyl)carbonyl]morpholine	[M+H]+	0.04	Normalized unit: Intensity; Annotation method: VS17_POS_predict_3	-1	-1	-1	5.65	QC1_FDDAp	155.97171:477 156.07828:34 156.08456:16 156.17447:20 156.20045:18 156.98727:79 156.99777:40 157.03194:16 157.04996:96 157.05832:27 157.97697:16 158.00443:138	null	86	69	53	84	62	30	41	16	33	28	55	57	59	11	50	60	24	92	62	80	270	68	41	31
624	2.867	155.97826	w/o MS2: 4-[(5-Nitro-2-thienyl)carbonyl]morpholine	[M+H-C4H9NO]+	0.41	Normalized unit: Intensity; Annotation method: VS17_POS_predict_3	-1	-1	-1	5.55	20_FDDAp	155.97113:113 155.98376:59 155.99330:49 156.02031:20 156.10258:20 156.92601:18 156.96208:165 156.97531:88 156.99777:18 157.04990:99 157.11324:21 157.60144:38 157.95644:17 157.96324:24 157.97792:37 157.99825:46 158.01131:33	null	389	561	389	477	422	1020	838	709	1050	769	729	666	765	490	691	809	445	757	646	909	487	633	492	590
625	0.95	156.0437	w/o MS2: 4-Hydroxyquinoline-2-carbaldehyde	[M+H]+	0.04	Normalized unit: Intensity; Annotation method: VS17_POS_predict_3	-1	-1	-1	15.09	12_FDDAp	156.03885:855 156.04649:233 156.07310:71 156.08092:48 157.04692:67 157.10780:22 157.12068:16 158.01697:19 158.03767:88 158.06056:16 158.08388:22 158.09599:140	null	431	980	632	1062	832	704	335	573	1787	2587	2398	3481	1774	1246	1051	981	1214	282	1195	491	673	787	883	882
626	0.878	156.07825	L-HISTIDINE	[M+H]+	0.85	Normalized unit: Intensity; Annotation method: VS17_POS_predict_3; Tag: Confirmed	0.96	0.86	0.85	36.01	16_FDDAp	156.07597:1300 156.15036:28 157.06302:32 157.07278:28 157.09668:56 157.10832:356 158.03918:18 158.05099:59 158.08546:417 158.09509:934 158.10469:327 158.11644:33	95.06005:16 110.06528:17 110.07523:104 113.08679:16 156.08031:52	12988	14500	14572	14069	15157	13153	11401	16441	5164	4940	4851	5662	12557	12083	13043	12873	14781	12406	12035	10458	12151	9972	12188	13146
627	2.74	156.08089	w/o MS2: Atrazine-desisopropyl-2-hydroxy	[M+H]+	0.07	Normalized unit: Intensity; Annotation method: VS17_POS_predict_3; Tag: Misannotation	0.05	0.07	0.77	12.5	07_FDDAp	156.08165:506 156.09036:668 156.29378:16 156.65262:71 156.96758:56 157.02176:60 157.06221:18 157.07263:16 157.10202:150 157.11914:74 157.99358:25 158.00134:53 158.04868:20 158.06442:36 158.07788:171 158.08914:100 158.11899:54 158.14105:42	96.07376:38 96.96332:62 113.10193:26 116.98321:35 137.06883:17 138.09148:23 155.11674:20 156.11250:19 156.11893:29 156.12534:20 158.09622:24	1352	1895	1057	1038	1296	3350	1633	2145	1214	1443	817	1046	1394	884	1022	1562	787	880	900	749	773	325	875	599
628	4.79	156.0898	w/o MS2: 5,7-Dimethylquinolin-8-ol	[M+H]+	0.78	Normalized unit: Intensity; Annotation method: VS17_POS_predict_3	-1	-1	-1	8.94	03_FDDAp	156.08069:570 156.09007:248 156.13065:28 156.95462:17 156.96426:36 156.97551:92 157.09023:38 157.99460:19 158.00850:73 158.05783:64	null	1439	2505	2679	1933	2168	2567	2085	2344	2607	1712	1830	1984	932	1798	1958	1657	1844	1631	1057	1499	1826	1870	1980	1396
629	2.594	156.10188	w/o MS2: 2,2-Bis(hydroxymethyl)-3-quinuclidinone	[M+H-CH2O]+	0.3	Normalized unit: Intensity; Annotation method: VS17_POS_predict_3; Tag: Misannotation	0.6	0.68	0.79	11.55	QC1_FDDAp	156.09486:50 156.10339:371 156.97325:19 157.04237:16 157.08347:59 157.95935:33 157.96939:39 158.00203:102 158.05435:16 158.06688:47 158.08203:634 158.10313:27 158.15636:44	96.96658:19 156.09685:18 156.11896:22	721	611	544	432	1693	2399	2005	2116	370	478	287	211	403	483	543	306	1257	893	1048	998	880	787	870	904
630	3.333	156.10303	w/o MS2: Huperzine A	[M+NH4]+	0.85	Normalized unit: Intensity; Annotation method: VS17_POS_actual_2; Tag: Misannotation	null	null	null	25.43	15_FDDAp	156.09219:207 156.10335:1439 156.13448:20 156.80101:17 156.96246:36 157.04924:36 157.08800:40 157.10580:128 157.13094:18 157.57309:138 157.96825:18 158.00117:129 158.00769:37 158.02795:34 158.05006:26 158.12590:27	86.09574:20 89.93945:30 96.96282:18 98.97769:23 110.97842:18 116.90250:18 117.93128:18 127.03959:19 128.12442:74 136.26265:19 156.07687:20	687	822	691	707	4599	8002	8914	6148	2383	2971	2998	2809	2906	2998	3717	3588	5221	5100	5365	5554	4778	3959	3375	3252
631	1.077	156.11055	w/o MS2: ARECOLINE	[M+H]+	0.81	Normalized unit: Intensity; Annotation method: VS17_POS_actual_2	-1	-1	-1	13.65	15_FDDAp	156.11000:482 156.12553:57 157.00685:37 157.01782:348 157.03162:29 157.04381:27 157.05132:51 157.09666:162 157.11778:24 157.96368:17 157.98657:30 158.00943:18 158.03969:20 158.04881:16 158.07716:39 158.08885:119 158.10062:95	null	2499	2968	2714	2533	1306	385	1200	1124	4053	4220	3923	3787	2385	1881	1868	1564	3048	2745	3135	2976	2446	2245	2407	2276
632	1.938	156.11891	w/o MS2: 2,2-Bis(hydroxymethyl)-3-quinuclidinone	[M+H]+	0.89	Normalized unit: Intensity; Annotation method: VS17_POS_predict_3; Tag: Misannotation	0.12	0.16	0.79	27.71	QC2_FDDAp	156.11168:1005 156.12122:360 156.47357:31 156.98119:184 156.99895:20 157.01408:37 157.03912:18 157.06400:25 157.10054:53 157.11293:185 157.50670:17 157.66905:23 158.00031:17 158.01875:29 158.08302:123 158.09201:148 158.13127:34 158.14336:55 158.15991:65	96.96479:42 113.11463:26 114.05702:23 114.96346:17 140.06944:20 156.11360:21	7516	6127	4430	6858	4100	5788	4917	5429	4496	5511	4453	5112	3820	3623	5370	5277	5784	6294	5915	6586	3768	3695	5978	5038
633	5.742	156.17358	w/o MS2: Propylhexedrine	[M+H]+	0.85	Normalized unit: Intensity; Annotation method: VS17_POS_predict_3; Tag: Misannotation	0.23	0.29	0.84	18.09	04_FDDAp	156.17636:965 156.46152:18 156.95927:44 156.97777:21 157.06679:17 157.17435:36 157.99146:21 157.99899:38 158.00613:69 158.03963:23 158.08904:19	67.05467:46 69.06667:34 83.04561:46 95.04310:54 96.95132:19 96.95737:16 96.96783:51 117.92493:21 117.93916:30 156.16064:38 156.17874:28 158.08884:20	3243	3747	3539	3408	1954	2420	2997	2267	2062	1040	2365	1304	949	1696	1277	1239	2876	2948	2879	2901	2123	2069	2112	2616
634	5.832	156.17845	w/o MS2: Hexetidine	[M+H]+	0.04	Normalized unit: Intensity; Annotation method: VS17_POS_predict_3	-1	-1	-1	4.7	04_FDDAp	156.17476:238 156.96539:50 156.97470:20 157.06360:67 157.13585:94 157.17270:37 157.97081:34 157.98555:18 157.99429:75 158.01256:266 158.09421:19	null	475	198	278	346	342	152	244	286	109	614	618	399	88	272	151	194	164	83	156	188	312	336	344	153
635	1.693	156.97749	w/o MS2: 5-(Methylthio)thiophene-2-carboxylic acid	[M+H]+	0.04	Normalized unit: Intensity; Annotation method: VS17_POS_predict_3	-1	-1	-1	6.49	01_FDDAp	156.97749:424 156.98798:307 157.01089:76 157.01869:25 157.11269:26 157.96532:43 157.98158:23 157.99097:82 158.01320:27 158.08862:41 158.15242:48 158.93449:16 158.96535:589 159.02489:22 159.07684:235	null	1467	1754	284	1941	882	1217	642	687	969	358	448	498	1332	1977	1103	770	1984	1315	2068	1262	1152	1085	667	1690
636	1.818	156.98099	w/o MS2: 3-(2-Chloro-5-fluorophenyl)-3-oxopropionitrile	[M+H]+	0.15	Normalized unit: Intensity; Annotation method: VS17_POS_predict_3	-1	-1	-1	4.25	14_FDDAp	156.97408:104 156.98407:480 157.01627:16 157.06511:30 157.07771:16 157.54512:49 157.96638:23 158.00514:29 158.01297:57 158.03604:23 158.04366:27 158.08519:56 158.09674:84 158.16444:79 158.17352:20 158.74908:104 158.79283:34 158.90976:21 158.96333:668 158.99146:25 159.00995:20 159.02122:37 159.04596:20 159.06262:20 159.07530:108 159.08765:46	null	3023	428	1735	3148	4050	1308	410	4595	474	908	687	471	3275	3381	1898	2235	1034	3526	2413	2912	2534	745	834	856
637	1.866	156.98578	w/o MS2: 2-Furancarboxylic acid	[M+H]+	0.44	Normalized unit: Intensity; Annotation method: VS17_POS_predict_3	-1	-1	-1	9.23	04_FDDAp	156.98401:625 157.04768:70 157.06142:30 157.10759:17 157.95255:16 157.96796:16 157.97581:45 157.98872:16 158.00284:28 158.07858:19 158.08545:81 158.10347:28 158.13277:16 158.94846:106 158.96452:644 158.99211:50 159.02434:16 159.06456:65 159.07483:275 159.09030:93	null	4561	3068	2367	3208	3821	5696	3367	4435	292	276	535	979	1619	1939	2075	1786	2049	1258	3900	1724	1483	2871	3069	1652
638	1.069	157.01802	w/o MS2: Aconitic acid (not validated, isomer of 271)	[M+H]+	0.19	Normalized unit: Intensity; Annotation method: VS17_POS_predict_3	-1	-1	-1	6.87	06_FDDAp	157.01309:338 157.04486:141 157.07448:41 157.08592:23 157.09517:44 157.10965:88 157.12135:17 157.96355:49 157.99910:18 158.04872:85 158.07207:47 158.08878:154 158.09743:159 158.11436:52 158.15402:17 158.26472:20 158.28215:18 158.96248:30 159.02873:25 159.05632:131 159.07521:1098 159.08653:248 159.11966:107	null	1375	2130	1921	1554	2103	2721	2655	1780	3054	4551	2427	3895	1854	1345	2654	1621	1920	2066	1037	1618	2255	2266	2039	2728
639	3.252	157.1049	w/o MS2: L-Arginine	[M+H]+	0.15	Normalized unit: Intensity; Annotation method: VS17_POS_predict_3	-1	-1	-1	6.48	16_FDDAp	157.10544:477 157.11981:16 157.37633:42 158.05515:23 158.06560:88 158.07921:66 158.08917:54 158.11446:59 158.16216:23 158.94583:91 158.96228:765 158.97809:27 159.00432:33 159.03186:18 159.06470:19 159.08018:16 159.10344:17	null	229	510	340	291	883	481	535	437	446	384	382	504	893	1101	1881	1364	281	415	515	308	92	228	87	835
640	0.906	157.10617	w/o MS2: L-Arginine	[M+H-H2O]+	0.85	Normalized unit: Intensity; Annotation method: VS17_POS_predict_3	-1	-1	-1	21.17	16_FDDAp	157.10846:1821 157.63550:19 157.84375:16 158.03900:55 158.05267:101 158.09370:5809 158.11577:128 158.13190:16 158.61725:20 158.63403:17 158.64951:21 158.70610:17 158.91254:23 158.96153:16 159.08337:470 159.09354:212 159.10384:346 159.13310:20	null	6701	5948	6287	5275	9904	7917	9954	8052	1770	2501	2124	2401	6348	4929	5673	4752	6375	4167	6210	5389	3736	4363	4727	6594
641	2.693	158.08011	w/o MS2: 3-Methylcrotonylglycine	[M+H]+	0.07	Normalized unit: Intensity; Annotation method: VS17_POS_predict_3	-1	-1	-1	6.32	12_FDDAp	158.08011:407 158.08733:404 158.14365:22 158.93935:62 158.96191:702 158.97437:99 159.01924:26 159.02780:73 159.96658:81 160.03497:94 160.08745:18	null	1592	1487	564	1076	2191	2617	1294	2101	3371	4154	1881	2864	1361	2119	2390	2233	1241	1462	1047	1505	1708	1316	2749	1678
642	2.544	158.08705	w/o MS2: N-Acetyl-L-proline	[M+H]+	0.89	sir; Normalized unit: Intensity; Annotation method: VS17_POS_predict_3; Tag: Confirmed	0.68	0.55	0.88	25.33	05_FDDAp	158.08102:1782 158.92592:23 158.94246:23 158.96135:682 159.00459:24 159.07076:110 159.08302:131 159.09749:32 159.95033:57 159.96346:42 160.02119:25 160.04285:81 160.09163:37	70.06530:367 70.20040:16 112.06954:80 112.07566:23 113.07659:45 116.06760:21 117.93392:17 120.07465:23 132.04544:19 158.08098:120	9622	10954	9598	10294	10728	11393	12450	9674	16524	16398	17050	18329	10191	10842	12448	10363	7813	8314	7793	8864	9614	10394	10392	9425
643	0.907	158.09166	DL-Arginine	[M+H-NH3]+	0.89	GNPS suggests proline; Normalized unit: Intensity; Annotation method: VS17_POS_predict_3; Tag: Confirmed	0.76	0.74	0.91	38.29	07_FDDAp	158.09230:9951 158.11157:327 158.14114:16 158.39081:17 159.05592:44 159.06696:18 159.09036:358 159.10031:346 159.68436:26 160.00182:74 160.01489:17 160.09293:30	70.06588:71 112.08023:25 112.09392:38 113.06609:40 114.06322:19 116.07126:20 157.11166:18 158.08661:56 158.09641:227 158.11551:20 159.07671:30	18043	21969	19505	18492	31101	21693	30284	28985	5151	7127	6478	5847	20028	19633	18290	17260	18457	16648	19180	15197	19222	16178	18746	19981
644	7.345	158.16176	w/o MS2: Bis(2,2,6,6-tetramethyl-4-piperidyl) sebacate	[M+H]+	0.11	Normalized unit: Intensity; Annotation method: VS17_POS_predict_3	-1	-1	-1	5.41	15_FDDAp	158.15346:237 158.16669:73 158.94009:53 158.96126:1153 158.99673:16 159.00452:20 159.02527:17 159.06250:77 159.12064:27 159.95908:84 159.97110:151 160.02582:30 160.03963:33 160.04750:33 160.06421:25 160.08220:41 160.15492:16	null	444	249	107	123	410	348	461	587	321	295	541	269	222	424	417	277	291	378	340	187	246	320	374	416
645	4.052	158.96143	w/o MS2: Cadusafos	[M+H]+	0.04	Normalized unit: Intensity; Annotation method: VS17_POS_predict_3; Tag: Overannotation	0.04	0.06	0.4	6.81	04_FDDAp	158.96143:1609 158.97043:361 159.00011:18 159.02592:39 159.07193:28 159.08070:60 159.93092:25 159.96785:102 159.97739:55 160.02953:17 160.04266:95 160.05110:36 160.07523:201 160.89758:16 160.95869:24 160.97200:41 161.06485:153	72.93702:19 96.96523:16 115.04531:31 116.97972:56 117.93513:57 159.08080:24	3487	6136	7257	7869	3285	6802	10335	14941	7110	5385	15498	3743	3868	4968	8873	5950	8808	4707	9547	10586	7006	5134	4712	5855
646	0.692	158.96202	w/o MS2: Cadusafos	[M+H]+	0.48	Normalized unit: Intensity; Annotation method: VS17_POS_predict_3; Tag: Overannotation	0.29	0.3	0.81	13.1	15_FDDAp	158.95619:824 158.96371:1601 159.06932:19 159.14990:49 159.94197:28 159.96281:100 159.97186:129 159.97917:93 159.99442:16 160.96623:188 160.98090:30 161.05638:20 161.06285:31	96.96093:27 114.96828:21 116.98312:26 117.92866:50 117.93589:18	11642	7118	11257	12769	9344	8122	11012	11609	11612	9900	5972	11796	12260	14049	5859	9857	7460	10480	8507	8088	10988	7732	7315	10423
647	2.947	158.96265	w/o MS2: Cadusafos	[M+H]+	0.15	Normalized unit: Intensity; Annotation method: VS17_POS_predict_3; Tag: Overannotation	0.31	0.61	0.4	6.46	07_FDDAp	158.96324:1349 158.97977:32 159.00014:25 159.05348:68 159.07741:30 159.08452:60 159.93721:46 159.94392:52 159.95256:61 159.96809:271 160.03223:18 160.04596:17 160.07164:71 160.08058:165 160.10286:16 160.80246:17 160.95500:18 160.96623:21 161.00455:23 161.02660:27 161.05960:23	96.96021:74 96.96629:34 97.95811:16 118.93790:18 160.97394:16	10509	10985	7802	12873	14046	8508	9444	11642	8003	11011	13989	4885	7737	9557	9604	10280	10429	10626	7458	12317	14969	9608	12255	12185
648	5.498	158.96298	w/o MS2: Cadusafos	[M+H]+	0.04	Normalized unit: Intensity; Annotation method: VS17_POS_predict_3; Tag: Overannotation	0.11	0.21	0.4	8.04	QC4_FDDAp	158.96121:1178 158.97255:303 159.01488:23 159.03412:25 159.04462:54 159.08482:16 159.94507:35 159.96538:201 159.97346:97 160.04366:1870 160.07533:228 160.98666:132 161.04280:29 161.06450:77	96.96295:18 102.92472:16 117.04896:22 117.93520:19	6464	9157	5302	5161	9714	6307	11160	8116	13559	7683	7730	6914	5840	10431	8697	7437	5524	4282	5969	6580	6030	6701	7000	7837
649	2.253	158.96442	w/o MS2: Cadusafos	[M+H]+	0.04	Normalized unit: Intensity; Annotation method: VS17_POS_predict_3; Tag: Overannotation	0.19	0.35	0.4	3.84	02_FDDAp	158.96442:1860 158.99402:17 159.00690:38 159.07922:139 159.11256:16 159.15939:23 159.94463:23 159.96516:32 159.97322:17 160.04321:44 160.10400:49 160.11371:100 160.12103:64 160.13373:62 160.98669:29 161.02849:17 161.06206:19	96.96348:63 113.06844:22 117.92923:17 117.93504:53	8238	11098	5133	4848	4879	17365	6336	6314	6433	6122	9286	8377	6771	4718	4229	10390	5638	3087	9107	9457	10966	4208	9223	7194
650	2.969	159.05646	w/o MS2: 1-Pyrrolidinecarboxylic acid, 2-cyano-4-fluoro-, 1,1-dimethylethyl ester, (2S,4S)-	[M+H]+	0.04	Normalized unit: Intensity; Annotation method: VS17_POS_predict_3	-1	-1	-1	5.88	11_FDDAp	159.05637:184 159.10008:52 159.94461:18 159.96567:173 160.02287:58 160.03946:190 160.04614:418 160.05861:42 160.07767:228 160.08739:137 160.10202:45 160.66681:20 160.95105:17 160.96066:42 160.98608:22 161.03807:35 161.04951:64 161.06847:21 161.08525:24	null	787	699	782	541	435	314	423	499	571	808	1084	691	740	935	1150	514	629	941	533	645	643	807	512	536
651	4.983	159.06389	w/o MS2: Triacetin	[M+H]+	0.04	Normalized unit: Intensity; Annotation method: VS17_POS_predict_3	-1	-1	-1	8.67	10_FDDAp	159.06389:570 159.08221:60 159.12077:48 159.51877:17 159.93901:24 159.94528:24 159.95636:103 159.96686:129 159.97572:78 160.01801:16 160.04340:81 160.06412:33 160.08011:17 160.95724:65 160.96683:16 161.05190:89 161.06335:39 161.08150:44 161.09583:46	null	517	522	397	381	183	877	1273	588	437	1306	328	181	286	127	477	127	258	174	519	167	417	253	377	465
652	0.954	159.07687	L-Citrulline	[M+H-NH3]+	0.89	Normalized unit: Intensity; Annotation method: VS17_POS_actual_2; Tag: Confirmed	0.93	0.94	0.96	183.31	07_FDDAp	159.07660:26662 159.10486:20 159.12561:27 159.26765:17 159.37885:16 159.54129:17 159.98843:24 160.05000:40 160.06311:124 160.07953:1543 160.09628:100 160.12366:52 160.21414:22 160.46849:26 161.05942:148 161.07745:232 161.08763:66 161.10420:55	70.05511:34 70.06474:211 70.07113:27 84.04526:21 86.06612:30 96.04162:24 113.06949:256 113.07551:257 114.05170:145 114.06248:44 114.07405:36 115.08994:142 116.06918:16 141.06683:17 142.05344:21 159.07571:243 159.09123:55 160.07448:17	79726	95383	79595	88012	104742	93210	91575	97586	29641	27883	30405	28202	59918	59375	56972	56146	87933	70278	83876	86732	68687	66957	70146	78249
653	3.004	159.08987	w/o MS2: N-[3-(1H-Benzimidazol-2-yl)propyl]-N-methylamine	[2M+H]+	0.44	Normalized unit: Intensity; Annotation method: VS17_POS_predict_3	-1	-1	-1	8.51	10_FDDAp	159.08289:106 159.09448:235 159.96748:20 159.97638:25 159.99854:24 160.02060:42 160.03189:25 160.04381:93 160.05408:246 160.06955:25 160.08012:223 160.09691:20 160.95131:27 161.02002:41 161.06032:16	null	1305	1758	724	1456	5108	5523	4917	3294	1782	1491	1044	1181	1810	2282	1793	1870	1055	930	1406	1128	1279	811	2194	1549
654	5.384	159.11568	w/o MS2: 5-(Hydroxymethyl)-3-(1-hydroxy-5-methylhexyl)oxolan-2-one	[M+H]+	0.15	Normalized unit: Intensity; Annotation method: VS17_POS_predict_3	-1	-1	-1	9.45	11_FDDAp	159.11610:86 159.12128:185 159.96558:53 160.01195:45 160.02007:32 160.03070:42 160.04282:464 160.06438:376 160.07906:3198 160.11748:24 161.03789:21 161.04752:82 161.05890:175 161.08163:517 161.12086:44	null	2150	1146	817	1086	556	1335	1266	1237	1105	1138	1124	988	907	789	991	1040	457	1322	476	1057	496	1136	409	1025
655	4.967	159.12439	w/o MS2: myrcene	[M+H]+	0.33	Normalized unit: Intensity; Annotation method: VS17_POS_predict_3	-1	-1	-1	6.9	QC1_FDDAp	159.11136:25 159.11987:55 159.12814:31 159.13982:32 159.95808:265 159.97078:172 159.98383:56 160.03578:26 160.04564:144 160.06088:105 160.07773:146 160.11220:64 160.95206:75 160.96375:78 160.97530:25 161.06113:24	null	1623	1263	980	596	531	959	751	537	326	139	127	203	226	348	542	386	494	592	565	752	504	572	544	522
656	1.59	159.12486	w/o MS2: myrcene	[M+H]+	0.37	Normalized unit: Intensity; Annotation method: VS17_POS_predict_3	-1	-1	-1	6.79	08_FDDAp	159.12315:314 159.94385:72 159.96074:73 159.97614:54 159.99167:23 160.06935:35 160.11926:27 160.29697:20 160.95224:40 160.96130:47 161.04097:21 161.09627:20 161.12868:24	null	603	230	510	454	809	933	957	1311	162	118	112	123	635	549	799	736	720	513	516	519	549	288	610	916
657	1.061	159.1344	w/o MS2: Piperidine, 1-[3-[4-(1-piperidinylmethyl)phenoxy]propyl]-	[M+2H]2+	0.07	Normalized unit: Intensity; Annotation method: VS17_POS_predict_3	-1	-1	-1	5.14	07_FDDAp	159.12752:251 159.15268:20 159.28050:16 159.55188:17 159.93729:20 160.02458:29 160.07527:86 160.08800:138 160.11510:18	null	382	642	296	39	352	269	884	422	286	3	65	122	936	173	187	1	316	42	159	132	111	176	270	298
658	0.698	159.96397	w/o MS2: 2-Chloro-4-methyl-N-(2-naphthyl)-1,3-thiazole-5-carboxamide	[M+H]+	0.04	Normalized unit: Intensity; Annotation method: VS17_POS_predict_3	-1	-1	-1	5.41	10_FDDAp	159.95488:138 159.96503:164 159.97382:78 161.13287:16 161.86893:20 162.07054:24	null	659	709	842	1090	599	1018	767	699	815	1538	1173	780	1320	594	1106	988	834	1001	527	397	764	1415	1447	1291
659	5.905	160.03938	w/o MS2: Ampicillin	[M+H-C10H10N2O2]+	0.15	Normalized unit: Intensity; Annotation method: VS17_POS_predict_3; Tag: Misannotation|Overannotation	0.55	0.54	0.85	13.9	07_FDDAp	160.03938:829 160.04884:504 160.07320:25 160.97093:62 161.03336:17 161.04532:148 161.99763:23 162.04062:112 162.06319:17 162.10297:37	96.94596:17 114.02238:32 114.03381:49 117.93943:71 133.97896:19 160.04039:66	3302	2123	3372	3379	4262	4388	4813	3895	4214	4777	4160	4488	2655	2873	3450	2265	2561	2581	2328	1263	2848	1918	2142	3174
660	2.483	160.0399	w/o MS2: 6-Methylnicotinic acid	[M+H-H2O]+	0.19	Normalized unit: Intensity; Annotation method: VS17_POS_predict_3; Tag: Misannotation	0.66	0.63	0.88	14.02	16_FDDAp	160.03935:2073 160.07553:19 160.59084:16 160.77634:34 161.03461:24 161.04893:20 161.05818:16 161.95531:44 162.04398:36 162.05988:70 162.07121:43	105.03672:24 114.96592:16 116.05244:32 132.04375:24 160.04083:95	1346	1738	1656	1413	1088	1091	1049	1564	1242	2259	1112	2051	5912	6769	8682	9282	1461	1487	1273	1308	1865	1850	2441	2555
661	5.236	160.04268	Ampicillin	[M+H-C10H10N2O2]+	0.89	Normalized unit: Intensity; Annotation method: VS17_POS_predict_3; Tag: Misannotation|Overannotation	0.86	0.79	0.86	325.41	QC2_FDDAp	160.04324:18113 160.07487:129 160.20680:16 160.31174:24 160.93788:26 160.97166:98 160.98906:34 161.02184:93 161.04199:705 161.05298:1123 161.07323:19 161.09152:20 161.10428:143 161.78023:17 161.97276:16 162.03755:813 162.05609:88 162.07936:20	70.05932:16 70.07301:16 87.02577:17 87.04495:16 97.94374:18 114.02156:61 114.03496:368 115.05122:21 116.03458:24 117.92223:25 160.04216:938 161.04135:23 162.03874:46	263417	275183	251512	264541	261031	264841	274449	263211	255932	227177	262771	247559	179428	184242	210821	193091	236826	249080	224757	232109	209563	194304	215007	221969
662	6.069	160.04305	Ampicillin	[M+H-C10H10N2O2]+	0.89	Normalized unit: Intensity; Annotation method: VS17_POS_predict_3; Tag: Misannotation|Overannotation	0.67	0.62	0.85	67.55	12_FDDAp	160.04420:8812 160.07283:77 160.08144:77 160.12202:29 160.93701:20 160.96864:54 161.02350:61 161.04478:510 161.05437:193 161.06689:105 161.12930:63 161.94582:17 161.96959:16 162.04152:422 162.05263:71 162.07167:18	87.03820:26 114.01112:32 114.03044:56 114.03869:120 114.04492:166 115.96081:53 116.02517:18 117.92732:18 131.05823:22 160.03589:128 160.04996:131 161.05405:32 162.03442:17	25085	28260	27689	24462	33052	32116	41004	30559	34725	31959	33193	34833	13794	15707	18557	17147	20744	18703	18497	17386	22427	19400	24587	24903
663	5.544	160.04305	Ampicillin	[M+H-C9H14N2O]+	0.07	Normalized unit: Intensity; Annotation method: VS17_POS_predict_3; Tag: Misannotation|Overannotation	0.91	0.88	0.82	15.29	11_FDDAp	160.04272:2445 160.07211:84 161.03172:46 161.03909:61 161.04845:80 161.07440:67 161.10173:20 161.11446:16 162.03633:146 162.04861:69 162.09055:21	114.04229:63 160.04095:16	6987	9636	16139	4918	18817	9591	13041	19855	17300	20956	9033	19539	4336	5180	4474	2839	10695	4396	11625	2110	10459	4192	5769	3557
664	2.272	160.04309	w/o MS2: (+)-6-Aminopenicillanic acid	[M+H]+	0.04	Normalized unit: Intensity; Annotation method: VS17_POS_predict_3	-1	-1	-1	6.31	14_FDDAp	160.03383:161 160.04309:234 160.08183:40 160.10422:20 160.12059:232 160.96477:89 161.04463:67 161.06042:18 161.07211:23 161.09877:226 161.12137:30 162.01923:19 162.02985:16 162.04303:87 162.05566:255 162.06999:131 162.08128:17 162.10019:23	null	43	147	221	11	76	256	109	160	188	114	180	52	852	2556	790	1766	276	113	392	205	608	487	362	322
665	4.679	160.04344	w/o MS2: Anthranilic acid	[M+H]+	0.11	Normalized unit: Intensity; Annotation method: VS17_POS_actual_2; Tag: Misannotation	null	null	null	25.45	10_FDDAp	160.04344:1449 160.05023:653 160.07286:192 160.08217:119 160.09448:20 160.10609:18 160.81108:17 160.95782:64 161.03595:80 161.05119:177 161.06662:49 161.08432:18 161.13469:34 161.68925:48 161.93393:31 162.03661:34 162.04794:48 162.06569:48 162.09035:60 162.10844:55	103.05108:16 114.03929:16 116.05634:47 120.01775:17 130.06256:16	12441	14703	12406	10964	17902	16757	20727	16978	13129	13406	14297	11480	12850	12813	16061	15556	11921	11496	11220	12488	12036	11422	12474	12686
666	4.526	160.04428	Ampicillin	[M+H-C10H10N2O2]+	0.56	Normalized unit: Intensity; Annotation method: VS17_POS_predict_3; Tag: Misannotation|Overannotation	0.71	0.69	0.87	17.12	03_FDDAp	160.04007:1027 160.04837:988 160.06952:77 160.08003:69 160.96103:29 161.05055:205 161.06459:57 161.08905:27 161.13254:16 162.01933:17 162.04277:160 162.05945:20 162.08023:38 162.08931:76	88.03389:17 99.03447:18 114.03487:31 116.04034:17 160.04076:17 160.05263:82	8470	15852	7028	7826	15355	18108	18540	16527	11763	14777	11871	11520	7677	10692	15237	12672	14213	13408	8020	9013	10339	9913	6515	11738
667	3.341	160.04561	w/o MS2: p-Aminobenzoic acid	[M+Na]+	0.15	Normalized unit: Intensity; Annotation method: VS17_POS_actual_2; Tag: Misannotation	null	null	null	13.62	09_FDDAp	160.03824:475 160.04736:509 160.05647:325 161.04454:33 161.05907:66 161.07285:75 161.20905:25 161.21552:23 161.95956:42 161.96841:20 161.98112:18 162.02264:42 162.03764:78 162.05128:54 162.07922:19 162.09697:33 162.12289:48	77.02676:24 81.07133:27 114.03715:17 132.05119:20 160.04570:57 161.04356:18 161.07294:42	3966	4819	3384	4645	4400	7211	9271	7843	3725	4266	3865	3769	4416	4155	4307	4544	4844	3685	3649	3749	4221	4090	3777	4434
668	2.961	160.04744	w/o MS2: p-Aminobenzoic acid	[M+H]+	0.19	Normalized unit: Intensity; Annotation method: VS17_POS_actual_2	-1	-1	-1	5.51	QC2_FDDAp	160.03230:51 160.04605:350 160.07474:128 160.08400:61 160.13060:26 160.97841:24 161.00281:19 161.02681:39 161.05296:21 161.07497:18 161.08498:65 161.17708:16 161.50967:16 162.03639:214 162.04518:96 162.05925:59 162.12280:52	null	779	975	1271	701	308	937	571	460	2146	1566	2119	2358	1961	1897	2079	3273	2029	1890	1144	1584	1698	2160	1400	1755
669	2.96	160.07462	w/o MS2: 6-Methylsulfinylhexanenitrile	[M+H]+	0.15	Normalized unit: Intensity; Annotation method: VS17_POS_predict_3	-1	-1	-1	6.62	20_FDDAp	160.07878:648 160.08969:157 160.94844:16 161.04367:18 161.07135:114 161.08478:49 161.35742:24 161.54407:18 161.97511:20 162.03499:236 162.04434:187 162.05618:16 162.07611:92 162.12581:29	null	1687	1702	2093	1910	2032	2187	2792	3203	1672	1204	1547	2032	875	842	1267	897	1695	1842	1714	2025	1402	1845	1514	1563
670	3.633	160.07562	w/o MS2: Quinidine	[M+H]+	0.89	Normalized unit: Intensity; Annotation method: VS17_POS_actual_2; Tag: Misannotation	0.53	0.55	0.85	169.73	03_FDDAp	160.07660:19269 160.09872:80 160.11345:98 160.13539:1062 160.15236:58 160.42159:16 160.97093:21 160.98961:22 161.04948:76 161.07808:2060 161.09120:361 161.12717:25 161.13556:20 161.29892:16 161.41077:17 162.03973:24 162.05331:18 162.07626:52 162.08360:77	77.02689:18 77.03625:44 103.05844:54 104.04887:18 114.11903:50 114.12746:24 117.03742:18 117.05482:56 117.93053:17 130.05139:24 130.06793:400 131.06990:17 132.08308:59 132.08876:17 133.08072:46 145.04376:17 160.07591:780 160.08853:139 161.06239:22 161.07297:42 161.22261:25 163.06531:24	58292	51888	48900	45128	71885	88475	80013	83517	46317	61886	49620	53803	40358	44302	56196	54421	46983	53096	52168	48525	43467	47131	60530	66014
671	3.395	160.07568	2-Methylamino-1-(3,4-methylenedioxyphenyl)propan-1-one	[M+H-CH4O2]+	0.7	sir; Normalized unit: Intensity; Annotation method: VS17_POS_predict_3; Tag: Confirmed	0.64	0.62	0.87	98.13	20_FDDAp	160.07671:16363 160.11159:125 160.13109:34 160.54915:22 160.66557:60 161.04567:40 161.05521:92 161.06631:411 161.07787:1493 161.45280:16 161.53732:69 161.84816:16 162.03113:69 162.05246:52 162.05925:55 162.07402:118 162.09377:195 162.12529:70	77.03771:60 78.04225:25 102.04449:30 103.05206:45 118.06504:24 128.04457:18 130.06375:173 132.03505:17 132.07204:32 132.08205:56 160.07414:462 160.08440:140 160.09430:53 161.06645:46 162.09361:26	34424	35832	23044	29924	10585	10080	10586	8480	3408	4249	3158	4204	64064	70117	68547	67948	44828	52002	51787	50610	18917	24206	30221	33047
672	5.828	160.07605	w/o MS2: 1,2,3,4-Tetrahydro-6-quinolinecarboxylic acid	[M+H]+	0.07	Normalized unit: Intensity; Annotation method: VS17_POS_predict_3; Tag: Misannotation	0.23	0.31	0.81	10.15	01_FDDAp	160.07188:354 160.08226:459 160.09721:61 160.13243:41 160.94814:16 160.96872:19 161.04633:45 161.06615:36 161.07764:16 161.09863:24 161.54810:19 162.04022:19 162.06340:19	96.95981:65 114.03052:17 114.04345:21 160.06398:36	1503	2302	590	2470	1241	978	1228	1584	2012	1622	846	1832	986	1045	1755	1029	1399	1420	2012	1522	1920	1876	1273	1078
673	4.129	160.07669	Indoleacetaldehyde	[M+H]+	1	Normalized unit: Intensity; Annotation method: VS17_POS_predict_3; Tag: Confirmed	0.69	0.66	0.92	143.98	11_FDDAp	160.07632:19678 160.28972:16 161.01321:17 161.03333:51 161.04858:58 161.07677:2548 161.08804:748 162.02002:30 162.02982:61 162.03882:165 162.05429:148 162.07445:96 162.08784:181	102.05258:46 117.04455:91 117.05723:347 117.06818:128 117.07643:53 118.05801:22 128.02180:23 128.03781:23 128.04378:38 128.05688:85 129.04854:67 129.06010:115 132.07019:17 144.04578:68 145.05107:459 147.05423:17 147.13640:16 160.07350:306 160.08281:175 161.03383:23 161.08720:66	85578	90104	73191	88407	81974	135037	123709	108099	93880	74482	68368	91415	84163	96126	103589	93946	84358	73552	70220	78404	79724	81170	83851	76103
674	3.816	160.07779	Indoleacetaldehyde	[M+H]+	0.33	Normalized unit: Intensity; Annotation method: VS17_POS_predict_3; Tag: Misannotation|Overannotation	0.84	0.82	0.87	27.58	18_FDDAp	160.07614:2921 160.09598:38 160.13437:22 161.03993:22 161.07387:330 161.08383:104 161.09464:37 161.35458:20 161.50659:24 162.02982:16 162.08778:72 162.17674:25	108.65255:16 117.05234:17 117.05742:24 117.06572:41 118.05138:18 145.05075:26 160.08223:55	11222	13521	13464	11380	7448	9616	8964	7222	3006	3123	4581	3901	13364	12290	13709	11250	10815	11460	11717	12702	8499	6790	11397	10558
675	2.076	160.08467	w/o MS2: Asp-Gly-Lys	[M+2H]2+	0.04	Normalized unit: Intensity; Annotation method: VS17_POS_predict_3	-1	-1	-1	5.11	06_FDDAp	160.07481:205 160.08467:310 160.58624:30 160.94481:21 161.04414:19 161.06750:30 161.08493:38	null	734	823	781	653	1640	1721	1998	1338	873	912	767	1032	838	538	709	1117	1174	369	774	894	775	359	722	987
676	1.036	160.10461	w/o MS2: Betonicine	[M+H]+	0.19	Normalized unit: Intensity; Annotation method: VS17_POS_actual_2	-1	-1	-1	7.74	10_FDDAp	160.09067:345 160.09886:503 160.11618:17 160.12675:24 160.96689:16 161.03410:20 161.04155:34 161.05177:98 161.06033:19 161.07860:41 161.09573:177 161.10622:34 161.13293:40 161.81145:21 162.01884:77 162.02766:24 162.06432:306 162.07663:1042 162.08980:398 162.10268:44 162.11308:89 162.12564:34 162.13722:16	null	1115	1824	1430	812	1537	1845	1363	1308	2742	2788	1835	2284	989	2096	1523	1421	1129	1282	1141	1401	792	1814	950	1754
677	2.175	160.11075	w/o MS2: tert-Butyl 3-(aminomethyl)piperazine-1-carboxylate	[M+H]+	0.26	Normalized unit: Intensity; Annotation method: VS17_POS_predict_3	-1	-1	-1	17.16	10_FDDAp	160.10817:448 160.12665:28 161.05910:24 161.39436:42 162.03296:23	null	550	387	332	215	845	1080	1411	804	448	790	528	597	433	398	235	295	400	190	208	351	473	512	412	438
678	2.271	160.11507	w/o MS2: 2-(3-Pyridyl)quinuclidine	[M+H-H2O]+	0.74	Normalized unit: Intensity; Annotation method: VS17_POS_predict_3	-1	-1	-1	13.5	20_FDDAp	160.11188:227 160.16106:21 161.01413:30 161.07014:23 161.08604:31 161.09561:172 161.10393:279 161.96251:16 162.05130:122 162.06393:17 162.09193:37 162.10303:62	null	911	959	618	927	1110	1349	1646	1007	602	650	877	810	409	688	594	490	534	685	601	599	642	623	786	740
679	3.656	160.13492	w/o MS2: 2-Acetamidooctanoic acid	[M+H]+	0.89	Normalized unit: Intensity; Annotation method: VS17_POS_predict_3; Tag: Misannotation	0.42	0.37	0.88	189.49	05_FDDAp	160.12799:1938 160.13564:4870 160.67451:16 160.69754:17 160.81946:17 160.93396:17 160.99634:16 161.05328:31 161.06129:74 161.07336:386 161.08226:469 161.09419:92 161.13446:394 161.15399:50 161.35722:17 161.41177:16 162.02072:37 162.03894:17 162.05449:79 162.06544:68 162.08417:199 162.12349:46 162.13287:78	96.95043:18 96.96107:16 97.10634:25 105.02853:21 114.12635:106 115.98010:19 117.06126:22 150.98288:35 160.04001:35 160.06192:20 160.13271:17 160.14064:30	12498	14786	9598	12607	24534	22368	20166	20379	5356	7174	8954	4246	17172	17537	18544	20409	9927	12937	13821	14180	10092	8882	14557	14100
680	3.775	160.13542	w/o MS2: Leucine ethyl ester	[M+H]+	0.19	Normalized unit: Intensity; Annotation method: VS17_POS_predict_3	-1	-1	-1	18.38	05_FDDAp	160.13277:260 160.14830:76 160.16293:25 160.96248:17 161.02737:49 161.04430:38 161.06563:18 161.07286:24 161.13419:48 162.05302:44 162.06432:21 162.10146:35	null	591	568	625	664	887	1315	930	1270	642	862	1074	880	1018	987	1094	813	538	594	937	747	893	754	518	1108
681	1.482	160.99529	w/o MS2: 6-Amino-1,3,5-triazine-2,4-dithiol	[M+H]+	0.04	Normalized unit: Intensity; Annotation method: VS17_POS_predict_3	-1	-1	-1	5.91	12_FDDAp	160.98555:92 160.99529:325 161.05673:41 161.93047:20 161.96260:231 162.02126:99 162.06873:41 162.08389:16 162.96434:59 163.02728:44 163.04449:22 163.09120:33	null	474	131	241	512	135	184	244	172	308	213	251	665	110	274	392	331	514	270	417	262	510	282	651	343
682	3.202	161.0602	4-Methoxycinnamic acid	[M+H-H2O]+	0.89	Normalized unit: Intensity; Annotation method: VS17_POS_predict_3; Tag: Confirmed	0.74	0.76	0.9	126.66	QC3_FDDAp	161.06058:12932 161.10938:27 161.12218:17 161.14034:16 161.78781:22 161.92268:45 162.01202:36 162.04051:423 162.06036:1010 162.06812:941 162.12709:18 162.33562:18 162.59122:18 162.67992:18 163.03996:96 163.05769:86 163.07323:222 163.09935:25	79.05691:22 90.04438:36 103.05492:80 105.04878:16 105.05753:62 105.06731:77 105.07246:150 106.52672:43 108.04898:20 115.04662:25 118.04482:53 131.05554:33 132.05385:20 133.06178:430 133.07188:112 134.07616:88 143.04021:16 143.04970:19 161.05464:93 161.06247:140 161.07204:36	49044	45887	45400	42259	32204	34114	45914	25589	69267	64157	65166	71428	15321	18380	18163	21449	30276	27911	28893	22106	38334	39153	34703	27570
683	2.595	161.06367	w/o MS2: 5-(3-Methoxyphenyl)cyclohexane-1,3-dione	[M+H]+	0.89	Normalized unit: Intensity; Annotation method: VS17_POS_predict_3; Tag: Misannotation	0.57	0.62	0.82	105.33	11_FDDAp	161.06241:9278 161.12393:49 161.69223:89 161.72705:46 161.85559:28 161.94263:24 162.04198:169 162.05507:375 162.06783:905 162.64191:18 162.96892:20 163.05846:426 163.06544:201 163.07603:23 163.09587:30	67.04887:23 67.05686:123 69.07816:26 87.01035:16 96.40293:17 102.05368:24 115.04433:35 117.91087:16 117.97911:161 161.04184:16 161.06223:866 162.03998:23 162.05173:40 162.06129:82 162.07175:22 163.96834:19 163.97641:20 163.98596:59 163.99355:40	16555	18994	16810	15828	26831	39417	40070	37769	28873	28932	23484	29024	25385	25643	32245	29706	16483	13146	18217	16583	20633	19337	28389	22963
684	5.589	161.09076	w/o MS2: Ala-Ala	[M+H]+	0.04	Normalized unit: Intensity; Annotation method: VS17_POS_predict_3	-1	-1	-1	10.46	12_FDDAp	161.08987:260 161.09883:220 162.05266:40 162.07936:47 163.10725:107 163.11835:176	null	624	567	763	743	1150	775	1436	1150	1714	1634	2057	1943	1137	1483	1694	1099	560	985	347	878	1140	1141	1338	1024
685	1.025	161.09386	w/o MS2: D-Ala-D-ala	[M+H]+	0.63	Normalized unit: Intensity; Annotation method: VS17_POS_predict_3	-1	-1	-1	3.75	20_FDDAp	161.09265:326 162.07533:324 162.60127:17 163.04228:17 163.05695:378 163.06807:541 163.09703:20 163.10674:98 163.15529:56 163.19995:27	null	1108	1523	963	926	1679	1118	1196	1038	1405	1145	1347	1406	1216	1321	844	771	612	926	893	1020	1429	950	1486	1342
686	2.27	161.09958	w/o MS2: 1-(4-Pyridinyl)-4-piperidinamine	[M+NH4]+	0.56	Normalized unit: Intensity; Annotation method: VS17_POS_predict_3	-1	-1	-1	6.84	08_FDDAp	161.10004:700 161.11967:17 162.02907:36 162.04298:22 162.05876:38 162.07730:23 162.08743:16 162.09987:50 162.11330:16 162.13303:37 162.49873:51 163.08966:41 163.10268:58 163.12773:29	null	1148	1359	897	727	1808	1970	1408	1306	741	875	1033	883	681	624	1056	543	796	603	578	1118	877	754	1223	938
687	1.49	161.96724	w/o MS2: 3-Bromo-1-methyl-1H-1,2,4-triazole	[M+H]+	0.7	Normalized unit: Intensity; Annotation method: VS17_POS_predict_3	-1	-1	-1	6.59	02_FDDAp	161.96204:199 162.05270:33 162.07283:61 162.08054:99 162.96648:30 163.07520:23 163.09590:21 163.95488:16	null	906	1335	1559	387	541	654	292	488	1487	970	1122	1190	1676	1714	1763	1802	992	1289	1147	953	785	1731	1535	996
688	1.612	162.02319	w/o MS2: L-Glutathione, reduced	[M+H]+	0.15	Normalized unit: Intensity; Annotation method: VS17_POS_actual_2; Tag: Misannotation	null	null	null	16.64	12_FDDAp	162.02277:835 162.03548:167 162.07361:33 162.11134:54 162.96559:42 163.02373:65 163.03355:26 164.01953:58 164.03326:16 164.07782:19 164.10916:19	109.03374:27 129.01805:17 143.09512:25 153.98769:28	530	401	563	310	858	840	1708	1379	7669	3371	8316	7310	1288	1381	440	1505	734	1535	1426	1229	1647	1297	2351	1140
689	3.215	162.03601	w/o MS2: 2-(Difluoromethoxy)pyridin-4-ol	[M+H]+	0.04	Normalized unit: Intensity; Annotation method: VS17_POS_predict_3	-1	-1	-1	5.8	18_FDDAp	162.03601:838 162.05064:333 162.06421:545 162.07666:77 162.20370:18 163.04999:17 163.06169:50 163.06697:88 163.09280:168 163.91827:19 163.94714:23 164.01553:33 164.02843:20 164.03851:68 164.06540:20 164.08035:54 164.10062:33	null	2195	1533	1668	1764	1161	2430	2842	1830	3111	1568	2286	2555	534	419	622	632	1271	1698	1355	1254	1617	1401	1399	1430
690	6.068	162.03958	w/o MS2: Ethyl-4-fluoroindole-2-carboxylate	[M+H]+	0.67	Normalized unit: Intensity; Annotation method: VS17_POS_predict_3	-1	-1	-1	6.1	19_FDDAp	162.02742:176 162.04422:59 162.05426:43 163.09717:20 163.11168:25 163.92648:16 164.05656:55 164.12383:22	null	909	399	952	954	1610	1782	1900	1236	1210	1540	1950	1695	438	661	524	478	922	809	467	798	1105	1040	1323	1057
691	2.998	162.03961	w/o MS2: 1-Methyl-1H-pyrazole-4-sulfonamide	[M+H-H2O]+	0.85	Normalized unit: Intensity; Annotation method: VS17_POS_predict_3; Tag: Misannotation	0.57	0.65	0.82	56.41	17_FDDAp	162.03961:2429 162.04744:787 162.06343:32 162.09444:19 162.13380:23 162.58220:16 163.01553:24 163.02589:126 163.04350:111 163.05333:32 163.08368:34 163.09607:111 163.12311:45 163.96515:19 163.97699:57 164.03830:273 164.04765:118 164.06003:169	80.98223:19 82.06289:41 161.06392:18 162.00867:17 162.02432:16 162.03450:49 162.04741:77	6907	10153	8622	8291	11362	11800	13718	10781	8681	8454	6553	7149	8277	9966	10127	9253	8783	8445	10336	9992	7437	7852	11497	10467
692	5.253	162.04445	w/o MS2: 3-Pyridinecarboxamide, N-(6-chloro-9H-pyrido[3,4-b]indol-8-yl)-	[M+2H]2+	0.3	Normalized unit: Intensity; Annotation method: VS17_POS_predict_3	-1	-1	-1	36.07	01_FDDAp	162.03860:1834 162.06523:43 162.07401:17 162.09235:25 162.32407:22 162.78392:18 163.03160:45 163.04431:131 163.05383:60 163.07425:99	null	12460	15314	4774	12503	14245	13735	13354	13187	15168	11630	14435	5100	8475	10850	8971	10554	14159	10974	12797	12961	10355	5711	12386	12004
693	3.888	162.05528	Indole-5-carboxylic acid	[M+H]+	0.22	Normalized unit: Intensity; Annotation method: VS17_POS_predict_3; Tag: Confirmed	0.79	0.78	0.9	63.57	QC3_FDDAp	162.05716:2320 162.09506:36 163.04721:39 163.06590:264 163.09218:20 163.95477:18 164.05444:112 164.07346:16	91.05577:22 96.09321:45 118.06268:151 144.05704:38 162.06194:22	4790	4443	6054	4592	5174	6221	4977	4843	4406	3720	3114	4242	12926	13689	14089	17194	7642	6188	5971	5258	7716	6937	8327	6875
694	4.8	162.05647	w/o MS2: [4-(8-Chloro-2-methyl-11H-imidazo[1,2-c][2,3]benzodiazepin-6-yl)phenyl]amine	[M+2H]2+	0.04	Normalized unit: Intensity; Annotation method: VS17_POS_predict_3	-1	-1	-1	11.59	14_FDDAp	162.05647:448 162.09845:37 162.10794:29 162.11868:59 162.95399:26 163.05244:34 163.07970:91 163.10480:16 163.11359:22	null	1036	994	425	960	1009	1702	1622	1357	1368	1027	1290	1245	2612	2282	2969	2331	1036	1130	707	1218	1387	1475	1548	1056
695	2.223	162.0571	4-Aminotetrahydro-2H-thiopyran-4-carboxylic acid	[M+H]+	0.89	Normalized unit: Intensity; Annotation method: VS17_POS_predict_3; Tag: Misannotation	0.84	0.91	0.82	21.99	19_FDDAp	162.05859:1076 162.90620:37 162.99240:19 163.02121:17 163.04189:35 163.05847:87 163.06889:32 163.07935:21 163.09450:31 163.53897:57 163.93668:25 164.05479:20 164.10379:21	116.05743:46 162.06355:25	3404	3750	3166	3333	3343	4257	3964	4077	2802	2737	4042	2518	3828	3838	3466	3720	4126	3233	3492	3835	2743	2006	2813	3306
696	5.131	162.05763	w/o MS2: 2-(3-Oxo-2,3-dihydro-4H-1,4-benzoxazin-4-yl)acetamide	[M+H]+	0.11	Normalized unit: Intensity; Annotation method: VS17_POS_predict_3; Tag: Misannotation	0.59	0.57	0.86	27.05	13_FDDAp	162.05447:1372 162.07382:37 163.02737:45 163.05380:100 163.06586:56 163.07529:75 163.15302:88 163.96504:17 164.06462:85 164.07262:32 164.10329:21 164.11807:25	116.05016:39 134.04758:16 134.06285:24 162.06303:19	1257	1380	1076	1636	5418	1410	2049	2087	1783	1442	785	1107	6129	7089	7276	5935	3832	2140	2149	1435	2774	2195	2898	3409
697	2.844	162.05907	3-Aminocoumarin	[M+H]+	0.3	Normalized unit: Intensity; Annotation method: VS17_POS_predict_3; Tag: Confirmed	0.61	0.62	0.81	18.64	15_FDDAp	162.05643:1540 162.44804:20 163.04236:127 163.06097:174 163.07945:41 163.94394:33 163.98447:46	85.03191:38 106.05962:25 115.97019:19 134.05959:19 162.06619:78	1660	2017	2349	1226	1745	2637	2879	2382	2884	2981	2799	2314	4342	6487	6014	5462	2533	2344	1860	1750	2695	2931	2361	2420
698	1.44	162.07478	w/o MS2: 6-Nitro-1,2,3,4-tetrahydroquinoline	[M+H]+	0.07	Normalized unit: Intensity; Annotation method: VS17_POS_predict_3	-1	-1	-1	5.48	02_FDDAp	162.07991:275 162.09218:17 162.95219:30 162.98717:33 163.04260:77 163.06274:33 163.07205:47 163.29764:20 163.92067:23 163.95486:34 164.07117:25 164.08070:22	null	1100	1284	1098	1245	772	1286	1795	893	167	168	216	59	549	283	361	149	814	885	631	542	535	644	938	1099
699	1.041	162.07527	w/o MS2: 2-Aminoadipic acid	[M+H]+	0.89	Normalized unit: Intensity; Annotation method: VS17_POS_actual_2	-1	-1	-1	19.01	18_FDDAp	162.06668:172 162.07608:356 162.08478:246 162.11041:25 162.11868:78 162.95599:20 163.02266:22 163.06055:237 163.06932:182 163.93571:37 164.00835:18 164.05553:119 164.06670:114 164.11035:51 164.11505:27	null	3653	2978	3095	2716	4577	3698	4216	3099	6153	4689	5713	5945	4339	3650	3824	4538	3132	3717	3581	3227	2716	4344	4818	4404
700	4.074	162.08107	w/o MS2: Ethiolat	[M+H]+	0.19	Normalized unit: Intensity; Annotation method: VS17_POS_predict_3	-1	-1	-1	7.5	11_FDDAp	162.09787:548 162.11220:24 162.12283:26 162.41571:17 163.07115:88 163.08163:61 163.11652:49 164.05554:24 164.11511:16	null	1654	1740	1436	1335	2289	2331	2582	2111	1571	1131	1577	1109	1700	1545	1794	1179	1795	1607	1472	1417	1521	981	1320	1452
701	3.972	162.09932	Ethiolat	[M+H]+	0.78	Normalized unit: Intensity; Annotation method: VS17_POS_predict_3; Tag: Misannotation	0.65	0.66	0.87	69.06	17_FDDAp	162.09445:3375 162.12312:16 162.17545:16 162.94122:33 163.06595:122 163.08836:183 163.10429:208 163.49138:39 163.95755:18 163.98697:18 164.06595:35 164.09373:196 164.14415:27	95.08571:57 100.07633:25 162.09424:69 162.10432:17	10719	10576	10151	8986	8221	13318	16376	13265	5104	5175	5078	4778	5508	4716	5030	4780	10552	9380	10833	12136	7050	9040	7421	6359
702	4.998	162.12569	w/o MS2: 2-Amino-4-tert-amylphenol	[M+H]+	0.15	Normalized unit: Intensity; Annotation method: VS17_POS_predict_3	-1	-1	-1	7.4	15_FDDAp	162.12718:264 163.04527:64 163.06224:99 163.08131:87 163.10851:243 163.12149:79 163.74835:16 163.98677:36 164.05019:17 164.05827:51 164.07562:54 164.08748:24 164.10193:29 164.12099:27	null	86	358	390	361	112	299	253	453	320	167	119	333	291	243	592	207	225	165	113	143	222	252	410	246
703	6.133	162.13399	w/o MS2: 2-Phenylcyclopentan-1-amine	[M+H]+	0.04	Normalized unit: Intensity; Annotation method: VS17_POS_predict_3	-1	-1	-1	7.45	07_FDDAp	162.12497:35 162.13399:126 163.07065:30 163.11157:21 163.97275:39	null	77	72	92	54	149	91	308	110	33	79	23	110	50	95	6	121	32	79	68	125	11	94	58	53
704	4.301	162.14149	w/o MS2: Isoquinoline, 1,2,3,4-tetrahydro-4,4-dimethyl-	[M+H]+	0.44	Normalized unit: Intensity; Annotation method: VS17_POS_predict_3	-1	-1	-1	14.14	02_FDDAp	162.12100:64 162.13467:500 163.05757:61 163.07848:73 163.10458:18 163.11395:79 164.11409:27 164.13551:62	null	1287	1144	739	756	861	718	957	967	600	173	424	262	330	486	354	432	807	874	705	798	686	626	712	765
705	4.445	163.04315	w/o MS2: Fudosteine	[M+H]+	0.07	Normalized unit: Intensity; Annotation method: VS17_POS_predict_3	-1	-1	-1	8.81	QC4_FDDAp	163.04315:398 163.05881:121 163.07735:52 163.12202:29 163.94731:16 163.96646:18 164.07498:43 165.04170:19 165.05682:56 165.07202:24 165.08119:24 165.09067:59	null	2077	2590	1476	2010	2989	2564	1439	2008	1864	2395	2097	2949	951	1371	1867	1197	1070	1313	2042	1855	1238	2542	2000	3001
706	2.409	163.0502	w/o MS2: Picolinuric acid	[M+H]+	0.04	Normalized unit: Intensity; Annotation method: VS17_POS_predict_3	-1	-1	-1	10.83	16_FDDAp	163.05020:722 163.06439:21 163.11206:28 163.99129:35 164.04491:50 164.05986:39 164.07048:236 165.05211:77 165.06146:43 165.07669:19 165.09038:18	null	141	164	137	110	249	675	394	503	170	127	180	330	1957	1611	695	2441	552	144	259	428	371	435	208	1009
707	2.593	163.05869	w/o MS2: 3-Hydroxy-3-methylglutarate	[M+H]+	0.15	Normalized unit: Intensity; Annotation method: VS17_POS_predict_3	-1	-1	-1	10.1	06_FDDAp	163.05843:396 163.07936:251 163.09938:37 163.49951:21 163.51761:22 163.95244:65 163.98384:8499 164.01001:17 164.06877:134 164.07578:34 164.18303:20 164.19376:16 164.95750:28 164.98605:234 164.99530:450 165.05280:18 165.07628:41	null	948	1165	1028	893	1628	1856	3153	2155	1676	1931	1806	1464	1604	1410	2086	1525	1142	934	1446	831	1092	1201	2125	1512
708	1.987	163.06055	w/o MS2: Dimethyl (R)-(+)-malate	[M+H]+	0.19	Normalized unit: Intensity; Annotation method: VS17_POS_predict_3	-1	-1	-1	9.12	15_FDDAp	163.06006:618 163.09656:107 164.05959:111 164.07411:61 164.08659:29 164.10017:57 164.11230:389 164.13072:19 164.19382:16 164.98647:16 165.00272:52 165.02582:148 165.05489:12873 165.10997:21	null	597	1229	499	498	880	380	472	623	1347	1680	1548	1239	2205	2926	2335	1887	1339	779	1256	776	978	1098	1292	922
709	3.534	163.06386	w/o MS2: 4,6-Dimethoxyindole	[M+H]+	0.04	Normalized unit: Intensity; Annotation method: VS17_POS_predict_3	-1	-1	-1	8.2	06_FDDAp	163.05878:195 163.07205:659 163.08000:247 163.99699:22 164.05916:30 164.07018:138 164.08139:212 164.77946:18 165.02307:17 165.05991:45 165.08548:53	null	1008	912	412	826	3481	3284	3744	1927	461	1530	615	162	453	1336	1586	863	1010	546	1302	1358	1642	655	961	1168
710	1.03	163.0683	w/o MS2: 1,6-Anhydro-.beta.-D-glucose	[M+H]+	0.89	Normalized unit: Intensity; Annotation method: VS17_POS_predict_3	-1	-1	-1	15.7	08_FDDAp	163.06007:823 163.07655:70 163.09924:25 164.03923:56 164.05342:43 164.06598:24 164.07593:23 165.04008:29 165.07297:42 165.09184:33 165.10751:63	null	2618	2752	2032	4096	5204	3324	5067	4416	8611	10498	11186	11320	2242	2784	2574	2292	3269	3113	2289	3660	4042	4638	4829	5159
711	2.757	163.07405	w/o MS2: Methyl cinnamate	[M+H]+	0.04	Normalized unit: Intensity; Annotation method: VS17_POS_predict_3	-1	-1	-1	3.45	17_FDDAp	163.07230:135 163.08199:47 163.98401:85 163.99364:75 164.07588:52 164.97867:43 165.09395:17 165.11485:19	null	1486	1446	1045	1249	418	1078	1072	1417	781	912	815	825	966	616	481	777	733	528	776	722	859	713	792	976
712	3.068	163.07603	Coniferyl alcohol	[M+H-H2O]+	0.93	Normalized unit: Intensity; Annotation method: VS17_POS_predict_3; Tag: Confirmed	0.93	0.89	0.93	245.57	QC2_FDDAp	163.07542:16781 163.10518:16 163.92606:21 164.02901:51 164.04985:41 164.07861:1999 164.57452:19 164.74504:17 165.05504:58 165.07069:40 165.08479:170	103.03843:59 103.05512:565 104.05515:17 107.05074:24 120.08081:17 131.04724:1521 131.05777:249 132.05499:99 163.01575:54 163.07698:638 164.08231:47 166.08211:16	65579	72318	62958	52930	55144	48221	67389	54827	114280	108639	126319	117944	34978	32148	29769	32371	37684	35451	40539	34593	66034	63739	56187	61715
713	4.995	163.11554	w/o MS2: trans,cis-3,6-Nonadien-1-ol	[M+H]+	0.44	Normalized unit: Intensity; Annotation method: VS17_POS_predict_3	-1	-1	-1	9.86	02_FDDAp	163.10928:413 163.14955:48 163.94154:34 163.96532:27 164.06725:50 164.07387:44 164.08275:41 164.10765:124 164.11737:65 164.37054:20 165.05450:22 165.06784:16 165.07724:49 165.10211:20 165.12492:21 165.13470:26	null	1620	1818	1554	1168	1810	2678	3369	2625	490	439	1240	727	1173	819	2113	1734	710	739	763	539	1162	884	1150	1351
714	5.583	163.11908	w/o MS2: Nicotine	[M+H]+	0.04	Normalized unit: Intensity; Annotation method: VS17_POS_predict_3	-1	-1	-1	9.68	15_FDDAp	163.11017:138 163.11908:301 163.51282:35 164.07042:21 164.12340:57 164.13116:29	null	250	396	338	361	440	633	819	578	978	705	318	497	529	368	890	347	89	289	297	353	190	455	311	317
715	4.223	163.13292	w/o MS2: Diethylene glycol monobutyl ether	[M+H]+	0.07	Normalized unit: Intensity; Annotation method: VS17_POS_predict_3	-1	-1	-1	9.21	18_FDDAp	163.13292:369 163.95811:33 164.01271:24 164.06532:77 164.07332:156 164.09923:23 164.10910:147 164.14360:25 164.47690:16 165.07118:123 165.09169:37 165.11781:16	null	492	472	537	441	327	484	693	658	665	633	375	494	369	436	406	560	915	993	866	930	856	428	809	422
716	4.935	163.13353	w/o MS2: Diethylene glycol monobutyl ether	[M+H]+	0.11	Normalized unit: Intensity; Annotation method: VS17_POS_predict_3	-1	-1	-1	7.67	zblank23071802_FDDAp	163.13065:152 164.02634:49 164.07881:16 165.13625:122	null	122	449	126	383	389	589	873	969	406	341	227	91	173	385	339	195	501	378	330	404	203	453	312	245
717	6.412	163.15347	w/o MS2: 4-Hydroxydodecanoic acid	[M+H]+	0.04	Normalized unit: Intensity; Annotation method: VS17_POS_predict_3	-1	-1	-1	4.38	06_FDDAp	163.15195:118 163.96849:71 164.06587:35 164.13979:51 164.14946:34 164.16611:57 164.43007:49 165.05951:52	null	94	39	130	90	101	734	290	440	195	85	109	159	110	192	55	129	294	102	13	156	132	124	260	79
718	2.602	163.9845	w/o MS2: Propanil	[M+H]+	0.89	Normalized unit: Intensity; Annotation method: VS17_POS_predict_3; Tag: Misannotation	0.51	0.69	0.73	181.31	12_FDDAp	163.98363:4742 164.00504:64 164.03577:21 164.05862:51 164.06648:20 164.96234:24 164.97841:217 164.98949:113 165.04875:44 165.06485:17 165.10410:16 165.57529:20 165.64954:33 165.87637:22 165.95457:23 165.97061:63 165.98276:396 166.03326:45 166.06732:91 166.08665:816	117.05381:17 120.08636:16 163.98288:108 165.95715:16	28200	32134	28111	27117	24105	35028	40174	33947	18622	20717	19042	18691	47081	52532	63810	55677	29693	30603	32099	28806	27208	25514	37259	31071
719	5.823	164.06834	w/o MS2: Dimethyl 4-(2-furyl)-2,6-dimethyl-1,4-dihydro-3,5-pyridinedicarboxylate	[M+H]+	0.04	Normalized unit: Intensity; Annotation method: VS17_POS_predict_3	-1	-1	-1	6.21	12_FDDAp	164.06207:342 164.07787:35 164.09613:16 164.91901:28 165.06233:25 165.08383:59 165.09390:16 165.12257:27 165.98315:49 166.03989:25 166.08382:24 166.11560:24 166.15541:29	null	75	384	180	90	182	151	199	259	231	420	283	735	101	76	302	264	202	81	183	151	74	194	276	241
720	4.201	164.06937	w/o MS2: Clozapine (Clozaril)	[M+H]+	0.15	Normalized unit: Intensity; Annotation method: VS17_POS_predict_3	-1	-1	-1	12.99	QC3_FDDAp	164.07300:732 164.10481:16 164.13884:66 164.53494:18 165.04893:21 165.06671:90 165.07585:56 165.08995:67 165.11804:16 166.06812:47 166.09039:21	null	2570	2160	2082	1864	2447	5064	5824	2818	2286	2852	2219	1073	2793	2698	2812	3095	2543	2128	1728	2423	2085	1692	2948	3629
721	3.573	164.07083	w/o MS2: Procaine	[M-C6H8O6+H]+	0.7	Normalized unit: Intensity; Annotation method: VS17_POS_actual_2; Tag: Misannotation	0.56	0.66	0.75	21.28	11_FDDAp	164.07153:1293 165.00925:45 165.06027:16 165.13391:23 165.99318:88 166.05899:71 166.07118:31	131.05461:36 164.08104:84	3900	5055	4071	3566	4686	7155	9052	3505	4314	4433	4889	5220	4640	4659	4615	6421	3287	4205	4950	4476	3682	3842	3973	3409
722	4.615	164.07085	w/o MS2: Nigelline	[M+H-H2O]+	0.89	Normalized unit: Intensity; Annotation method: VS17_POS_predict_3; Tag: Misannotation	0.73	0.75	0.77	64.92	05_FDDAp	164.07085:3505 164.09862:23 164.11649:23 164.34598:20 164.53287:18 164.98579:52 165.01689:22 165.03333:18 165.04303:38 165.07455:399 165.09061:20 165.10904:17 165.53265:17 166.04286:21 166.04910:56 166.09634:56 166.11157:29 166.12671:139 166.17299:19	79.93499:17 136.06154:21 136.08249:20 164.06131:20 164.07480:40	6678	6893	6797	5936	10187	19563	16167	13926	11012	9274	11714	8725	9469	9252	7741	7575	8573	8556	8277	8646	8682	5769	6904	7364
723	2.367	164.07115	4-(Methylamino)-4-(3-pyridyl)butyric acid	[M+H-CH5N]+	0.89	Normalized unit: Intensity; Annotation method: VS17_POS_predict_3; Tag: Confirmed	0.88	0.83	0.81	37.59	11_FDDAp	164.07324:1704 164.10661:18 164.75146:24 164.98334:18 165.04982:44 165.06497:203 165.07402:71 165.61542:49 166.03630:21 166.05531:38 166.07103:104 166.08467:325 166.10025:44	118.06319:44 120.06965:26 120.07845:54 146.05852:22 164.06552:45	3367	4456	3140	3452	3879	4318	5054	3760	3521	4036	3994	3601	5901	6751	7145	6975	4625	4202	4106	4224	4598	4178	4722	3530
724	1.897	164.07162	w/o MS2: 3-[[4-(4-Chlorophenyl)piperazino]methyl]-1H-pyrrolo[2,3-b]pyridine	[M+2H]2+	0.07	Normalized unit: Intensity; Annotation method: VS17_POS_predict_3	-1	-1	-1	10.15	10_FDDAp	164.07162:370 164.08156:221 164.09996:20 164.99237:17 165.05385:577 165.06715:93 165.07907:62 165.10393:24	null	613	515	438	684	1511	2067	1993	2245	1705	1617	2226	2430	443	1157	1389	1215	470	535	746	331	977	610	905	801
725	4.933	164.07167	w/o MS2: 2-Chloro-N-(4-ethoxyphenyl)propanamide	[M+H-H2O]+	0.89	Normalized unit: Intensity; Annotation method: VS17_POS_predict_3; Tag: Misannotation	0.83	0.88	0.75	62.09	15_FDDAp	164.06995:1816 164.08789:47 164.09647:17 164.12241:23 164.96901:25 165.05602:132 165.06982:113 165.09674:16 165.12445:31 165.13229:32 165.46240:19 166.07617:16 166.09203:32 166.10609:18 166.12654:42	136.07652:20	5107	6621	5320	4913	10721	8831	11835	12839	7411	7708	6572	7618	5513	5832	6348	7543	5642	4971	3740	4858	6751	6117	7202	7940
726	0.836	164.07292	w/o MS2: DL-Ethionine	[M+H]+	0.89	Normalized unit: Intensity; Annotation method: VS17_POS_predict_3	-1	-1	-1	14.81	07_FDDAp	164.06987:562 164.08118:216 164.14304:18 165.07475:69 166.04988:25 166.06230:18	null	3648	3620	3022	2998	5096	4211	4493	3639	2520	1875	1807	2326	2975	3824	4499	3866	3630	2556	2986	3770	3030	3293	3327	3628
727	2.097	164.0741	w/o MS2: 3-(2-Aminoethylthio)-2-methylpropionic acid	[M+NH4]+	0.11	Normalized unit: Intensity; Annotation method: VS17_POS_predict_3	-1	-1	-1	11.66	07_FDDAp	164.07410:547 164.08337:146 164.10692:22 165.01796:16 165.04710:96 165.05775:36 166.04976:18 166.06851:101 166.08377:37 166.17168:42	null	1380	1356	874	897	2322	1382	1547	1496	757	584	1197	791	1541	1450	1589	1394	735	1064	795	1196	930	936	1157	1059
728	1.086	164.10725	w/o MS2: 1-(2-Furylmethyl)-4-piperidinamine	[M+H]+	0.15	Normalized unit: Intensity; Annotation method: VS17_POS_predict_3	-1	-1	-1	6.32	18_FDDAp	164.10779:102 164.94086:39 165.46507:28	null	707	465	303	292	800	776	764	1236	268	713	707	512	418	153	494	639	427	716	598	591	389	690	484	662
729	1.967	164.11595	w/o MS2: D-(+)-Fucose	[M+H]+	0.89	Normalized unit: Intensity; Annotation method: VS17_POS_predict_3	-1	-1	-1	22.72	QC3_FDDAp	164.11015:800 164.12257:424 164.16780:16 164.99541:18 165.01764:71 165.05515:15697 165.09348:22 165.10582:34 165.11493:132 165.12975:82 165.43379:16 165.75502:40 165.81055:17 165.88763:21 166.03885:41 166.05898:1595 166.07167:870 166.11299:23	null	2392	2357	2767	2780	5636	6446	6983	6322	2011	720	2164	1448	2621	2728	2399	2888	2347	2306	2631	3066	2075	2127	2750	2782
730	3.316	165.01425	w/o MS2: 2,1,3-Benzothiadiazole-4-carbaldehyde	[M+H]+	0.04	Normalized unit: Intensity; Annotation method: VS17_POS_predict_3	-1	-1	-1	5.47	QC2_FDDAp	165.01425:367 165.05655:100 165.07098:16 165.50008:46 165.96898:23 166.06038:187 166.08783:97 167.02029:24 167.09096:16 167.10786:64	null	843	336	418	110	517	371	192	229	827	528	792	667	135	220	78	206	94	116	165	24	459	753	551	354
731	3.336	165.04425	w/o MS2: 2-(2-Chlorophenyl)pyrrolidine	[M+H]+	0.04	Normalized unit: Intensity; Annotation method: VS17_POS_predict_3	-1	-1	-1	3.91	09_FDDAp	165.04514:83 165.05373:93 165.06387:142 165.08633:24 165.09680:40 165.51534:23 166.02371:16 166.05424:51 166.08965:74 166.19226:24 167.05080:20 167.06210:47 167.07124:48 167.09320:17 167.14755:28	null	155	191	198	326	230	1152	501	802	667	395	367	530	345	323	476	161	324	204	160	335	90	185	409	653
732	4.174	165.05147	w/o MS2: trans-4-Coumaric acid	[M+H]+	0.04	Normalized unit: Intensity; Annotation method: MSMS-Pos-PlaSMA_1	-1	-1	-1	4.43	16_FDDAp	165.05147:227 165.06010:135 165.08351:98 165.09270:45 165.11079:22 165.12102:92 165.13353:198 166.07292:36 166.09157:102 166.14040:23 167.01399:26 167.02794:118 167.07146:110 167.10095:114 167.10979:163 167.14218:18	null	629	351	262	323	113	164	294	826	260	588	562	448	727	736	1304	819	279	301	410	128	253	365	467	396
733	1.974	165.05554	L-Tyrosine	[M+H-NH3]+	0.89	Normalized unit: Intensity; Annotation method: VS17_POS_predict_3; Tag: Misannotation	0.81	0.78	0.89	336.16	10_FDDAp	165.05510:17049 165.08939:74 165.10362:41 165.12102:25 165.13045:34 165.46051:19 166.03284:70 166.06017:2410 166.07535:569 166.09253:19 166.10069:16 166.11108:19 166.55693:29 167.05807:109 167.08046:438 167.09491:123	95.04745:57 95.05813:31 96.04636:34 107.06087:34 119.03647:53 119.04712:56 119.05206:121 123.03458:60 123.04679:812 124.04079:17 126.04398:25 147.03853:94 149.04369:24 149.05135:20 165.04924:129 165.06023:184 166.07149:73	51605	57892	55328	54027	106369	127505	118469	113622	48870	41318	47870	46644	49519	55694	58380	55284	51213	44120	48781	49572	50126	49635	62563	61948
734	3.33	165.06003	w/o MS2: 2-Chloro-N-(3-chloro-4-fluorophenyl)propanamide	[M+H]+	0.04	Normalized unit: Intensity; Annotation method: VS17_POS_predict_3	-1	-1	-1	4.61	11_FDDAp	165.05016:77 165.06003:262 165.07600:28 165.09235:39 165.51616:38 165.93221:18 166.03314:56 166.05754:63 166.07681:145 166.08508:85 166.09396:43 166.31578:18 167.04155:35 167.11806:45	null	774	440	568	472	1519	1515	1697	1147	616	818	983	763	431	429	1103	535	290	179	241	417	444	821	785	855
735	3.639	165.06354	w/o MS2: (-)-Catechin	[M+H]+	0.04	Normalized unit: Intensity; Annotation method: VS17_POS_actual_2	-1	-1	-1	4.4	15_FDDAp	165.05415:71 165.06354:222 165.08231:20 165.09409:73 165.35826:50 165.41136:29 165.54080:18 166.06006:32 166.09482:46 167.01096:36 167.06207:31 167.07167:20 167.10553:38 167.13818:33	null	875	1199	185	950	816	1870	637	970	1446	633	1001	397	277	341	1155	393	266	397	386	634	683	391	143	1135
736	2.384	165.06798	w/o MS2: N'-(4-Nitrophenyl)formic hydrazide	[M+H]+	0.56	Normalized unit: Intensity; Annotation method: VS17_POS_predict_3	-1	-1	-1	10.94	QC1_FDDAp	165.05315:310 165.07568:121 165.95915:37 166.02638:20 166.04120:55 166.06070:23 166.08621:133 166.09940:91 167.05518:36 167.06438:54 167.07953:21 167.10944:31	null	1649	1629	1554	1413	1069	878	1709	1505	598	772	766	1097	2017	2905	2827	2692	1099	1256	1305	1121	1203	1137	1603	973
737	4.162	165.12617	w/o MS2: 4-Coumaric acid	[M+H]+	0.85	Normalized unit: Intensity; Annotation method: VS17_POS_actual_2	-1	-1	-1	9.53	09_FDDAp	165.13156:566 166.07141:91 166.08449:17 166.12917:73 166.13664:50 167.03383:22 167.08260:31 167.09666:50 167.13481:27	null	1190	2163	1066	1039	1275	1740	1630	1384	1310	1567	902	1160	1909	1441	1665	1579	737	1468	1579	929	1102	1680	1901	1924
738	0.892	165.96379	w/o MS2: 4-Chloro-1,3-thiazole-5-carbaldehyde	[M+H]+	0.63	Normalized unit: Intensity; Annotation method: VS17_POS_predict_3	-1	-1	-1	8.34	07_FDDAp	165.97272:363 166.07097:41 166.08147:16 166.19751:34 166.28224:23 166.94315:20 166.96446:47 167.00154:28 167.02431:525 167.83165:16 167.96970:72 167.99800:18 168.00600:58 168.02258:29	null	1426	1204	1244	1358	836	906	780	675	3091	1964	1965	2115	943	2357	1303	1341	1278	791	1101	1281	1515	550	1335	1382
739	2.602	165.99011	w/o MS2: 2-Bromobutanamide	[M+H]+	0.89	Normalized unit: Intensity; Annotation method: VS17_POS_predict_3	-1	-1	-1	24.51	03_FDDAp	165.97643:353 165.98506:527 165.99736:40 166.03879:39 166.08879:525 166.11612:17 166.97617:54 167.06398:17 167.07310:25 167.92284:18 167.97823:39 168.09431:17	null	2901	2860	2709	2018	2289	2916	3329	3180	1084	2050	1993	1750	5030	4770	5347	6131	1911	3086	3222	2772	2227	2413	2554	2274
740	1.025	166.05757	w/o MS2: 2-Imino-1-imidazolidineacetic acid	[M+H]+	0.04	Normalized unit: Intensity; Annotation method: VS17_POS_predict_3	-1	-1	-1	6.48	06_FDDAp	166.05757:428 166.07588:181 166.08932:19 166.11678:22 166.53551:35 167.04274:30 168.04652:17 168.06490:232 168.14938:27	null	480	674	583	118	459	1517	229	254	275	272	273	942	276	86	338	265	270	561	504	36	502	450	263	169
741	1.974	166.071	w/o MS2: D-(-)-Citramalic acid	[M+H]+	0.89	Normalized unit: Intensity; Annotation method: VS17_POS_predict_3	-1	-1	-1	41.95	04_FDDAp	166.07100:1442 166.12549:16 166.27170:60 166.42056:47 166.68343:33 167.03061:21 167.06842:280 167.08128:187 167.08978:142 167.18987:17 167.97668:18 167.98634:105 168.05641:16 168.06409:17	null	6186	6501	6323	5921	10648	16210	14696	11333	4882	5617	5770	7098	6665	5867	6758	7245	5317	4873	6038	6235	4557	4764	8209	6645
742	1.039	166.07964	w/o MS2: (2R)-6-methylpiperidine-2-carboxylic acid	[M-C6H10O4+H]+	0.11	Normalized unit: Intensity; Annotation method: VS17_POS_predict_3	-1	-1	-1	4.56	12_FDDAp	166.07350:199 166.09065:21 166.17332:17 167.02361:19 167.09224:28 167.79663:19 168.01598:18 168.06003:128 168.07343:99	null	420	591	765	723	350	773	752	624	876	620	854	976	971	614	936	972	215	355	556	778	701	191	442	885
743	3.33	166.0849	Phenylalanine; PlaSMA ID-359	[M+H]+	0.04	sabiden/d-phenylalalnine; Normalized unit: Intensity; Annotation method: VS17_POS_predict_3; Tag: Misannotation	0.89	0.81	0.85	4	11_FDDAp	166.07681:145 166.08508:85 166.09396:43 166.31578:18 167.04155:35 167.11806:45	77.03424:16 77.04246:44 79.05305:20 79.06047:17 93.06924:17 103.04590:202 103.05559:293 103.06136:124 104.05774:25 107.04922:72 120.02888:34 120.06068:34 120.07148:567 120.08179:3593 121.08050:168 121.08939:160 131.05156:24 131.05856:62 149.05455:30 149.06352:17 165.91544:83 165.94173:20 166.08632:395 167.09189:24 167.10101:81 168.19077:18	481	1213	558	660	708	312	912	959	333	582	775	620	261	301	411	360	218	350	295	167	210	648	727	462
744	2.508	166.08694	Phenylalanine; PlaSMA ID-359	[M+H]+	0.89	Normalized unit: Intensity; Annotation method: VS17_POS_predict_3; Tag: Confirmed	0.93	0.86	0.88	1212.33	08_FDDAp	166.08708:98570 166.12991:71 166.14073:80 166.15302:68 166.18185:16 166.20567:64 166.21873:16 166.23448:16 166.30043:34 166.31110:19 166.34563:16 166.42445:19 166.45920:55 166.49301:25 166.53558:16 166.67120:25 166.93985:17 166.99864:24 167.01904:17 167.03040:18 167.05576:132 167.09109:10241 167.12100:29 167.13269:16 167.14865:16 167.27553:16 167.38934:19 167.51141:17 167.60063:18 167.67807:16 16…	77.03305:25 77.04149:33 91.05273:61 93.06408:18 93.06872:32 94.63088:34 100.59422:22 103.04197:45 103.05372:292 103.06107:74 104.05637:64 107.04778:18 119.06568:20 120.04912:20 120.08138:6662 121.08564:584 122.09016:39 131.04761:81 131.05853:17 131.51814:20 136.08029:34 148.08585:16 149.04855:17 149.05850:110 149.06982:20 166.08687:993 167.07794:18 167.08926:80 168.08397:55 168.15561:16	149002	155570	141268	137506	279411	319724	335215	323016	124385	142274	170626	131318	143532	158028	173081	150349	139103	131311	134380	137291	155031	131681	169244	176277
745	9.163	166.09482	w/o MS2: Bupirimate	[M+H]+	0.04	Normalized unit: Intensity; Annotation method: VS17_POS_predict_3	-1	-1	-1	3.32	19_FDDAp	166.08527:185 166.09482:274 166.10429:34 167.02705:20 167.10471:25 167.14865:16 167.99434:18 168.00946:20	null	26	14	6	2	19	10	19	20	4	24	29	29	27	32	4	13	18	14	98	83	5	18	20	10
746	4.604	166.12871	w/o MS2: Ephedrine	[M+H-H2O]+	0.44	Normalized unit: Intensity; Annotation method: VS17_POS_predict_3	-1	-1	-1	11.78	18_FDDAp	166.12236:207 166.17467:18 167.03175:23 167.12170:36 167.13329:22	null	164	35	83	60	668	921	1219	668	250	141	456	586	439	761	192	590	572	661	585	714	312	265	216	742
747	5.827	166.15813	w/o MS2: 1-(Cyclohexylmethyl)proline	[M+H-CH2O2]+	0.04	Normalized unit: Intensity; Annotation method: VS17_POS_predict_3	-1	-1	-1	3.54	08_FDDAp	166.15813:120 167.10263:25 167.13812:16 167.97368:20 168.06793:76	null	14	10	53	67	129	157	90	229	47	58	6	93	44	44	23	14	94	87	37	32	27	56	138	48
748	5.239	166.50215	Unknown	[M+H]+	0.19	Normalized unit: Intensity	null	null	null	17.6	QC3_FDDAp	166.51154:223 166.52400:19 166.85562:17 167.01659:25 167.06445:25 167.11229:26	null	554	820	1152	1319	1307	1086	1087	657	760	1469	916	1228	1417	278	925	1060	958	1475	778	721	349	248	1309	344
749	5.188	166.50429	Unknown	[M+H]+	0.15	Normalized unit: Intensity	null	null	null	19.82	11_FDDAp	166.50070:113 166.50987:116 166.51927:184 166.53569:20 167.00597:54 167.02071:29 167.08778:19 167.10158:81 167.31796:16 168.07089:55 168.08273:26 168.10857:26	null	215	678	1418	1562	809	1050	1017	1139	1250	1578	1737	1582	1435	400	807	1276	1296	1802	1465	810	900	778	375	1468
750	2.875	166.59377	w/o MS2: L-Arginine-7-amido-4-methylcoumarin	[M+2H]2+	0.07	Normalized unit: Intensity; Annotation method: VS17_POS_predict_3	-1	-1	-1	17.58	QC3_FDDAp	166.59377:233 166.60286:97 166.80505:16 167.00053:16 167.08147:22 167.10612:24	null	60	122	350	352	19	195	26	278	34	27	26	17	125	11	598	720	146	254	143	56	48	29	399	187
751	0.914	167.02234	w/o MS2: Ethyl 3-amino-4-fluoro-1-benzothiophene-2-carboxylate	[M+H]+	0.89	Normalized unit: Intensity; Annotation method: VS17_POS_predict_3; Tag: Misannotation	0.01	0.75	0.01	38.77	04_FDDAp	167.02257:3463 167.98645:120 168.00404:595 168.02203:97 168.03238:73 168.15709:16 168.25580:21 168.50259:22 168.65082:30 169.00793:63 169.02318:367 169.05968:2495	96.06906:22 124.03111:18 152.03653:47	7380	6675	8293	7107	7765	7535	8357	6912	4431	4886	5370	4178	7254	8521	7299	7284	7503	8142	8004	8136	7673	7523	7589	7129
752	4.456	167.03523	w/o MS2: Phthalic acid; CE0; XNGIFLGASWRNHJ-UHFFFAOYSA-N	[M+H]+	0.67	Normalized unit: Intensity; Annotation method: VS17_POS_predict_3	-1	-1	-1	8.85	19_FDDAp	167.03374:471 167.06837:68 167.15909:16 168.04941:104 168.06790:36 169.05487:45 169.08688:26	null	1920	2764	1777	2237	2283	2303	2048	2800	1559	1731	1892	1659	1705	1808	1965	2116	1510	929	1518	1200	1589	1625	1535	1644
753	2.249	167.07227	w/o MS2: 8-Chloro-2-(2-furyl)-4-quinolinecarboxylic acid	[M+H]+	0.19	Normalized unit: Intensity; Annotation method: VS17_POS_predict_3	-1	-1	-1	8.51	14_FDDAp	167.06360:161 167.07259:341 167.08400:57 168.01492:17 168.02608:48 168.04033:35 168.05191:34 168.06790:22 169.04381:20 169.06010:24	null	186	443	216	354	284	618	415	375	367	173	146	211	1446	1969	1897	1675	580	155	206	468	491	656	804	953
754	4.534	167.07237	w/o MS2: 8-Chloro-2-(2-furyl)-4-quinolinecarboxylic acid	[M+H]+	0.04	Normalized unit: Intensity; Annotation method: VS17_POS_predict_3	-1	-1	-1	7.76	04_FDDAp	167.06567:101 167.07237:294 167.91173:20 168.07736:16 169.04189:76 169.08609:26	null	743	1425	517	864	1285	694	1227	1152	834	1237	755	1093	552	754	548	731	1059	408	465	745	958	418	1263	1059
755	3.012	167.08012	w/o MS2: 5-[2-(1H-Tetraazol-5-yl)ethyl]-1H-tetraazole	[M+H]+	0.3	Normalized unit: Intensity; Annotation method: VS17_POS_predict_3	-1	-1	-1	9.66	18_FDDAp	167.07883:551 167.08797:324 167.11259:20 168.02344:27 168.06595:26 168.07568:19 168.09067:34 168.69733:16 169.00006:24 169.05376:24 169.09833:50	null	845	1755	1251	1265	1436	1034	799	544	58	58	84	81	2413	1280	1572	1570	1447	1438	3483	1865	877	364	960	1135
756	1.973	167.08057	w/o MS2: 5-[2-(1H-Tetraazol-5-yl)ethyl]-1H-tetraazole	[M+H]+	0.48	Normalized unit: Intensity; Annotation method: VS17_POS_predict_3	-1	-1	-1	7.01	18_FDDAp	167.07886:406 167.96982:16 168.06229:22 168.07408:22 168.08386:21 168.10445:31 168.85655:28 168.98178:36 169.04823:25 169.05594:17 169.09474:24 169.10603:23	null	1697	1118	1450	1801	1320	1997	1063	745	1203	1457	922	917	688	1079	800	1207	1831	2179	1938	2200	798	1095	1126	818
757	4.16	167.11172	w/o MS2: Ser-Val-Lys	[M+2H]2+	0.04	Normalized unit: Intensity; Annotation method: VS17_POS_predict_3	-1	-1	-1	5.85	14_FDDAp	167.10333:106 167.11172:119 167.97810:23 168.06789:17 168.09920:26	null	541	847	611	327	1062	302	308	912	288	689	432	343	637	895	499	510	385	157	533	616	371	491	963	440
758	0.914	168.00795	w/o MS2: N-Acetyl-D-galactosamine	[M+H]+	0.81	Normalized unit: Intensity; Annotation method: VS17_POS_actual_2	-1	-1	-1	9.65	QC1_FDDAp	168.00919:873 168.02496:178 168.40031:16 169.02100:365 169.03307:98 169.05844:2513 170.05438:18 170.06451:116 170.09662:30	null	2191	1582	1500	1821	664	2106	1685	1785	1292	1205	1308	785	1584	2157	1220	2277	1305	1209	1193	1694	1786	1486	1933	2058
759	2.401	168.04427	w/o MS2: Guanidinoethyl sulfonate	[M+H]+	0.04	Normalized unit: Intensity; Annotation method: VS17_POS_predict_3	-1	-1	-1	6.18	03_FDDAp	168.04427:117 168.05750:51 168.06587:58 168.07620:115 168.10268:19 168.15282:16 169.00679:40 169.05365:54 169.97591:26 169.99689:17 170.02042:23 170.03192:59 170.05470:123 170.12746:16	null	358	721	588	560	603	610	676	499	198	299	536	562	307	376	511	357	355	166	521	294	345	218	649	426
760	1.028	168.07414	w/o MS2: N-Acetyl-D-galactosamine	[M+Na]+	0.15	Normalized unit: Intensity; Annotation method: VS17_POS_actual_2	-1	-1	-1	8.19	10_FDDAp	168.06975:518 168.29729:21 168.67630:17 168.96172:37 168.99010:24 169.03252:67 169.04514:65 169.05571:55 169.09273:24 170.05031:42 170.05789:39 170.08223:56	null	851	968	632	668	1551	1146	1011	1461	1162	1933	1453	1737	947	1078	1439	1000	750	517	903	1066	1029	747	1481	971
761	3.167	168.08595	w/o MS2: 3-(Phenylsulfanyl)propylamine	[M+H]+	0.07	Normalized unit: Intensity; Annotation method: VS17_POS_predict_3	-1	-1	-1	5.86	08_FDDAp	168.07764:114 168.08411:266 168.14996:78 169.01884:22 169.07034:88 170.05003:17 170.05775:19 170.07265:33 170.10077:892 170.12457:16	null	813	889	626	648	617	631	533	1361	809	633	894	748	485	363	329	378	349	495	543	165	696	603	651	764
762	5	168.14378	w/o MS2: 3-PINANONE OXIME	[M+H]+	0.7	Normalized unit: Intensity; Annotation method: VS17_POS_predict_3	-1	-1	-1	10.35	QC2_FDDAp	168.13820:220 168.15070:111 168.97081:49 169.08566:17 169.90669:31 169.98895:25 170.12074:51	null	76	138	100	68	1326	1125	1757	1270	634	410	568	686	754	886	703	773	1171	862	1272	1388	621	726	816	743
763	1.542	169.0421	Uric acid	[M+H]+	0.89	Normalized unit: Intensity; Annotation method: VS17_POS_predict_3; Tag: Confirmed	0.8	0.95	0.82	26.94	16_FDDAp	169.03464:1571 170.03564:98 170.05090:98 170.94011:23 170.96111:18 171.00438:20 171.03432:63 171.14407:25	141.03955:66 152.01648:17 169.02756:20 169.03709:127	4598	3898	3809	3538	1729	3474	4204	3361	4556	3711	3973	3733	6769	6209	8165	6669	5372	4620	5202	5025	4345	4462	4630	5217
764	2.425	169.04932	w/o MS2: 3-Chloro-2-(4-methyl-1-piperazinyl)phenylamine	[M+H]+	0.56	Normalized unit: Intensity; Annotation method: VS17_POS_predict_3	-1	-1	-1	11.53	01_FDDAp	169.05263:339 169.95743:22 169.97781:19 170.03787:24 170.05511:275 170.07001:49 170.96777:58 171.03694:74 171.06712:689 171.07378:196 171.10013:19 171.14537:55	null	1320	1747	1410	1224	1347	980	1263	891	653	1043	1254	1387	2536	3087	2361	2266	891	1913	1383	1457	1475	1316	1720	1292
765	2.555	169.05234	w/o MS2: Adipic acid	[M+H]+	0.74	Normalized unit: Intensity; Annotation method: VS17_POS_predict_3	-1	-1	-1	10.54	01_FDDAp	169.04713:488 169.05609:257 169.30699:29 170.04457:57 170.05685:218 170.08392:42 170.78566:20 170.97348:21 171.05638:150 171.07101:111 171.14952:24 171.15674:22	null	1613	1973	1249	1582	2018	1697	1945	1430	1887	1875	1938	1478	2647	1856	2114	1841	1627	1530	1023	1600	1561	1490	2144	1179
766	0.919	169.06108	w/o MS2: L-Glutamine	[M+Na]+	0.89	Normalized unit: Intensity; Annotation method: VS17_POS_actual_2	-1	-1	-1	31.28	QC1_FDDAp	169.05844:2513 170.05438:18 170.06451:116 170.09662:30 170.12000:20 170.44814:124 171.00690:48 171.01880:275 171.14859:26	null	6728	6422	6940	7082	8764	7739	8406	8315	3008	4239	5272	2851	7452	6480	6296	6356	6848	7679	6343	5157	7908	6968	7085	8020
767	1.971	169.96504	w/o MS2: 5-Bromo-2-hydroxymethylpyridine	[M+H]+	0.04	Normalized unit: Intensity; Annotation method: VS17_POS_predict_3	-1	-1	-1	5.47	15_FDDAp	169.96504:113 169.97725:21 170.00346:51 170.01265:56 170.04428:539 170.06081:94 170.07213:34 170.08464:24 170.99046:16 171.02254:17 171.07031:38 171.08281:24 171.15114:21 171.30098:34 171.91760:16 171.94431:56 171.99211:29 172.02289:18 172.03757:24 172.05183:50 172.06296:52 172.07079:50	null	216	495	613	503	503	380	476	571	554	316	538	467	811	423	784	515	217	657	708	378	667	433	685	166
768	2.028	170.04608	w/o MS2: 6-Methyl-2-(2,2,2-trifluoro-1-hydroxyethyl)-3-pyridinol	[M+CH3OH+H]+	0.89	Normalized unit: Intensity; Annotation method: VS17_POS_predict_3; Tag: Misannotation	0.59	0.56	0.86	24.95	20_FDDAp	170.04539:1083 170.06302:345 170.08173:77 170.50969:16 170.96956:21 170.99347:19 171.05124:33 171.09340:26 171.93890:99 171.94737:47 171.95845:27 171.98378:105 172.09535:27 172.10516:65	138.05782:40 142.04826:16 170.03943:25 170.04973:23	4664	4315	4297	3679	2434	1448	4135	3056	3444	2695	2721	2720	14743	15686	14617	16504	6213	7050	4679	5226	7375	7561	8026	7592
769	1.044	170.04706	w/o MS2: N-(2-Furoyl)glycine	[M+H]+	0.07	Normalized unit: Intensity; Annotation method: VS17_POS_predict_3	-1	-1	-1	4.33	15_FDDAp	170.04414:183 170.05655:95 170.07347:74 170.08383:126 170.09496:121 171.00310:47 171.01352:65 171.02051:64 171.03049:80 171.07242:81 171.10634:18 171.11884:89 171.19408:21 172.05721:244 172.06802:241 172.10359:87	null	142	1130	579	641	532	654	397	798	148	136	721	313	1008	1342	940	1124	787	988	462	644	911	680	757	1345
770	2.422	170.05426	w/o MS2: 2-(1H-Pyrrol-1-yl)benzohydrazide	[M+H]+	0.15	Normalized unit: Intensity; Annotation method: VS17_POS_predict_3	-1	-1	-1	14.66	QC3_FDDAp	170.05986:606 170.11452:25 170.49626:17 170.95894:20 170.98289:54 171.03006:39 171.04982:57 171.06480:1349 171.07626:241 171.09895:20 171.15434:38 171.18616:21 171.99113:18 172.01990:27 172.03896:69 172.05585:35 172.06760:243 172.07509:94	null	1337	1535	1131	1485	1169	1445	970	845	986	1099	1037	1311	2847	2683	2593	2405	1532	1245	1388	1331	1494	1546	1819	1376
771	2.746	170.10147	w/o MS2: Atrazine-desethyl-2-hydroxy	[M+H]+	0.89	Normalized unit: Intensity; Annotation method: VS17_POS_predict_3; Tag: Misannotation	0.32	0.4	0.75	23.05	10_FDDAp	170.10037:1564 170.15118:18 171.05826:48 171.06508:43 171.10883:589 171.12537:35 171.15044:100 171.15970:24 171.98587:27 171.99994:28 172.06668:35 172.09137:50 172.11008:63 172.11931:54	61.00980:18 79.06376:16 170.08522:16	3115	3453	2188	2131	6093	8377	8443	6478	3024	4408	3030	3580	2540	2069	2176	2328	2020	2079	1989	2182	1894	2187	2839	3712
772	4.782	170.10339	w/o MS2: 2-[(2-Fluorobenzyl)amino]ethanol	[M+H]+	0.07	Normalized unit: Intensity; Annotation method: VS17_POS_predict_3; Tag: Misannotation	0.2	0.26	0.88	7.29	03_FDDAp	170.09351:125 170.10339:243 171.03691:61 171.05478:24 171.10461:79 171.15050:47 171.94176:16 171.96516:18 171.99826:20 172.02357:51 172.10146:43 172.11473:316 172.13634:64	69.07152:76 86.09626:40 86.10057:17 87.00618:20 109.06212:17 117.06826:18 125.09116:19 130.05060:19 154.08212:18 170.10272:18 170.11874:24	521	674	865	837	827	809	751	1095	720	798	362	947	169	702	536	827	601	431	196	506	918	358	543	876
773	5.38	170.10397	Atrazine desethyl-2-hydroxy	[M+H]+	0.89	Normalized unit: Intensity; Annotation method: VS17_POS_predict_3; Tag: Misannotation	0.79	0.73	0.85	57.81	09_FDDAp	170.10080:2979 171.10281:262 171.14409:91 171.15897:130 172.08548:46 172.09744:83 172.11536:26 172.15192:21	121.09498:20 128.05423:17 170.08461:17 170.10602:143 171.10291:17	23209	16886	11430	15570	10869	14833	16780	14562	14027	13718	17310	9965	11784	8013	11699	11435	9531	12205	8413	11620	8490	10091	7764	10501
774	3.169	170.1053	w/o MS2: Huperzine A	[M+H]+	0.67	Normalized unit: Intensity; Annotation method: VS17_POS_actual_2; Tag: Misannotation	null	null	null	14.1	07_FDDAp	170.10237:1032 170.12451:17 170.36560:27 170.45021:16 171.10535:66 171.13148:18 171.97124:22 172.08572:18 172.09729:47 172.11317:19 172.12564:44	170.10063:25	2872	1744	1577	2582	3167	2514	4157	4369	2562	2620	2838	2360	814	2134	1470	2649	1836	1953	2335	1273	2551	2105	2395	2281
775	3.967	170.11838	w/o MS2: 7-Keto-8-aminopelargonic acid	[M+H-H2O]+	0.89	Normalized unit: Intensity; Annotation method: VS17_POS_predict_3; Tag: Misannotation	0.38	0.69	0.58	110.55	QC2_FDDAp	170.11790:5465 170.52573:17 170.97227:19 171.05585:32 171.08189:16 171.10060:110 171.12018:516 171.13385:73 171.14389:31 171.15674:38 171.31194:16 171.48898:17 171.99434:88 172.02258:19 172.09244:142 172.09943:316 172.12169:53	56.71876:24 69.06872:33 96.07410:22 97.08953:16 97.10247:50 107.08015:41 124.10962:16 125.09016:62 125.09627:77 135.07855:43 136.09108:25 152.09944:21 152.11769:353 153.11043:20 155.09433:33 170.11028:49	3123	4343	3249	3132	20140	33871	35978	35097	12401	13155	10760	11565	15680	15369	13523	13973	22843	23523	25087	26600	18382	17407	15060	11337
776	8.488	170.11913	w/o MS2: Trandolaprilat	[M+H]+	0.04	Normalized unit: Intensity; Annotation method: VS17_POS_predict_3	-1	-1	-1	6.64	07_FDDAp	170.11911:188 171.12686:39 171.13806:52 171.14767:16 171.16428:59 171.97919:33 171.98880:131 172.00104:108 172.06496:17 172.13908:25	null	20	10	9	18	468	220	690	265	43	58	35	57	33	90	46	135	58	45	286	117	109	74	68	60
777	6.296	170.18877	w/o MS2: 2-(Dipentylamino)-2-(hydroxymethyl)-1,3-propanediol	[M+H]+	0.74	Normalized unit: Intensity; Annotation method: VS17_POS_predict_3	-1	-1	-1	10.6	06_FDDAp	170.18231:181 170.19044:360 170.19925:136 170.97412:25 171.00250:20 171.05472:16 171.11871:16 171.12799:59 171.15392:37 171.18364:22 171.19745:25 171.96031:16 171.99434:130 172.09970:71 172.12144:47 172.13913:42	null	1231	2698	2022	1436	562	860	1508	867	1249	444	985	1093	540	272	810	348	1116	615	1849	941	411	698	1076	855
778	2.349	170.53178	Unknown	[M+H]+	0.04	Normalized unit: Intensity	null	null	null	15.51	QC4_FDDAp	170.53178:300 170.65393:16 170.74336:32 170.91068:24 171.00032:69 171.01755:40 171.07079:131 171.14580:16 171.53700:22 171.97885:25 171.99567:50 172.00626:43 172.05827:44 172.09840:107 172.13196:225 172.14369:94 172.35075:18	null	24	67	90	174	94	62	68	82	54	157	134	111	148	74	27	0	51	0	94	4	157	72	169	268
779	1.972	170.57079	Unknown	[M+H]+	0.04	Normalized unit: Intensity	null	null	null	22.2	14_FDDAp	170.57079:459 170.78183:16 171.04311:123 171.06680:24 171.52338:19 171.94299:55 171.95244:19 172.05713:142 172.08145:23 172.11209:94	null	64	136	34	149	29	110	20	46	30	0	16	126	152	790	221	95	322	53	170	88	28	119	0	21
780	1.05	170.9799	w/o MS2: 3-Bromo-4-methylbenzohydrazide	[M+H]+	0.04	Normalized unit: Intensity; Annotation method: VS17_POS_predict_3	-1	-1	-1	4.8	zblank23071801_FDDAp	170.97655:108 170.98471:96 171.14764:38 171.96628:16 171.98604:29 172.00371:24 172.14099:20 172.94730:48 172.97847:2233 173.00015:106	null	109	88	1	5	20	0	12	229	13	11	2	74	3	21	43	21	111	54	18	1	14	0	26	180
781	0.909	171.01863	w/o MS2: 4-Hydrazinobenzenesulfonic acid	[M+H]+	0.74	Normalized unit: Intensity; Annotation method: VS17_POS_predict_3	-1	-1	-1	6.4	17_FDDAp	171.01436:539 171.14003:23 171.76736:36 171.85854:55 171.88155:36 171.89883:54 172.01707:21 172.19954:36 172.29015:19 172.41124:16 172.60979:16 173.12726:26	null	1936	1652	1610	1248	1832	2017	1477	2857	2156	1680	2214	1983	1041	1944	1650	1836	1428	2026	1683	1557	1372	1662	1555	1484
782	2.579	171.06461	w/o MS2: Methyl 3,4,5-trihydroxycyclohexene-1-carboxylate	[M+H]+	0.11	Normalized unit: Intensity; Annotation method: VS17_POS_predict_3	-1	-1	-1	13.43	16_FDDAp	171.06525:983 171.14961:18 171.15729:41 171.99132:31 172.06311:39 172.07388:34 172.09290:24 172.10191:20 173.03928:89 173.05798:21 173.09953:30 173.12787:21 173.14206:18	null	951	1283	876	1241	507	1272	919	886	1161	1241	1433	1134	2038	1987	3001	3607	900	1023	895	1038	1387	1010	1153	1522
783	2.421	171.06726	w/o MS2: 6-Hydrazino[1,2,4]triazolo[3,4-a]phthalazine	[M+CH3OH+H]+	0.89	Normalized unit: Intensity; Annotation method: VS17_POS_predict_3; Tag: Misannotation	0.36	0.45	0.74	30.14	15_FDDAp	171.06465:2657 171.07268:713 171.09215:19 171.09932:28 171.10960:32 171.14655:51 171.61411:33 171.93564:18 171.97060:23 171.99022:20 172.06549:591 172.07547:95 172.13666:25 172.61040:31 173.06039:61 173.09697:28 173.12282:41 173.13512:19	113.39397:18 139.04248:77 139.05219:43 141.00401:22 155.02794:17 171.06976:131 172.07196:24	4076	4429	3475	3620	3210	3099	3240	2187	3361	2803	3480	3268	9829	9734	10540	9948	4619	3974	4984	4484	5099	4823	4509	5236
784	4.914	171.1039	w/o MS2: 6-Nitro-2,3,4,9-tetrahydro-1H-carbazole	[M+H]+	0.04	Normalized unit: Intensity; Annotation method: VS17_POS_predict_3	-1	-1	-1	5.84	12_FDDAp	171.10390:227 171.13905:116 171.96793:17 171.98325:33 171.99353:179 172.09424:20 172.10474:22 172.11816:158 173.03745:16 173.07750:29 173.08844:20	null	852	663	779	659	850	732	665	735	797	764	690	911	518	684	854	661	648	654	936	675	943	771	580	625
785	5.336	171.15094	w/o MS2: 3-Cyclohexyl-1,1-dimethylurea	[M+H]+	0.89	Normalized unit: Intensity; Annotation method: VS17_POS_predict_3; Tag: Overannotation	0.67	0.71	0.76	11.48	QC3_FDDAp	171.15120:1509 172.00081:127 172.11752:125 172.14073:45 172.15022:34 172.16110:54 172.97308:31 173.01706:22 173.13078:41	72.04922:58 170.09558:25 171.13739:75 171.15955:71	3884	3565	3063	2342	4650	4890	6750	3002	3782	2660	2443	3164	3662	5368	5926	4163	4446	2504	2551	2873	2883	3768	5236	5148
786	2.012	171.94853	w/o MS2: 5-Bromo-3-(2,2,2-trifluoroethoxy)pyrazin-2-amine	[M+H-H2O]+	0.59	Normalized unit: Intensity; Annotation method: VS17_POS_predict_3	-1	-1	-1	4.1	01_FDDAp	171.95197:255 171.97618:17 171.99205:68 172.01076:85 172.05080:27 172.06439:61 172.93800:25 172.95404:75 172.96356:22 172.98697:28 173.03911:46 173.13568:329 173.14601:206 173.94606:20 173.95757:36 173.98796:112 174.03221:31 174.04922:20	null	1417	991	884	862	720	790	506	818	969	1574	1339	1491	1222	781	871	645	1078	1058	901	1127	867	1428	1106	1262
787	2.022	171.99274	w/o MS2: N-Acetyl-L-glutamic acid	[M+H]+	0.04	Normalized unit: Intensity; Annotation method: VS17_POS_actual_2	-1	-1	-1	3.71	11_FDDAp	171.99274:317 172.03032:16 172.08411:20 172.09909:54 172.88216:17 172.93291:31 172.95656:172 172.98546:25 173.01073:18 173.13647:277 173.16502:16 173.95746:16 173.96552:51 173.99017:98 174.02956:17 174.03656:47 174.07346:19 174.09291:30	null	366	431	663	837	289	71	137	141	689	746	815	438	349	562	289	696	409	317	509	459	484	370	533	530
788	1.05	172.05721	w/o MS2: N-Acetyl-L-glutamine	[M+2H]2+	0.63	Normalized unit: Intensity; Annotation method: VS17_POS_predict_3	-1	-1	-1	5.27	07_FDDAp	172.05225:212 172.06279:92 172.08804:152 172.10376:75 172.12149:16 172.94788:20 173.07832:42 173.09637:385	null	1207	1240	1527	1948	2506	3475	3192	2392	1668	2294	2012	1613	1357	1538	1974	2477	1416	458	1663	1702	1125	2074	1291	1690
789	1.476	172.05838	w/o MS2: 2-Amino-5,5,5-trifluoropentanoic acid	[M+H]+	0.33	Normalized unit: Intensity; Annotation method: VS17_POS_predict_3	-1	-1	-1	6.45	01_FDDAp	172.05417:109 172.06651:300 172.46973:27 172.97798:18 173.00166:24 173.06064:37 173.09169:38 173.13979:334 174.07965:78 174.09209:33 174.10559:17 174.14331:83	null	902	879	900	802	1243	1906	1685	1551	323	144	282	449	1893	1404	1583	1334	1111	1061	1148	1214	955	1069	898	929
790	3.874	172.09717	w/o MS2: (-)-Riboflavin	[M+H]+	0.89	Normalized unit: Intensity; Annotation method: VS17_POS_actual_2; Tag: Misannotation	0	0.28	null	31.47	15_FDDAp	172.09712:1626 172.12672:16 172.38982:30 172.45935:57 173.01404:16 173.07704:30 173.09106:73 173.10168:179 173.13506:26 173.35040:17 173.96938:20 174.05426:19 174.11365:47 174.18402:28	104.03609:17 113.95876:22 154.08600:23 172.10262:21	8375	6208	9208	9598	8439	14364	14345	11985	10939	12071	12152	10474	8165	7793	11818	12831	6762	5798	6837	5869	8554	9574	8748	6310
791	5.36	172.11436	w/o MS2: 7,8-Dimethyl-4-hydroxy-3-quinolinecarboxylic acid	[M+H]+	0.15	Normalized unit: Intensity; Annotation method: VS17_POS_predict_3	-1	-1	-1	4.24	02_FDDAp	172.09248:218 172.10887:203 172.15091:45 172.96796:16 173.00046:16 173.09711:89 173.12965:16 173.27699:18 174.04436:65 174.05229:38 174.06245:16 174.13661:50	null	960	1607	398	387	484	1022	1118	809	476	977	1053	659	525	481	438	599	293	308	545	926	227	807	495	562
792	4.812	172.1151	w/o MS2: Val-Pro-Lys	[M+2H]2+	0.22	Normalized unit: Intensity; Annotation method: VS17_POS_predict_3; Tag: Misannotation	0	0.71	0	9.37	02_FDDAp	172.11546:613 172.16061:29 172.97180:25 173.07309:22 173.12154:17	172.06699:18 172.07500:21 175.11682:16	1266	1917	1676	1155	1957	1824	1748	1537	1247	1319	1192	1193	759	787	602	896	760	999	706	1247	1272	1789	1232	1854
793	4.268	172.13313	w/o MS2: 2-(4-Amino-1-piperidinyl)-N-methylacetamide	[M+NH4]+	0.56	Normalized unit: Intensity; Annotation method: VS17_POS_predict_3; Tag: Misannotation	0.74	0.78	0.79	13.01	06_FDDAp	172.13551:1113 172.17448:23 172.94923:34 172.99208:20 173.05278:24 173.06577:77 173.07550:19 173.08881:25 173.13683:21 173.58784:20 173.96516:19 174.04895:17 174.05954:55 174.08943:19 174.14005:23	133.09225:17 155.10916:118	962	1070	569	932	3968	5049	4864	5099	2160	1570	1844	2469	963	770	1224	716	2403	2575	2591	1879	2795	2016	2992	2425
794	2.344	172.13449	w/o MS2: Gabapentin (Neurontin)	[M+H]+	0.44	Normalized unit: Intensity; Annotation method: VS17_POS_predict_3	-1	-1	-1	6.08	13_FDDAp	172.13268:264 172.94911:16 172.98219:34 173.00551:17 173.01282:36 173.05968:47 173.14034:86 173.95956:19 173.96783:28 174.05363:30 174.06572:21 174.09688:59 174.11356:30	null	498	461	588	471	514	313	871	777	236	317	277	357	686	720	857	549	390	483	433	494	418	230	588	586
795	3.559	172.13879	w/o MS2: Gabapentin	[M+H]+	0.04	Normalized unit: Intensity; Annotation method: VS17_POS_predict_3	-1	-1	-1	5.11	20_FDDAp	172.13104:169 172.14037:142 172.15378:46 173.00566:24 173.10059:22 173.12999:22 173.13849:22 173.96663:37 174.00084:33 174.04514:25 174.05486:23	null	27	245	135	66	203	587	827	680	305	248	149	206	694	354	556	503	483	456	732	716	122	145	610	648
796	1.174	172.97699	w/o MS2: 2-Amino-4-bromopyridine	[M+H]+	0.22	Normalized unit: Intensity; Annotation method: VS17_POS_predict_3; Tag: Overannotation	0.02	0.19	0.22	9.11	zblank23071801_FDDAp	172.97702:1061 172.98978:142 173.00105:19 173.86449:20 173.93953:34 173.96234:21 173.99615:27 174.94571:43	97.96651:16 101.93487:16 112.96365:20 113.96585:62 173.97644:17	1991	1277	2018	976	2120	1716	883	1588	1866	650	1812	716	979	880	1704	727	621	1105	2338	1861	1167	2334	1281	1342
797	1.047	172.98111	w/o MS2: Ethyl 2-amino-4-(trifluoromethyl)thiazole-5-carboxylate	[M+H]+	0.11	Normalized unit: Intensity; Annotation method: VS17_POS_predict_3; Tag: Overannotation	0.05	0.3	0.12	50.27	zblank23071803_FDDAp	172.97691:1306 172.98640:251 173.08176:22 173.86072:16 173.97307:95 174.96121:62 174.98215:21 174.99568:45	96.96229:76 97.97279:41 101.91980:18 101.94112:17 113.93721:23 124.96419:27 131.94810:30 142.96306:25	106	215	183	195	146	149	168	128	252	157	245	148	169	193	174	245	74	152	105	238	219	134	58	292
798	1.206	172.9826	w/o MS2: Ethyl 2-amino-4-(trifluoromethyl)thiazole-5-carboxylate	[M+H]+	0.19	Normalized unit: Intensity; Annotation method: VS17_POS_predict_3; Tag: Overannotation	0.01	1	0.02	7.29	zblank23071803_FDDAp	172.98163:951 173.95616:59 173.97334:23 173.98210:17 174.12773:17 174.95424:21 175.00638:30	142.96700:16	659	1173	1840	1012	1405	826	238	1513	1136	665	1923	1789	799	996	743	437	884	643	1212	1584	379	2479	64	127
799	0.968	173.02162	w/o MS2: Disodium Glycerophoshate 5.5-Hydrate	[M+H]+	0.11	Normalized unit: Intensity; Annotation method: VS17_POS_predict_3	-1	-1	-1	7.94	10_FDDAp	173.01720:198 173.02361:476 173.03569:57 173.04971:50 173.06192:26 174.02443:40 174.04086:21 174.06873:24 174.08136:18 174.09242:114 175.06070:21 175.07835:63 175.10458:337 175.12202:820	null	234	278	14	231	55	54	0	38	1832	2825	1817	2632	1201	727	193	900	387	440	811	203	668	612	189	575
800	3.061	173.02577	w/o MS2: Disodium Glycerophoshate 5.5-Hydrate	[M+H-H2O]+	0.37	Normalized unit: Intensity; Annotation method: VS17_POS_predict_3	-1	-1	-1	8.83	02_FDDAp	173.02133:488 173.03360:198 173.04929:22 173.09184:92 173.13756:20 174.01384:16 174.02493:50 174.03304:31 174.06128:61 174.07730:28 174.08827:40 174.09735:17 174.82971:16 174.98027:29 175.04108:32 175.07597:113 175.09090:57 175.11014:118 175.12067:185	null	1389	1932	1856	2091	1414	854	1690	1664	1117	1130	1532	1492	951	1219	527	799	1980	2101	2150	2568	1529	1148	1838	2086
801	4.532	173.05756	w/o MS2: 2-(4-Trifluoromethylphenyl)ethylamine	[M+H]+	0.07	Normalized unit: Intensity; Annotation method: VS17_POS_predict_3	-1	-1	-1	8.53	QC2_FDDAp	173.05756:374 173.06740:126 173.11096:56 173.12193:55 173.92796:19 174.04938:16 174.10918:22 174.13333:601 174.14134:219 174.17610:17 174.96274:16 175.03497:82 175.07132:45 175.07928:28 175.10034:35 175.12263:192 175.13582:102	null	1328	627	189	978	656	766	678	626	2207	1654	448	380	1031	937	807	528	1691	750	464	327	680	942	596	426
802	3.283	173.07245	w/o MS2: 3-(1H-Benzimidazol-2-yl)propanohydrazide	[M+H]+	0.52	Normalized unit: Intensity; Annotation method: VS17_POS_predict_3	-1	-1	-1	9.38	19_FDDAp	173.07091:366 173.07935:213 173.11008:28 174.03072:82 174.04311:104 174.06258:19 174.07556:23 174.96329:68 175.04747:134 175.06763:53 175.08429:17 175.10352:37 175.11552:194 175.12648:242	null	1916	2771	1627	1763	1833	2679	2648	2875	1626	1470	2064	1302	1652	2110	1869	2344	2788	2612	2032	1877	1588	1555	1428	1724
803	4.608	173.0732	w/o MS2: N-(1,5-Dimethyl-3-oxo-2-phenyl-2,3-dihydro-1H-pyrazol-4-yl)propanamide	[M+H]+	0.81	Normalized unit: Intensity; Annotation method: VS17_POS_predict_3	-1	-1	-1	9.68	11_FDDAp	173.07010:445 173.07689:143 173.10014:55 173.12738:131 173.14359:72 173.15656:17 174.01602:46 174.02660:26 174.04276:27 174.06693:113 174.95189:16 175.02240:16 175.03828:224 175.05214:17 175.06828:44 175.07924:165 175.09525:17 175.11588:50 175.12527:24	null	1770	1591	1753	1234	802	2520	3153	1350	2617	1497	1895	2472	1441	1393	1460	1521	2303	2573	2269	2030	1908	1684	1243	1817
804	1.018	173.09685	w/o MS2: 2,6-Diaminopimelic acid	[M+H-H2O]+	0.7	Normalized unit: Intensity; Annotation method: VS17_POS_actual_2	-1	-1	-1	9.31	16_FDDAp	173.08862:699 173.10097:797 173.14230:39 173.18178:19 173.52316:50 173.59320:18 174.02226:39 174.04214:158 174.06020:106 174.07797:2080 174.09987:152 174.10919:30 174.71727:17 174.76886:16 175.02626:39 175.06085:59 175.07051:166 175.08128:124 175.10240:604 175.11815:4286 175.14444:91	null	1870	1874	2467	1502	2738	3032	3823	3231	1791	944	1901	1010	3572	2860	4757	3940	1587	2054	2618	2281	2180	1602	2173	2468
805	5.083	173.13445	w/o MS2: 2-Hydroxyethyl n-octyl sulfide	[M+H]+	0.04	Normalized unit: Intensity; Annotation method: VS17_POS_predict_3	-1	-1	-1	12	16_FDDAp	173.13445:502 173.18700:19 174.04922:73 174.12527:30 174.94983:19 175.02794:30 175.04117:206 175.05992:46 175.06876:19 175.11757:160 175.12817:252 175.13940:17	null	524	936	405	321	794	999	1188	574	812	462	700	575	619	709	847	1040	337	483	326	493	562	229	509	692
806	3.711	173.13742	w/o MS2: 4,9-Dihydroxy-6-methyl-3,10-dimethylidene-4,7,8,9,11,11a-hexahydro-3aH-cyclodeca[b]furan-2-one	[M+H-H2O]+	0.07	Normalized unit: Intensity; Annotation method: VS17_POS_predict_3	-1	-1	-1	7.44	02_FDDAp	173.13136:242 173.53171:63 174.00851:48 174.05174:53 174.08167:20 174.13275:27 174.96999:33 174.98495:18 175.01413:17 175.04362:49 175.06653:29 175.07494:44 175.08914:21 175.11684:210 175.13087:40	null	394	863	303	485	523	547	552	710	385	561	513	670	365	288	480	294	526	395	333	189	541	383	524	287
807	1.124	173.13814	w/o MS2: 2-Hydroxyethyl n-octyl sulfide	[M+H]+	0.04	Normalized unit: Intensity; Annotation method: VS17_POS_predict_3	-1	-1	-1	42.02	07_FDDAp	173.13693:1326 173.14659:727 173.17534:16 173.49071:20 174.05171:44 174.06259:42 174.07777:338 174.14072:52 175.02692:205 175.07722:88 175.08759:79 175.11848:7803 175.14545:28 175.15724:25 175.24388:16	null	25443	9599	27108	8885	14459	12149	11553	11420	16276	13372	17402	38594	8028	6346	21742	19886	11434	6316	6501	26872	8685	5500	18485	25139
808	1.076	173.13942	w/o MS2: Arcaine	[M+NH4]+	0.85	Normalized unit: Intensity; Annotation method: VS17_POS_predict_3; Tag: Misannotation	0.48	0.48	0.78	96.23	12_FDDAp	173.13911:6794 173.17195:38 173.25023:17 173.85316:18 173.93660:20 173.95097:44 173.96436:26 174.03033:20 174.06543:62 174.07994:336 174.12703:88 174.13902:360 174.14760:622 174.52371:19 174.96288:69 175.01764:102 175.05649:17 175.07845:29 175.08925:34 175.11754:1529 175.14752:30	98.99679:64 112.07434:18 113.10957:71 114.09473:320 114.11709:16 115.08136:21 115.09232:95 115.10387:28 116.06192:16 116.06866:20 128.07408:27 156.07043:34 156.11292:100 173.13599:51 173.14525:57 174.14139:24 175.02693:25	25440	32056	27282	25407	12068	12158	12374	11897	41137	39819	43287	38599	21192	19399	21299	19953	25172	29121	27318	26884	26185	22835	18485	29208
809	1.939	173.14021	w/o MS2: Arcaine	[M+H]+	0.89	Normalized unit: Intensity; Annotation method: VS17_POS_predict_3; Tag: Misannotation	0.63	0.59	0.85	237.84	17_FDDAp	173.14093:16921 173.51308:41 173.53491:20 173.96788:16 173.99623:26 174.05109:134 174.07591:106 174.09525:47 174.11342:142 174.14165:1218 174.15378:224 174.35263:22 174.38356:16 174.94865:19 175.01419:40 175.02719:23 175.04160:24 175.05110:41 175.09850:134 175.11963:954 175.14816:149 175.20877:24	55.05356:22 70.06043:72 72.08060:21 98.04694:25 98.05920:16 113.10806:103 114.09078:273 114.11008:82 115.08897:34 115.96504:18 116.07283:48 156.11234:138 158.09283:18 159.08597:44 172.10445:21 173.11324:17 173.14313:695 174.13321:68 174.14314:64 174.15659:34 175.11792:43	57697	54742	46112	53680	31530	48622	49005	47036	47162	49377	48052	41095	40598	35981	52603	40970	45251	53445	54356	59145	38545	34138	50362	53100
810	2.129	173.96892	w/o MS2: 8-Bromo-3,7-dimethyl-3,7-dihydro-1H-purine-2,6-dione	[M+H]+	0.56	Normalized unit: Intensity; Annotation method: VS17_POS_predict_3	-1	-1	-1	11.05	20_FDDAp	173.95616:89 173.96611:153 174.07515:37 174.94101:32 174.97028:81 175.04492:21 175.11287:369 175.12132:493 175.13097:143 175.60202:140 175.89191:18 175.94991:27 176.03284:50	null	1138	699	734	1069	469	957	431	383	528	967	631	762	1554	1006	1235	1362	774	1006	701	976	864	695	1022	1008
811	3.218	174.0374	w/o MS2: 4-(Thiophen-2-yl)benzene-1,2-diamine	[M+H]+	0.74	Normalized unit: Intensity; Annotation method: VS17_POS_predict_3	-1	-1	-1	14.32	QC3_FDDAp	174.03717:658 174.13632:27 175.02530:152 175.03732:30 175.08733:24 175.09805:30 175.11847:316 175.34998:19 176.02823:97 176.07738:26 176.08716:51	null	4493	2472	2265	2683	2214	2825	3154	3058	4274	3623	3395	4466	480	957	901	1018	2835	1824	3047	1890	2567	3269	1893	2127
812	5.21	174.0526	w/o MS2: 4-Hydroxyquinoline-2-carbaldehyde	[M+H]+	0.89	Normalized unit: Intensity; Annotation method: VS17_POS_predict_3; Tag: Misannotation	0.57	0.66	0.76	50.09	QC4_FDDAp	174.05724:1905 174.07643:16 174.36278:16 174.96564:19 175.05272:104 175.06738:535 175.09019:40 175.10643:32 175.11879:98 175.12952:160 175.13474:65 175.22011:42 176.06136:160 176.07356:289 176.10136:22	128.05267:21 142.95715:34 159.02301:16 174.04781:52 174.07086:29	12982	12456	12660	13348	16327	13839	15444	13926	13360	13040	14454	14388	9770	11032	14823	12767	13388	10852	11146	12405	12195	10778	11207	13416
813	4.64	174.05968	w/o MS2: 8-Hydroxyquinoline-5-carbaldehyde	[M+H]+	0.74	Normalized unit: Intensity; Annotation method: VS17_POS_predict_3	-1	-1	-1	16.58	16_FDDAp	174.05617:427 174.06416:240 174.07709:77 174.86568:38 174.97957:30 174.99594:17 175.03922:16 175.05298:19 175.06253:42 175.08064:73 175.10313:73 175.11682:194 175.12486:55 175.14874:20 176.03331:24 176.04868:54 176.06438:22 176.07545:59 176.11649:145	null	3167	3236	3775	3087	4270	5344	4295	4325	2723	3599	4000	3376	3496	3758	3891	3528	4261	3299	3374	3453	2717	3170	2648	2414
814	4.483	174.06084	w/o MS2: 2-Acetylamino-3-mercapto-3-methylbutyric acid	[M+H]+	0.04	Normalized unit: Intensity; Annotation method: VS17_POS_predict_3	-1	-1	-1	17.23	06_FDDAp	174.06084:1303 174.08673:16 174.14873:722 174.16081:89 174.26505:23 174.45940:28 174.49672:60 174.50540:21 174.96190:28 174.97331:16 175.00632:29 175.04053:2151 175.07080:255 175.09943:26 175.10948:69 175.12173:331 175.14909:102 175.16096:78 176.02515:16 176.04239:311 176.06094:138 176.06987:199 176.08150:291 176.15202:18	null	1382	1780	800	1440	2658	4725	3857	2199	315	826	815	579	1099	1311	670	469	1552	877	828	1079	1032	502	936	1267
815	4.831	174.06337	w/o MS2: 5,7-Dimethyl-4-hydroxy-2-mercaptopyrido[2,3-d]pyrimidine	[M+H]+	0.04	Normalized unit: Intensity; Annotation method: VS17_POS_predict_3	-1	-1	-1	6.62	01_FDDAp	174.05380:233 174.06126:79 174.07887:34 174.08565:26 174.10812:16 174.13803:81 174.97641:45 175.01831:125 175.03566:487 175.06276:95 175.07776:40 175.09244:22 175.11703:100 175.14110:72 175.15196:27 175.50961:22 176.04245:82 176.07841:26 176.08730:17 176.10651:32 176.12473:18	null	1839	1199	1556	520	1800	2213	2032	1279	1781	450	1068	1019	1131	1041	1264	2183	841	1131	882	1255	1317	996	877	1247
816	7.229	174.06366	w/o MS2: Hydrastinine	[M+H]+	0.67	Normalized unit: Intensity; Annotation method: VS17_POS_predict_3; Tag: Misannotation	0.42	0.71	0.46	9.42	07_FDDAp	174.05898:1065 174.96950:18 175.03694:30 175.04832:30 175.06183:78 175.08952:17 175.11530:123 175.12265:56 175.14746:198 175.51747:17 176.05737:16 176.07887:79 176.13055:37 176.15230:19	116.03369:17 119.08639:20 174.06667:18	799	745	1554	699	1790	1443	3749	1207	930	934	553	918	276	341	183	208	755	689	328	484	172	417	964	500
817	1.046	174.07439	w/o MS2: (1S,3R)-1-Aminocyclopentane-1,3-dicarboxylic acid	[M+H-NH3]+	0.89	Normalized unit: Intensity; Annotation method: VS17_POS_predict_3; Tag: Misannotation	-1	-1	-1	40	QC3_FDDAp	174.07610:1665 174.10149:54 174.14449:378 174.24928:17 174.69931:20 175.01445:17 175.05156:46 175.06461:106 175.07448:70 175.11580:4258 175.13744:194 175.15254:16 175.21378:33 175.32867:17 176.03200:46 176.05779:38 176.07854:34 176.10745:559 176.12503:179	null	10894	11163	10617	9388	9082	9706	9300	9091	5064	6019	5206	3348	10822	8951	10933	10745	14452	10846	11902	13674	8013	7661	10545	9570
818	1.405	174.08485	w/o MS2: (1S,3R)-1-Aminocyclopentane-1,3-dicarboxylic acid	[M+H]+	0.56	Normalized unit: Intensity; Annotation method: VS17_POS_predict_3; Tag: Misannotation	-1	-1	-1	18.52	14_FDDAp	174.07608:368 174.08543:346 174.14638:20 174.87064:17 174.95564:62 174.96794:38 174.97714:42 175.03589:41 175.07536:25 175.10675:436 175.11928:2226 175.15181:30 175.95448:19 175.98164:16 175.99323:22 176.09607:61 176.11568:128 176.12617:179 176.13521:44	null	4295	4541	3464	3160	2312	2653	1453	2409	385	764	731	752	2398	2392	3438	2592	5089	5514	6127	4858	3278	3068	3127	3378
819	2.366	174.09302	w/o MS2: Ala-Glu-Lys	[M+2H]2+	0.11	Normalized unit: Intensity; Annotation method: VS17_POS_predict_3; Tag: Misannotation	-1	-1	-1	9.47	05_FDDAp	174.09377:358 174.53288:54 174.98318:24 174.99385:24 175.00594:30 175.06154:17 175.09888:23 175.11926:734 175.14565:169	null	794	730	758	467	1585	1734	1802	1051	1114	496	1216	739	565	521	680	461	763	337	414	673	657	1189	562	1072
820	3.329	174.12068	w/o MS2: Val-Thr-Lys	[M+2H]2+	0.04	Normalized unit: Intensity; Annotation method: VS17_POS_predict_3; Tag: Misannotation	-1	-1	-1	6.51	20_FDDAp	174.11092:58 174.12068:106 174.97180:127 175.07118:17 175.09418:36 175.10394:16 175.11906:123 175.12814:70	null	29	171	94	32	932	464	545	467	242	365	213	120	218	93	164	125	285	391	302	362	218	152	232	194
821	2.709	174.1315	w/o MS2: N-(1-Benzylpiperidin-4-yl)-3,5-dimethoxybenzamide	[M+H-H2O]+	0.89	Normalized unit: Intensity; Annotation method: VS17_POS_predict_3; Tag: Misannotation	0.51	0.6	0.82	28.18	11_FDDAp	174.13194:1096 175.04378:40 175.07368:17 175.09482:87 175.11359:1338 175.12471:339 175.14410:20 175.88068:18 176.01936:24 176.03081:16 176.04321:34 176.07692:20 176.08849:18 176.10130:29 176.12213:243	69.06969:37 115.07086:42 158.06912:25 174.13428:126 175.11148:19	3380	3281	2535	3207	4301	6105	7978	6135	3280	3419	4269	3469	2096	3030	3295	3549	2292	2782	2080	2699	3352	3280	2478	2943
822	4.535	174.13329	w/o MS2: Isopentedrone	[M+H]+	0.3	Normalized unit: Intensity; Annotation method: VS17_POS_predict_3; Tag: Misannotation	0.25	0.19	0.7	28.43	13_FDDAp	174.13329:382 174.35974:24 174.96072:20 174.97552:50 174.99654:18 175.00885:18 175.03532:17 175.04533:39 175.07509:86 175.09821:59 175.11908:179 175.13504:114 175.15427:20 176.07423:104 176.11635:49 176.14708:20	111.11920:29 111.12679:126 115.03860:28 117.05856:37 128.14006:46 129.04506:34 131.06035:16 132.07777:67 132.08838:105 158.06366:16 174.07404:36 174.15924:21 176.03015:21 176.05521:24 176.06488:48 177.04672:17 177.07108:34	1593	3340	1757	1850	2974	2716	3062	2726	2106	2779	2871	2862	1865	4079	4981	3425	2833	1997	1436	1934	1427	2025	2420	3614
823	4.444	174.14914	w/o MS2: 2-Amino-2-methyloctanoic acid	[M+H]+	0.89	Normalized unit: Intensity; Annotation method: VS17_POS_predict_3; Tag: Misannotation	0.64	0.55	0.87	63.14	03_FDDAp	174.14938:3761 174.15904:1066 174.97365:19 175.00354:35 175.02013:91 175.03371:884 175.04585:719 175.05824:140 175.07811:43 175.08994:16 175.11530:192 175.12659:62 175.13867:58 175.14864:162 175.49033:23 175.69971:106 176.03354:24 176.05324:237 176.07034:108 176.10133:47 176.12416:59 176.14745:62	128.13773:43 128.14552:139 129.14168:23 129.14964:21 145.03134:17 160.01762:20 174.15247:40 174.16756:20 175.11110:48	13843	17328	10058	10218	15088	13405	18509	12023	3559	7103	7872	3686	9415	10797	13230	9482	9996	13532	12734	13166	6709	7761	11941	12631
824	3.527	174.97418	w/o MS2: 3,5-Dichlorosalicyl alcohol	[M+H]+	0.89	Normalized unit: Intensity; Annotation method: VS17_POS_predict_3; Tag: Misannotation	-1	-1	-1	12.33	13_FDDAp	174.96964:417 175.02472:238 175.04059:2531 175.06769:61 175.07968:73 175.10085:70 175.11635:229 175.12617:211 175.95764:18 175.96507:17 175.97653:22 176.01410:42 176.03258:121 176.04851:332 176.06485:18 176.09888:24 176.12781:17 176.94962:22 176.97284:91 177.03477:59 177.04634:280 177.05652:630 177.07718:28	null	3432	3330	2718	1981	3266	2504	3442	2884	2350	1271	2662	2183	2679	1872	2609	1932	2320	2728	3582	2587	5150	3714	4628	2821
825	4.399	175.03778	3,5-Dimethoxy-4-hydroxycinnamic acid	[M+H-CH6O2]+	0.89	Normalized unit: Intensity; Annotation method: VS17_POS_actual_2; Tag: Misannotation	0.79	0.9	0.85	64.28	12_FDDAp	175.03970:12212 175.08629:41 175.10577:17 175.12585:90 175.15149:19 175.37390:17 175.66103:21 175.68013:24 176.03365:321 176.04202:1182 176.14970:22 176.50021:17 176.73746:21 176.82364:21 177.04747:207 177.05792:364 177.11775:19	89.04382:39 91.05054:38 91.05930:114 101.03917:17 105.06994:24 109.40022:18 119.04977:342 147.04381:30 147.05365:90 172.81683:16 175.03574:94 175.04976:39	27472	27870	29303	26736	45663	52913	55633	37705	49048	57147	44937	55607	12399	14367	16231	11316	32721	26066	26599	25267	23663	27940	28796	25473
826	3.523	175.03873	w/o MS2: 6a,12a-Dihydro-6H-[1,3]dioxolo[5,6][1]benzofuro[3,2-c]chromen-3-ol	[M+2H]2+	0.89	GNPS suggests vanillin; Normalized unit: Intensity; Annotation method: VS17_POS_predict_3; Tag: Misannotation	0.58	0.66	0.82	67.89	17_FDDAp	175.03812:3854 175.04715:1910 175.07388:18 175.11441:169 175.12476:189 175.96703:18 176.03296:168 176.04918:411 176.06593:83 176.07581:19	89.03738:17 91.05654:16 116.96153:16 117.03685:16 129.03288:26 145.02869:16 147.04649:34 149.06308:34 156.95961:16 174.96689:21 175.02187:20 175.03676:164	30520	38646	24887	24080	46787	48367	42696	50196	11568	17025	18345	14100	10760	8695	11054	12432	24259	26069	28584	29943	16728	19198	32790	29385
827	4.836	175.03888	w/o MS2: juglone	[M+H]+	0.04	Normalized unit: Intensity; Annotation method: VS17_POS_predict_3	-1	-1	-1	5.53	06_FDDAp	175.03888:687 175.06042:22 175.07355:17 175.08949:65 175.11513:184 175.12785:110 175.16238:64 175.97490:34 176.03404:18 176.05505:22 176.06873:20 176.09872:20 176.11493:75 176.97205:82 177.00578:18 177.05304:715 177.07295:171 177.11528:57	null	1926	2574	1517	1515	2653	2148	2439	1767	1287	1577	1242	2065	1422	1045	1601	1207	1214	928	1099	787	1247	1198	1141	1614
828	6.041	175.04463	w/o MS2: 2-hydroxynaphthalene-1,4-dione	[M+H]+	0.11	Normalized unit: Intensity; Annotation method: VS17_POS_predict_3	-1	-1	-1	5.13	06_FDDAp	175.03978:283 175.05116:98 175.06509:97 175.09921:38 175.12337:249 175.96660:20 176.02248:46 176.03607:17 176.04892:192 176.06111:866 176.07336:1401 176.09229:102 176.10208:53 176.14478:16 176.96422:67 177.03470:18 177.07202:143 177.08501:22	null	357	77	364	176	1980	1138	1611	1760	345	147	247	137	52	108	176	177	214	139	369	156	449	229	153	248
829	1.04	175.10066	w/o MS2: N-.alpha.-Acetyl-L-ornithine	[M+H]+	0.04	Normalized unit: Intensity; Annotation method: VS17_POS_predict_3; Tag: Misannotation	0.32	0.36	0.74	9.66	15_FDDAp	175.10350:1262 175.11557:4452 175.40399:17 176.03316:34 176.07045:74 176.10251:699 176.12274:460 177.02164:24 177.04582:147 177.05917:213 177.11020:39 177.12442:65	70.06525:24 112.07510:54 115.08575:23 116.08799:20 118.08421:23 122.00294:16 128.06779:57 129.10045:38 130.04398:19 156.02827:18 159.08804:29 160.05663:65 174.07875:26 175.08182:40 175.10075:37 175.12076:25 176.13182:39	19497	7120	6845	13978	4207	3875	13131	4984	15118	14402	13448	13919	6098	6459	3308	6633	8922	8537	8612	4497	12036	6199	4803	13950
830	2.709	175.11922	w/o MS2: Arginine	[M+H]+	0.89	Normalized unit: Intensity; Annotation method: VS17_POS_predict_3; Tag: Misannotation	0.7	0.67	0.88	15.92	QC3_FDDAp	175.11588:1501 175.13765:81 176.07167:121 176.08258:136 176.10420:254 176.12079:132 176.13000:34 177.00984:31 177.03770:76 177.04791:45 177.07440:103 177.10468:43 177.11603:157	69.06791:22 116.06860:24 175.08569:18 175.12369:70	6236	12580	6880	7126	10511	17095	17839	12715	5340	6467	6159	6092	6852	8517	8322	8225	6158	6021	5590	6296	6639	5793	7140	5477
831	0.907	175.1196	Arginine	[M+H]+	0.89	Normalized unit: Intensity; Annotation method: VS17_POS_predict_3; Tag: Confirmed	0.86	0.91	0.98	796.37	QC1_FDDAp	175.11958:110846 175.15051:110 175.16200:36 175.18958:25 175.22314:16 175.23669:17 175.24983:58 175.29109:43 175.33437:62 175.34229:16 175.38010:17 175.49139:107 175.63225:17 175.71103:16 175.74348:20 175.79491:17 175.80589:17 175.82492:16 175.97426:17 176.07425:59 176.08554:47 176.12215:10030 176.31358:16 176.33821:23 176.44424:17 176.67789:16 176.86427:48 177.10570:16 177.11916:415 177.12671:41…	60.05768:163 60.06322:43 70.06517:638 70.07777:47 72.08104:38 84.04880:18 97.07167:44 106.63407:22 106.99353:24 112.07291:29 112.08830:85 114.08545:17 114.10303:27 115.08049:40 115.09099:20 116.05180:37 116.07120:543 116.08231:82 117.07977:23 117.50497:19 130.07854:45 130.09596:216 130.10260:113 130.12181:21 131.10793:27 157.10617:76 158.04929:17 158.06984:17 158.08766:274 158.09636:173 158.11569…	431317	444121	423318	413744	654931	565806	622425	578169	115855	132011	127834	111719	417800	406028	444288	382571	402442	369917	447243	357626	366405	358099	418946	424863
832	5.163	175.12088	w/o MS2: 2-(Acetylamino)-N-[2-(1-piperidinyl)phenyl]-1,3-thiazole-4-carboxamide	[M+H]+	0.11	Normalized unit: Intensity; Annotation method: VS17_POS_predict_3	-1	-1	-1	4.08	12_FDDAp	175.12013:154 175.14008:111 175.15703:23 176.02187:21 176.05013:61 176.06366:175 176.07770:181 176.51111:17 176.59326:27 176.86444:16 176.96266:16 176.98132:22 177.05659:35 177.07228:80	null	1104	3071	2827	4127	5044	5483	5214	4950	1066	2446	2265	2391	969	1785	2035	3888	3108	2871	2174	3032	3849	2652	3442	644
833	1.143	175.12093	L-Arginine	[M+H]+	0.15	Normalized unit: Intensity; Annotation method: VS17_POS_predict_3; Tag: Misannotation	0.63	0.75	0.81	34.5	04_FDDAp	175.11095:1440 175.12093:4537 175.97531:45 176.03575:34 176.05106:22 176.06129:24 176.09924:247 176.11877:246 176.12906:207 176.42885:16 176.95546:20 176.96468:19 176.97281:16 177.04097:19 177.05373:27 177.12344:74	70.05805:21 70.06836:62 84.04234:29 112.08249:26 116.06809:72 128.06665:18 159.07326:20 175.10487:32 175.11447:49 175.12408:62	81981	68427	46319	54748	69972	27613	104723	26724	17819	12985	11146	14314	38362	42084	62992	89165	60105	34587	63019	17566	69988	53099	41773	56154
834	3.586	175.12241	w/o MS2: Gramine	[M+H]+	0.11	Normalized unit: Intensity; Annotation method: VS17_POS_actual_2; Tag: Misannotation	0.14	0.6	0.27	6.8	11_FDDAp	175.12241:502 176.05200:105 176.07056:128 176.11873:61 176.14047:29 176.99477:40 177.02527:33 177.05309:292 177.07448:65 177.09413:19	111.11922:23 175.11430:31	4008	6125	4452	3093	4527	3278	7949	5875	2395	3068	2525	3096	3981	1820	2603	3563	2013	3816	3366	3943	3648	3207	3336	2804
835	0.904	175.24271	w/o MS2: cis-Aconitic Acid	[M+H]+	0.15	Normalized unit: Intensity; Annotation method: VS17_POS_predict_3	-1	-1	-1	39.46	06_FDDAp	175.24094:442 175.26186:99 175.27762:25 175.30568:18 175.31238:29 175.33572:280 175.35765:50 175.36876:16 175.38657:44 175.44696:26 175.45555:17 175.50623:18 175.52577:16 175.68425:29 175.76810:18 175.84299:50 175.86569:27 175.96542:59 176.02794:24 176.05515:19 176.09193:305 176.12157:14164 176.15762:114 176.29330:21 176.33759:17 176.44875:16 176.62962:28 176.65002:16 176.66708:27 176.68008:19 17…	null	347	437	294	313	1356	706	1454	824	39	26	32	22	129	348	463	215	100	120	488	206	183	186	385	410
836	0.909	175.3351	Unknown	[M+H]+	0.07	Normalized unit: Intensity	null	null	null	24.04	07_FDDAp	175.33510:570 175.35791:147 175.43858:113 175.45981:20 175.53416:17 175.76099:18 175.87845:16 175.89999:16 175.99498:17 176.01141:19 176.02303:18 176.05501:17 176.09102:418 176.12137:18076 176.17445:21 176.20770:18 176.24751:17 176.32631:24 176.33997:16 176.35289:18 176.38925:51 176.44598:17 176.47867:47 176.58006:26 176.60698:22 176.66063:19 176.73442:17 176.77240:17 176.85677:17 176.92216:16 17…	null	300	255	163	326	686	603	884	430	22	0	22	0	108	288	241	125	22	168	307	71	110	115	220	256
837	2.088	176.03368	w/o MS2: 5,6-Dihydroxyindole-2-carboxylic acid	[M+H]+	0.04	Normalized unit: Intensity; Annotation method: VS17_POS_predict_3	-1	-1	-1	7.69	11_FDDAp	176.03368:359 176.04716:16 176.09888:40 176.11180:193 176.13266:48 176.97496:54 177.02612:16 177.03976:26 177.05339:16 177.09763:26 178.03767:20 178.04797:33	null	704	550	705	679	346	430	604	366	1604	818	1424	1228	860	654	515	140	267	757	354	340	1134	723	474	664
838	3.527	176.05524	w/o MS2: Dimethyloxallylglycine	[M+H]+	0.15	Normalized unit: Intensity; Annotation method: VS17_POS_predict_3	-1	-1	-1	8.5	QC2_FDDAp	176.04543:370 176.05524:382 176.06248:243 176.07997:25 176.09605:73 176.13148:20 176.15080:16 176.35176:21 176.95532:19 176.97047:134 176.98111:63 177.03780:53 177.05670:426 177.09503:18 178.04837:45 178.05643:49 178.06487:36 178.07681:53 178.08429:44 178.10048:18	null	2532	5428	3819	3005	6228	6327	5904	5959	2111	2107	2381	1968	1709	1469	1179	1881	3522	3715	3434	3375	2164	2339	3118	4467
839	6.372	176.06732	w/o MS2: Gentiannine	[M+H]+	0.33	Normalized unit: Intensity; Annotation method: VS17_POS_predict_3; Tag: Misannotation	1	0.75	0.75	5.23	QC3_FDDAp	176.05905:32 176.07069:155 176.12360:20 176.13152:19 176.15071:16 176.16151:16 177.05608:32 177.07443:21 178.02754:48 178.16647:94	176.06357:16 176.07196:22	745	751	603	466	765	824	1045	996	629	418	714	300	1169	935	1087	648	343	448	444	574	384	546	357	522
840	5.23	176.06757	w/o MS2: INDOLE-3-ACETATE	[M+H]+	0.41	Normalized unit: Intensity; Annotation method: VS17_POS_actual_2	-1	-1	-1	10.19	19_FDDAp	176.07004:664 176.09956:18 176.12526:42 176.13124:19 176.48718:16 176.71913:18 176.95322:18 176.97252:34 177.05513:18 177.06697:26 177.07771:40 177.09927:17 177.11292:34 177.14589:22 178.04298:22 178.13101:18 178.15468:41	null	3902	4100	3491	3035	2274	3288	2996	2771	3340	2942	2628	2666	1233	1863	2313	2409	3091	3444	3380	2499	2737	2534	3270	2422
841	4.48	176.07021	w/o MS2: 3-(Carboxymethyl)-1-.beta.-D-glucopyranosyl-1H-indole	[M+H]+	0.26	Normalized unit: Intensity; Annotation method: VS17_POS_predict_3; Tag: Misannotation	0.25	0.26	0.88	13.78	14_FDDAp	176.06921:1123 176.12492:41 176.96326:99 176.97522:34 177.03317:49 177.05527:583 177.07199:106 177.08182:44 177.09091:16 177.99870:17 178.03835:58 178.05539:213 178.06639:92 178.08182:41 178.09979:16 178.13258:92	89.04328:24 113.22337:51 114.95060:18 117.03705:16 119.04897:20 130.06937:32 131.07722:17 132.07704:43 145.01923:43 147.03923:22 147.04916:17 175.12766:17 176.06023:25 176.07744:40	1647	1584	1550	1199	1122	1941	2270	823	1897	1045	2257	2196	6071	4198	3342	3714	1297	1073	661	1509	2416	1374	2052	1824
842	6.069	176.07053	w/o MS2: 4-Methoxy-2H-isoquinolin-1-one	[M+H]+	0.89	Normalized unit: Intensity; Annotation method: VS17_POS_predict_3; Tag: Misannotation	0.73	0.74	0.87	108.87	09_FDDAp	176.07036:5485 176.07828:1551 176.18855:16 176.43292:16 176.95721:18 176.97942:94 177.05383:114 177.07430:643 177.09404:20 177.54710:18 178.00140:43 178.05096:20 178.07924:47 178.12746:16	78.04730:21 98.02505:38 104.06535:30 151.02884:20 161.05717:82 176.04753:55 176.06458:74 176.07304:188 177.08311:34	18080	21019	19688	19201	24000	23913	30516	22086	26415	23694	25924	25251	9344	10385	12549	11074	13135	12790	13490	13158	15955	14553	17827	16398
843	5.418	176.07072	1-methoxyindole-3-carbaldehyde	[M+H]+	0.89	Normalized unit: Intensity; Annotation method: VS17_POS_predict_3; Tag: Confirmed	0.65	0.7	0.87	39.17	18_FDDAp	176.07195:3094 176.14931:34 177.04539:89 177.05682:111 177.07245:300 177.10062:32 177.10999:41 177.12369:16 177.16829:54 178.05771:24 178.07278:51	94.06093:16 104.06065:34 116.04662:20 133.04471:54 148.07661:34 161.04854:79 176.07791:49 177.07295:29	6564	5291	8638	8746	5876	6254	6963	4976	6531	5670	4830	6276	28322	27897	29088	24055	8417	9061	8775	9416	11481	10400	8738	8884
844	5.162	176.0752	w/o MS2: 3-Indoleacetic acid	[M+H]+	0.04	Normalized unit: Intensity; Annotation method: VS17_POS_actual_2	-1	-1	-1	8.63	QC1_FDDAp	176.07399:591 176.11926:67 176.97163:16 177.01251:17 177.04329:45 177.06931:79 177.08029:68 177.10696:21 177.12402:16 177.13379:38 177.67473:33 178.01573:22 178.05348:36 178.07449:30	null	1287	1460	887	966	2352	1334	2878	2466	805	322	595	730	762	729	756	738	562	455	559	724	2619	566	852	492
845	2.741	176.07713	w/o MS2: 5-Amino-1-(2-fluorophenyl)-1H-pyrazole-4-carbonitrile	[M+H]+	0.33	Normalized unit: Intensity; Annotation method: VS17_POS_predict_3	-1	-1	-1	7.7	18_FDDAp	176.05759:107 176.06940:494 176.08760:87 176.09924:49 176.11633:51 176.12955:35 176.96843:20 176.97894:51 177.06407:24 177.11746:26 178.02950:22 178.06804:211 178.08330:43 178.09259:18 178.11920:35	null	847	1114	685	855	655	661	904	761	531	717	442	550	1482	1596	1553	1329	1375	782	1098	1490	879	699	1184	1297
846	0.952	176.1042	L-Citrulline	[M+H]+	0.74	Normalized unit: Intensity; Annotation method: VS17_POS_actual_2; Tag: Confirmed	0.9	0.91	0.94	119.88	20_FDDAp	176.10408:12787 176.12721:289 176.25378:16 176.41130:16 176.41948:17 176.66696:16 176.92979:41 176.99751:28 177.06126:50 177.07172:43 177.08781:202 177.10515:954 177.52180:16 177.94006:18 178.11157:144	70.05463:18 70.06278:77 70.06741:95 113.06369:78 113.07122:113 114.06013:52 115.09145:83 116.06525:16 117.08485:20 130.11224:48 159.07625:987 159.08620:170 160.06955:68 160.07675:34 175.11739:41 176.08934:30 176.11156:109 176.12294:164	36557	43893	37799	40536	44180	48533	53541	48572	9738	12191	3867	10865	26780	29849	26193	35954	39866	39158	34789	46966	37446	41539	35538	35832
847	0.911	176.10641	L-Citrulline	[M+H]+	0.33	Normalized unit: Intensity; Annotation method: VS17_POS_actual_2; Tag: Misannotation	0.68	0.74	0.9	119.36	04_FDDAp	176.10437:9257 176.12315:432 176.14792:87 176.21132:20 176.32292:17 176.66811:21 176.83719:29 176.89061:23 176.93480:17 177.03615:18 177.05959:25 177.06670:20 177.08258:43 177.08815:85 177.10257:246 177.11095:300 178.05098:24 178.11243:67 178.12488:45	70.06500:23 86.06884:80 99.04689:21 112.08266:24 113.06094:31 113.07185:78 113.07848:72 114.20420:16 115.08881:23 149.02800:47 159.06807:85 159.07834:522 159.97134:36 162.09178:41 175.11023:16 175.12491:25 176.09160:31 176.11473:74	32409	35257	33433	39437	54374	43859	44777	41039	11414	9561	10165	9049	28940	32427	35382	30985	30033	29989	36843	25886	29553	27662	32966	32223
848	2.107	176.10855	w/o MS2: Phe-Gly-Lys	[M+2H]2+	0.11	Normalized unit: Intensity; Annotation method: VS17_POS_predict_3	-1	-1	-1	4.78	09_FDDAp	176.10580:130 176.11407:107 177.03568:62 177.05031:45 177.06387:70	null	1440	856	585	346	1034	1212	1340	1050	693	642	1066	878	1667	451	799	788	970	722	448	1606	389	554	1084	1687
[truncated: 3,860 more rows]
[truncated: 25 more columns]
